# Supplementary material for: Epiallelic variation of non-coding RNA genes and their phenotypic consequences
Source: Nat Commun. 2024 Feb 14;15:1375. doi: 10.1038/s41467-024-45771-5 (PMC10867003; doi:10.1038/s41467-024-45771-5)
Supplement: Supplementary file 4 — Supplementary Data 1 [file 41467_2024_45771_MOESM4_ESM.xlsx]

## Sheet: Supplementary Data 1
Supplementary Data 1. 811 Arabidopsis accessions used in GWAS analysis
Ecotype_id	Name	CS_number	Country	Latitude	Longitude
88	CYR	CS76790	FRA	47.4	0.683333
108	LDV-18	CS77013	FRA	48.5167	-4.06667
159	MAR2-3	CS77070	FRA	47.35	3.93333
265	PYL-6	CS77198	FRA	44.65	-1.16667
350	TOU-A1-88	CS77382	FRA	46.6667	4.11667
351	TOU-A1-89	CS77383	FRA	46.6667	4.11667
403	Zdarec3	CS78873	CZE	49.3667	16.2667
410	Doubravnik7	CS76808	CZE	49.4211	16.3497
424	Draha2	CS76812	CZE	49.4112	16.2815
428	Borky1	CS76718	CZE	49.403	16.232
430	Gr-1	CS76496	AUT	47	15.5
506	BRR60	CS78947	USA	40.8313	-87.735
630	LI-OF-065	CS77036	USA	40.7777	-72.9069
728	LI-SET-019	CS78956	USA	40.9352	-73.114
763	Kar-1	CS76522	KGZ	42.3	74.3667
765	Sus-1	CS76607	KGZ	42.1833	73.4
766	Dja-1	CS76473	KGZ	42.5833	73.6333
768	Zal-1	CS76634	KGZ	42.8	76.35
772	Neo-6	CS76560	TJK	37.35	72.4667
801	KYC-33	CS76992	USA	37.9169	-84.4639
870	MIC-31	CS77082	USA	41.8266	-86.4366
915	LIN S-5	CS77040	USA	41.8972	-71.4378
932	CHA-41	CS76765	USA	42.3634	-71.1445
997	Ale-Stenar-56-14	CS76653	SWE	55.3833	14.05
1002	Ale-Stenar-64-24	CS76654	SWE	55.3833	14.05
1066	Brösarp-34-145	CS76730	SWE	55.7167	14.1333
1158	Aledal-6-49	CS76656	SWE	56.7	16.5167
1829	Mdn-1	CS77077	USA	42.051	-86.509
1853	MNF-Pot-21	CS77099	USA	43.595	-86.2657
1872	MNF-Pot-75	CS77100	USA	43.595	-86.2657
1890	MNF-Riv-21	CS77101	USA	43.5139	-86.1859
1925	MNF-Che-2	CS77096	USA	43.5251	-86.1843
1954	MNF-Jac-12	CS77097	USA	43.5187	-86.1739
2016	MNF-Pin-39	CS77098	USA	43.5356	-86.1788
2017	MNF-Pin-40	CS78982	USA	43.5356	-86.1788
2171	Paw-26	CS77164	USA	42.148	-86.431
2202	Pent-23	CS77168	USA	43.7623	-86.3929
2276	SLSP-31	CS77254	USA	43.665	-86.496
2278	SLSP-35	CS77255	USA	43.665	-86.496
2317	Ste-40	CS77278	USA	42.03	-86.514
4807	UKSW06-207	CS78809	UK	50.4	-4.9
4826	UKSW06-226	CS78810	UK	50.4	-4.9
4840	UKSW06-240	CS79000	UK	50.4	-4.9
4857	UKSW06-257	CS79001	UK	50.3	-4.9
4884	UKSW06-285	CS78811	UK	50.3	-4.9
4958	UKSW06-360	CS78814	UK	50.5	-4.5
5023	UKSE06-118	CS78799	UK	51.3	0.5
5104	UKSE06-252	CS78800	UK	51.3	0.5
5151	UKSE06-325	CS78801	UK	52.2	-1.7
5165	UKSE06-362	CS78802	UK	51.3	0.4
5210	UKSE06-432	CS78803	UK	51.2	0.3
5236	UKSE06-470	CS78804	UK	51.2	0.4
5249	UKSE06-491	CS79003	UK	51.2	0.3
5276	UKSE06-533	CS78806	UK	51.3	1.1
5279	UKSE06-541	CS79004	UK	51.3	1.1
5349	UKSE06-639	CS78807	UK	51.1	0.4
5353	UKNW06-003	CS78792	UK	54.5	-3
5395	UKNW06-102	CS79005	UK	54.4	-3
5486	UKNW06-233	CS78794	UK	54.6	-3.3
5577	UKNW06-403	CS78797	UK	54.7	-3.4
5644	UKNW06-481	CS78798	UK	54.4	-2.9
5717	Bra-1	CS79007	UK	54.6	-3.2
5720	Cal-2	CS78781	UK	53.3	-1.6
5726	Cnt-1	CS78782	UK	51.3	1.1
5741	For-2	CS78783	UK	56.6	-4.1
5748	Kil-0	CS78784	UK	56	-4.4
5757	Mc-1	CS78785	UK	54.6	-2.3
5772	Set-1	CS78787	UK	54.1	-2.3
5779	UKID74	CS78789	UK	51	-3.1
5784	Ty-1	CS78790	UK	56.4	-5.2
5800	UKID96	CS78791	UK	57.4	-5.5
5811	UKID107	CS78778	UK	52.9	-3.1
5822	UKID116	CS78780	UK	56.7333	-5.98333
5837	Bor-1	CS76453	CZE	49.4013	16.2326
5860	Dra-3	CS77913	SWE	62.6814	18.0165
5874	DraII-6	CS76814	CZE	49.4112	16.2815
5890	DraIV 1-8	CS76817	CZE	49.4112	16.2815
5893	DraIV 1-11	CS76816	CZE	49.4112	16.2815
5907	DraIV 2-9	CS76818	CZE	49.4112	16.2815
5921	DraIV 3-7	CS76819	CZE	49.4112	16.2815
5950	DraIV 5-12	CS76820	CZE	49.4112	16.2815
5984	DraIV 6-13	CS76822	CZE	49.4112	16.2815
5993	DraIV 6-22	CS76823	CZE	49.4112	16.2815
6008	Duk	CS76824	CZE	49.1	16.2
6009	Eden-1	CS76826	SWE	62.877	18.177
6017	Eds-9	CS76835	SWE	62.9	18.4
6019	Fjä1-2	CS76860	SWE	56.06	14.29
6020	Fjä1-5	CS76861	SWE	56.06	14.29
6024	Fly2-2	CS76864	SWE	55.7509	13.3712
6025	Gro-3	CS76889	SWE	62.6437	17.7339
6035	Hov1-10	CS76931	SWE	56.1	13.74
6038	Hov3-5	CS76935	SWE	56.1	13.74
6041	Lis-3	CS77044	SWE	56.0328	14.775
6064	Nyl-2	CS77136	SWE	62.9513	18.2763
6073	ÖMö1-7	CS77147	SWE	56.1481	15.8155
6086	Sr:3	CS77267	SWE	58.9	11.2
6099	T1090	CS77293	SWE	55.6575	13.2386
6106	T460	CS77298	SWE	55.7931	13.1186
6107	T470	CS77299	SWE	55.7942	13.1222
6108	T480	CS77300	SWE	55.7989	13.1206
6111	T530	CS77302	SWE	55.7989	13.1219
6133	T800	CS77317	SWE	55.8364	13.2906
6137	T850	CS77320	SWE	55.9419	13.5603
6138	T860	CS77321	SWE	55.9403	13.5511
6140	T880	CS77322	SWE	55.9392	13.5539
6145	T930	CS77324	SWE	55.9497	13.5533
6148	T960	CS77325	SWE	55.9319	13.5508
6154	TAA 04	CS77330	SWE	62.6422	17.7406
6163	TAA 14	CS77331	SWE	62.6425	17.7356
6166	TAA 17	CS77332	SWE	62.6425	17.7372
6169	TÅD 01	CS77333	SWE	62.8714	18.3447
6174	TÅD 06	CS77337	SWE	62.8719	18.3422
6177	TÄL 03	CS77338	SWE	62.6322	17.69
6195	TDr-9	CS77356	SWE	55.7708	14.1342
6198	TDr-13	CS77347	SWE	55.7708	14.1331
6201	TDr-16	CS77348	SWE	55.7719	14.1211
6203	TDr-18	CS77350	SWE	55.7714	14.1208
6217	TFÄ 07	CS77363	SWE	63.0169	18.3283
6218	TFÄ 08	CS77364	SWE	63.0172	18.3283
6220	TGR 01	CS77365	SWE	62.806	18.1896
6241	TOM 07	CS77376	SWE	62.9614	18.3608
6255	TV-7	CS78772	SWE	55.5796	14.334
6268	TV-22	CS78768	SWE	55.5796	14.3336
6284	TV-38	CS78770	SWE	55.5796	14.3336
6296	UduI 1-11	CS78774	CZE	49.2771	16.6314
6390	UduI 3-36	CS78775	CZE	49.2771	16.6314
6396	UduI 4-9	CS78776	CZE	49.2771	16.6314
6434	ZdrI 2-9	CS78877	CZE	49.3853	16.2544
6445	ZdrI 2-21	CS78876	CZE	49.3853	16.2544
6680	ANH-1	CS76437	GER	51.85	6.4333
6744	CSHL-5	CS76779	USA	40.8585	-73.4675
6830	Kz-13	CS76994	KAZ	49.5	73.1
6897	Ag-0	CS76430	FRA	45	1.3
6898	An-1	CS76435	BEL	51.2167	4.4
6900	Bil-5	CS76709	SWE	63.324	18.484
6903	Bor-4	CS76454	CZE	49.4013	16.2326
6904	Br-0	CS76455	CZE	49.2	16.6166
6907	CIBC-17	CS76770	UK	51.4083	-0.6383
6908	CIBC-5	CS78894	UK	51.4083	-0.6383
6909	Col-0	CS76778	USA	38.3	-92.3
6911	Cvi-0	CS76789	CPV	15.1111	-23.6167
6915	Ei-2	CS76478	GER	50.3	6.3
6917	Fäb-2	CS76850	SWE	63.0165	18.3174
6919	Ga-0	CS76490	GER	50.3	8
6920	Got-22	CS76884	GER	51.5338	9.9355
6922	Gu-0	CS76498	GER	50.3	8
6923	HR-10	CS76940	UK	51.4083	-0.6383
6924	HR-5	CS76514	UK	51.4083	-0.6383
6926	Kin-0	CS76527	USA	44.46	-85.37
6927	KNO-10	CS76973	USA	41.2816	-86.621
6929	Kondara	CS76532	TJK	38.48	68.49
6931	Kz-9	CS76537	KAZ	49.5	73.1
6932	Ler-1	CS77021	GER	47.984	10.8719
6933	LL-0	CS77047	ESP	41.59	2.49
6938	Ms-0	CS76555	RUS	55.7522	37.6322
6940	Mz-0	CS76557	GER	50.3	8.3
6943	NFA-10	CS77126	UK	51.4083	-0.6383
6944	NFA-8	CS78913	UK	51.4083	-0.6383
6945	Nok-3	CS76562	NED	52.24	4.45
6951	Pu2-23	CS76579	CZE	49.42	16.36
6956	Pu2-7	CS76580	CZE	49.42	16.36
6957	Pu2-8	CS77192	CZE	49.42	16.36
6958	Ra-0	CS76582	FRA	46	3.3
6959	Rennes-1	CS77210	FRA	48.5	-1.41
6960	Rennes-11	CS77211	FRA	48.5	-1.41
6961	Se-0	CS76597	ESP	38.3333	-3.53333
6963	Sorbo	CS78917	TJK	38.35	68.48
6966	Sq-1	CS77266	UK	51.4083	-0.6383
6967	Sq-8	CS76604	UK	51.4083	-0.6383
6968	Tamm-2	CS76610	FIN	60	23.5
6969	Tamm-27	CS77341	FIN	60	23.5
6970	Ts-1	CS76615	ESP	41.7194	2.93056
6971	Ts-5	CS77388	ESP	41.7194	2.93056
6973	Ull2-3	CS78817	SWE	56.0648	13.9707
6974	Ull2-5	CS78818	SWE	56.0648	13.9707
6975	Uod-1	CS76621	AUT	48.3	14.45
6976	Uod-7	CS78823	AUT	48.3	14.45
6979	Wei-0	CS76628	SUI	47.25	8.26
6981	Ws-2	CS78920	RUS	52.3	30
6982	Wt-5	CS76632	GER	52.3	9.3
6984	Zdr-1	CS76635	CZE	49.3853	16.2544
6986	Abd-0	CS76429	UK	57.1539	-2.2207
6987	Ak-1	CS76431	GER	48.0683	7.62551
6989	Alst-1	CS76432	UK	54.8	-2.4333
6990	Amel-1	CS76434	NED	53.448	5.73
6992	Ang-0	CS76436	BEL	50.3	5.3
6997	Appt-1	CS76440	NED	51.8333	5.5833
7000	Aa-0	CS76428	GER	50.9167	9.57073
7002	Baa-1	CS76442	NED	51.3333	6.1
7003	Bs-1	CS78888	SUI	47.5	7.5
7008	Benk-1	CS76447	NED	52	5.675
7013	Bd-0	CS76445	GER	52.4584	13.287
7014	Ba-1	CS76441	UK	56.5459	-4.79821
7025	Bl-1	CS76450	ITA	44.5041	11.3396
7026	Boot-1	CS76452	UK	54.4	-3.2667
7028	Bch-1	CS76444	GER	49.5166	9.3166
7031	Bsch-0	CS76457	GER	50.0167	8.6667
7033	Buckhorn Pass	CS76733	USA	41.3599	-122.755
7036	Bu-0	CS78889	GER	50.5	9.5
7058	Bur-0	CS76734	IRL	53.08	-9.07556
7061	Cal-0	CS76460	UK	53.2699	-1.64293
7062	Ca-0	CS76459	GER	50.2981	8.26607
7063	Can-0	CS76740	ESP	29.2144	-13.4811
7067	Ct-1	CS76786	ITA	37.3	15
7068	Cerv-1	CS76462	ITA	42	12.1
7071	Chat-1	CS76463	FRA	48.0717	1.33867
7072	Chi-0	CS76464	RUS	53.7502	34.7361
7077	Co-1	CS76468	POR	40.12	-8.25
7081	Co	CS78895	POR	40.2077	-8.42639
7092	Com-1	CS76469	FRA	49.416	2.823
7094	Da-0	CS76791	GER	49.8724	8.65081
7096	Di-G	CS76472	FRA	47.3239	5.04278
7102	Do-0	CS76474	GER	50.7224	8.2372
7103	Dra-0	CS76476	CZE	49.4167	16.2667
7106	Dr-0	CS78897	GER	51.051	13.7336
7107	Durh-1	CS76477	UK	54.7761	-1.5733
7109	Ema-1	CS76480	UK	51.3	0.5
7111	Edi-0	CS76831	UK	55.9494	-3.16028
7117	El-0	CS76479	GER	51.5105	9.68253
7119	En-2	CS76481	GER	50	8.5
7120	En-D	CS76482	GER	50	8.5
7125	Er-0	CS78898	GER	49.5955	11.0087
7126	Es-0	CS76484	FIN	60.1997	24.5682
7127	Est	CS76485	EST	58.6656	24.9871
7130	Et-0	CS76486	FRA	44.6447	2.56481
7133	Fr-2	CS76489	GER	50.1102	8.6822
7138	Fi-0	CS76488	GER	50.5	8.0167
7143	Gel-1	CS76492	NED	51.0167	5.86667
7147	Gie-0	CS76493	GER	50.584	8.67825
7158	Gr-5	CS76885	AUT	47	15.5
7160	Gre-0	CS76497	USA	43.178	-85.2532
7161	Gd-1	CS76491	GER	53.5	10.5
7162	Hs-0	CS76515	GER	52.24	9.44
7163	Ha-0	CS76500	GER	52.3721	9.73569
7164	Hau-0	CS76915	DEN	55.675	12.5686
7165	Hn-0	CS76513	GER	51.3472	8.28844
7169	Hh-0	CS76512	GER	54.4175	9.88682
7177	Jm-0	CS76520	CZE	49	15
7181	Je-0	CS76518	GER	50.927	11.587
7183	Kas-1	CS79018	IND	35	77
7186	Kn-0	CS76969	LTU	54.8969	23.8924
7199	Kl-5	CS76528	GER	50.95	6.9666
7202	Kb-0	CS76524	GER	50.1797	8.50861
7203	Krot-0	CS76534	GER	49.631	11.5722
7207	Kyoto	CS76535	JPN	35.0085	135.752
7208	Lan-0	CS76539	UK	55.6739	-3.78181
7209	La-0	CS76538	POL	52.7333	15.2333
7213	Ler-0	CS77020	GER	47.984	10.8719
7217	Lm-2	CS76545	FRA	48	0.5
7218	Le-0	CS76540	NED	52.1611	4.49015
7223	Li-2:1	CS76541	GER	50.3833	8.0666
7231	Li-7	CS77035	GER	50.3833	8.0666
7236	Litva	CS76543	LTU
7244	Mnz-0	CS76552	GER	50.001	8.26664
7250	Me-0	CS76549	GER	51.9183	10.1138
7255	Mh-0	CS76550	POL	50.95	20.5
7258	Nw-0	CS76564	GER	50.5	8.5
7268	Np-0	CS76563	GER	52.6969	10.981
7273	No-0	CS77128	GER	51.0581	13.2995
7276	Ob-0	CS76566	GER	50.2	8.5833
7280	Old-1	CS76567	GER	53.1667	8.2
7282	Or-0	CS76568	GER	50.3827	8.01161
7287	Ove-0	CS76569	GER	53.3422	8.42255
7288	Oy-0	CS77156	NOR	60.3855	6.19302
7296	Petergof	CS77170	RUS	59	29
7298	Pi-0	CS76572	AUT	47.04	10.51
7305	Pt-0	CS78915	GER	53.476	10.6065
7306	Pog-0	CS76576	CAN	49.2655	-123.206
7307	Pn-0	CS77182	FRA	48.0653	-2.96591
7314	Ragl-1	CS76583	UK	54.3512	-3.41697
7316	Rhen-1	CS78916	NED	51.9667	5.56667
7319	Rome-1	CS76590	ITA	42	12.1
7320	Rou-0	CS76591	FRA	49.4424	1.09849
7322	Rsch-4	CS77222	RUS	56.3	34
7323	Rubezhnoe-1	CS76594	UKR	49	38.28
7327	Sf-1	CS77246	ESP	41.7833	3.03333
7328	Sf-2	CS77247	ESP	41.7833	3.03333
7332	Seattle-0	CS76598	USA	47	-122.2
7333	Sei-0	CS76599	ITA	46.5438	11.5614
7337	Si-0	CS76601	GER	50.8738	8.02341
7342	Su-0	CS76606	UK	53.6473	-3.00733
7343	Sp-0	CS76603	GER	52.5339	13.181
7344	Sg-1	CS76600	GER	47.6667	9.5
7346	Sten-0	CS77277	GER	52.6058	11.8558
7347	Stw-0	CS76605	RUS	52	36
7349	Ta-0	CS76608	CZE	49.5	14.5
7350	Tac-0	CS76609	USA	47.2413	-122.459
7353	Tha-1	CS76611	NED	52.08	4.3
7354	Ting-1	CS76612	SWE	56.5	14.9
7356	Tol-0	CS76614	USA	41.6639	-83.5553
7372	Tscha-1	CS76616	AUT	47.0748	9.9042
7373	Tsu-0	CS77389	JPN	34.43	136.31
7377	Tul-0	CS76618	USA	43.2708	-85.2563
7378	Uk-1	CS76620	GER	48.0333	7.7667
7382	Utrecht	CS76622	NED	52.0918	5.1145
7383	Van-0	CS76623	CAN	49.2655	-123.206
7384	Ven-1	CS76624	NED	52.0333	5.55
7387	Vind-1	CS76625	UK	54.9902	-2.3671
7394	Wa-1	CS76626	POL	52.3	21
7396	Ws-0.2	CS78857	RUS	52.3	30
7404	Wc-1	CS76627	GER	52.6	10.0667
7411	Wl-0	CS76630	GER	47.9299	10.8134
7413	Wil-2	CS78856	LTU	54.6833	25.3167
7415	Wu-0	CS78858	GER	49.7878	9.9361
7416	Yo-0	CS76633	USA	37.45	-119.35
7417	Zu-0	CS78880	SUI	47.3667	8.55
7418	Zu-1	CS78881	SUI	47.3667	8.55
7419	Db-1	CS76471	GER	50.3058	8.32213
7424	Jl-3	CS76519	CZE	49.2	16.6166
7427	Ko-2	CS76531	DEN
7430	Nc-1	CS76559	FRA	48.6167	6.25
7460	Da(1)-12	CS76470	CZE
7461	H55	CS76897	CZE	49	15
7471	RLD-1	CS76588	UNK
7477	WAR	CS78853	USA	41.7302	-71.2825
7514	RRS-7	CS76593	USA	41.5609	-86.4251
7515	RRS-10	CS76592	USA	41.5609	-86.4251
7520	Lp2-2	CS76546	CZE	49.38	16.81
7521	Lp2-6	CS77052	CZE	49.38	16.81
7523	Pna-17	CS76575	USA	42.0945	-86.3253
7525	Rmx-A180	CS77218	USA	42.036	-86.511
7717	KNO1.37	CS76972	USA	41.273	-86.625
7917	PNA3.10	CS77183	USA	42.0945	-86.3253
7947	PNA3.40	CS77184	USA	42.0945	-86.3253
8077	PT2.21	CS77191	USA	41.3423	-86.7368
8132	RMX3.22	CS77219	USA	42.036	-86.511
8214	Gy-0	CS78901	FRA	49	2
8231	Brö1-6	CS76726	SWE	56.3	16
8233	Dem-4	CS76794	USA	41.1876	-87.1923
8234	Gul1-2	CS76896	SWE	56.4606	15.8127
8235	Hod	CS76924	CZE	48.8	17.1
8236	HSm	CS76941	CZE	49.33	15.76
8238	Kent	CS76967	UK	51.15	0.4
8239	PHW-3	CS76976	GER	51	7
8243	PHW-2	CS77173	ITA	43.7703	11.2547
8244	PHW-34	CS77174	FRA	48.6103	2.3086
8246	NC-6	CS77124	USA	35	-79.18
8247	San-2	CS77233	SWE	56.07	13.74
8259	Bå5-1	CS76678	SWE	56.4	12.9
8264	Bla-1	CS76451	ESP	41.6833	2.8
8284	DraII-1	CS76813	CZE	49.4112	16.2815
8285	DraIII-1	CS76815	CZE	49.4112	16.2815
8290	En-1	CS76841	GER	50	8.5
8297	Ge-0	CS76875	SUI	46.5	6.08
8311	In-0	CS78903	AUT	47.5	11.5
8312	Is-0	CS78904	GER	50.5	7.5
8326	Lis-1	CS77042	SWE	56.0328	14.775
8334	Lu-1	CS77056	SWE	55.71	13.2
8337	Mir-0	CS76551	ITA	44	12.37
8343	Na-1	CS76558	FRA	47.5	1.5
8351	Ost-0	CS77154	SWE	60.25	18.37
8354	Per-1	CS76571	RUS	58	56.3167
8357	Pla-0	CS76573	ESP	41.5	2.25
8365	Rak-2	CS77201	CZE	49	16
8366	Rd-0	CS76584	GER	50.5	8.5
8386	Sr:5	CS77268	SWE	58.9	11.2
8419	Wil-1	CS78855	LTU	54.6833	25.3167
8420	Kelsterbach-4	CS76525	GER	50.0667	8.5333
8424	Kas-2	CS78905	IND	35	77
9067	Xan-3	CS78860	AZE	38.6536	48.7992
9069	Xan-5	CS78861	AZE	38.6536	48.7992
9070	Xan-6	CS78862	AZE	38.6536	48.7992
9075	Lerik1-4	CS77023	AZE	38.7406	48.6131
9078	Lerik1-7	CS77024	AZE	38.7406	48.6131
9079	Lerik2-1	CS77025	AZE	38.7833	48.5517
9081	Lerik2-3	CS77026	AZE	38.7833	48.5517
9084	Lerik2-6	CS77028	AZE	38.7833	48.5517
9085	Lerik2-7	CS77029	AZE	38.7833	48.5517
9089	Nar-3	CS77119	AZE	38.9522	48.925
9091	Nar-5	CS77121	AZE	38.9522	48.925
9095	Istisu-5	CS76950	AZE	38.9786	48.5594
9099	Istisu-9	CS76953	AZE	38.9786	48.5594
9100	Lag1-2	CS76998	GEO	41.8296	46.2831
9102	Lag1-4	CS76999	GEO	41.8296	46.2831
9103	Lag1-5	CS77000	GEO	41.8296	46.2831
9104	Lag1-6	CS77001	GEO	41.8296	46.2831
9105	Lag1-7	CS77002	GEO	41.8296	46.2831
9106	Lag1-8	CS77003	GEO	41.8296	46.2831
9111	Lag2-4	CS77005	GEO	41.8296	46.2831
9113	Lag2-6	CS77006	GEO	41.8296	46.2831
9114	Lag2-7	CS77007	GEO	41.8296	46.2831
9115	Lag2-10	CS77004	GEO	41.8296	46.2831
9121	Bak-5	CS76685	GEO	41.7942	43.4767
9125	Geg-14	CS76876	ARM	40.1408	44.8203
9128	Yeg-2	CS78864	ARM	39.8692	45.3622
9130	Yeg-4	CS78865	ARM	39.8692	45.3622
9131	Yeg-5	CS78866	ARM	39.8692	45.3622
9133	Yeg-7	CS78867	ARM	39.8692	45.3622
9134	Yeg-8	CS78868	ARM	39.8692	45.3622
9298	Edi-1	CS76832	UK	55.9681	-3.21833
9312	Ullapool-8	CS78821	UK	57.9	-5.1525
9314	Gol-2	CS76883	UK	57.9672	-3.96722
9321	Ådal 1	CS76643	SWE	62.8622	18.336
9386	Grön 12	CS76891	SWE	62.806	18.1896
9388	Grön 14	CS76892	SWE	62.806	18.1896
9404	HolA-1 1	CS76926	SWE	55.7491	13.399
9405	HolA-1 2	CS76927	SWE	55.7491	13.399
9407	HolA-2 2	CS76928	SWE	55.7491	13.399
9408	Kal 1	CS76959	SWE	56.047	13.9519
9409	Kia 1	CS76968	SWE	56.0573	14.302
9421	Lan 1	CS77009	SWE	55.9745	14.3997
9433	Nyl 13	CS77135	SWE	62.9513	18.2763
9450	Spro 1	CS77263	SWE	57.2545	18.2109
9451	Spro 2	CS77264	SWE	57.2545	18.2109
9503	11C1	CS76640	UK	55.8877	-3.21072
9506	IP-Alo-0	CS76662	POR	40.11	-7.47
9507	IP-Coa-0	CS76775	POR	38.45	-7.5
9508	IP-Mos-1	CS77108	POR	40.04	-7.11
9509	IP-Reg-0	CS77207	POR	39.29	-7.4
9510	IP-Rei-0	CS77208	POR	38.75	-7.59
9511	IP-Vav-0	CS78835	POR	38.53	-8.02
9512	IP-Vid-1	CS78842	POR	38.22	-7.84
9513	IP-Adc-5	CS76646	ESP	38.77	-4.07
9514	IP-Adm-0	CS76647	ESP	39.15	-4.54
9515	IP-Ala-0	CS76650	ESP	39.72	-6.89
9517	IP-All-0	CS76659	ESP	42.19	-7.8
9518	IP-Alm-0	CS76660	ESP	39.88	-0.36
9519	IP-Ang-0	CS78886	ESP	41.94	2.64
9520	IP-Ara-4	CS76670	ESP	41.7	-3.68
9521	IP-Bar-1	CS76689	ESP	41.43	2.13
9522	IP-Bea-0	CS76695	ESP	36.52	-5.27
9523	IP-Ben-0	CS76700	ESP	38.37	-2.66
9524	IP-Ber-0	CS78887	ESP	42.52	-0.56
9525	IP-Bis-0	CS76711	ESP	42.49	0.54
9526	IP-Cab-3	CS76738	ESP	41.54	2.39
9527	IP-Cad-0	CS76739	ESP	40.37	-5.74
9529	IP-Cap-1	CS76741	ESP	36.97	-3.36
9530	IP-Car-1	CS76742	ESP	38.25	-4.32
9531	IP-Cdc-3	CS76761	ESP	41.21	-4.54
9532	IP-Cdo-0	CS76762	ESP	42.23	-4.64
9533	IP-Cem-0	CS76763	ESP	41.15	-4.32
9534	IP-Cmo-3	CS76774	ESP	40.05	-4.65
9535	IP-Coc-1	CS76776	ESP	42.31	3.19
9537	IP-Cum-1	CS76787	ESP	38.07	-6.66
9540	IP-Elb-0	CS76838	ESP	41.81	2.34
9541	IP-Fue-2	CS76871	ESP	38.26	-5.42
9542	IP-Fun-0	CS76872	ESP	40.79	-4.05
9543	IP-Gra-0	CS76886	ESP	36.77	-5.39
9544	IP-Gua-1	CS76894	ESP	39.4	-5.33
9545	IP-Her-12	CS76920	ESP	39.4	-5.78
9546	IP-Hom-4	CS76929	ESP	40.82	-1.68
9547	IP-Hor-0	CS76930	ESP	41.67	2.62
9548	IP-Hoy-0	CS76939	ESP	40.4	-5
9549	IP-Hum-2	CS76943	ESP	42.23	-3.69
9550	IP-Iso-4	CS76946	ESP	43.05	-5.37
9551	IP-Jim-1	CS76955	ESP	42.28	-5.92
9552	IP-Lab-7	CS76995	ESP	40.87	-4.5
9553	IP-Ldd-0	CS77012	ESP	41.58	-4.71
9554	IP-Lso-0	CS77055	ESP	38.86	-3.16
9556	IP-Men-2	CS77081	ESP	39.66	-4.34
9557	IP-Moa-0	CS77102	ESP	42.46	0.7
9558	IP-Moc-11	CS77103	ESP	41.57	-5.64
9559	IP-Mon-5	CS77107	ESP	38.06	-4.38
9560	IP-Mot-0	CS77109	ESP	38.19	-6.24
9561	IP-Mun-0	CS77114	ESP	40.71	-5.04
9562	IP-Mur-0	CS77115	ESP	41.67	2
9564	IP-Nog-17	CS77129	ESP	40.45	-1.6
9565	IP-Orb-10	CS77152	ESP	42.97	-1.23
9567	IP-Pal-0	CS77159	ESP	42.34	1.3
9568	IP-Pan-0	CS77160	ESP	42.76	-0.23
9569	IP-Pds-1	CS77166	ESP	42.87	-6.45
9573	IP-Rds-0	CS77206	ESP	41.86	2.99
9574	IP-Rel-0	CS77209	ESP	38.6	-2.7
9576	IP-Rev-0	CS77213	ESP	40.86	-4.11
9577	IP-Ria-0	CS77216	ESP	42.34	2.17
9578	IP-Sac-0	CS77229	ESP	42.13	-6.7
9579	IP-San-10	CS77232	ESP	38.33	-3.51
9581	IP-Sdv-3	CS77242	ESP	42.84	-5.12
9582	IP-Ses-0	CS77244	ESP	41.48	-1.63
9583	IP-Sne-0	CS77258	ESP	37.09	-3.38
9584	IP-Stp-0	CS77283	ESP	41.19	-3.58
9585	IP-Svi-0	CS77287	ESP	43.4	-7.39
9586	IP-Tam-0	CS77340	ESP	41.03	-3.27
9587	IP-Tdc-0	CS77344	ESP	41.5	-1.88
9588	IP-Tol-7	CS77371	ESP	42.11	0.6
9589	IP-Tor-1	CS77378	ESP	41.6	-2.83
9590	IP-Trs-0	CS77387	ESP	43.37	-5.49
9591	IP-Vad-0	CS78826	ESP	42.86	-3.59
9592	IP-Vae-2	CS78827	ESP	42.1	-5.44
9593	IP-Vaz-0	CS78836	ESP	42.26	-2.99
9594	IP-Vdm-0	CS78837	ESP	42.04	1.01
9595	IP-Vdt-0	CS78838	ESP	40.89	-5.5
9596	IP-Ver-5	CS78841	ESP	41.95	-7.45
9597	IP-Vig-1	CS78843	ESP	42.31	-2.53
9598	IP-Vim-0	CS78844	ESP	41.88	-6.51
9599	IP-Vin-0	CS78846	ESP	42.8	-5.77
9600	IP-Vis-0	CS78848	ESP	39.85	-6.04
9601	IP-Voz-0	CS78849	ESP	41.85	-1.88
9606	Aitba-1	CS76649	MAR	31.48	-7.45
9607	Panik-1	CS77161	RUS	53.05	52.15
9608	Karag-2	CS76961	RUS	51.37	59.44
9609	Adam-1	CS76645	RUS	51.41	59.98
9610	Lesno-4	CS77034	RUS	53.04	51.96
9611	Lesno-1	CS77032	RUS	53.04	51.9
9612	Lesno-2	CS77033	RUS	53.04	51.94
9613	Balan-1	CS76687	RUS	55.36	61.41
9615	Parti-1	CS77163	RUS	52.99	52.16
9616	Krazo-1	CS76984	RUS	53.06	51.96
9617	Karag-1	CS76960	RUS	51.37	59.44
9619	Basta-1	CS76691	RUS	51.84	79.48
9620	Basta-2	CS76692	RUS	51.82	79.48
9621	Basta-3	CS76693	RUS	51.84	79.46
9622	Bijisk-4	CS76707	RUS	52.52	85.27
9624	Chaba-2	CS76767	RUS	53.6	79.37
9625	Kolyv-2	CS76977	RUS	51.31	82.59
9626	Kolyv-3	CS76978	RUS	51.36	82.59
9627	Kolyv-5	CS76979	RUS	51.32	82.55
9628	Kolyv-6	CS76980	RUS	51.33	82.54
9629	K-oze-1	CS76957	RUS	51.35	82.18
9630	K-oze-3	CS76958	RUS	51.34	82.16
9631	Lebja-1	CS77015	RUS	51.65	80.79
9632	Lebja-2	CS77016	RUS	51.67	80.82
9633	Lebja-4	CS77017	RUS	51.63	80.83
9634	Masl-1	CS77073	RUS	54.13	81.31
9635	Nosov-1	CS77130	RUS	51.87	80.6
9636	Noveg-1	CS77131	RUS	51.75	80.82
9637	Noveg-2	CS77132	RUS	51.77	80.85
9638	Noveg-3	CS77133	RUS	51.73	80.86
9639	Panke-1	CS77162	RUS	53.82	80.31
9640	Rakit-1	CS77202	RUS	51.87	80.06
9641	Rakit-2	CS77203	RUS	51.9	80.06
9642	Rakit-3	CS77204	RUS	51.84	80.06
9643	Sever-1	CS77245	RUS	52.1	79.31
9644	Zupan-1	CS78882	CRO	45.07	18.72
9645	Gradi-1	CS76887	CRO	45.17	18.7
9646	Aiell-1	CS76648	ITA	39.1269	16.1702
9647	Basen-1	CS76690	ITA	40.37	16.77
9648	Bisig-1	CS76712	ITA	39.48	16.28
9649	Bivio-1	CS76713	ITA	39.13	16.17
9651	Filet-1	CS76858	ITA	40.68	14.87
9653	Giffo-1	CS76878	ITA	38.44	16.13
9655	Marce-1	CS77071	ITA	38.92	16.47
9656	Marti-1	CS77072	ITA	40.64	17.31
9657	Melic-1	CS77078	ITA	38.45	16.04
9658	Nicas-1	CS77127	ITA	38.97	16.34
9659	Pigna-1	CS77177	ITA	41.18	14.18
9660	Sarno-1	CS77236	ITA	40.84	14.57
9661	Cimin-1	CS76771	ITA	39.58	16.21
9663	Teano-1	CS77357	ITA	41.33	14.09
9665	Mitterberg-1-180	CS78908	ITA	46.366	11.2832
9668	Mitterberg-2-184	CS77085	ITA	46.3668	11.2837
9671	Mitterberg-3-187	CS77088	ITA	46.3668	11.2837
9676	Mitterberg-4-192	CS77093	ITA	46.3718	11.2866
9678	Mitterberg-4-194	CS77095	ITA	46.3718	11.2866
9679	Castelfed-1-195	CS76744	ITA	46.3378	11.2928
9684	Castelfed-2-200	CS76749	ITA	46.3378	11.2928
9689	Castelfed-3-205	CS76754	ITA	46.3378	11.2928
9690	Castelfed-3-206	CS76755	ITA	46.3378	11.2928
9693	Castelfed-3-209	CS76758	ITA	46.3378	11.2928
9694	Castelfed-4-210	CS78891	ITA	46.3378	11.2928
9696	Castelfed-4-214	CS78893	ITA	46.3378	11.2928
9697	Dolen-1	CS76802	BUL	41.62	23.94
9698	Goced-1	CS76882	BUL	41.57	23.85
9699	Kolar-1	CS76974	BUL	41.37	23.14
9700	Dolna-1-10	CS76803	BUL	42.32	23.1
9701	Ivano-1	CS76954	BUL	43.7	25.91
9703	Melni-1	CS77079	BUL	41.53	23.39
9704	Melni-2	CS77080	BUL	41.53	23.39
9705	Choto-1	CS76769	BUL	41.5	23.33
9706	Dospa-1	CS76807	BUL	41.64	24.18
9707	Podvi-1	CS77187	BUL	41.57	24.84
9708	Kardz-1	CS76962	BUL	41.62	25.35
9709	Zerev-1-34	CS78878	BUL	41.85	23.13
9710	Zerev-1-35	CS78879	BUL	41.85	23.13
9713	Stara-1	CS77271	BUL	42.49	25.61
9714	Grivo-1	CS76888	BUL	41.84	25.75
9716	Leska-1-44	CS77030	BUL	41.54	24.98
9717	Kardz-2	CS76963	BUL	41.66	25.47
9718	Smolj-1	CS77256	BUL	41.55	24.75
9719	Koren-1	CS76983	BUL	41.83	25.69
9720	Malak-1	CS77064	BUL	41.77	25.68
9721	Schip-1	CS77239	BUL	42.72	25.33
9722	Groch-1	CS76890	BUL	41.71	24.41
9723	Slavi-2	CS77252	BUL	41.42	23.67
9725	Epidauros-1	CS76844	GRC	37.6	23.08
9726	Faneronemi-3	CS76853	GRC	37.07	22.04
9727	Olympia-2	CS77144	GRC	37.63	21.62
9728	Stiav-1	CS77279	SVK	48.46	18.9
9729	Stiav-2	CS77280	SVK	48.46	18.9
9730	Bela-1	CS76696	SVK	48.47	18.94
9731	Stiav-3	CS77281	SVK	48.46	18.9
9732	Halca-1	CS76909	SVK	48.47	18.96
9733	Bela-2	CS76697	SVK	48.47	18.94
9735	Bela-4	CS76699	SVK	48.47	18.94
9736	Teiu-2	CS77361	ROU	44.69	25.17
9737	Ulies-1	CS78815	ROU	45.95	22.62
9738	Bran-1	CS76722	ROU	45.57	25.42
9739	Toc-1	CS77370	ROU	46.01	22.33
9741	Orast-1	CS77151	ROU	45.84	23.16
9743	Furni-1	CS76873	ROU	45.14	25
9744	Iasi-1	CS76944	ROU	47.16	27.59
9745	Sij 1/96	CS77249	UZB	41.45	70.05
9747	Zabar-1	CS78870	SRB	44.38	21.22
9748	Zagub-1	CS78871	SRB	44.23	21.71
9749	Knjas-1	CS76971	SRB	43.54	22.29
9754	Sredn-1	CS77269	SRB	44.66	21.37
9755	Vajug-1	CS78828	SRB	44.56	22.56
9756	Staro-2	CS77273	SRB	44.3	21.08
9758	Altai-5	CS76433	CHN	47.75	88.4
9759	Anz-0	CS76439	IRN	37.47	49.47
9761	Bik-1	CS76449	LBN	33.92	35.7
9762	Etna-2	CS76487	ITA	37.69	14.98
9766	Westkar-4	CS76629	KGZ	42.26	74.16
9768	Ru4-16	CS77225	GER	48.57	9.16
9769	HE-1	CS76916	GER	48.55	8.99
9770	KBG2-13	CS76966	GER	48.53	9.01
9771	Pfn-N2.2-6	CS77172	GER	48.56	9.11
9772	Hof-1	CS76925	GER	48.41	8.85
9774	Alt-1	CS76663	GER	48.59	9.22
9775	Berg-1	CS76701	GER	48.41	8.79
9776	Fell3-7	CS76857	GER	48.43	8.79
9777	Gn-1	CS76880	GER	48.57	9.17
9778	Bach-7	CS76679	GER	48.41	8.84
9779	Bai-10	CS76682	GER	48.5	8.78
9780	Fell2-4	CS76856	GER	48.43	8.79
9781	Kus2-2	CS76990	GER	48.52	9.11
9782	Lu3-30	CS77057	GER	48.53	9.09
9783	Tu-PK-7	CS77396	GER	48.52	9.05
9784	Erg2-6	CS76845	GER	48.5	8.8
9785	Ha-HBT1-2	CS76898	GER	48.54	9.02
9786	Ha-P-13	CS76901	GER	48.54	9.01
9787	HI-4	CS76922	GER	48.5	9
9788	KBG1-14	CS76965	GER	48.53	9.01
9789	Obh-13	CS77140	GER	48.39	8.96
9790	Gn2-3	CS76881	GER	48.58	9.18
9791	Haes-1	CS76914	GER	48.6	9.2
9792	Lu4-2	CS77058	GER	48.54	9.09
9793	Ru-N2	CS77224	GER	48.57	9.16
9794	Tu-B1-2	CS77391	GER	48.52	9.08
9795	Wank-2	CS78852	GER	48.5	9.11
9796	Bach2-1	CS76680	GER	48.41	8.84
9797	Ha-HBT2-10	CS76899	GER	48.54	9.02
9798	Ha-P2-1	CS76902	GER	48.54	9.01
9799	Hart-2	CS76913	GER	48.39	8.85
9800	Ha-S-B	CS76903	GER	48.54	9.01
9801	Ha-SP-2	CS76904	GER	48.54	9.01
9802	Kus3-1	CS76991	GER	48.51	9.11
9803	Muh-2	CS77113	GER	48.42	8.76
9804	Obe1-15	CS77139	GER	48.45	8.87
9805	Pfn-10	CS77171	GER	48.54	9.09
9806	Ru-2	CS77223	GER	48.56	9.16
9807	Schl-7	CS77240	GER	48.6	9.22
9808	Tu-B2-3	CS77392	GER	48.52	9.08
9809	Tu-KB-6	CS77393	GER	48.52	9.05
9810	Tu-KS-7	CS77394	GER	48.53	9.07
9811	Tu-NK-12	CS77395	GER	48.52	9.05
9812	Tu-W1	CS77397	GER	48.52	9.03
9813	BI-4	CS76706	GER	48.4	8.77
9814	Fell1-10	CS76855	GER	48.42	8.79
9815	Ha-HBT3-11	CS76900	GER	48.54	9.02
9816	Tu-WH	CS77398	GER	48.55	9.06
9817	IP-Ace-0	CS76642	ESP	39.84	-6.6
9819	IP-Amu-0	CS76664	ESP	42.35	-3.03
9820	IP-Are-0	CS76671	ESP	41	-4.71
9821	IP-Aru-0	CS76674	ESP	41.81	2.49
9822	IP-Aul-0	CS76675	ESP	40.52	-4.02
9823	IP-Bae-0	CS76681	ESP	43.34	-5.84
9824	IP-Bes-5	CS76702	ESP	42.91	-4.91
9825	IP-Boa-0	CS76714	ESP	40.4	-3.88
9826	IP-Bor-0	CS76717	ESP	42.49	-6.71
9827	IP-Bos-0	CS76719	ESP	42.78	0.69
9830	IP-Bus-0	CS76736	ESP	36.97	-3.28
9831	IP-Cas-0	CS76743	ESP	38.54	-3.39
9832	IP-Cat-0	CS76759	ESP	40.54	-3.69
9833	IP-Cha-0	CS76764	ESP	40.38	-4.21
9834	IP-Cho-0	CS76768	ESP	40.51	-3.9
9835	IP-Cir-0	CS76772	ESP	40.61	-6.57
9836	IP-Cod-0	CS76777	ESP	41.25	-1.32
9837	IP-Con-0	CS76780	ESP	37.94	-5.6
9838	IP-Cot-0	CS76784	ESP	41.83	-5.38
9839	IP-Coy-0	CS76785	ESP	40.44	-4.27
9840	IP-Dar-0	CS76792	ESP	41.13	-1.43
9841	IP-Ees-0	CS76836	ESP	40.59	-4.15
9843	IP-Elp-0	CS76840	ESP	40.53	-3.92
9844	IP-Esn-2	CS76846	ESP	42.27	0.19
9845	IP-Evs-0	CS76848	ESP	40.48	-3.96
9846	IP-Ezc-2	CS76849	ESP	42.31	-3.02
9847	IP-Fel-2	CS76854	ESP	43.31	-5.7
9848	IP-Glo-1	CS76879	ESP	40.11	-5.77
9849	IP-Gud-3	CS76895	ESP	40.65	-4.11
9850	IP-Hec-0	CS76917	ESP	42.86	-0.7
9851	IP-Hue-3	CS76942	ESP	42.96	-6.1
9852	IP-Ini-0	CS76945	ESP	40.46	-3.75
9853	IP-Lac-0	CS76996	ESP	43.33	-5.91
9854	IP-Laf-1	CS76997	ESP	43.36	-5.88
9855	IP-Lam-0	CS77008	ESP	40.57	-3.89
9856	IP-Lch-0	CS77010	ESP	40.51	-4
9857	IP-Leg-0	CS77019	ESP	40.33	-3.8
9858	IP-Loz-0	CS77051	ESP	40.98	-3.8
9859	IP-Lro-0	CS77054	ESP	40.5	-3.88
9860	IP-Lum-0	CS77059	ESP	42.24	-2.62
9861	IP-Mac-0	CS77061	ESP	40.72	-3.21
9862	IP-Mad-0	CS77062	ESP	40.45	-3.67
9864	IP-Mat-0	CS77074	ESP	41.76	2.69
9866	IP-Mdd-0	CS77076	ESP	41.89	-2.79
9867	IP-Mie-1	CS77083	ESP	40.94	-3.22
9868	IP-Moe-0	CS77104	ESP	41.78	2.37
9869	IP-Moj-0	CS77105	ESP	36.76	-5.28
9870	IP-Moz-0	CS77111	ESP	41.91	0.17
9871	IP-Nac-0	CS77117	ESP	40.75	-3.99
9873	IP-Ndc-0	CS77125	ESP	37.94	-5.45
9874	IP-Oja-0	CS77143	ESP	42.34	-3
9875	IP-Ovi-1	CS77155	ESP	43.38	-5.87
9876	IP-Pad-0	CS77158	ESP	41.34	0.99
9877	IP-Pdl-0	CS77165	ESP	43.02	-5.6
9878	IP-Pee-0	CS77167	ESP	40.78	-3.62
9879	IP-Per-0	CS77169	ESP	37.6	-1.12
9880	IP-Pib-1	CS77175	ESP	42.72	-3.44
9881	IP-Pie-0	CS77176	ESP	40.46	-5.32
9882	IP-Pil-0	CS77178	ESP	40.46	-4.26
9883	IP-Piq-0	CS77179	ESP	42.1	-2.56
9885	IP-Prd-0	CS77189	ESP	41.14	-3.68
9886	IP-Pru-0	CS77190	ESP	42.38	1.73
9888	IP-Pva-1	CS77197	ESP	40.93	-3.31
9890	IP-Rib-1	CS77217	ESP	43.16	-5.07
9891	IP-Sal-0	CS77230	ESP	41.93	2.92
9892	IP-Sam-0	CS77231	ESP	42.68	-6.96
9894	IP-Sen-0	CS77243	ESP	42.59	0.76
9895	IP-Sfb-6	CS77248	ESP	41.78	2.57
9897	IP-Smt-1	CS77257	ESP	40.95	-5.63
9898	IP-Som-0	CS77259	ESP	41.14	-3.58
9899	IP-Tau-0	CS77342	ESP	42.54	0.84
9900	IP-Tri-0	CS77386	ESP	37.38	-6.01
9901	IP-Urd-1	CS78824	ESP	42.27	-2.98
9902	IP-Usa-0	CS78825	ESP	40.71	-3.24
9903	IP-Val-0	CS78829	ESP	42.31	-3.1
9904	IP-Vas-0	CS78833	ESP	40.95	-3.31
9905	IP-Ven-0	CS78840	ESP	40.76	-4.01
9906	IP-Mah-6	CS77063	ESP	40	4.25
9908	ESP-1-11	CS76847	FRA	50.72	3.47
9909	GEN-8	CS76877	FRA	50.59	3.3
9910	BRI-2	CS76725	FRA	50.68	3.52
9911	ARGE-1-15	CS76672	FRA	47.16	4.28
9914	IST-29	CS76948	FRA	47.58	5.33
9915	MAR-4-16	CS77069	FRA	47.45	3.94
9917	RAD-21	CS77200	FRA	46.69	4.34
9918	SAUL-24	CS77237	FRA	47.43	5.21
9920	DIR-9	CS76796	FRA	48.54	4.32
9921	FOR-23	CS76867	FRA	48.57	4.41
9924	PLY-20	CS77181	FRA	48.59	4.24
9925	RUM-20	CS77226	FRA	48.91	4.52
9926	TRE-1	CS77385	FRA	48.86	4.1
9928	BEZ-9	CS76703	FRA	44.12	3.77
9929	ISS-20	CS76947	FRA	43.92	3.71
9932	NOZ-6	CS77134	FRA	44.12	4.33
9933	VED-10	CS78839	FRA	43.74	3.89
9935	BAU-15	CS76694	FRA	50.6	2.93
9937	CATS-6	CS76760	FRA	50.79	2.69
9938	WAV-8	CS78854	FRA	50.65	2.99
9939	Aitba-2	CS76347	MAR	31.48	-7.45
9941	Fei-0	CS76412	POR	40.92	-8.54
9942	Agu-1	CS76409	ESP	41.32	-1.34
9944	Don-0	CS76411	ESP	36.83	-6.36
9945	Leo-1	CS76413	ESP	41.8	-3.11
9946	Mer-6	CS76414	ESP	38.92	-6.34
9947	Ped-0	CS76415	ESP	40.74	-3.9
9948	Pra-6	CS76416	ESP	41.05	-3.54
9949	Qui-0	CS76417	ESP	42.69	-6.93
9950	Vie-0	CS76418	ESP	42.63	0.76
9951	Kly-1	CS76385	RUS	51.3333	82.5667
9953	Koz-2	CS76383	RUS	51.33	82.19
9955	Stepn-2	CS76377	RUS	54.09	60.46
9956	Stepn-1	CS76378	RUS	54.06	60.48
9957	Borsk-2	CS76421	RUS	53.04	51.75
9958	Shigu-1	CS76375	RUS	53.33	49.48
9959	Shigu-2	CS76374	RUS	53.33	49.48
9960	Kidr-1	CS76376	RUS	51.31	57.56
9962	Galdo-1	CS76423	ITA	40.57	15.32
9963	Lago-1	CS76367	ITA	39.18	16.26
9964	Mammo-1	CS76365	ITA	38.36	16.23
9965	Mammo-2	CS76364	ITA	38.38	16.22
9966	Monte-1	CS76361	ITA	40.28	15.65
9968	Timpo-1	CS76424	ITA	39.27	16.27
9969	Valsi-1	CS76425	ITA	40.18	16.45
9970	Altenb-2	CS76353	ITA	46.3716	11.2376
9972	Bozen-1.2	CS76358	ITA	46.513	11.331
9973	Mitterberg-1-181	CS76354	ITA	46.366	11.2832
9976	Rovero-1	CS76351	ITA	46.2543	11.167
9979	Voeran-1	CS76352	ITA	46.36	11.23
9980	Angel-1	CS76362	ITA	38.62	16.17
9981	Angit-1	CS76366	ITA	38.76	16.24
9982	Apost-1	CS76368	ITA	39.01	16.47
9983	Ciste-1	CS76359	ITA	41.62	12.87
9985	Slavi-1	CS76419	BUL	41.43	23.65
9986	Jablo-1	CS76372	BUL	41.59	25.2
9987	Lecho-1	CS76371	BUL	41.43	23.5
9988	Bak-2	CS76392	GEO	41.7942	43.4767
9990	Lag2-2	CS76390	GEO	41.8296	46.2831
9991	Vash-1	CS76391	GEO	41.2381	46.3728
9993	Nemrut-1	CS76398	TUR	38.6425	42.2394
9995	HKT2.4	CS76404	GER	48.14	9.4
9996	Nie1-2	CS76402	GER	48.52	8.8
9997	Rue3-1-31	CS76406	GER	48.56	9.16
9998	Star-8	CS76400	GER	48.43	8.82
10001	TueV-13	CS76407	GER	48.52	9.05
10002	TueWa1-2	CS76405	GER	48.53	9.04
10004	Bolin-1	CS76373	ROU	44.46	25.74
10005	Copac-1	CS76420	ROU	46.11	21.95
10006	Kastel-1	CS76395	UKR	44.6419	34.3814
10008	Sij-1	CS76379	UZB	41.45	70.05
10009	Sij-2	CS76380	UZB	41.45	70.05
10010	Sij-4	CS76381	UZB	41.45	70.05
10011	Yeg-1	CS76394	ARM	39.8692	45.3622
10013	Lerik1-3	CS76388	AZE	38.7406	48.6131
10014	Xan-1	CS76387	AZE	38.6536	48.7992
10015	Ara-1	CS76382	AFG	37.29	71.3
10017	Petro-1	CS76370	SRB	44.34	21.46
10018	Dobra-1	CS76369	SRB	44.84	20.16
10020	Jl-2	CS76956	CZE	49.17	16.5
10022	Uk-3	CS78777	GER	48.0333	7.7667
10023	Strand-1	CS77284	NOR	68.8	15.45
