# Supplementary material for: Epiallelic variation of non-coding RNA genes and their phenotypic consequences
Source: Nat Commun. 2024 Feb 14;15:1375. doi: 10.1038/s41467-024-45771-5 (PMC10867003; doi:10.1038/s41467-024-45771-5)
Supplement: Supplementary file 5 — Supplementary Data 2 [file 41467_2024_45771_MOESM5_ESM.xlsx]

## Sheet: Supplementary Data 2
Supplementary Data 2. Statistic of DNA methylation of ncRNA genes in 811 accessions
Gene	Group	Context	Mean	Median	SD	Min	Max	CV (%)
AT1G01046	mirna	CG	0.25544	0.0357143	0.309662	0	1	121.227
AT1G01046	mirna	CHG	0.00434209	0	0.0114264	0	0.138368	263.154
AT1G01046	mirna	CHH	0.00339837	0.00281434	0.00343776	0	0.0266667	101.159
AT1G01270	pre_trna	CG	0.00432558	0	0.00922931	0	0.08	213.366
AT1G01270	pre_trna	CHG	0.00338431	0	0.00809749	0	0.0703703	239.265
AT1G01270	pre_trna	CHH	0.00401436	0.00271739	0.00587333	0	0.1	146.308
AT1G01448	antisense_long_noncoding_rna	CG	0.281931	0.29363	0.11279	0.00310278	0.643432	40.0062
AT1G01448	antisense_long_noncoding_rna	CHG	0.00430307	0.00397345	0.00255628	0	0.0311347	59.406
AT1G01448	antisense_long_noncoding_rna	CHH	0.00388532	0.00367448	0.00154532	0.000473036	0.0189189	39.7733
AT1G01870	pre_trna	CG	0.00276843	0	0.00814313	0	0.0833335	294.143
AT1G01870	pre_trna	CHG	0.00373845	0	0.00845701	0	0.0666667	226.217
AT1G01870	pre_trna	CHH	0.00453141	0.00327278	0.0056899	0	0.0509394	125.566
AT1G01890	pre_trna	CG	0.00331245	0	0.00796105	0	0.0571429	240.337
AT1G01890	pre_trna	CHH	0.00501753	0.00285714	0.00721769	0	0.0515572	143.849
AT1G02480	pre_trna	CG	0.00713333	0	0.0181568	0	0.227535	254.534
AT1G02480	pre_trna	CHG	0.00605891	0	0.0209684	0	0.283175	346.076
AT1G02480	pre_trna	CHH	0.00599458	0	0.0210926	0	0.300441	351.861
AT1G02952	antisense_long_noncoding_rna	CG	0.0500961	0.0306518	0.0542036	0	0.289958	108.199
AT1G02952	antisense_long_noncoding_rna	CHG	0.00343181	0.00196079	0.00529222	0	0.0555557	154.211
AT1G02952	antisense_long_noncoding_rna	CHH	0.00426534	0.00384157	0.00265839	0	0.0250361	62.3254
AT1G03545	antisense_long_noncoding_rna	CG	0.233803	0.226473	0.0872739	0.00839227	0.493186	37.3279
AT1G03545	antisense_long_noncoding_rna	CHG	0.00406065	0.00380465	0.00210962	0	0.0211291	51.9527
AT1G03545	antisense_long_noncoding_rna	CHH	0.00383221	0.00366865	0.00133316	0	0.0105065	34.7883
AT1G03570	pre_trna	CG	0.00323976	0	0.0115169	0	0.2	355.487
AT1G03570	pre_trna	CHG	0.00346637	0	0.00691571	0	0.0492063	199.509
AT1G03570	pre_trna	CHH	0.00412663	0.002849	0.00522373	0	0.0537845	126.586
AT1G03640	pre_trna	CG	0.0158422	0	0.0342408	0	0.297495	216.137
AT1G03640	pre_trna	CHG	0.00794713	0	0.0265436	0	0.30245	334.002
AT1G03640	pre_trna	CHH	0.00647581	0	0.021431	0	0.317681	330.939
AT1G03743	small_nucleolar_rna	CHG	0.0039521	0	0.00691893	0	0.0632368	175.07
AT1G03743	small_nucleolar_rna	CHH	0.00363137	0.00241546	0.00529883	0	0.0683379	145.918
AT1G03746	small_nucleolar_rna	CG	0.0032529	0	0.00664576	0	0.0555555	204.302
AT1G03746	small_nucleolar_rna	CHG	0.00336506	0	0.0145457	0	0.166667	432.259
AT1G03746	small_nucleolar_rna	CHH	0.00339162	0	0.00524597	0	0.047619	154.675
AT1G03987	long_noncoding_rna	CG	0.00504894	0	0.0187107	0	0.2	370.588
AT1G03987	long_noncoding_rna	CHG	0.00311172	0	0.00617331	0	0.0809524	198.389
AT1G03987	long_noncoding_rna	CHH	0.00396858	0.00336135	0.00375908	0	0.0375916	94.7209
AT1G03993	antisense_long_noncoding_rna	CG	0.0378209	0.0241924	0.0403022	0	0.215702	106.561
AT1G03993	antisense_long_noncoding_rna	CHG	0.00392636	0.00315994	0.00368518	0	0.0201403	93.8573
AT1G03993	antisense_long_noncoding_rna	CHH	0.00383784	0.00354618	0.00202394	0	0.0125753	52.7363
AT1G03997	antisense_long_noncoding_rna	CG	0.00319422	0	0.00537407	0	0.0407408	168.244
AT1G03997	antisense_long_noncoding_rna	CHG	0.00368622	0	0.00648866	0	0.06734	176.025
AT1G03997	antisense_long_noncoding_rna	CHH	0.0039527	0.00340568	0.00336395	0	0.0540792	85.1051
AT1G04003	long_noncoding_rna	CG	0.00373223	0	0.0162836	0	0.422193	436.296
AT1G04003	long_noncoding_rna	CHG	0.00402738	0	0.0136171	0	0.111111	338.114
AT1G04003	long_noncoding_rna	CHH	0.00437468	0.00345013	0.0058752	0	0.1	134.3
AT1G04007	antisense_long_noncoding_rna	CG	0.00410877	0	0.0102537	0	0.1	249.556
AT1G04007	antisense_long_noncoding_rna	CHG	0.00308159	0	0.00564483	0	0.035989	183.179
AT1G04007	antisense_long_noncoding_rna	CHH	0.00348248	0.00314928	0.00281138	0	0.0268939	80.7292
AT1G04013	antisense_long_noncoding_rna	CG	0.00294622	0	0.0071598	0	0.05	243.017
AT1G04013	antisense_long_noncoding_rna	CHG	0.00403672	0	0.00677782	0	0.043956	167.904
AT1G04013	antisense_long_noncoding_rna	CHH	0.00424913	0.00355507	0.00407748	0	0.04	95.9603
AT1G04023	long_noncoding_rna	CG	0.00261838	0	0.00648133	0	0.05	247.532
AT1G04023	long_noncoding_rna	CHG	0.00331239	0.00271512	0.003829	0	0.0222222	115.596
AT1G04023	long_noncoding_rna	CHH	0.00366254	0.00326797	0.00273629	0	0.0256757	74.7101
AT1G04027	mirna	CG	0.703623	0.759048	0.245249	0	1	34.8552
AT1G04027	mirna	CHG	0.00556205	0.0031348	0.00766589	0	0.0698831	137.825
AT1G04027	mirna	CHH	0.00508432	0.00441664	0.00450115	0	0.0429825	88.5299
AT1G04033	long_noncoding_rna	CG	0.0030398	0	0.00442537	0	0.0325952	145.581
AT1G04033	long_noncoding_rna	CHG	0.0032446	0	0.00518557	0	0.04	159.821
AT1G04033	long_noncoding_rna	CHH	0.00359904	0.00319036	0.00308127	0	0.04	85.6136
AT1G04037	long_noncoding_rna	CHH	0.006352	0.00439262	0.00890131	0	0.137037	140.134
AT1G04043	antisense_long_noncoding_rna	CG	0.00381991	0.00223214	0.0056599	0	0.05	148.168
AT1G04043	antisense_long_noncoding_rna	CHG	0.00317702	0	0.00591234	0	0.0357143	186.097
AT1G04043	antisense_long_noncoding_rna	CHH	0.00387714	0.00292398	0.00512221	0	0.0636365	132.113
AT1G04047	antisense_long_noncoding_rna	CG	0.00301272	0	0.00682621	0	0.0555555	226.58
AT1G04047	antisense_long_noncoding_rna	CHG	0.00370759	0	0.00644304	0	0.0666667	173.78
AT1G04047	antisense_long_noncoding_rna	CHH	0.00380971	0.00303804	0.00610806	0	0.142857	160.329
AT1G04053	antisense_long_noncoding_rna	CG	0.431165	0.433478	0.190951	0	0.926117	44.2872
AT1G04053	antisense_long_noncoding_rna	CHG	0.00449792	0.0037484	0.00456827	0	0.0577237	101.564
AT1G04053	antisense_long_noncoding_rna	CHH	0.00374109	0.00348118	0.00188891	0	0.0163498	50.4907
AT1G04057	antisense_rna	CG	0.634226	0.698572	0.21506	0	1	33.909
AT1G04057	antisense_rna	CHG	0.00465636	0.00277008	0.00754816	0	0.1	162.104
AT1G04057	antisense_rna	CHH	0.00397586	0.00332226	0.00394805	0	0.03125	99.3007
AT1G04063	long_noncoding_rna	CG	0.501785	0.580183	0.24107	0	0.945055	48.0424
AT1G04063	long_noncoding_rna	CHG	0.12051	0.0691198	0.123388	0	0.553083	102.388
AT1G04063	long_noncoding_rna	CHH	0.0564615	0.0239583	0.067422	0	0.400455	119.412
AT1G04067	antisense_long_noncoding_rna	CG	0.00372404	0.00155524	0.00515825	0	0.04	138.512
AT1G04067	antisense_long_noncoding_rna	CHG	0.00356589	0.00191641	0.00488889	0	0.04	137.102
AT1G04067	antisense_long_noncoding_rna	CHH	0.00383279	0.00330585	0.00323144	0	0.0300462	84.3104
AT1G04073	antisense_long_noncoding_rna	CG	0.039544	0	0.11431	0	1	289.071
AT1G04073	antisense_long_noncoding_rna	CHG	0.00348925	0	0.00580126	0	0.05	166.261
AT1G04073	antisense_long_noncoding_rna	CHH	0.00358676	0.00304242	0.0037229	0	0.0503218	103.796
AT1G04077	antisense_long_noncoding_rna	CG	0.00470155	0.00313516	0.0319975	0	0.910265	680.574
AT1G04077	antisense_long_noncoding_rna	CHG	0.0039634	0.00270908	0.0148966	0	0.413443	375.853
AT1G04077	antisense_long_noncoding_rna	CHH	0.00375514	0.00340736	0.00386832	0	0.0867762	103.014
AT1G04083	antisense_long_noncoding_rna	CG	0.679536	0.705074	0.156605	0	0.98	23.0459
AT1G04083	antisense_long_noncoding_rna	CHG	0.00516033	0.003663	0.00744531	0	0.134574	144.28
AT1G04083	antisense_long_noncoding_rna	CHH	0.00404633	0.00342418	0.00332573	0	0.0248706	82.1911
AT1G04087	long_noncoding_rna	CG	0.00357428	0	0.0132375	0	0.163347	370.353
AT1G04087	long_noncoding_rna	CHG	0.00359885	0	0.00886951	0	0.0833333	246.454
AT1G04087	long_noncoding_rna	CHH	0.0040542	0.00332388	0.00413753	0	0.0468101	102.055
AT1G04093	long_noncoding_rna	CG	0.00363383	0.00252525	0.00941667	0	0.25085	259.139
AT1G04093	long_noncoding_rna	CHG	0.00372932	0.002849	0.00554561	0	0.121921	148.703
AT1G04093	long_noncoding_rna	CHH	0.00418439	0.00379315	0.00252445	0	0.0307081	60.3303
AT1G04097	antisense_long_noncoding_rna	CG	0.0028327	0	0.00947615	0	0.0944444	334.527
AT1G04097	antisense_long_noncoding_rna	CHG	0.00365218	0	0.00587236	0	0.05	160.791
AT1G04097	antisense_long_noncoding_rna	CHH	0.00342394	0.00271371	0.00400805	0	0.0437075	117.06
AT1G04103	antisense_long_noncoding_rna	CG	0.00451755	0.00327932	0.00810796	0	0.135879	179.477
AT1G04103	antisense_long_noncoding_rna	CHG	0.00364892	0.00314914	0.00325577	0	0.0501836	89.2256
AT1G04103	antisense_long_noncoding_rna	CHH	0.00414536	0.00380953	0.00225513	0	0.0392428	54.4013
AT1G04117	antisense_long_noncoding_rna	CG	0.536666	0.540049	0.0782342	0.149877	0.797911	14.5778
AT1G04117	antisense_long_noncoding_rna	CHG	0.00526	0.00474407	0.00335177	0	0.0318681	63.7219
AT1G04117	antisense_long_noncoding_rna	CHH	0.00370351	0.0034804	0.00177377	0	0.0136945	47.8942
AT1G04123	antisense_long_noncoding_rna	CG	0.0283878	0.00422009	0.0697727	0	0.524668	245.784
AT1G04123	antisense_long_noncoding_rna	CHG	0.00317906	0	0.0056262	0	0.0755698	176.977
AT1G04123	antisense_long_noncoding_rna	CHH	0.00369505	0.00341803	0.00285665	0	0.0368284	77.3102
AT1G04127	long_noncoding_rna	CG	0.00352081	0.00226815	0.00454517	0	0.0351998	129.095
AT1G04127	long_noncoding_rna	CHG	0.00343353	0	0.00751374	0	0.0833335	218.834
AT1G04127	long_noncoding_rna	CHH	0.00478188	0.00418945	0.00432543	0	0.0334639	90.4546
AT1G04133	long_noncoding_rna	CG	0.00654773	0	0.0155116	0	0.205487	236.9
AT1G04133	long_noncoding_rna	CHG	0.0036316	0.00220755	0.00503251	0	0.0446428	138.576
AT1G04133	long_noncoding_rna	CHH	0.0039359	0.0033483	0.00349074	0	0.0235294	88.6897
AT1G04137	long_noncoding_rna	CG	0.00444582	0	0.0121812	0	0.142857	273.992
AT1G04137	long_noncoding_rna	CHG	0.00716301	0.00245098	0.0172329	0	0.260582	240.581
AT1G04137	long_noncoding_rna	CHH	0.00608839	0.00385624	0.0100926	0	0.139285	165.768
AT1G04143	long_noncoding_rna	CG	0.00907097	0.00307692	0.0236694	0	0.22642	260.935
AT1G04143	long_noncoding_rna	CHG	0.00373775	0	0.00655518	0	0.042328	175.378
AT1G04143	long_noncoding_rna	CHH	0.00360628	0.00309524	0.00344322	0	0.0490243	95.4784
AT1G04147	antisense_long_noncoding_rna	CG	0.0106385	0	0.0456316	0	0.468878	428.928
AT1G04147	antisense_long_noncoding_rna	CHG	0.00435931	0	0.00692071	0	0.0571428	158.757
AT1G04147	antisense_long_noncoding_rna	CHH	0.0038515	0.00315876	0.00393612	0	0.0338366	102.197
AT1G04153	antisense_long_noncoding_rna	CG	0.00409102	0	0.00949231	0	0.119231	232.028
AT1G04153	antisense_long_noncoding_rna	CHG	0.00374299	0.00160773	0.00552624	0	0.0557692	147.642
AT1G04153	antisense_long_noncoding_rna	CHH	0.0037533	0.00326028	0.00373117	0	0.0693651	99.4105
AT1G04157	antisense_long_noncoding_rna	CG	0.346984	0.35101	0.32586	0	1	93.9121
AT1G04157	antisense_long_noncoding_rna	CHG	0.00334787	0	0.00872154	0	0.2	260.51
AT1G04157	antisense_long_noncoding_rna	CHH	0.00395708	0.00326594	0.00395823	0	0.03663	100.029
AT1G04163	antisense_long_noncoding_rna	CG	0.675974	0.679939	0.079532	0.299922	0.900201	11.7655
AT1G04163	antisense_long_noncoding_rna	CHG	0.00443898	0.00400724	0.00296484	0	0.0347511	66.791
AT1G04163	antisense_long_noncoding_rna	CHH	0.00383409	0.00361142	0.00162873	0	0.0153384	42.4803
AT1G04167	long_noncoding_rna	CG	0.00320521	0	0.00673474	0	0.0625	210.118
AT1G04167	long_noncoding_rna	CHG	0.00447242	0	0.00763125	0	0.0666667	170.629
AT1G04167	long_noncoding_rna	CHH	0.0041277	0.00357921	0.00408773	0	0.0466784	99.0318
AT1G04173	long_noncoding_rna	CG	0.0292012	0	0.0733385	0	0.562626	251.149
AT1G04173	long_noncoding_rna	CHG	0.00417551	0.00289509	0.00530163	0	0.0492063	126.97
AT1G04173	long_noncoding_rna	CHH	0.00379249	0.00334784	0.00334431	0	0.0399911	88.1824
AT1G04177	long_noncoding_rna	CG	0.0055015	0	0.046151	0	0.954476	838.88
AT1G04177	long_noncoding_rna	CHG	0.00449344	0	0.0193526	0	0.457476	430.687
AT1G04177	long_noncoding_rna	CHH	0.0044383	0.00343047	0.00735075	0	0.154817	165.621
AT1G04183	antisense_long_noncoding_rna	CG	0.16432	0.0165496	0.203961	0	0.899917	124.124
AT1G04183	antisense_long_noncoding_rna	CHG	0.148027	0.00835979	0.188418	0	0.72665	127.286
AT1G04183	antisense_long_noncoding_rna	CHH	0.0301391	0.00604794	0.0379675	0	0.263082	125.974
AT1G04187	small_nucleolar_rna	CHH	0.0036995	0.0014245	0.00736676	0	0.0916668	199.129
AT1G04197	small_nucleolar_rna	CG	0.00333089	0	0.0106329	0	0.166667	319.222
AT1G04197	small_nucleolar_rna	CHG	0.00322306	0	0.00896467	0	0.166667	278.142
AT1G04197	small_nucleolar_rna	CHH	0.00274405	0.00170068	0.00384463	0	0.0333333	140.108
AT1G04203	long_noncoding_rna	CG	0.00780168	0	0.02168	0	0.194949	277.889
AT1G04203	long_noncoding_rna	CHG	0.0041551	0	0.00940281	0	0.0916668	226.295
AT1G04203	long_noncoding_rna	CHH	0.00321015	0.00205347	0.00449492	0	0.0621693	140.022
AT1G04207	long_noncoding_rna	CG	0.00286137	0	0.00988539	0	0.166667	345.477
AT1G04207	long_noncoding_rna	CHG	0.00429286	0	0.00931105	0	0.1	216.896
AT1G04207	long_noncoding_rna	CHH	0.00465495	0.00367351	0.00577689	0	0.0666667	124.102
AT1G04213	small_nucleolar_rna	CG	0.00241402	0	0.00775987	0	0.0833335	321.45
AT1G04213	small_nucleolar_rna	CHG	0.00296905	0	0.00747403	0	0.0666667	251.731
AT1G04213	small_nucleolar_rna	CHH	0.00409608	0.00230141	0.0117413	0	0.3	286.647
AT1G04217	small_nucleolar_rna	CG	0.0036508	0	0.0112612	0	0.138889	308.458
AT1G04217	small_nucleolar_rna	CHG	0.00389197	0	0.0119027	0	0.2	305.828
AT1G04217	small_nucleolar_rna	CHH	0.00321512	0.00166113	0.00715476	0	0.15873	222.535
AT1G04227	small_nucleolar_rna	CG	0.00359147	0	0.0136474	0	0.125	379.994
AT1G04227	small_nucleolar_rna	CHG	0.00310924	0	0.00750464	0	0.0833333	241.366
AT1G04227	small_nucleolar_rna	CHH	0.00354035	0.0025641	0.004221	0	0.0357143	119.226
AT1G04233	antisense_long_noncoding_rna	CG	0.00369272	0.00328947	0.0031723	0	0.0427083	85.9069
AT1G04233	antisense_long_noncoding_rna	CHG	0.0031079	0.00162338	0.00405428	0	0.0193237	130.451
AT1G04233	antisense_long_noncoding_rna	CHH	0.00351082	0.00308642	0.00272982	0	0.0195489	77.7544
AT1G04237	antisense_long_noncoding_rna	CG	0.00320152	0	0.00507309	0	0.0370371	158.459
AT1G04237	antisense_long_noncoding_rna	CHG	0.00308126	0	0.00456179	0	0.0378788	148.05
AT1G04237	antisense_long_noncoding_rna	CHH	0.00398172	0.00341895	0.00390006	0	0.0650821	97.9492
AT1G04243	long_noncoding_rna	CG	0.00316649	0	0.00717678	0	0.05	226.648
AT1G04243	long_noncoding_rna	CHH	0.00391849	0.00350757	0.00363373	0	0.04	92.7331
AT1G04247	antisense_long_noncoding_rna	CG	0.00990232	0.00487341	0.0131741	0	0.120364	133.04
AT1G04247	antisense_long_noncoding_rna	CHG	0.00371602	0.00317513	0.00299357	0	0.0247277	80.5586
AT1G04247	antisense_long_noncoding_rna	CHH	0.00391939	0.00366032	0.00177936	0	0.0267606	45.3988
AT1G04253	long_noncoding_rna	CG	0.00336257	0.00246306	0.00410983	0	0.0376191	122.223
AT1G04253	long_noncoding_rna	CHG	0.00432237	0.00292398	0.00550182	0	0.0342069	127.287
AT1G04253	long_noncoding_rna	CHH	0.00410125	0.00376761	0.00263849	0	0.0248873	64.3338
AT1G04257	long_noncoding_rna	CG	0.0092105	0	0.0260825	0	0.211858	283.182
AT1G04257	long_noncoding_rna	CHG	0.00395537	0	0.00803381	0	0.095238	203.112
AT1G04257	long_noncoding_rna	CHH	0.00452816	0.00348192	0.00827671	0	0.2	182.783
AT1G04263	small_nuclear_rna	CG	0.00325782	0	0.00709208	0	0.0644444	217.694
AT1G04263	small_nuclear_rna	CHG	0.00290936	0	0.0113868	0	0.0909091	391.385
AT1G04263	small_nuclear_rna	CHH	0.00465195	0.00361534	0.00575501	0	0.0642857	123.712
AT1G04267	small_nucleolar_rna	CG	0.00392792	0	0.0097696	0	0.0857143	248.722
AT1G04267	small_nucleolar_rna	CHH	0.00407506	0.00309133	0.00512261	0	0.0666667	125.706
AT1G04273	small_nucleolar_rna	CG	0.00355597	0	0.0110432	0	0.166667	310.553
AT1G04273	small_nucleolar_rna	CHG	0.00445221	0	0.00796662	0	0.0555557	178.936
AT1G04273	small_nucleolar_rna	CHH	0.00379637	0.00258525	0.00492464	0	0.05	129.72
AT1G04277	small_nucleolar_rna	CG	0.00893599	0	0.0324469	0	0.520172	363.104
AT1G04277	small_nucleolar_rna	CHG	0.00398852	0	0.00823685	0	0.0833335	206.514
AT1G04277	small_nucleolar_rna	CHH	0.00356491	0.00292397	0.00381626	0	0.0303571	107.051
AT1G04283	long_noncoding_rna	CG	0.00312911	0	0.0105994	0	0.166667	338.735
AT1G04283	long_noncoding_rna	CHG	0.00242658	0	0.00816352	0	0.1	336.421
AT1G04283	long_noncoding_rna	CHH	0.00522121	0.00382002	0.0104178	0	0.2	199.528
AT1G04287	long_noncoding_rna	CG	0.00328214	0	0.00509959	0	0.0432901	155.374
AT1G04287	long_noncoding_rna	CHG	0.00331281	0.00189394	0.00459995	0	0.04	138.853
AT1G04287	long_noncoding_rna	CHH	0.003649	0.0031746	0.00280114	0	0.026087	76.7646
AT1G04293	long_noncoding_rna	CG	0.0137601	0	0.0326715	0	0.287782	237.436
AT1G04293	long_noncoding_rna	CHG	0.00372217	0	0.00694564	0	0.0426136	186.602
AT1G04293	long_noncoding_rna	CHH	0.00384096	0.003367	0.00294209	0	0.0225614	76.5978
AT1G04295	antisense_long_noncoding_rna	CG	0.0032063	0.00219298	0.00420735	0	0.0416668	131.221
AT1G04295	antisense_long_noncoding_rna	CHG	0.0035455	0.00263158	0.00450053	0	0.0357143	126.936
AT1G04295	antisense_long_noncoding_rna	CHH	0.00385073	0.0033558	0.00285046	0	0.0238096	74.0238
AT1G04297	antisense_long_noncoding_rna	CG	0.235618	0.21978	0.148875	0	0.784281	63.185
AT1G04297	antisense_long_noncoding_rna	CHG	0.00421809	0.00366144	0.00392997	0	0.0489189	93.1694
AT1G04297	antisense_long_noncoding_rna	CHH	0.00397906	0.00366667	0.00251525	0	0.0336162	63.2122
AT1G04303	antisense_long_noncoding_rna	CG	0.320462	0.333333	0.258247	0	1	80.5858
AT1G04303	antisense_long_noncoding_rna	CHG	0.00361754	0	0.00705601	0	0.0742884	195.05
AT1G04303	antisense_long_noncoding_rna	CHH	0.00409471	0.00332634	0.00403821	0	0.0333333	98.6202
AT1G04307	long_noncoding_rna	CG	0.0337351	0.00444793	0.0773823	0	0.930708	229.382
AT1G04307	long_noncoding_rna	CHG	0.00472298	0.0025	0.0266977	0	0.634348	565.272
AT1G04307	long_noncoding_rna	CHH	0.00411593	0.00333106	0.00952039	0	0.223595	231.306
AT1G04323	long_noncoding_rna	CG	0.00785258	0	0.0216698	0	0.203704	275.958
AT1G04323	long_noncoding_rna	CHG	0.00389423	0	0.00705628	0	0.0714285	181.198
AT1G04323	long_noncoding_rna	CHH	0.00373543	0.00323195	0.00344554	0	0.0277778	92.2394
AT1G04327	long_noncoding_rna	CG	0.00451704	0	0.0177062	0	0.416667	391.988
AT1G04327	long_noncoding_rna	CHG	0.00381211	0	0.0125673	0	0.311418	329.669
AT1G04327	long_noncoding_rna	CHH	0.00337832	0.00258398	0.00439469	0	0.0852611	130.085
AT1G04333	long_noncoding_rna	CG	0.00432028	0	0.0168072	0	0.25	389.029
AT1G04333	long_noncoding_rna	CHG	0.00302045	0	0.0058337	0	0.0619048	193.14
AT1G04333	long_noncoding_rna	CHH	0.00374915	0.00298875	0.00443404	0	0.054195	118.268
AT1G04337	long_noncoding_rna	CG	0.00593507	0	0.0220376	0	0.25	371.312
AT1G04337	long_noncoding_rna	CHG	0.00330954	0	0.00722564	0	0.1	218.328
AT1G04337	long_noncoding_rna	CHH	0.00432067	0.00310168	0.00595282	0	0.0964285	137.775
AT1G04343	antisense_long_noncoding_rna	CG	0.801112	0.82253	0.126574	0	1	15.7998
AT1G04343	antisense_long_noncoding_rna	CHG	0.00747043	0.00469655	0.0344433	0	0.836183	461.061
AT1G04343	antisense_long_noncoding_rna	CHH	0.0039179	0.00358684	0.00253164	0	0.025	64.6173
AT1G04347	antisense_long_noncoding_rna	CG	0.00351352	0	0.00987975	0	0.187719	281.192
AT1G04347	antisense_long_noncoding_rna	CHG	0.00405053	0	0.00611578	0	0.0603175	150.987
AT1G04347	antisense_long_noncoding_rna	CHH	0.00392927	0.00348432	0.00284212	0	0.0315208	72.3321
AT1G04353	antisense_long_noncoding_rna	CG	0.174443	0.167848	0.109041	0	0.636111	62.508
AT1G04353	antisense_long_noncoding_rna	CHG	0.00391905	0.0035409	0.00258553	0	0.02	65.9735
AT1G04353	antisense_long_noncoding_rna	CHH	0.00390234	0.00365706	0.00190385	0	0.018919	48.7873
AT1G04373	long_noncoding_rna	CG	0.00310834	0	0.00557178	0	0.0752404	179.253
AT1G04373	long_noncoding_rna	CHG	0.00319111	0	0.0059278	0	0.0534632	185.76
AT1G04373	long_noncoding_rna	CHH	0.00391044	0.00324675	0.00462567	0	0.0834845	118.29
AT1G04377	long_noncoding_rna	CG	0.00982915	0	0.0603002	0	1	613.484
AT1G04377	long_noncoding_rna	CHG	0.00614927	0	0.0372513	0	0.692475	605.784
AT1G04377	long_noncoding_rna	CHH	0.00548202	0.00352427	0.0198039	0	0.481361	361.251
AT1G04383	long_noncoding_rna	CHH	0.00539884	0.00297619	0.026136	0	0.569957	484.104
AT1G04387	long_noncoding_rna	CG	0.00952398	0.00274725	0.0721791	0	0.975	757.867
AT1G04387	long_noncoding_rna	CHG	0.00431206	0.00202225	0.0169135	0	0.322222	392.239
AT1G04387	long_noncoding_rna	CHH	0.00447101	0.00327789	0.0102106	0	0.2	228.374
AT1G04393	mirna	CG	0.174751	0	0.339807	0	1	194.452
AT1G04393	mirna	CHG	0.00523541	0.00307692	0.00874925	0	0.101653	167.117
AT1G04393	mirna	CHH	0.00408154	0.00365841	0.00289575	0	0.0308802	70.9474
AT1G04397	long_noncoding_rna	CHG	0.00376948	0	0.00921216	0	0.133333	244.388
AT1G04397	long_noncoding_rna	CHH	0.0044232	0.00347531	0.00583482	0	0.094709	131.914
AT1G04403	long_noncoding_rna	CG	0.00321461	0	0.00500265	0	0.04	155.622
AT1G04403	long_noncoding_rna	CHG	0.00293233	0	0.00476767	0	0.0422222	162.59
AT1G04403	long_noncoding_rna	CHH	0.00349366	0.00303951	0.00304338	0	0.0233334	87.1115
AT1G04407	long_noncoding_rna	CG	0.00334391	0.00231481	0.00466188	0	0.0555557	139.414
AT1G04407	long_noncoding_rna	CHG	0.00356387	0	0.00688539	0	0.085348	193.2
AT1G04407	long_noncoding_rna	CHH	0.00382781	0.00285218	0.00510751	0	0.0716722	133.432
AT1G04413	antisense_long_noncoding_rna	CG	0.4635	0.44864	0.177202	0	1	38.2313
AT1G04413	antisense_long_noncoding_rna	CHG	0.00491198	0.00271739	0.00972386	0	0.175493	197.962
AT1G04413	antisense_long_noncoding_rna	CHH	0.00389474	0.00344828	0.00357011	0	0.0298295	91.6648
AT1G04417	antisense_long_noncoding_rna	CG	0.00388598	0	0.0113693	0	0.141539	292.572
AT1G04417	antisense_long_noncoding_rna	CHG	0.00362439	0	0.00768005	0	0.122222	211.899
AT1G04417	antisense_long_noncoding_rna	CHH	0.0043008	0.00335572	0.00815097	0	0.2	189.522
AT1G04423	mirna	CG	0.6486	0.676978	0.187328	0	1	28.8819
AT1G04423	mirna	CHG	0.059704	0.0290476	0.0919108	0	0.673879	153.944
AT1G04423	mirna	CHH	0.0255796	0.0139822	0.0354198	0	0.255017	138.469
AT1G04425	other_rna	CG	0.142932	0.134091	0.108629	0	0.698669	76.0008
AT1G04425	other_rna	CHG	0.171268	0.174382	0.111859	0	0.697959	65.3122
AT1G04425	other_rna	CHH	0.103482	0.0966356	0.0783289	0	0.402923	75.6934
AT1G04427	long_noncoding_rna	CG	0.00557997	0.0021645	0.0393949	0	0.811248	706.006
AT1G04427	long_noncoding_rna	CHG	0.00450417	0	0.0193708	0	0.462081	430.064
AT1G04427	long_noncoding_rna	CHH	0.00380456	0.00309458	0.00484204	0	0.0966408	127.269
AT1G04433	antisense_long_noncoding_rna	CG	0.011032	0	0.0343274	0	0.405605	311.161
AT1G04433	antisense_long_noncoding_rna	CHG	0.00365903	0	0.00554875	0	0.0357143	151.646
AT1G04433	antisense_long_noncoding_rna	CHH	0.00350526	0.00277778	0.00420774	0	0.0333334	120.041
AT1G04437	antisense_long_noncoding_rna	CG	0.203427	0.075	0.231266	0	1	113.685
AT1G04437	antisense_long_noncoding_rna	CHG	0.00401474	0	0.00627349	0	0.0555557	156.262
AT1G04437	antisense_long_noncoding_rna	CHH	0.00385055	0.0031746	0.00417984	0	0.0503968	108.552
AT1G04443	long_noncoding_rna	CG	0.00329453	0	0.0072733	0	0.0619048	220.769
AT1G04443	long_noncoding_rna	CHG	0.00359762	0	0.00599182	0	0.0571429	166.55
AT1G04443	long_noncoding_rna	CHH	0.00432055	0.00347222	0.00490753	0	0.06	113.586
AT1G04447	long_noncoding_rna	CG	0.141018	0.00384615	0.293591	0	0.925393	208.193
AT1G04447	long_noncoding_rna	CHG	0.104342	0.00326798	0.217856	0	0.7908	208.79
AT1G04447	long_noncoding_rna	CHH	0.0344527	0.00413664	0.0690659	0	0.34221	200.466
AT1G04453	long_noncoding_rna	CG	0.00333078	0.00260417	0.00391724	0	0.05	117.607
AT1G04453	long_noncoding_rna	CHG	0.00362232	0.00238095	0.00520489	0	0.0616667	143.689
AT1G04453	long_noncoding_rna	CHH	0.00387468	0.00349941	0.00345636	0	0.05	89.2038
AT1G04463	antisense_long_noncoding_rna	CG	0.003413	0.00280112	0.00396953	0	0.0625	116.306
AT1G04463	antisense_long_noncoding_rna	CHG	0.00377286	0.00287886	0.0053566	0	0.1	141.977
AT1G04463	antisense_long_noncoding_rna	CHH	0.00389972	0.00360787	0.00272815	0	0.0314466	69.9577
AT1G04467	antisense_long_noncoding_rna	CG	0.00773469	0.00305836	0.0152809	0	0.166555	197.563
AT1G04467	antisense_long_noncoding_rna	CHG	0.0124674	0.0064603	0.0194013	0	0.156548	155.616
AT1G04467	antisense_long_noncoding_rna	CHH	0.00417462	0.00370718	0.00272293	0	0.0251323	65.2258
AT1G04473	antisense_long_noncoding_rna	CG	0.0441691	0.0318544	0.0469276	0	0.257937	106.245
AT1G04473	antisense_long_noncoding_rna	CHG	0.00406094	0.00308642	0.00446411	0	0.0375	109.928
AT1G04473	antisense_long_noncoding_rna	CHH	0.00367782	0.00340136	0.00283552	0	0.0406463	77.0978
AT1G04477	antisense_long_noncoding_rna	CG	0.00317762	0	0.00542742	0	0.0309524	170.801
AT1G04477	antisense_long_noncoding_rna	CHG	0.00366537	0	0.00555671	0	0.062963	151.6
AT1G04477	antisense_long_noncoding_rna	CHH	0.00408877	0.00347268	0.00313409	0	0.0310563	76.6511
AT1G04483	antisense_long_noncoding_rna	CG	0.40361	0.0333333	0.457189	0	1	113.275
AT1G04483	antisense_long_noncoding_rna	CHG	0.00361303	0	0.00651162	0	0.0666667	180.226
AT1G04483	antisense_long_noncoding_rna	CHH	0.00406974	0.00351201	0.00446552	0	0.0513009	109.725
AT1G04487	antisense_long_noncoding_rna	CG	0.00326532	0.00258191	0.00351063	0	0.0212302	107.513
AT1G04487	antisense_long_noncoding_rna	CHG	0.00417326	0.00289855	0.00524114	0	0.0505871	125.589
AT1G04487	antisense_long_noncoding_rna	CHH	0.00357712	0.00331679	0.00221113	0	0.0181534	61.8131
AT1G04493	long_noncoding_rna	CG	0.00814278	0	0.0271937	0	0.308284	333.961
AT1G04493	long_noncoding_rna	CHG	0.00357683	0	0.00530031	0	0.0285714	148.185
AT1G04493	long_noncoding_rna	CHH	0.00407849	0.0035951	0.00335085	0	0.028288	82.1591
AT1G04497	long_noncoding_rna	CG	0.122503	0.00925927	0.176075	0	1	143.731
AT1G04497	long_noncoding_rna	CHG	0.00373129	0.00238095	0.00524239	0	0.0555557	140.498
AT1G04497	long_noncoding_rna	CHH	0.0037072	0.00328084	0.00339088	0	0.0540223	91.4674
AT1G04503	antisense_long_noncoding_rna	CG	0.00390234	0.00179212	0.00630999	0	0.0609354	161.698
AT1G04503	antisense_long_noncoding_rna	CHG	0.00345676	0.00232291	0.00447946	0	0.0444444	129.586
AT1G04503	antisense_long_noncoding_rna	CHH	0.00353327	0.00312461	0.00258397	0	0.0262451	73.1323
AT1G04507	antisense_long_noncoding_rna	CG	0.186653	0.0222222	0.222608	0	0.869318	119.263
AT1G04507	antisense_long_noncoding_rna	CHG	0.004452	0	0.0065996	0	0.0458334	148.239
AT1G04507	antisense_long_noncoding_rna	CHH	0.00438013	0.00388655	0.00363139	0	0.0345238	82.9062
AT1G04513	antisense_long_noncoding_rna	CG	0.00349159	0.00316163	0.00254167	0	0.0153868	72.794
AT1G04513	antisense_long_noncoding_rna	CHG	0.00317261	0.00270063	0.00300282	0	0.0242111	94.6483
AT1G04513	antisense_long_noncoding_rna	CHH	0.00382798	0.00352385	0.00226542	0	0.0224977	59.1807
AT1G04517	small_nucleolar_rna	CHG	0.00550632	0	0.0251613	0	0.478973	456.953
AT1G04517	small_nucleolar_rna	CHH	0.00462407	0	0.0109048	0	0.172789	235.827
AT1G04523	long_noncoding_rna	CG	0.00302304	0	0.00766472	0	0.12	253.544
AT1G04523	long_noncoding_rna	CHG	0.0035122	0	0.00947764	0	0.142857	269.849
AT1G04523	long_noncoding_rna	CHH	0.00402496	0.00326389	0.00478605	0	0.0714286	118.909
AT1G04527	small_nucleolar_rna	CG	0.00610227	0	0.0333198	0	0.713816	546.023
AT1G04527	small_nucleolar_rna	CHG	0.00530067	0	0.0206975	0	0.38003	390.471
AT1G04527	small_nucleolar_rna	CHH	0.0053717	0.00205761	0.0179776	0	0.325	334.672
AT1G04533	antisense_long_noncoding_rna	CG	0.00776053	0.0034965	0.0169008	0	0.333333	217.779
AT1G04533	antisense_long_noncoding_rna	CHG	0.00389299	0.00275482	0.00457959	0	0.033468	117.637
AT1G04533	antisense_long_noncoding_rna	CHH	0.00382171	0.00344013	0.00291779	0	0.0330148	76.348
AT1G04537	antisense_long_noncoding_rna	CG	0.00358071	0.0021645	0.00504065	0	0.0432292	140.773
AT1G04537	antisense_long_noncoding_rna	CHG	0.00342888	0	0.00502309	0	0.0333334	146.494
AT1G04537	antisense_long_noncoding_rna	CHH	0.00374539	0.003159	0.00451172	0	0.0833332	120.461
AT1G04557	long_noncoding_rna	CG	0.0379624	0	0.107984	0	0.845	284.451
AT1G04557	long_noncoding_rna	CHG	0.00388535	0.00223214	0.00567664	0	0.052381	146.104
AT1G04557	long_noncoding_rna	CHH	0.00374977	0.00302345	0.00459957	0	0.078836	122.663
AT1G04563	long_noncoding_rna	CG	0.0153912	0	0.0481583	0	0.360306	312.894
AT1G04563	long_noncoding_rna	CHG	0.00284538	0	0.00961365	0	0.1	337.868
AT1G04563	long_noncoding_rna	CHH	0.00371271	0.00312939	0.00338429	0	0.0256906	91.1543
AT1G04567	antisense_long_noncoding_rna	CG	0.0033015	0	0.00485701	0	0.0366541	147.115
AT1G04567	antisense_long_noncoding_rna	CHG	0.00356312	0.00231481	0.00441531	0	0.0389194	123.917
AT1G04567	antisense_long_noncoding_rna	CHH	0.00368501	0.0029762	0.00387544	0	0.0409897	105.168
AT1G04573	long_noncoding_rna	CG	0.00329606	0	0.00798959	0	0.111054	242.398
AT1G04573	long_noncoding_rna	CHG	0.00314618	0	0.0125726	0	0.2	399.616
AT1G04573	long_noncoding_rna	CHH	0.00379821	0.00308123	0.00462637	0	0.0809524	121.804
AT1G04577	antisense_long_noncoding_rna	CG	0.606129	0.654762	0.230152	0	1	37.9707
AT1G04577	antisense_long_noncoding_rna	CHG	0.00282845	0	0.0143977	0	0.142857	509.032
AT1G04577	antisense_long_noncoding_rna	CHH	0.00434984	0.00366162	0.00778723	0	0.2	179.023
AT1G04583	antisense_long_noncoding_rna	CG	0.00610657	0.00274725	0.0127185	0	0.14328	208.276
AT1G04583	antisense_long_noncoding_rna	CHG	0.00351712	0	0.00541967	0	0.0409091	154.094
AT1G04583	antisense_long_noncoding_rna	CHH	0.00369579	0.00328548	0.00277713	0	0.0319515	75.143
AT1G04587	antisense_long_noncoding_rna	CG	0.379385	0.4	0.189248	0	0.975695	49.8829
AT1G04587	antisense_long_noncoding_rna	CHG	0.004167	0.00208333	0.00570485	0	0.0370371	136.906
AT1G04587	antisense_long_noncoding_rna	CHH	0.00377519	0.00337591	0.00294486	0	0.0392857	78.0054
AT1G04593	long_noncoding_rna	CG	0.00432102	0	0.0102797	0	0.172222	237.899
AT1G04593	long_noncoding_rna	CHG	0.00377733	0.00176242	0.0055133	0	0.0425977	145.958
AT1G04593	long_noncoding_rna	CHH	0.00388081	0.00337937	0.00398793	0	0.0479022	102.76
AT1G04597	long_noncoding_rna	CG	0.00378628	0	0.00844997	0	0.0873016	223.173
AT1G04597	long_noncoding_rna	CHG	0.00447357	0	0.0126585	0	0.166667	282.963
AT1G04597	long_noncoding_rna	CHH	0.00360803	0.00273807	0.00594655	0	0.128688	164.815
AT1G04603	long_noncoding_rna	CG	0.00358612	0.00239558	0.00477033	0	0.0714285	133.022
AT1G04603	long_noncoding_rna	CHG	0.00398663	0.00221256	0.00552901	0	0.05	138.689
AT1G04603	long_noncoding_rna	CHH	0.00403093	0.00370057	0.00337895	0	0.05	83.8256
AT1G04607	long_noncoding_rna	CG	0.00326889	0.00142654	0.00476431	0	0.0501543	145.747
AT1G04607	long_noncoding_rna	CHG	0.00322328	0	0.00630253	0	0.0625851	195.531
AT1G04607	long_noncoding_rna	CHH	0.00363676	0.00294643	0.00365302	0	0.0451763	100.447
AT1G04623	long_noncoding_rna	CG	0.00286301	0	0.00653278	0	0.0555556	228.179
AT1G04623	long_noncoding_rna	CHG	0.0033944	0	0.00705532	0	0.0481859	207.852
AT1G04623	long_noncoding_rna	CHH	0.00384193	0.00316981	0.00335098	0	0.0191756	87.2214
AT1G04643	antisense_long_noncoding_rna	CG	0.0947444	0.0675288	0.0995617	0	0.563095	105.085
AT1G04643	antisense_long_noncoding_rna	CHG	0.0036714	0.0030504	0.00380336	0	0.0458334	103.594
AT1G04643	antisense_long_noncoding_rna	CHH	0.00412979	0.00393892	0.00213834	0	0.027069	51.7785
AT1G04647	antisense_long_noncoding_rna	CG	0.0036937	0.00321478	0.00348378	0	0.0652056	94.317
AT1G04647	antisense_long_noncoding_rna	CHG	0.00334334	0.00268818	0.00365368	0	0.0329932	109.282
AT1G04647	antisense_long_noncoding_rna	CHH	0.0034875	0.00312521	0.0026071	0	0.0245676	74.7557
AT1G04653	long_noncoding_rna	CG	0.00348383	0	0.0111298	0	0.111111	319.471
AT1G04653	long_noncoding_rna	CHG	0.00313792	0	0.00667447	0	0.08	212.704
AT1G04653	long_noncoding_rna	CHH	0.00389639	0.00346087	0.0036233	0	0.0351191	92.991
AT1G04657	long_noncoding_rna	CG	0.00290813	0	0.00881028	0	0.142857	302.954
AT1G04657	long_noncoding_rna	CHG	0.00339258	0	0.0101089	0	0.142857	297.97
AT1G04657	long_noncoding_rna	CHH	0.00434267	0.00350012	0.00559882	0	0.0842105	128.926
AT1G04667	long_noncoding_rna	CG	0.00755551	0	0.0274417	0	0.58373	363.202
AT1G04667	long_noncoding_rna	CHG	0.00407537	0	0.0199568	0	0.50969	489.692
AT1G04667	long_noncoding_rna	CHH	0.00387915	0.00305702	0.00531441	0	0.0978096	136.999
AT1G04673	long_noncoding_rna	CG	0.00525737	0	0.0128054	0	0.140243	243.57
AT1G04673	long_noncoding_rna	CHG	0.00171116	0	0.00920518	0	0.0909091	537.951
AT1G04673	long_noncoding_rna	CHH	0.00331586	0.00255712	0.00367387	0	0.0288462	110.797
AT1G04677	long_noncoding_rna	CG	0.00347085	0.00170068	0.00603365	0	0.0906481	173.838
AT1G04677	long_noncoding_rna	CHG	0.00386223	0.002	0.00755248	0	0.158078	195.547
AT1G04677	long_noncoding_rna	CHH	0.00425606	0.00352271	0.00451788	0	0.0752748	106.152
AT1G04683	long_noncoding_rna	CG	0.00380876	0	0.00521632	0	0.0315502	136.956
AT1G04683	long_noncoding_rna	CHG	0.00321433	0	0.0057351	0	0.0416668	178.423
AT1G04683	long_noncoding_rna	CHH	0.00379849	0.00320911	0.00311288	0	0.0266684	81.9504
AT1G04687	long_noncoding_rna	CG	0.00334406	0	0.00645	0	0.0555557	192.879
AT1G04687	long_noncoding_rna	CHG	0.00358341	0.00219298	0.00533976	0	0.0444444	149.013
AT1G04687	long_noncoding_rna	CHH	0.00372454	0.003125	0.00381012	0	0.0703334	102.298
AT1G04693	long_noncoding_rna	CG	0.0032448	0	0.00540716	0	0.0456349	166.641
AT1G04693	long_noncoding_rna	CHG	0.0036757	0.00246914	0.00521787	0	0.0610544	141.956
AT1G04693	long_noncoding_rna	CHH	0.00399905	0.00350487	0.00456367	0	0.101896	114.119
AT1G04697	antisense_long_noncoding_rna	CG	0.00322513	0.00232558	0.00361993	0	0.0234849	112.241
AT1G04697	antisense_long_noncoding_rna	CHG	0.00354483	0	0.00624044	0	0.077381	176.044
AT1G04697	antisense_long_noncoding_rna	CHH	0.00433049	0.00397028	0.00332007	0	0.0431298	76.6672
AT1G04703	long_noncoding_rna	CG	0.00377469	0	0.0109659	0	0.166667	290.511
AT1G04703	long_noncoding_rna	CHG	0.00384243	0.0021645	0.00612918	0	0.0792857	159.513
AT1G04703	long_noncoding_rna	CHH	0.004118	0.00333657	0.00436723	0	0.0535511	106.052
AT1G04707	antisense_long_noncoding_rna	CG	0.201677	0.14862	0.18857	0	0.839586	93.501
AT1G04707	antisense_long_noncoding_rna	CHG	0.00392877	0.00347961	0.00288383	0	0.0163919	73.4028
AT1G04707	antisense_long_noncoding_rna	CHH	0.00378519	0.00353909	0.00180977	0	0.015035	47.8119
AT1G04713	long_noncoding_rna	CG	0.00550928	0	0.024353	0	0.635873	442.035
AT1G04713	long_noncoding_rna	CHG	0.00334258	0	0.00542861	0	0.0694099	162.408
AT1G04713	long_noncoding_rna	CHH	0.00343055	0.00300477	0.00316368	0	0.0450549	92.2206
AT1G04717	long_noncoding_rna	CHH	0.00380725	0.00177359	0.0111736	0	0.229072	293.482
AT1G04720	pre_trna	CG	0.00295989	0	0.00845062	0	0.10625	285.504
AT1G04720	pre_trna	CHG	0.00310332	0	0.0101967	0	0.133333	328.574
AT1G04720	pre_trna	CHH	0.00339375	0.0025974	0.00489564	0	0.0740742	144.255
AT1G04723	antisense_long_noncoding_rna	CG	0.00380754	0	0.00896964	0	0.126479	235.576
AT1G04723	antisense_long_noncoding_rna	CHG	0.00353282	0.00256837	0.00534546	0	0.1	151.309
AT1G04723	antisense_long_noncoding_rna	CHH	0.00346765	0.00329125	0.00225294	0	0.025	64.9701
AT1G04733	small_nuclear_rna	CG	0.00523715	0	0.0154016	0	0.2	294.084
AT1G04733	small_nuclear_rna	CHG	0.00620255	0	0.0152124	0	0.2	245.26
AT1G04733	small_nuclear_rna	CHH	0.00677592	0.00328947	0.013686	0	0.16	201.979
AT1G04737	antisense_long_noncoding_rna	CHG	0.00378759	0	0.00831277	0	0.113826	219.474
AT1G04737	antisense_long_noncoding_rna	CHH	0.00346417	0.00264331	0.0048203	0	0.0666667	139.147
AT1G04743	antisense_long_noncoding_rna	CG	0.107733	0.0802489	0.1025	0	0.566323	95.1427
AT1G04743	antisense_long_noncoding_rna	CHG	0.0035851	0.0030303	0.00364415	0	0.0515873	101.647
AT1G04743	antisense_long_noncoding_rna	CHH	0.00380543	0.00363407	0.00204006	0	0.022944	53.6092
AT1G04753	long_noncoding_rna	CG	0.00312919	0	0.0114037	0	0.166667	364.43
AT1G04753	long_noncoding_rna	CHG	0.0027931	0	0.00542053	0	0.031462	194.069
AT1G04753	long_noncoding_rna	CHH	0.00350815	0.00239189	0.00435676	0	0.0380953	124.19
AT1G04763	long_noncoding_rna	CG	0.0033095	0	0.00637768	0	0.05	192.708
AT1G04763	long_noncoding_rna	CHG	0.0036858	0	0.00867562	0	0.166667	235.379
AT1G04763	long_noncoding_rna	CHH	0.00363093	0.00307587	0.00368241	0	0.0307308	101.418
AT1G04767	antisense_long_noncoding_rna	CG	0.00719157	0.003125	0.0211071	0	0.237054	293.498
AT1G04767	antisense_long_noncoding_rna	CHG	0.00345707	0.00232056	0.00474981	0	0.05	137.394
AT1G04767	antisense_long_noncoding_rna	CHH	0.0038779	0.00366576	0.00242405	0	0.0381868	62.5093
AT1G04773	antisense_long_noncoding_rna	CG	0.00292917	0	0.00826657	0	0.0651515	282.215
AT1G04773	antisense_long_noncoding_rna	CHG	0.00365405	0.00276304	0.00386702	0	0.0284097	105.828
AT1G04773	antisense_long_noncoding_rna	CHH	0.00377962	0.00327501	0.00261037	0	0.0221524	69.0643
AT1G04783	long_noncoding_rna	CG	0.0135735	0.00537925	0.0378855	0	0.881629	279.114
AT1G04783	long_noncoding_rna	CHG	0.0103194	0.00478723	0.0270581	0	0.639956	262.207
AT1G04783	long_noncoding_rna	CHH	0.0168987	0.00833467	0.0258025	0	0.234912	152.69
AT1G04787	long_noncoding_rna	CG	0.00406331	0.00207632	0.00694504	0	0.0946553	170.921
AT1G04787	long_noncoding_rna	CHG	0.0035599	0	0.00610107	0	0.0515873	171.383
AT1G04787	long_noncoding_rna	CHH	0.00403484	0.00354507	0.00349363	0	0.039881	86.5866
AT1G04793	long_noncoding_rna	CG	0.00267936	0	0.00746008	0	0.1	278.428
AT1G04793	long_noncoding_rna	CHG	0.00362261	0	0.00790358	0	0.104762	218.174
AT1G04793	long_noncoding_rna	CHH	0.00431762	0.00374517	0.00344314	0	0.0486111	79.7462
AT1G04797	antisense_long_noncoding_rna	CG	0.0104645	0	0.0378805	0	0.414652	361.99
AT1G04797	antisense_long_noncoding_rna	CHG	0.0039501	0	0.00958944	0	0.2	242.764
AT1G04797	antisense_long_noncoding_rna	CHH	0.0040396	0.00363504	0.0029474	0	0.0357372	72.9626
AT1G04803	antisense_long_noncoding_rna	CG	0.00371777	0.00263158	0.00482468	0	0.046542	129.773
AT1G04803	antisense_long_noncoding_rna	CHG	0.00408009	0.00280112	0.00744369	0	0.166667	182.439
AT1G04803	antisense_long_noncoding_rna	CHH	0.00378305	0.00324664	0.00319198	0	0.0314507	84.3759
AT1G04807	long_noncoding_rna	CG	0.00416758	0	0.0177066	0	0.384615	424.866
AT1G04807	long_noncoding_rna	CHG	0.00416332	0.00192182	0.00940575	0	0.209083	225.919
AT1G04807	long_noncoding_rna	CHH	0.00445901	0.00370355	0.00774489	0	0.2	173.691
AT1G04813	long_noncoding_rna	CG	0.00296358	0	0.00816975	0	0.142857	275.672
AT1G04813	long_noncoding_rna	CHG	0.0038664	0	0.00766494	0	0.0925927	198.245
AT1G04813	long_noncoding_rna	CHH	0.00406735	0.00334237	0.00663235	0	0.155026	163.063
AT1G04817	antisense_long_noncoding_rna	CG	0.00417683	0	0.00983174	0	0.111959	235.388
AT1G04817	antisense_long_noncoding_rna	CHG	0.00422956	0	0.0109719	0	0.2	259.411
AT1G04817	antisense_long_noncoding_rna	CHH	0.0038967	0.00343164	0.00281016	0	0.0233533	72.1166
AT1G04823	antisense_long_noncoding_rna	CG	0.00295964	0.0015528	0.00403853	0	0.0343039	136.454
AT1G04823	antisense_long_noncoding_rna	CHG	0.00335474	0.00255008	0.00384059	0	0.0355743	114.482
AT1G04823	antisense_long_noncoding_rna	CHH	0.0036117	0.00334194	0.00226828	0	0.0170345	62.8037
AT1G04827	antisense_long_noncoding_rna	CG	0.0251494	0.00420168	0.0415516	0	0.229252	165.219
AT1G04827	antisense_long_noncoding_rna	CHG	0.00354725	0.00287356	0.00365809	0	0.025	103.125
AT1G04827	antisense_long_noncoding_rna	CHH	0.00377009	0.00342128	0.00231925	0	0.0288878	61.517
AT1G04833	antisense_long_noncoding_rna	CG	0.0876116	0.0645344	0.0823882	0	0.49453	94.0381
AT1G04833	antisense_long_noncoding_rna	CHG	0.00418068	0.00364997	0.00513175	0	0.121624	122.749
AT1G04833	antisense_long_noncoding_rna	CHH	0.00380025	0.00361512	0.00155009	0.00041425	0.016092	40.7892
AT1G04837	antisense_long_noncoding_rna	CG	0.00454741	0.00338938	0.00595753	0	0.0717391	131.009
AT1G04837	antisense_long_noncoding_rna	CHG	0.00331273	0.00301205	0.0024695	0	0.0170635	74.5457
AT1G04837	antisense_long_noncoding_rna	CHH	0.00373432	0.00356441	0.00171301	0	0.0144213	45.8721
AT1G04847	long_noncoding_rna	CG	0.00502522	0	0.0140076	0	0.209524	278.746
AT1G04847	long_noncoding_rna	CHG	0.00340368	0.00198413	0.00466491	0	0.0340909	137.055
AT1G04847	long_noncoding_rna	CHH	0.00397975	0.00356533	0.00330674	0	0.04244	83.0892
AT1G04853	antisense_long_noncoding_rna	CG	0.00418498	0	0.0244815	0	0.665043	584.984
AT1G04853	antisense_long_noncoding_rna	CHG	0.00363743	0	0.01109	0	0.274626	304.885
AT1G04853	antisense_long_noncoding_rna	CHH	0.0039822	0.00351725	0.00350734	0	0.0621262	88.0756
AT1G04857	long_noncoding_rna	CG	0.132434	0	0.215914	0	1	163.035
AT1G04857	long_noncoding_rna	CHH	0.0291422	0.00523273	0.0657616	0	0.541678	225.658
AT1G04863	long_noncoding_rna	CG	0.00330841	0.00206422	0.00495846	0	0.05	149.875
AT1G04863	long_noncoding_rna	CHG	0.00354239	0.00270088	0.00370339	0	0.0266667	104.545
AT1G04863	long_noncoding_rna	CHH	0.00384915	0.00351387	0.00258286	0	0.0212455	67.1022
AT1G04867	other_rna	CG	0.00310191	0	0.00836997	0	0.0714285	269.833
AT1G04867	other_rna	CHG	0.00354733	0	0.00710663	0	0.056746	200.337
AT1G04867	other_rna	CHH	0.003891	0.00339912	0.00344248	0	0.03125	88.4729
AT1G04873	long_noncoding_rna	CG	0.00329408	0	0.010046	0	0.2	304.972
AT1G04873	long_noncoding_rna	CHG	0.00293767	0	0.00583117	0	0.0833335	198.496
AT1G04873	long_noncoding_rna	CHH	0.00341922	0.00265605	0.00420645	0	0.0553571	123.024
AT1G04877	long_noncoding_rna	CG	0.00313302	0	0.00565551	0	0.05	180.513
AT1G04877	long_noncoding_rna	CHG	0.00339881	0	0.00540137	0	0.0363636	158.92
AT1G04877	long_noncoding_rna	CHH	0.00353783	0.00308642	0.00323316	0	0.0258928	91.388
AT1G04883	antisense_long_noncoding_rna	CG	0.00337564	0	0.0152851	0	0.210526	452.806
AT1G04883	antisense_long_noncoding_rna	CHG	0.00421992	0.00244361	0.00609681	0	0.0571429	144.477
AT1G04883	antisense_long_noncoding_rna	CHH	0.00351391	0.00294019	0.00328836	0	0.0357999	93.5812
AT1G04887	antisense_long_noncoding_rna	CG	0.0184657	0.00681918	0.0290737	0	0.461264	157.447
AT1G04887	antisense_long_noncoding_rna	CHG	0.00354162	0.0031746	0.00291767	0	0.0285714	82.3825
AT1G04887	antisense_long_noncoding_rna	CHH	0.00379284	0.00359676	0.00198332	0	0.025	52.2913
AT1G04893	antisense_long_noncoding_rna	CG	0.0740841	0	0.149432	0	0.833333	201.706
AT1G04893	antisense_long_noncoding_rna	CHG	0.00358493	0	0.00880194	0	0.137576	245.526
AT1G04893	antisense_long_noncoding_rna	CHH	0.0036337	0.00292279	0.00522367	0	0.1	143.756
AT1G04913	antisense_long_noncoding_rna	CG	0.0039227	0	0.00969643	0	0.171429	247.188
AT1G04913	antisense_long_noncoding_rna	CHG	0.00343033	0.0021645	0.00453533	0	0.0307692	132.213
AT1G04913	antisense_long_noncoding_rna	CHH	0.00387443	0.00351809	0.00277036	0	0.0318293	71.5037
AT1G04917	antisense_long_noncoding_rna	CG	0.280337	0.257311	0.186835	0	0.842479	66.6466
AT1G04917	antisense_long_noncoding_rna	CHG	0.0317345	0.0295514	0.0268891	0	0.1653	84.7315
AT1G04917	antisense_long_noncoding_rna	CHH	0.0104694	0.00851446	0.00869901	0	0.0980261	83.0898
AT1G04923	long_noncoding_rna	CG	0.185873	0.0999093	0.220995	0	1	118.895
AT1G04923	long_noncoding_rna	CHG	0.0169157	0.00454546	0.0355461	0	0.326369	210.136
AT1G04923	long_noncoding_rna	CHH	0.00676461	0.00423253	0.0111429	0	0.143172	164.723
AT1G04927	antisense_long_noncoding_rna	CG	0.00242009	0	0.00489284	0	0.04	202.176
AT1G04927	antisense_long_noncoding_rna	CHG	0.00315747	0.002	0.00414993	0	0.0291667	131.432
AT1G04927	antisense_long_noncoding_rna	CHH	0.00408923	0.00359213	0.0044263	0	0.1	108.243
AT1G04933	antisense_long_noncoding_rna	CG	0.164441	0.15277	0.102566	0	0.593667	62.3727
AT1G04933	antisense_long_noncoding_rna	CHG	0.00355046	0.00321162	0.00212219	0	0.0151628	59.7721
AT1G04933	antisense_long_noncoding_rna	CHH	0.0034776	0.00329236	0.00148934	0	0.0123415	42.8267
AT1G04937	long_noncoding_rna	CG	0.00390524	0	0.00814166	0	0.0885985	208.48
AT1G04937	long_noncoding_rna	CHG	0.0034303	0	0.0104081	0	0.0833333	303.416
AT1G04937	long_noncoding_rna	CHH	0.00397682	0.00309736	0.00490664	0	0.0666667	123.381
AT1G04943	long_noncoding_rna	CG	0.00316966	0	0.00766874	0	0.0833335	241.942
AT1G04943	long_noncoding_rna	CHG	0.00280317	0	0.00940828	0	0.125	335.629
AT1G04943	long_noncoding_rna	CHH	0.00297362	0.00216921	0.00352185	0	0.02	118.436
AT1G04947	long_noncoding_rna	CG	0.00345983	0	0.00633875	0	0.0486112	183.21
AT1G04947	long_noncoding_rna	CHG	0.00295172	0	0.00584159	0	0.0555557	197.905
AT1G04947	long_noncoding_rna	CHH	0.0043057	0.00329103	0.00490176	0	0.0357143	113.844
AT1G04953	antisense_long_noncoding_rna	CG	0.38893	0.408081	0.170941	0	0.780037	43.9515
AT1G04953	antisense_long_noncoding_rna	CHG	0.00499066	0.00362319	0.00520504	0	0.0298111	104.296
AT1G04953	antisense_long_noncoding_rna	CHH	0.00403908	0.00383434	0.00227719	0	0.0260998	56.3791
AT1G04963	long_noncoding_rna	CG	0.00307352	0	0.00708556	0	0.106667	230.536
AT1G04963	long_noncoding_rna	CHG	0.00385713	0	0.011048	0	0.2	286.431
AT1G04963	long_noncoding_rna	CHH	0.00358566	0.00210233	0.00594497	0	0.0833492	165.798
AT1G04967	long_noncoding_rna	CG	0.00333161	0.00149925	0.00685624	0	0.133333	205.794
AT1G04967	long_noncoding_rna	CHG	0.00379709	0	0.00845358	0	0.1	222.633
AT1G04967	long_noncoding_rna	CHH	0.00375286	0.00322129	0.00324752	0	0.0264675	86.5345
AT1G04973	antisense_long_noncoding_rna	CG	0.00689832	0	0.0230859	0	0.266911	334.659
AT1G04973	antisense_long_noncoding_rna	CHG	0.00384538	0.00309569	0.00404659	0	0.0366667	105.232
AT1G04973	antisense_long_noncoding_rna	CHH	0.00403999	0.00358963	0.00271671	0	0.03847	67.2454
AT1G04977	antisense_long_noncoding_rna	CG	0.567062	0.610899	0.192915	0	0.895552	34.0201
AT1G04977	antisense_long_noncoding_rna	CHG	0.00460428	0.00388414	0.00436081	0	0.0326704	94.7121
AT1G04977	antisense_long_noncoding_rna	CHH	0.00418227	0.00385956	0.00255138	0	0.0254872	61.0045
AT1G04983	long_noncoding_rna	CG	0.00198396	0	0.00943694	0	0.125	475.66
AT1G04983	long_noncoding_rna	CHG	0.00307654	0	0.00562914	0	0.0504227	182.97
AT1G04983	long_noncoding_rna	CHH	0.00453088	0.00353246	0.0100885	0	0.166667	222.661
AT1G04987	long_noncoding_rna	CG	0.00266683	0	0.00568291	0	0.0619048	213.096
AT1G04987	long_noncoding_rna	CHG	0.00312925	0	0.0053373	0	0.05	170.562
AT1G04987	long_noncoding_rna	CHH	0.00433509	0.00356716	0.00641573	0	0.142857	147.995
AT1G04997	long_noncoding_rna	CG	0.00347934	0.00226244	0.00485987	0	0.0630342	139.678
AT1G04997	long_noncoding_rna	CHG	0.00345541	0	0.00514531	0	0.0398148	148.906
AT1G04997	long_noncoding_rna	CHH	0.00399393	0.00355046	0.00297589	0	0.0207294	74.5105
AT1G05003	long_noncoding_rna	CG	0.00378513	0	0.00528944	0	0.0375789	139.742
AT1G05003	long_noncoding_rna	CHG	0.00315227	0	0.00726198	0	0.0555555	230.373
AT1G05003	long_noncoding_rna	CHH	0.00350263	0.00301282	0.00330521	0	0.0282052	94.3636
AT1G05007	long_noncoding_rna	CG	0.00269042	0	0.00520036	0	0.0542857	193.292
AT1G05007	long_noncoding_rna	CHG	0.00273798	0	0.00705044	0	0.0555557	257.505
AT1G05007	long_noncoding_rna	CHH	0.00418054	0.00352853	0.003912	0	0.0335664	93.5764
AT1G05013	long_noncoding_rna	CG	0.00573764	0	0.0383244	0	0.8	667.946
AT1G05013	long_noncoding_rna	CHG	0.00486061	0	0.0182304	0	0.330634	375.064
AT1G05013	long_noncoding_rna	CHH	0.00463269	0.00324197	0.00769626	0	0.134921	166.129
AT1G05017	antisense_long_noncoding_rna	CG	0.00404177	0	0.0109318	0	0.144444	270.471
AT1G05017	antisense_long_noncoding_rna	CHG	0.00379153	0	0.00718293	0	0.0666667	189.447
AT1G05017	antisense_long_noncoding_rna	CHH	0.00377302	0.00287356	0.00590024	0	0.132205	156.38
AT1G05023	antisense_long_noncoding_rna	CG	0.00283278	0	0.00912643	0	0.1	322.172
AT1G05023	antisense_long_noncoding_rna	CHG	0.00370816	0	0.00723996	0	0.0500001	195.244
AT1G05023	antisense_long_noncoding_rna	CHH	0.00397501	0.00327089	0.00465946	0	0.0774892	117.219
AT1G05027	long_noncoding_rna	CG	0.00328431	0	0.00479968	0	0.0333334	146.14
AT1G05027	long_noncoding_rna	CHG	0.00404046	0	0.00736701	0	0.1	182.331
AT1G05027	long_noncoding_rna	CHH	0.00418557	0.00378934	0.00281294	0	0.0250631	67.2057
AT1G05033	antisense_long_noncoding_rna	CG	0.0597571	0.00680555	0.107037	0	0.560496	179.121
AT1G05033	antisense_long_noncoding_rna	CHG	0.00363519	0.00296958	0.00392682	0	0.0270714	108.023
AT1G05033	antisense_long_noncoding_rna	CHH	0.00384482	0.00344611	0.00264985	0	0.0174713	68.9199
AT1G05037	long_noncoding_rna	CG	0.0028233	0	0.00546481	0	0.0606062	193.561
AT1G05037	long_noncoding_rna	CHG	0.003222	0	0.00660096	0	0.0555557	204.871
AT1G05037	long_noncoding_rna	CHH	0.00397988	0.00349485	0.00390476	0	0.0422222	98.1125
AT1G05043	antisense_long_noncoding_rna	CG	0.0219367	0	0.0473369	0	0.263942	215.788
AT1G05043	antisense_long_noncoding_rna	CHG	0.003781	0.0031002	0.00387794	0	0.025974	102.564
AT1G05043	antisense_long_noncoding_rna	CHH	0.00374991	0.00344678	0.00229098	0	0.0227083	61.0942
AT1G05047	antisense_long_noncoding_rna	CG	0.508737	0.555998	0.263965	0	1	51.8864
AT1G05047	antisense_long_noncoding_rna	CHG	0.00544413	0.00357143	0.0120222	0	0.290689	220.828
AT1G05047	antisense_long_noncoding_rna	CHH	0.00355157	0.00321493	0.00248116	0	0.0277494	69.8608
AT1G05053	long_noncoding_rna	CG	0.00299801	0	0.0073722	0	0.0868055	245.903
AT1G05053	long_noncoding_rna	CHH	0.0041461	0.00317688	0.00510323	0	0.058351	123.085
AT1G05057	small_nuclear_rna	CG	0.019607	0	0.107811	0	0.991667	549.857
AT1G05057	small_nuclear_rna	CHG	0.0142197	0	0.0693087	0	0.724256	487.412
AT1G05057	small_nuclear_rna	CHH	0.0104788	0.00340136	0.0359405	0	0.420751	342.983
AT1G05067	long_noncoding_rna	CG	0.00292927	0.00125	0.00483885	0	0.0589286	165.189
AT1G05067	long_noncoding_rna	CHG	0.00349841	0	0.00652848	0	0.05	186.613
AT1G05067	long_noncoding_rna	CHH	0.00397819	0.00347149	0.00319556	0	0.0377394	80.327
AT1G05073	long_noncoding_rna	CG	0.00292806	0	0.00657194	0	0.114286	224.447
AT1G05073	long_noncoding_rna	CHG	0.00367676	0	0.00751659	0	0.0625	204.435
AT1G05073	long_noncoding_rna	CHH	0.00404242	0.00344778	0.00420999	0	0.0388717	104.145
AT1G05077	antisense_long_noncoding_rna	CG	0.00649884	0	0.026453	0	0.318182	407.042
AT1G05077	antisense_long_noncoding_rna	CHG	0.00398123	0	0.00663493	0	0.0541667	166.655
AT1G05077	antisense_long_noncoding_rna	CHH	0.00391345	0.00337262	0.00329439	0	0.0435186	84.181
AT1G05083	antisense_long_noncoding_rna	CG	0.00305061	0	0.00874663	0	0.116667	286.718
AT1G05083	antisense_long_noncoding_rna	CHG	0.00386816	0.00322421	0.00361124	0	0.0472223	93.3581
AT1G05083	antisense_long_noncoding_rna	CHH	0.00416664	0.00377884	0.00256258	0	0.0238924	61.5022
AT1G05093	long_noncoding_rna	CG	0.00335498	0	0.00763859	0	0.137143	227.679
AT1G05093	long_noncoding_rna	CHG	0.00347661	0	0.00655415	0	0.0833335	188.521
AT1G05093	long_noncoding_rna	CHH	0.00405777	0.00337323	0.00576199	0	0.134392	141.999
AT1G05097	long_noncoding_rna	CG	0.00405883	0	0.00982836	0	0.1	242.148
AT1G05097	long_noncoding_rna	CHG	0.0036255	0	0.00763145	0	0.125	210.494
AT1G05097	long_noncoding_rna	CHH	0.00372201	0.00281385	0.00443811	0	0.0642512	119.24
AT1G05103	long_noncoding_rna	CG	0.00320904	0.00213675	0.00427842	0	0.0333333	133.324
AT1G05103	long_noncoding_rna	CHG	0.00366907	0	0.00742362	0	0.122222	202.33
AT1G05103	long_noncoding_rna	CHH	0.00409237	0.0037037	0.00469944	0	0.100641	114.834
AT1G05107	long_noncoding_rna	CG	0.00343327	0.00191763	0.00826219	0	0.2	240.65
AT1G05107	long_noncoding_rna	CHG	0.00335999	0	0.00673258	0	0.1	200.375
AT1G05107	long_noncoding_rna	CHH	0.00390257	0.00346113	0.00354963	0	0.0335348	90.9562
AT1G05113	long_noncoding_rna	CG	0.00443746	0	0.0268047	0	0.63873	604.054
AT1G05113	long_noncoding_rna	CHG	0.00498741	0	0.0145525	0	0.276171	291.784
AT1G05113	long_noncoding_rna	CHH	0.00390244	0.00259407	0.00725503	0	0.108425	185.91
AT1G05117	long_noncoding_rna	CG	0.0510707	0	0.196408	0	1	384.581
AT1G05117	long_noncoding_rna	CHG	0.0103468	0	0.0536066	0	0.875	518.097
AT1G05117	long_noncoding_rna	CHH	0.0126658	0.00284803	0.0416559	0	0.4	328.885
AT1G05123	antisense_long_noncoding_rna	CG	0.169723	0	0.276605	0	1	162.975
AT1G05123	antisense_long_noncoding_rna	CHG	0.00461398	0.00286973	0.0139089	0	0.367144	301.452
AT1G05123	antisense_long_noncoding_rna	CHH	0.00435824	0.00374754	0.00369871	0	0.0428251	84.8671
AT1G05127	long_noncoding_rna	CG	0.00342374	0	0.00593045	0	0.0666667	173.216
AT1G05127	long_noncoding_rna	CHG	0.00377233	0	0.00738682	0	0.0916668	195.816
AT1G05127	long_noncoding_rna	CHH	0.00515508	0.00415649	0.00487476	0	0.0277778	94.5623
AT1G05133	long_noncoding_rna	CG	0.00287621	0.0020202	0.00358318	0	0.030983	124.58
AT1G05133	long_noncoding_rna	CHG	0.00379094	0.002849	0.00490028	0	0.0379788	129.263
AT1G05133	long_noncoding_rna	CHH	0.0042667	0.00377636	0.0027351	0	0.0240418	64.1035
AT1G05137	small_nucleolar_rna	CG	0.00299611	0	0.00781927	0	0.0625	260.98
AT1G05137	small_nucleolar_rna	CHH	0.00503846	0.00246914	0.00877676	0	0.0909091	174.195
AT1G05143	antisense_long_noncoding_rna	CG	0.0105307	0	0.0368329	0	0.395455	349.767
AT1G05143	antisense_long_noncoding_rna	CHG	0.00283453	0	0.006487	0	0.0625	228.856
AT1G05143	antisense_long_noncoding_rna	CHH	0.00379897	0.003367	0.00354765	0	0.0375128	93.3844
AT1G05147	antisense_long_noncoding_rna	CG	0.0209799	0.00530304	0.0422364	0	0.404826	201.318
AT1G05147	antisense_long_noncoding_rna	CHG	0.00356064	0.00223214	0.00490852	0	0.0361111	137.855
AT1G05147	antisense_long_noncoding_rna	CHH	0.00364586	0.0033035	0.00267224	0	0.0272501	73.2951
AT1G05153	long_noncoding_rna	CG	0.0068998	0.00279864	0.0164804	0	0.205797	238.854
AT1G05153	long_noncoding_rna	CHG	0.00354313	0.00260417	0.00453638	0	0.0533334	128.033
AT1G05153	long_noncoding_rna	CHH	0.00369249	0.00333334	0.00233215	0	0.0323233	63.1592
AT1G05163	antisense_long_noncoding_rna	CG	0.00581283	0.00206612	0.0133819	0	0.163492	230.212
AT1G05163	antisense_long_noncoding_rna	CHG	0.00530518	0.00354611	0.00781815	0	0.0864654	147.368
AT1G05163	antisense_long_noncoding_rna	CHH	0.00423567	0.00383615	0.00320691	0	0.0493509	75.712
AT1G05177	long_noncoding_rna	CG	0.0036483	0	0.0188479	0	0.499867	516.621
AT1G05177	long_noncoding_rna	CHG	0.00373738	0	0.0151054	0	0.354641	404.17
AT1G05177	long_noncoding_rna	CHH	0.0037559	0.0031269	0.00633515	0	0.161101	168.672
AT1G05183	antisense_long_noncoding_rna	CG	0.00505371	0.00312722	0.00812329	0	0.111515	160.739
AT1G05183	antisense_long_noncoding_rna	CHG	0.00353083	0.00319504	0.00257114	0	0.0214425	72.8197
AT1G05183	antisense_long_noncoding_rna	CHH	0.0036104	0.00337035	0.00185729	0	0.0195814	51.4429
AT1G05187	antisense_long_noncoding_rna	CG	0.0159577	0.00421627	0.0278904	0	0.226515	174.777
AT1G05187	antisense_long_noncoding_rna	CHG	0.00402299	0.00365247	0.00306041	0	0.0432948	76.0731
AT1G05187	antisense_long_noncoding_rna	CHH	0.00359049	0.00337045	0.00225836	0	0.0454515	62.8985
AT1G05193	long_noncoding_rna	CG	0.00311841	0	0.0071266	0	0.0857143	228.533
AT1G05193	long_noncoding_rna	CHG	0.00458231	0	0.0155046	0	0.2	338.358
AT1G05193	long_noncoding_rna	CHH	0.00345109	0.00292398	0.00458797	0	0.0760093	132.943
AT1G05197	long_noncoding_rna	CG	0.00329068	0.00196078	0.00522763	0	0.0714285	158.862
AT1G05197	long_noncoding_rna	CHG	0.00339282	0	0.00549985	0	0.0524038	162.103
AT1G05197	long_noncoding_rna	CHH	0.00374313	0.00308085	0.00407827	0	0.0532051	108.953
AT1G05203	antisense_long_noncoding_rna	CG	0.00420201	0	0.0112965	0	0.157143	268.836
AT1G05203	antisense_long_noncoding_rna	CHG	0.0039806	0.00240385	0.0058663	0	0.0555557	147.372
AT1G05203	antisense_long_noncoding_rna	CHH	0.00379111	0.00323692	0.00401827	0	0.05	105.992
AT1G05207	antisense_long_noncoding_rna	CG	0.00333829	0	0.00662405	0	0.0833335	198.426
AT1G05207	antisense_long_noncoding_rna	CHG	0.00387764	0.0027663	0.00466666	0	0.0325	120.348
AT1G05207	antisense_long_noncoding_rna	CHH	0.00369515	0.00339409	0.0027405	0	0.0222103	74.1648
AT1G05213	antisense_long_noncoding_rna	CG	0.00601671	0.00318095	0.0111494	0	0.101025	185.307
AT1G05213	antisense_long_noncoding_rna	CHG	0.0034978	0.00300973	0.00294663	0	0.0296429	84.2425
AT1G05213	antisense_long_noncoding_rna	CHH	0.00415617	0.00391308	0.001928	0	0.0328455	46.3888
AT1G05223	long_noncoding_rna	CG	0.00266579	0	0.00894556	0	0.124988	335.568
AT1G05223	long_noncoding_rna	CHG	0.00469337	0	0.0114417	0	0.166667	243.785
AT1G05223	long_noncoding_rna	CHH	0.0040139	0.00320379	0.00413197	0	0.04	102.942
AT1G05227	long_noncoding_rna	CG	0.00336454	0.00185185	0.00448	0	0.0305556	133.153
AT1G05227	long_noncoding_rna	CHG	0.0037719	0.00265252	0.00482288	0	0.0333334	127.863
AT1G05227	long_noncoding_rna	CHH	0.00365066	0.00298744	0.00372994	0	0.0268229	102.172
AT1G05233	long_noncoding_rna	CG	0.00331295	0	0.00767761	0	0.0833335	231.746
AT1G05233	long_noncoding_rna	CHG	0.00330923	0	0.00891654	0	0.12	269.444
AT1G05233	long_noncoding_rna	CHH	0.00377438	0.00325618	0.00382339	0	0.0583333	101.299
AT1G05237	long_noncoding_rna	CG	0.00257029	0	0.00722266	0	0.0833335	281.006
AT1G05237	long_noncoding_rna	CHG	0.00326104	0	0.00804592	0	0.0916668	246.729
AT1G05237	long_noncoding_rna	CHH	0.0039599	0.00243441	0.00738251	0	0.125	186.432
AT1G05243	antisense_long_noncoding_rna	CG	0.00384727	0	0.00792066	0	0.0799006	205.877
AT1G05243	antisense_long_noncoding_rna	CHG	0.00322392	0.00227273	0.00422652	0	0.0516827	131.099
AT1G05243	antisense_long_noncoding_rna	CHH	0.00334107	0.0028192	0.00337604	0	0.0468256	101.047
AT1G05247	small_nucleolar_rna	CHG	0.00302653	0	0.0101835	0	0.145834	336.473
AT1G05247	small_nucleolar_rna	CHH	0.0047867	0.002849	0.00887334	0	0.113605	185.375
AT1G05253	antisense_long_noncoding_rna	CG	0.00331215	0	0.00879414	0	0.2	265.512
AT1G05253	antisense_long_noncoding_rna	CHG	0.00320608	0	0.00647428	0	0.088889	201.938
AT1G05253	antisense_long_noncoding_rna	CHH	0.00417728	0.00339004	0.00466522	0	0.0471514	111.681
AT1G05257	antisense_rna	CG	0.00292617	0	0.00686134	0	0.0642857	234.482
AT1G05257	antisense_rna	CHG	0.00323995	0	0.00802944	0	0.0666667	247.826
AT1G05257	antisense_rna	CHH	0.0032285	0.00240385	0.00366936	0	0.0229167	113.655
AT1G05267	antisense_long_noncoding_rna	CG	0.00464296	0.00271739	0.0150396	0	0.390634	323.923
AT1G05267	antisense_long_noncoding_rna	CHG	0.00351903	0.00287356	0.00397945	0	0.0521469	113.084
AT1G05267	antisense_long_noncoding_rna	CHH	0.00378839	0.0034205	0.00271618	0	0.0449959	71.6975
AT1G05273	small_nuclear_rna	CG	0.00736186	0	0.039651	0	1	538.601
AT1G05273	small_nuclear_rna	CHG	0.0065393	0	0.0223241	0	0.394792	341.384
AT1G05273	small_nuclear_rna	CHH	0.00710193	0.00181818	0.021991	0	0.382749	309.649
AT1G05277	antisense_long_noncoding_rna	CG	0.0277687	0.00297999	0.0595491	0	0.467863	214.447
AT1G05277	antisense_long_noncoding_rna	CHG	0.00341299	0.00227795	0.00475191	0	0.0444444	139.23
AT1G05277	antisense_long_noncoding_rna	CHH	0.00392156	0.00354022	0.00320026	0	0.0565477	81.6067
AT1G05283	long_noncoding_rna	CG	0.00314489	0	0.00686514	0	0.0714285	218.295
AT1G05283	long_noncoding_rna	CHG	0.00363146	0	0.0109773	0	0.166667	302.282
AT1G05283	long_noncoding_rna	CHH	0.00415069	0.00289366	0.00555982	0	0.0666667	133.949
AT1G05287	antisense_long_noncoding_rna	CG	0.00351948	0.00277778	0.00362839	0	0.0444678	103.094
AT1G05287	antisense_long_noncoding_rna	CHG	0.00311016	0	0.00464643	0	0.0366667	149.395
AT1G05287	antisense_long_noncoding_rna	CHH	0.00371788	0.003125	0.00348802	0	0.0426829	93.8174
AT1G05293	antisense_long_noncoding_rna	CG	0.130053	0.0189904	0.177504	0	0.925427	136.486
AT1G05293	antisense_long_noncoding_rna	CHG	0.00414022	0.001443	0.0075937	0	0.1	183.413
AT1G05293	antisense_long_noncoding_rna	CHH	0.00365528	0.00308642	0.00369628	0	0.0363854	101.122
AT1G05297	antisense_long_noncoding_rna	CG	0.0032954	0	0.00485433	0	0.05	147.306
AT1G05297	antisense_long_noncoding_rna	CHG	0.00362254	0.0021645	0.00500366	0	0.0295455	138.126
AT1G05297	antisense_long_noncoding_rna	CHH	0.00388161	0.00333033	0.00330962	0	0.0244445	85.2642
AT1G05303	long_noncoding_rna	CG	0.00369371	0	0.00778355	0	0.154514	210.725
AT1G05303	long_noncoding_rna	CHG	0.00407752	0	0.00974827	0	0.155555	239.073
AT1G05303	long_noncoding_rna	CHH	0.00372737	0.00284091	0.0063383	0	0.147751	170.048
AT1G05307	long_noncoding_rna	CG	0.00358277	0.00227273	0.00504799	0	0.0500001	140.896
AT1G05307	long_noncoding_rna	CHG	0.0036296	0	0.00604313	0	0.0343916	166.496
AT1G05307	long_noncoding_rna	CHH	0.00411294	0.00361531	0.00313441	0	0.0336823	76.2085
AT1G05313	long_noncoding_rna	CG	0.915179	0.926003	0.0422488	0.690972	0.989451	4.61645
AT1G05313	long_noncoding_rna	CHG	0.555369	0.567881	0.0977306	0.176923	0.885093	17.5974
AT1G05313	long_noncoding_rna	CHH	0.142123	0.139611	0.0471609	0.0161301	0.297659	33.1831
AT1G05317	antisense_long_noncoding_rna	CG	0.00322771	0	0.00603155	0	0.065	186.868
AT1G05317	antisense_long_noncoding_rna	CHG	0.00357323	0.00207039	0.00534579	0	0.0416668	149.607
AT1G05317	antisense_long_noncoding_rna	CHH	0.00421867	0.00351993	0.00403666	0	0.0634286	95.6856
AT1G05323	long_noncoding_rna	CG	0.00279729	0	0.00538803	0	0.0651608	192.616
AT1G05323	long_noncoding_rna	CHG	0.00402805	0	0.0087322	0	0.1	216.785
AT1G05323	long_noncoding_rna	CHH	0.00368416	0.00248139	0.00524218	0	0.0426339	142.29
AT1G05327	antisense_long_noncoding_rna	CG	0.00296265	0.00196079	0.00366688	0	0.0324863	123.77
AT1G05327	antisense_long_noncoding_rna	CHG	0.00400544	0.00329083	0.00400364	0	0.0435898	99.9551
AT1G05327	antisense_long_noncoding_rna	CHH	0.00382365	0.00342957	0.00238948	0	0.0302198	62.4922
AT1G05333	antisense_long_noncoding_rna	CG	0.204653	0.201657	0.0763628	0.00119048	0.479662	37.3133
AT1G05333	antisense_long_noncoding_rna	CHG	0.00389861	0.00368372	0.00161438	0.000412542	0.0115642	41.4092
AT1G05333	antisense_long_noncoding_rna	CHH	0.00385454	0.00373545	0.00117293	0.000403877	0.0108285	30.4299
AT1G05337	antisense_long_noncoding_rna	CG	0.00324419	0	0.00851671	0	0.0833335	262.522
AT1G05337	antisense_long_noncoding_rna	CHG	0.00343475	0	0.00584109	0	0.0571429	170.059
AT1G05337	antisense_long_noncoding_rna	CHH	0.00425391	0.0032691	0.00521974	0	0.0833335	122.705
AT1G05343	antisense_long_noncoding_rna	CG	0.661683	0.644587	0.2507	0	1	37.8882
AT1G05343	antisense_long_noncoding_rna	CHG	0.00382875	0	0.00646662	0	0.0652381	168.896
AT1G05343	antisense_long_noncoding_rna	CHH	0.00446819	0.00340136	0.00611597	0	0.106361	136.878
AT1G05347	antisense_long_noncoding_rna	CG	0.0300209	0.0126551	0.0362609	0	0.247024	120.786
AT1G05347	antisense_long_noncoding_rna	CHG	0.00356897	0.00281955	0.00362551	0	0.0213845	101.584
AT1G05347	antisense_long_noncoding_rna	CHH	0.00408518	0.00375799	0.00221106	0	0.0152699	54.1239
AT1G05353	antisense_rna	CG	0.00456001	0.00190662	0.01159	0	0.167002	254.167
AT1G05353	antisense_rna	CHG	0.00333181	0.00215054	0.00411512	0	0.0251166	123.51
AT1G05353	antisense_rna	CHH	0.00337283	0.00270314	0.00332803	0	0.0213928	98.6719
AT1G05357	long_noncoding_rna	CG	0.0026673	0	0.00731239	0	0.05	274.15
AT1G05357	long_noncoding_rna	CHG	0.00353102	0	0.00860747	0	0.1	243.767
AT1G05357	long_noncoding_rna	CHH	0.00372753	0.00222222	0.00845307	0	0.2	226.774
AT1G05363	antisense_long_noncoding_rna	CG	0.7538	0.806977	0.191808	0	1	25.4455
AT1G05363	antisense_long_noncoding_rna	CHG	0.00930427	0	0.022288	0	0.328571	239.545
AT1G05363	antisense_long_noncoding_rna	CHH	0.00441719	0.00380557	0.00369908	0	0.0412121	83.7428
AT1G05367	antisense_long_noncoding_rna	CG	0.209735	0.0277778	0.241568	0	1	115.178
AT1G05367	antisense_long_noncoding_rna	CHG	0.00335771	0	0.00546535	0	0.0555557	162.77
AT1G05367	antisense_long_noncoding_rna	CHH	0.00360813	0.00307018	0.00338973	0	0.0317765	93.9469
AT1G05373	long_noncoding_rna	CG	0.0039648	0	0.0171145	0	0.382108	431.66
AT1G05373	long_noncoding_rna	CHG	0.00343223	0	0.0122641	0	0.254323	357.321
AT1G05373	long_noncoding_rna	CHH	0.00421757	0.00324136	0.0054349	0	0.0817744	128.863
AT1G05377	long_noncoding_rna	CG	0.00281769	0	0.0121056	0	0.222449	429.628
AT1G05377	long_noncoding_rna	CHH	0.00438023	0.00329327	0.00562962	0	0.0555557	128.523
AT1G05383	antisense_long_noncoding_rna	CG	0.00328405	0	0.00542116	0	0.0534188	165.076
AT1G05383	antisense_long_noncoding_rna	CHG	0.00354237	0	0.00889818	0	0.132936	251.193
AT1G05383	antisense_long_noncoding_rna	CHH	0.00367618	0.00319385	0.00394704	0	0.0672269	107.368
AT1G05387	long_noncoding_rna	CG	0.00824858	0.00231482	0.0395655	0	0.910047	479.664
AT1G05387	long_noncoding_rna	CHG	0.00441674	0	0.0156927	0	0.390534	355.301
AT1G05387	long_noncoding_rna	CHH	0.00439315	0.00342466	0.00556466	0	0.0631576	126.667
AT1G05390	pre_trna	CG	0.00297153	0	0.00691914	0	0.0572917	232.848
AT1G05390	pre_trna	CHG	0.00424838	0	0.0086824	0	0.1	204.37
AT1G05390	pre_trna	CHH	0.00425771	0.00241546	0.00613849	0	0.0523151	144.173
AT1G05397	long_noncoding_rna	CG	0.00743594	0.0047123	0.0107184	0	0.154464	144.144
AT1G05397	long_noncoding_rna	CHG	0.00330336	0	0.00457455	0	0.029731	138.482
AT1G05397	long_noncoding_rna	CHH	0.00372958	0.00336134	0.00278926	0	0.0274451	74.7875
AT1G05407	long_noncoding_rna	CG	0.00362698	0	0.00785096	0	0.0714285	216.46
AT1G05407	long_noncoding_rna	CHG	0.00365058	0	0.0073401	0	0.0555557	201.067
AT1G05407	long_noncoding_rna	CHH	0.00450426	0.00357815	0.00504532	0	0.0711214	112.012
AT1G05413	long_noncoding_rna	CG	0.0035288	0	0.011017	0	0.142857	312.204
AT1G05413	long_noncoding_rna	CHG	0.00382551	0	0.00918567	0	0.1	240.116
AT1G05413	long_noncoding_rna	CHH	0.00468657	0.00297939	0.0100523	0	0.1875	214.492
AT1G05417	small_nucleolar_rna	CHG	0.0033016	0	0.00777555	0	0.0555557	235.509
AT1G05417	small_nucleolar_rna	CHH	0.00488618	0	0.0086859	0	0.129167	177.765
AT1G05423	small_nucleolar_rna	CG	0.00339084	0	0.018626	0	0.2	549.305
AT1G05423	small_nucleolar_rna	CHG	0.00396923	0	0.0130302	0	0.2	328.279
AT1G05423	small_nucleolar_rna	CHH	0.00323562	0	0.00681751	0	0.1	210.702
AT1G05427	small_nucleolar_rna	CHG	0.00309817	0	0.00797061	0	0.0583333	257.268
AT1G05427	small_nucleolar_rna	CHH	0.00328448	0.00223214	0.00467239	0	0.0434974	142.257
AT1G05433	small_nucleolar_rna	CHH	0.003502	0	0.00662746	0	0.0833335	189.248
AT1G05443	long_noncoding_rna	CHG	0.00353468	0	0.00730264	0	0.0666667	206.6
AT1G05443	long_noncoding_rna	CHH	0.00383111	0.00282766	0.00704519	0	0.107143	183.894
AT1G05447	long_noncoding_rna	CG	0.00376297	0	0.0115751	0	0.125	307.606
AT1G05447	long_noncoding_rna	CHG	0.00418309	0	0.0151199	0	0.166667	361.452
AT1G05447	long_noncoding_rna	CHH	0.00364672	0.00315886	0.00332639	0	0.05	91.2159
AT1G05453	antisense_long_noncoding_rna	CG	0.00320177	0.00270062	0.00306971	0	0.0416668	95.8754
AT1G05453	antisense_long_noncoding_rna	CHG	0.00362832	0.00277778	0.00375468	0	0.0263158	103.483
AT1G05453	antisense_long_noncoding_rna	CHH	0.00352747	0.00320911	0.00277217	0	0.0350641	78.5882
AT1G05463	antisense_rna	CG	0.00385164	0	0.00908776	0	0.0769231	235.945
AT1G05463	antisense_rna	CHG	0.00377922	0	0.0078128	0	0.0904762	206.731
AT1G05463	antisense_rna	CHH	0.00385107	0.00280112	0.00512457	0	0.0545788	133.069
AT1G05467	antisense_long_noncoding_rna	CG	0.0033454	0	0.00580566	0	0.0363636	173.542
AT1G05467	antisense_long_noncoding_rna	CHG	0.00324907	0.00238095	0.00398823	0	0.031391	122.75
AT1G05467	antisense_long_noncoding_rna	CHH	0.0039387	0.00345881	0.00292239	0	0.0235715	74.1969
AT1G05473	long_noncoding_rna	CG	0.0030775	0	0.00493325	0	0.0376165	160.3
AT1G05473	long_noncoding_rna	CHG	0.00328668	0	0.00807211	0	0.08	245.601
AT1G05473	long_noncoding_rna	CHH	0.00431089	0.00316832	0.00494285	0	0.0421356	114.66
AT1G05477	long_noncoding_rna	CG	0.00322622	0	0.00848843	0	0.1	263.108
AT1G05477	long_noncoding_rna	CHG	0.00326362	0	0.0078036	0	0.1	239.108
AT1G05477	long_noncoding_rna	CHH	0.00387476	0.00206611	0.00727666	0	0.1	187.796
AT1G05483	long_noncoding_rna	CG	0.00264883	0	0.00393312	0	0.0250389	148.485
AT1G05483	long_noncoding_rna	CHG	0.0038462	0	0.00559695	0	0.0437179	145.519
AT1G05483	long_noncoding_rna	CHH	0.00342961	0.0030316	0.00265543	0	0.0274012	77.4265
AT1G05487	long_noncoding_rna	CG	0.00235426	0	0.00389971	0	0.0321522	165.645
AT1G05487	long_noncoding_rna	CHG	0.00391714	0.00241546	0.00490196	0	0.0384266	125.141
AT1G05487	long_noncoding_rna	CHH	0.00352094	0.0031335	0.00249062	0	0.0233202	70.7373
AT1G05493	long_noncoding_rna	CG	0.00345825	0.00126263	0.00517652	0	0.0619048	149.686
AT1G05493	long_noncoding_rna	CHG	0.00324236	0.00225807	0.0040829	0	0.030303	125.924
AT1G05493	long_noncoding_rna	CHH	0.0038442	0.00341489	0.00295647	0	0.0270692	76.9074
AT1G05497	long_noncoding_rna	CG	0.00285722	0.0018116	0.00392115	0	0.0314815	137.236
AT1G05497	long_noncoding_rna	CHG	0.0033533	0	0.00533764	0	0.0416667	159.176
AT1G05497	long_noncoding_rna	CHH	0.00370183	0.00325347	0.00287726	0	0.0298204	77.7253
AT1G05507	long_noncoding_rna	CG	0.0046055	0	0.0138061	0	0.190947	299.775
AT1G05507	long_noncoding_rna	CHG	0.00339212	0	0.00623902	0	0.0666667	183.927
AT1G05507	long_noncoding_rna	CHH	0.00436114	0.00366146	0.00375386	0	0.0545455	86.0752
AT1G05517	long_noncoding_rna	CG	0.0031203	0	0.00564454	0	0.0436275	180.897
AT1G05517	long_noncoding_rna	CHG	0.003763	0	0.00906855	0	0.2	240.993
AT1G05517	long_noncoding_rna	CHH	0.00351995	0.0029637	0.00402516	0	0.0587689	114.353
AT1G05523	antisense_long_noncoding_rna	CG	0.00311324	0.0027799	0.00248656	0	0.020202	79.8704
AT1G05523	antisense_long_noncoding_rna	CHG	0.00340187	0.00314789	0.00287555	0	0.0222222	84.5287
AT1G05523	antisense_long_noncoding_rna	CHH	0.00366675	0.00344393	0.00194675	0	0.026384	53.092
AT1G05527	long_noncoding_rna	CG	0.0037207	0.00274725	0.00473224	0	0.0684523	127.187
AT1G05527	long_noncoding_rna	CHG	0.00418266	0.00284679	0.00867234	0	0.2	207.34
AT1G05527	long_noncoding_rna	CHH	0.00420121	0.00352033	0.00409527	0	0.0666667	97.4783
AT1G05533	long_noncoding_rna	CG	0.00281887	0	0.00769048	0	0.106579	272.821
AT1G05533	long_noncoding_rna	CHG	0.00373039	0	0.00752286	0	0.06	201.664
AT1G05533	long_noncoding_rna	CHH	0.00408579	0.003003	0.0082036	0	0.2	200.784
AT1G05537	long_noncoding_rna	CG	0.00500908	0	0.0144501	0	0.2	288.477
AT1G05537	long_noncoding_rna	CHG	0.00290404	0	0.00810134	0	0.0714285	278.968
AT1G05537	long_noncoding_rna	CHH	0.00423393	0.00330077	0.00465923	0	0.0611961	110.045
AT1G05543	long_noncoding_rna	CG	0.00423512	0.00260417	0.0078809	0	0.108422	186.085
AT1G05543	long_noncoding_rna	CHG	0.00371201	0.00293233	0.00405569	0	0.0329206	109.259
AT1G05543	long_noncoding_rna	CHH	0.00395948	0.00363357	0.00219391	0	0.0210861	55.4092
AT1G05547	other_rna	CG	0.00375798	0	0.00749108	0	0.0607844	199.338
AT1G05547	other_rna	CHG	0.00391083	0.00245098	0.00482754	0	0.0333334	123.44
AT1G05547	other_rna	CHH	0.00409544	0.00357143	0.00343282	0	0.0369048	83.8205
AT1G05553	long_noncoding_rna	CG	0.0583551	0.0151515	0.0699582	0	0.438448	119.884
AT1G05553	long_noncoding_rna	CHG	0.00381804	0.00274725	0.00449714	0	0.0341885	117.787
AT1G05553	long_noncoding_rna	CHH	0.00394873	0.00345238	0.00351712	0	0.0564441	89.0697
AT1G05557	antisense_long_noncoding_rna	CG	0.0675484	0.0315049	0.0868704	0	0.646825	128.605
AT1G05557	antisense_long_noncoding_rna	CHG	0.00443063	0.00284091	0.00962694	0	0.21887	217.281
AT1G05557	antisense_long_noncoding_rna	CHH	0.00406618	0.00343154	0.00371289	0	0.0533248	91.3115
AT1G05562	antisense_long_noncoding_rna	CG	0.00402892	0.00369386	0.002455	0	0.0220125	60.9344
AT1G05562	antisense_long_noncoding_rna	CHG	0.00359679	0.00332571	0.00232701	0	0.0162746	64.6968
AT1G05562	antisense_long_noncoding_rna	CHH	0.00395624	0.00377575	0.00177796	0.00020803	0.0215488	44.9406
AT1G05563	small_nucleolar_rna	CHG	0.00372556	0	0.00903651	0	0.1	242.554
AT1G05563	small_nucleolar_rna	CHH	0.00312396	0	0.00717104	0	0.075	229.55
AT1G05583	long_noncoding_rna	CG	0.0200118	0	0.0896991	0	0.9125	448.231
AT1G05583	long_noncoding_rna	CHH	0.00378471	0.00206493	0.0067941	0	0.1	179.514
AT1G05587	long_noncoding_rna	CG	0.00372129	0	0.0108549	0	0.111111	291.698
AT1G05587	long_noncoding_rna	CHG	0.00343174	0	0.00631547	0	0.0570707	184.031
AT1G05587	long_noncoding_rna	CHH	0.0041902	0.00363108	0.00356667	0	0.0284538	85.1193
AT1G05593	long_noncoding_rna	CG	0.0235904	0.00359477	0.0467624	0	0.356945	198.226
AT1G05593	long_noncoding_rna	CHG	0.00320913	0	0.0052114	0	0.0689977	162.393
AT1G05593	long_noncoding_rna	CHH	0.00371199	0.003108	0.00330574	0	0.0309524	89.0557
AT1G05597	long_noncoding_rna	CG	0.0125489	0	0.0356625	0	0.351463	284.189
AT1G05597	long_noncoding_rna	CHG	0.00426521	0	0.0117671	0	0.125	275.886
AT1G05597	long_noncoding_rna	CHH	0.00386425	0.00344828	0.00365957	0	0.0409524	94.7032
AT1G05603	long_noncoding_rna	CG	0.00953368	0.00176367	0.040521	0	0.803601	425.03
AT1G05603	long_noncoding_rna	CHG	0.00359046	0	0.00729792	0	0.0833335	203.259
AT1G05603	long_noncoding_rna	CHH	0.00412345	0.00348857	0.00485448	0	0.0666667	117.729
AT1G05607	long_noncoding_rna	CG	0.00369622	0	0.00661606	0	0.0653681	178.995
AT1G05607	long_noncoding_rna	CHG	0.00291866	0	0.00503228	0	0.0282187	172.418
AT1G05607	long_noncoding_rna	CHH	0.00370642	0.0030543	0.00369072	0	0.0355967	99.5764
AT1G05613	long_noncoding_rna	CG	0.00293833	0	0.0048478	0	0.04	164.985
AT1G05613	long_noncoding_rna	CHG	0.00308556	0	0.00718182	0	0.0625	232.756
AT1G05613	long_noncoding_rna	CHH	0.00394073	0.00330972	0.00367319	0	0.053663	93.2109
AT1G05617	long_noncoding_rna	CG	0.0113184	0	0.0577683	0	0.908346	510.393
AT1G05617	long_noncoding_rna	CHG	0.00601406	0	0.0221803	0	0.445091	368.808
AT1G05617	long_noncoding_rna	CHH	0.00485195	0.00372664	0.00576727	0	0.0808855	118.865
AT1G05623	long_noncoding_rna	CG	0.00244758	0	0.00459568	0	0.0333333	187.764
AT1G05623	long_noncoding_rna	CHG	0.00427996	0	0.0144666	0	0.222222	338.008
AT1G05623	long_noncoding_rna	CHH	0.0041462	0.00365497	0.0036125	0	0.0416667	87.1281
AT1G05627	mirna	CG	0.00748722	0	0.0416773	0	0.651126	556.647
AT1G05627	mirna	CHH	0.00670037	0.00277778	0.0327631	0	0.708333	488.974
AT1G05633	long_noncoding_rna	CG	0.00289296	0	0.00585315	0	0.0833335	202.324
AT1G05633	long_noncoding_rna	CHG	0.00286812	0	0.00572668	0	0.0383089	199.667
AT1G05633	long_noncoding_rna	CHH	0.0040666	0.00328947	0.00428685	0	0.0595239	105.416
AT1G05643	long_noncoding_rna	CG	0.00382512	0	0.0111155	0	0.116667	290.593
AT1G05643	long_noncoding_rna	CHG	0.00337164	0	0.00689534	0	0.0530304	204.51
AT1G05643	long_noncoding_rna	CHH	0.00397419	0.00327869	0.0042497	0	0.0572995	106.933
AT1G05647	long_noncoding_rna	CG	0.00334056	0.002	0.0051714	0	0.0666667	154.806
AT1G05647	long_noncoding_rna	CHG	0.00393068	0	0.00722086	0	0.08	183.705
AT1G05647	long_noncoding_rna	CHH	0.00362932	0.00319767	0.00337988	0	0.0394164	93.127
AT1G05653	long_noncoding_rna	CHH	0.00376314	0.00175323	0.0098938	0	0.2	262.914
AT1G05657	long_noncoding_rna	CG	0.00640166	0.0025641	0.0158942	0	0.178689	248.282
AT1G05657	long_noncoding_rna	CHG	0.00339345	0	0.00625744	0	0.05	184.398
AT1G05657	long_noncoding_rna	CHH	0.00381319	0.00340739	0.00325594	0	0.0402945	85.3862
AT1G05663	long_noncoding_rna	CG	0.00305799	0.00213675	0.00413084	0	0.04	135.084
AT1G05663	long_noncoding_rna	CHG	0.00325586	0	0.0054118	0	0.06	166.217
AT1G05663	long_noncoding_rna	CHH	0.00370078	0.00341156	0.00234262	0	0.0213111	63.3009
AT1G05667	long_noncoding_rna	CG	0.00302267	0	0.00658868	0	0.0555557	217.975
AT1G05667	long_noncoding_rna	CHG	0.00186517	0	0.00819633	0	0.1	439.443
AT1G05667	long_noncoding_rna	CHH	0.00350032	0.00260844	0.00422814	0	0.0500001	120.793
AT1G05683	long_noncoding_rna	CHG	0.0103707	0	0.0527574	0	0.8375	508.714
AT1G05683	long_noncoding_rna	CHH	0.00683619	0.00315642	0.0282281	0	0.405382	412.921
AT1G05687	antisense_long_noncoding_rna	CG	0.00341626	0.00258838	0.00466284	0	0.0868921	136.49
AT1G05687	antisense_long_noncoding_rna	CHG	0.00333965	0.00291005	0.00303065	0	0.0222222	90.7474
AT1G05687	antisense_long_noncoding_rna	CHH	0.0037905	0.00341981	0.00349082	0	0.0680399	92.094
AT1G05693	long_noncoding_rna	CG	0.00307814	0	0.0097876	0	0.1	317.971
AT1G05693	long_noncoding_rna	CHG	0.00379357	0	0.0101367	0	0.1	267.207
AT1G05693	long_noncoding_rna	CHH	0.00367313	0.00303327	0.00373906	0	0.0344175	101.795
AT1G05697	other_rna	CHH	0.00350818	0.0027417	0.00407246	0	0.0471648	116.085
AT1G05703	antisense_long_noncoding_rna	CG	0.013501	0	0.0657689	0	0.620193	487.14
AT1G05703	antisense_long_noncoding_rna	CHG	0.00396113	0.00270779	0.00519322	0	0.052381	131.104
AT1G05703	antisense_long_noncoding_rna	CHH	0.00374781	0.00334447	0.00274247	0	0.0263158	73.1751
AT1G05707	long_noncoding_rna	CG	0.0035613	0	0.00682968	0	0.047619	191.775
AT1G05707	long_noncoding_rna	CHG	0.00394162	0.00223214	0.00585266	0	0.0517647	148.484
AT1G05707	long_noncoding_rna	CHH	0.00379188	0.00317342	0.00385095	0	0.0396577	101.558
AT1G05713	long_noncoding_rna	CHG	0.00421774	0	0.00887337	0	0.1	210.382
AT1G05713	long_noncoding_rna	CHH	0.00395443	0.0030303	0.00617965	0	0.129365	156.271
AT1G05717	long_noncoding_rna	CG	0.00389851	0	0.00787665	0	0.156548	202.043
AT1G05717	long_noncoding_rna	CHG	0.00340714	0	0.00792128	0	0.1	232.49
AT1G05717	long_noncoding_rna	CHH	0.00356499	0.00306454	0.0031404	0	0.0320607	88.09
AT1G05723	antisense_long_noncoding_rna	CG	0.003408	0	0.00744858	0	0.0555557	218.562
AT1G05723	antisense_long_noncoding_rna	CHG	0.00356186	0	0.00631473	0	0.0364584	177.288
AT1G05723	antisense_long_noncoding_rna	CHH	0.00392319	0.00318075	0.00394957	0	0.0422493	100.673
AT1G05727	antisense_long_noncoding_rna	CG	0.00361897	0	0.00923781	0	0.150413	255.261
AT1G05727	antisense_long_noncoding_rna	CHG	0.00363905	0.00250626	0.00497388	0	0.05	136.681
AT1G05727	antisense_long_noncoding_rna	CHH	0.00382541	0.00331276	0.00360257	0	0.0577188	94.1749
AT1G05733	antisense_long_noncoding_rna	CG	0.0193378	0.00263158	0.0457296	0	0.337954	236.477
AT1G05733	antisense_long_noncoding_rna	CHG	0.00363182	0.00274725	0.00410992	0	0.0349206	113.164
AT1G05733	antisense_long_noncoding_rna	CHH	0.00385279	0.00355645	0.00221101	0	0.0267805	57.3873
AT1G05737	long_noncoding_rna	CG	0.00298947	0	0.0057213	0	0.0472222	191.382
AT1G05737	long_noncoding_rna	CHG	0.0049806	0	0.0126199	0	0.104167	253.381
AT1G05737	long_noncoding_rna	CHH	0.00347732	0.00295567	0.00338403	0	0.0238095	97.3171
AT1G05747	long_noncoding_rna	CG	0.00500923	0	0.0106208	0	0.145834	212.025
AT1G05747	long_noncoding_rna	CHG	0.00369197	0	0.00770881	0	0.1	208.8
AT1G05747	long_noncoding_rna	CHH	0.00393453	0.00320122	0.00425696	0	0.0370185	108.195
AT1G05753	antisense_long_noncoding_rna	CG	0.00336772	0.0022096	0.00486038	0	0.0552083	144.323
AT1G05753	antisense_long_noncoding_rna	CHG	0.00350344	0.00253295	0.00471899	0	0.05	134.696
AT1G05753	antisense_long_noncoding_rna	CHH	0.00381656	0.00360017	0.00254794	0	0.0215556	66.7601
AT1G05757	antisense_long_noncoding_rna	CG	0.00312654	0	0.00498343	0	0.0360615	159.391
AT1G05757	antisense_long_noncoding_rna	CHG	0.00332671	0	0.00460436	0	0.0359788	138.406
AT1G05757	antisense_long_noncoding_rna	CHH	0.00336138	0.00307093	0.00289763	0	0.0333333	86.2037
AT1G05763	antisense_long_noncoding_rna	CG	0.00353244	0	0.0115532	0	0.15	327.059
AT1G05763	antisense_long_noncoding_rna	CHG	0.00340618	0	0.00548566	0	0.0373016	161.05
AT1G05763	antisense_long_noncoding_rna	CHH	0.00365273	0.00314327	0.00327756	0	0.0438311	89.729
AT1G05767	antisense_long_noncoding_rna	CG	0.120283	0.116569	0.0455599	0.0027027	0.43771	37.8771
AT1G05767	antisense_long_noncoding_rna	CHG	0.00480049	0.00401562	0.00378947	0	0.0363636	78.9392
AT1G05767	antisense_long_noncoding_rna	CHH	0.00421419	0.0039302	0.0018676	0	0.0325496	44.317
AT1G05773	antisense_long_noncoding_rna	CG	0.00366178	0.00260417	0.00516624	0	0.0576712	141.086
AT1G05773	antisense_long_noncoding_rna	CHG	0.00382928	0.00307239	0.00467332	0	0.0346492	122.042
AT1G05773	antisense_long_noncoding_rna	CHH	0.00394679	0.00372831	0.00217648	0	0.0236111	55.1455
AT1G05777	antisense_long_noncoding_rna	CG	0.00671281	0	0.0207707	0	0.285	309.419
AT1G05777	antisense_long_noncoding_rna	CHG	0.00418548	0	0.00637645	0	0.075	152.347
AT1G05777	antisense_long_noncoding_rna	CHH	0.00386967	0.00320513	0.00343345	0	0.0285714	88.7271
AT1G05787	antisense_long_noncoding_rna	CG	0.00476011	0	0.0127672	0	0.164835	268.212
AT1G05787	antisense_long_noncoding_rna	CHG	0.00370198	0.00274725	0.00423934	0	0.025	114.516
AT1G05787	antisense_long_noncoding_rna	CHH	0.00423186	0.00378608	0.00285178	0	0.0247222	67.3882
AT1G05797	long_noncoding_rna	CG	0.0758313	0	0.172284	0	0.899279	227.193
AT1G05797	long_noncoding_rna	CHG	0.0441601	0	0.100924	0	0.570599	228.54
AT1G05797	long_noncoding_rna	CHH	0.0212855	0.00425141	0.0515017	0	0.777778	241.957
AT1G05803	long_noncoding_rna	CG	0.00326456	0	0.00493916	0	0.0289718	151.296
AT1G05803	long_noncoding_rna	CHG	0.00305011	0	0.00561507	0	0.0444444	184.094
AT1G05803	long_noncoding_rna	CHH	0.00328628	0.00276361	0.00315646	0	0.0248977	96.0495
AT1G05807	long_noncoding_rna	CG	0.00314983	0	0.0071554	0	0.05	227.168
AT1G05807	long_noncoding_rna	CHG	0.00462333	0	0.00899009	0	0.1	194.451
AT1G05807	long_noncoding_rna	CHH	0.0040541	0.00336634	0.00395059	0	0.0324074	97.4469
AT1G05813	other_rna	CG	0.00531455	0	0.0219022	0	0.38475	412.117
AT1G05813	other_rna	CHG	0.00361185	0	0.00985111	0	0.142857	272.744
AT1G05813	other_rna	CHH	0.00388866	0.00260417	0.00635891	0	0.084375	163.524
AT1G05827	long_noncoding_rna	CG	0.00428936	0	0.00989116	0	0.155159	230.597
AT1G05827	long_noncoding_rna	CHG	0.00364443	0	0.0102438	0	0.2	281.082
AT1G05827	long_noncoding_rna	CHH	0.0036912	0.00274324	0.00527229	0	0.0833334	142.834
AT1G05833	antisense_long_noncoding_rna	CG	0.00721067	0	0.0337198	0	0.506667	467.637
AT1G05833	antisense_long_noncoding_rna	CHG	0.0040312	0.002849	0.00492647	0	0.0416668	122.209
AT1G05833	antisense_long_noncoding_rna	CHH	0.00357053	0.00336625	0.00211218	0	0.0277778	59.156
AT1G05837	antisense_long_noncoding_rna	CG	0.0107419	0.00390625	0.0209296	0	0.214817	194.84
AT1G05837	antisense_long_noncoding_rna	CHG	0.00392274	0.00331182	0.00314461	0	0.0180375	80.1636
AT1G05837	antisense_long_noncoding_rna	CHH	0.00380875	0.00348621	0.00205547	0	0.0224124	53.9669
AT1G05843	long_noncoding_rna	CG	0.00311341	0	0.005965	0	0.0666667	191.591
AT1G05843	long_noncoding_rna	CHG	0.00369844	0	0.00639376	0	0.05	172.877
AT1G05843	long_noncoding_rna	CHH	0.00361749	0.00241726	0.00496324	0	0.0605556	137.201
AT1G05847	long_noncoding_rna	CG	0.00329742	0	0.0079898	0	0.0833335	242.305
AT1G05847	long_noncoding_rna	CHG	0.0039679	0	0.0085285	0	0.0666668	214.937
AT1G05847	long_noncoding_rna	CHH	0.00365055	0	0.00686393	0	0.0833335	188.025
AT1G05857	long_noncoding_rna	CG	0.0520451	0.00414944	0.126084	0	0.780202	242.258
AT1G05857	long_noncoding_rna	CHG	0.013503	0	0.0384489	0	0.451569	284.742
AT1G05857	long_noncoding_rna	CHH	0.00662204	0.00410509	0.00967231	0	0.0799001	146.062
AT1G05863	long_noncoding_rna	CG	0.00347117	0.0018315	0.00518809	0	0.0690024	149.463
AT1G05863	long_noncoding_rna	CHG	0.00353429	0	0.00696593	0	0.0666667	197.095
AT1G05863	long_noncoding_rna	CHH	0.00414668	0.00332063	0.00542557	0	0.126984	130.841
AT1G05867	antisense_long_noncoding_rna	CG	0.559773	0.597222	0.224597	0	1	40.1229
AT1G05867	antisense_long_noncoding_rna	CHG	0.00490122	0	0.0119187	0	0.2	243.179
AT1G05867	antisense_long_noncoding_rna	CHH	0.00421836	0.0033377	0.00599242	0	0.0846154	142.056
AT1G05873	antisense_long_noncoding_rna	CG	0.173019	0.173081	0.0749306	0	0.575	43.3077
AT1G05873	antisense_long_noncoding_rna	CHG	0.00397589	0.00299665	0.00575571	0	0.1	144.765
AT1G05873	antisense_long_noncoding_rna	CHH	0.00378366	0.00346405	0.00293555	0	0.0405406	77.5848
AT1G05887	long_noncoding_rna	CG	0.272062	0.287668	0.243614	0	0.846591	89.5434
AT1G05887	long_noncoding_rna	CHG	0.0567574	0.0208333	0.0882639	0	0.666667	155.511
AT1G05887	long_noncoding_rna	CHH	0.0146176	0.00583804	0.0369265	0	0.486925	252.616
AT1G05893	long_noncoding_rna	CG	0.295176	0.314501	0.263511	0	0.902778	89.2727
AT1G05893	long_noncoding_rna	CHG	0.0567573	0.0208333	0.0881329	0	0.666667	155.28
AT1G05893	long_noncoding_rna	CHH	0.0152523	0.00568182	0.0410489	0	0.585468	269.133
AT1G05897	long_noncoding_rna	CG	0.119777	0.0113636	0.190847	0	0.839243	159.336
AT1G05897	long_noncoding_rna	CHG	0.00861643	0.00297619	0.0185877	0	0.223041	215.724
AT1G05897	long_noncoding_rna	CHH	0.00448409	0.0035654	0.00456758	0	0.0417727	101.862
AT1G05903	long_noncoding_rna	CG	0.00521444	0	0.0141457	0	0.145865	271.279
AT1G05903	long_noncoding_rna	CHG	0.00389203	0	0.00621222	0	0.095238	159.614
AT1G05903	long_noncoding_rna	CHH	0.00428779	0.00365198	0.00487228	0	0.1	113.632
AT1G05907	small_nucleolar_rna	CHH	0.00278909	0	0.00821817	0	0.0833335	294.654
AT1G05913	long_noncoding_rna	CG	0.00375327	0.00188378	0.00561102	0	0.0740741	149.497
AT1G05913	long_noncoding_rna	CHG	0.00310701	0	0.00536348	0	0.0486112	172.625
AT1G05913	long_noncoding_rna	CHH	0.00400618	0.00326798	0.00359671	0	0.0285714	89.779
AT1G05917	small_nucleolar_rna	CG	0.00344725	0	0.00744075	0	0.113333	215.846
AT1G05917	small_nucleolar_rna	CHG	0.00310315	0	0.00597122	0	0.04	192.424
AT1G05917	small_nucleolar_rna	CHH	0.00367463	0.00284091	0.00484956	0	0.052381	131.974
AT1G05933	antisense_long_noncoding_rna	CHH	0.00344067	0.00180492	0.00873591	0	0.2	253.901
AT1G05937	long_noncoding_rna	CG	0.00382487	0.00277778	0.00492949	0	0.0729168	128.88
AT1G05937	long_noncoding_rna	CHG	0.00370892	0.00266043	0.00495503	0	0.065	133.598
AT1G05937	long_noncoding_rna	CHH	0.00416484	0.0036403	0.00311676	0	0.0471712	74.8352
AT1G05943	long_noncoding_rna	CG	0.00293528	0	0.00602086	0	0.0518519	205.121
AT1G05943	long_noncoding_rna	CHG	0.00356648	0	0.00607727	0	0.05	170.4
AT1G05943	long_noncoding_rna	CHH	0.00334428	0.00286664	0.00323383	0	0.0451205	96.6972
AT1G05947	long_noncoding_rna	CG	0.00310973	0	0.00824317	0	0.0625	265.077
AT1G05947	long_noncoding_rna	CHG	0.0036385	0	0.00659068	0	0.0630111	181.137
AT1G05947	long_noncoding_rna	CHH	0.0045387	0.0037591	0.00368525	0	0.0426917	81.1962
AT1G05953	long_noncoding_rna	CG	0.00310973	0	0.00824317	0	0.0625	265.077
AT1G05953	long_noncoding_rna	CHG	0.0037017	0	0.00728394	0	0.0630111	196.773
AT1G05953	long_noncoding_rna	CHH	0.00418036	0.00347126	0.00368716	0	0.0378088	88.2021
AT1G05957	long_noncoding_rna	CHG	0.0047668	0	0.0112804	0	0.168682	236.645
AT1G05957	long_noncoding_rna	CHH	0.00454985	0.0033118	0.00699695	0	0.105347	153.784
AT1G05963	long_noncoding_rna	CG	0.00305806	0.00174825	0.0039128	0	0.0205129	127.95
AT1G05963	long_noncoding_rna	CHG	0.00357518	0	0.00697524	0	0.0519958	195.102
AT1G05963	long_noncoding_rna	CHH	0.00414317	0.00373289	0.00306108	0	0.0181522	73.8825
AT1G05967	long_noncoding_rna	CG	0.00468514	0	0.0288339	0	0.80677	615.433
AT1G05967	long_noncoding_rna	CHG	0.00429724	0.00204081	0.0114801	0	0.295278	267.15
AT1G05967	long_noncoding_rna	CHH	0.00404377	0.0030303	0.00510871	0	0.0960438	126.335
AT1G05973	antisense_long_noncoding_rna	CG	0.00323505	0	0.00451776	0	0.0302645	139.65
AT1G05973	antisense_long_noncoding_rna	CHG	0.00327079	0	0.00552761	0	0.0446428	168.999
AT1G05973	antisense_long_noncoding_rna	CHH	0.00401766	0.00332226	0.00360559	0	0.0325239	89.7436
AT1G05977	antisense_long_noncoding_rna	CG	0.00286301	0	0.00431363	0	0.0285714	150.668
AT1G05977	antisense_long_noncoding_rna	CHG	0.00381176	0.00271739	0.00523996	0	0.0833335	137.468
AT1G05977	antisense_long_noncoding_rna	CHH	0.00360526	0.00324675	0.00321459	0	0.0482079	89.1638
AT1G05980	pre_trna	CG	0.0034707	0	0.00952306	0	0.107936	274.385
AT1G05980	pre_trna	CHG	0.00356666	0	0.00819989	0	0.1	229.904
AT1G05980	pre_trna	CHH	0.00361783	0	0.00746933	0	0.1	206.459
AT1G05983	long_noncoding_rna	CHH	0.00366529	0.00248744	0.00524416	0	0.0747428	143.076
AT1G05987	long_noncoding_rna	CG	0.0337346	0.00396825	0.0682266	0	0.389971	202.245
AT1G05987	long_noncoding_rna	CHG	0.00350342	0.00260417	0.00373038	0	0.029304	106.478
AT1G05987	long_noncoding_rna	CHH	0.00356579	0.0031751	0.00260583	0	0.0282738	73.0788
AT1G05993	small_nucleolar_rna	CHG	0.00382617	0	0.0111081	0	0.1	290.32
AT1G05993	small_nucleolar_rna	CHH	0.00459191	0.00263158	0.00787252	0	0.0875	171.443
AT1G05997	small_nucleolar_rna	CG	0.00312979	0	0.0096313	0	0.1	307.73
AT1G05997	small_nucleolar_rna	CHG	0.00290267	0	0.00799082	0	0.0932539	275.292
AT1G05997	small_nucleolar_rna	CHH	0.00375398	0.00316652	0.00345905	0	0.0308971	92.1435
AT1G06002	antisense_long_noncoding_rna	CG	0.00347625	0.00322562	0.00219204	0	0.0231884	63.0578
AT1G06002	antisense_long_noncoding_rna	CHG	0.00342831	0.00303505	0.00263225	0	0.0175737	76.78
AT1G06002	antisense_long_noncoding_rna	CHH	0.00360612	0.00341882	0.00177176	0	0.0174992	49.1321
AT1G06003	antisense_long_noncoding_rna	CG	0.00383425	0.00266667	0.00442593	0	0.0341803	115.432
AT1G06003	antisense_long_noncoding_rna	CHG	0.00366738	0.00270697	0.00383356	0	0.0207755	104.531
AT1G06003	antisense_long_noncoding_rna	CHH	0.00373188	0.00350934	0.00208995	0	0.0142665	56.0027
AT1G06007	long_noncoding_rna	CG	0.00331498	0	0.0103573	0	0.125	312.44
AT1G06007	long_noncoding_rna	CHG	0.00334068	0	0.0106756	0	0.142857	319.563
AT1G06007	long_noncoding_rna	CHH	0.00305226	0.00193312	0.0043829	0	0.0346154	143.595
AT1G06013	long_noncoding_rna	CG	0.00324829	0	0.00659973	0	0.1	203.176
AT1G06013	long_noncoding_rna	CHG	0.00388167	0	0.00714092	0	0.113636	183.965
AT1G06013	long_noncoding_rna	CHH	0.00425534	0.0034595	0.00413388	0	0.0470476	97.1458
AT1G06017	antisense_long_noncoding_rna	CHG	0.00367424	0	0.00706815	0	0.0685714	192.37
AT1G06017	antisense_long_noncoding_rna	CHH	0.00350296	0.003	0.00324896	0	0.028877	92.7491
AT1G06023	long_noncoding_rna	CG	0.0034282	0	0.00582332	0	0.066876	169.865
AT1G06023	long_noncoding_rna	CHG	0.00301526	0	0.00745613	0	0.111111	247.28
AT1G06023	long_noncoding_rna	CHH	0.00428802	0.00341881	0.00527106	0	0.0840837	122.925
AT1G06033	small_nucleolar_rna	CG	0.0137124	0	0.064674	0	1	471.645
AT1G06033	small_nucleolar_rna	CHG	0.00382592	0	0.0128712	0	0.2	336.421
AT1G06033	small_nucleolar_rna	CHH	0.00422287	0.00340136	0.00532356	0	0.077381	126.065
AT1G06037	long_noncoding_rna	CG	0.00327567	0	0.0055237	0	0.0333334	168.628
AT1G06037	long_noncoding_rna	CHG	0.00341199	0	0.00844191	0	0.0833335	247.419
AT1G06037	long_noncoding_rna	CHH	0.00461341	0.00407236	0.00339711	0	0.0333334	73.6357
AT1G06043	long_noncoding_rna	CG	0.0142923	0	0.0541258	0	0.7	378.706
AT1G06043	long_noncoding_rna	CHG	0.00384276	0.00239235	0.0056714	0	0.05	147.587
AT1G06043	long_noncoding_rna	CHH	0.00399422	0.00327602	0.00421284	0	0.0416668	105.473
AT1G06047	long_noncoding_rna	CG	0.00337816	0	0.00851203	0	0.158009	251.972
AT1G06047	long_noncoding_rna	CHG	0.00325385	0	0.00982726	0	0.2	302.019
AT1G06047	long_noncoding_rna	CHH	0.00378775	0.00310559	0.00424628	0	0.052551	112.106
AT1G06053	long_noncoding_rna	CG	0.00309476	0	0.0075037	0	0.0666667	242.465
AT1G06053	long_noncoding_rna	CHG	0.00411675	0	0.00871587	0	0.104167	211.717
AT1G06053	long_noncoding_rna	CHH	0.00468024	0.00294332	0.0127047	0	0.240179	271.455
AT1G06057	long_noncoding_rna	CG	0.0027547	0	0.00573956	0	0.0666666	208.355
AT1G06057	long_noncoding_rna	CHG	0.00377389	0	0.00993505	0	0.166667	263.258
AT1G06057	long_noncoding_rna	CHH	0.00390683	0.00343605	0.00483607	0	0.108766	123.785
AT1G06063	long_noncoding_rna	CG	0.0123335	0	0.0510153	0	0.657558	413.63
AT1G06063	long_noncoding_rna	CHG	0.0037603	0	0.00751119	0	0.065	199.75
AT1G06063	long_noncoding_rna	CHH	0.00326673	0.00247311	0.00352707	0	0.0315697	107.969
AT1G06067	long_noncoding_rna	CG	0.0109121	0	0.0388495	0	0.574342	356.022
AT1G06067	long_noncoding_rna	CHG	0.00369738	0	0.00597558	0	0.0555555	161.617
AT1G06067	long_noncoding_rna	CHH	0.00344599	0.00285088	0.00324861	0	0.0441289	94.2721
AT1G06073	long_noncoding_rna	CHH	0.00408406	0.00357143	0.00370037	0	0.0285714	90.6051
AT1G06083	antisense_long_noncoding_rna	CG	0.00377994	0	0.0102652	0	0.111111	271.571
AT1G06083	antisense_long_noncoding_rna	CHG	0.003298	0	0.00521731	0	0.0416666	158.196
AT1G06083	antisense_long_noncoding_rna	CHH	0.0041665	0.00367581	0.00285483	0	0.0169139	68.5185
AT1G06087	small_nucleolar_rna	CG	0.0026659	0	0.0100375	0	0.166667	376.514
AT1G06087	small_nucleolar_rna	CHG	0.00408929	0	0.0107368	0	0.2	262.558
AT1G06087	small_nucleolar_rna	CHH	0.00473948	0.00338085	0.00786357	0	0.133333	165.916
AT1G06113	long_noncoding_rna	CG	0.00452804	0	0.0139733	0	0.198661	308.595
AT1G06113	long_noncoding_rna	CHG	0.00497179	0	0.0187705	0	0.222222	377.54
AT1G06113	long_noncoding_rna	CHH	0.00435001	0.00324603	0.00444322	0	0.0522014	102.143
AT1G06117	long_noncoding_rna	CHG	0.00420248	0	0.00839992	0	0.0833333	199.88
AT1G06117	long_noncoding_rna	CHH	0.00426964	0.00370311	0.00336039	0	0.0394842	78.7044
AT1G06127	long_noncoding_rna	CG	0.00677814	0	0.0203757	0	0.278646	300.608
AT1G06127	long_noncoding_rna	CHH	0.00413908	0.00328125	0.00452273	0	0.0442082	109.269
AT1G06133	long_noncoding_rna	CG	0.00350268	0	0.0118791	0	0.2	339.142
AT1G06133	long_noncoding_rna	CHG	0.00418272	0	0.00891006	0	0.1	213.021
AT1G06133	long_noncoding_rna	CHH	0.00439647	0.00345912	0.00500598	0	0.0571428	113.864
AT1G06147	long_noncoding_rna	CG	0.00606533	0	0.0188044	0	0.19	310.032
AT1G06147	long_noncoding_rna	CHG	0.0093077	0	0.0364245	0	0.422222	391.337
AT1G06147	long_noncoding_rna	CHH	0.0111274	0.00239652	0.0435759	0	0.533621	391.61
AT1G06153	antisense_long_noncoding_rna	CG	0.00334414	0.00226244	0.00430872	0	0.0325973	128.844
AT1G06153	antisense_long_noncoding_rna	CHG	0.00324369	0	0.00494894	0	0.0390625	152.571
AT1G06153	antisense_long_noncoding_rna	CHH	0.00429899	0.00324675	0.00813112	0	0.2	189.14
AT1G06157	long_noncoding_rna	CG	0.0118232	0	0.0490716	0	0.747676	415.046
AT1G06157	long_noncoding_rna	CHH	0.00417514	0.00268818	0.00777273	0	0.117653	186.167
AT1G06163	long_noncoding_rna	CG	0.066044	0.00729134	0.14791	0	0.812776	223.957
AT1G06163	long_noncoding_rna	CHG	0.039668	0.00621117	0.0821366	0	0.594322	207.06
AT1G06163	long_noncoding_rna	CHH	0.0191068	0.00493483	0.0452383	0	0.397547	236.766
AT1G06173	long_noncoding_rna	CG	0.00293652	0.00231481	0.00324212	0	0.0370371	110.407
AT1G06173	long_noncoding_rna	CHG	0.00313736	0.00217865	0.00411319	0	0.0407408	131.104
AT1G06173	long_noncoding_rna	CHH	0.00402327	0.00351496	0.00310387	0	0.0398148	77.1478
AT1G06177	long_noncoding_rna	CG	0.00297089	0.00241546	0.00303398	0	0.0293823	102.123
AT1G06177	long_noncoding_rna	CHG	0.00292943	0	0.00500762	0	0.05	170.942
AT1G06177	long_noncoding_rna	CHH	0.00397384	0.00353725	0.00296143	0	0.0201923	74.5231
AT1G06187	long_noncoding_rna	CG	0.0224511	0	0.124743	0	0.961905	555.623
AT1G06187	long_noncoding_rna	CHG	0.00911217	0	0.0437524	0	0.431468	480.153
AT1G06187	long_noncoding_rna	CHH	0.00429055	0.00277778	0.00686889	0	0.0623264	160.094
AT1G06197	long_noncoding_rna	CG	0.0219388	0.00396826	0.0523099	0	0.502112	238.436
AT1G06197	long_noncoding_rna	CHG	0.00357656	0.00311462	0.00343292	0	0.0259104	95.9836
AT1G06197	long_noncoding_rna	CHH	0.00355526	0.00327878	0.00238881	0	0.025731	67.1908
AT1G06203	long_noncoding_rna	CG	0.0236924	0	0.0648359	0	0.607692	273.657
AT1G06203	long_noncoding_rna	CHG	0.00330704	0.0013407	0.00471433	0	0.05	142.554
AT1G06203	long_noncoding_rna	CHH	0.0036352	0.00311621	0.00384271	0	0.0533334	105.708
AT1G06207	antisense_long_noncoding_rna	CG	0.0218286	0	0.0617573	0	0.566666	282.919
AT1G06207	antisense_long_noncoding_rna	CHG	0.00508086	0	0.0160066	0	0.27922	315.038
AT1G06207	antisense_long_noncoding_rna	CHH	0.00452847	0.00356245	0.00536091	0	0.0666667	118.382
AT1G06213	antisense_long_noncoding_rna	CG	0.00362789	0.00318182	0.00352902	0	0.0322039	97.2746
AT1G06213	antisense_long_noncoding_rna	CHG	0.00353866	0.0026455	0.00408928	0	0.0381773	115.56
AT1G06213	antisense_long_noncoding_rna	CHH	0.0036501	0.00303951	0.00345009	0	0.0336481	94.5204
AT1G06217	antisense_long_noncoding_rna	CG	0.00240789	0	0.00956707	0	0.1	397.321
AT1G06217	antisense_long_noncoding_rna	CHG	0.00499252	0	0.0175136	0	0.2	350.796
AT1G06217	antisense_long_noncoding_rna	CHH	0.00451701	0.00330214	0.00539404	0	0.0625	119.416
AT1G06227	antisense_long_noncoding_rna	CG	0.00328587	0	0.00662369	0	0.111111	201.581
AT1G06227	antisense_long_noncoding_rna	CHG	0.00359582	0	0.00610866	0	0.0666667	169.882
AT1G06227	antisense_long_noncoding_rna	CHH	0.00437656	0.00344477	0.00526286	0	0.0708334	120.251
AT1G06233	small_nucleolar_rna	CG	0.00315465	0	0.0108453	0	0.142857	343.788
AT1G06233	small_nucleolar_rna	CHG	0.00369426	0	0.0105565	0	0.166667	285.754
AT1G06233	small_nucleolar_rna	CHH	0.00415437	0.00297619	0.00643822	0	0.0937688	154.974
AT1G06237	small_nucleolar_rna	CG	0.0023936	0	0.0148032	0	0.2	618.449
AT1G06237	small_nucleolar_rna	CHG	0.00327938	0	0.00884921	0	0.08	269.844
AT1G06237	small_nucleolar_rna	CHH	0.00429827	0.00116279	0.00853379	0	0.16	198.54
AT1G06257	antisense_long_noncoding_rna	CG	0.0145093	0	0.0427524	0	0.4	294.655
AT1G06257	antisense_long_noncoding_rna	CHG	0.00328642	0.002	0.00499954	0	0.0704545	152.127
AT1G06257	antisense_long_noncoding_rna	CHH	0.00370885	0.00334709	0.00264805	0	0.021118	71.3982
AT1G06263	small_nucleolar_rna	CG	0.00211919	0	0.00781167	0	0.063492	368.616
AT1G06263	small_nucleolar_rna	CHG	0.00355398	0	0.00789385	0	0.05	222.113
AT1G06263	small_nucleolar_rna	CHH	0.00368237	0.00235294	0.00520223	0	0.0447222	141.274
AT1G06265	antisense_long_noncoding_rna	CG	0.183369	0.159039	0.121712	0	0.510096	66.3753
AT1G06265	antisense_long_noncoding_rna	CHG	0.00396982	0.00379656	0.00181633	0	0.0140047	45.7535
AT1G06265	antisense_long_noncoding_rna	CHH	0.00386559	0.00369552	0.0013837	0.000981492	0.0141441	35.7953
AT1G06267	small_nucleolar_rna	CG	0.00236191	0	0.0102277	0	0.114584	433.026
AT1G06267	small_nucleolar_rna	CHG	0.00337242	0	0.00867125	0	0.1	257.123
AT1G06267	small_nucleolar_rna	CHH	0.0042844	0	0.00660888	0	0.0611112	154.254
AT1G06273	small_nucleolar_rna	CG	0.00175828	0	0.00993456	0	0.166667	565.015
AT1G06273	small_nucleolar_rna	CHG	0.00375091	0	0.00692154	0	0.0416668	184.53
AT1G06273	small_nucleolar_rna	CHH	0.00407121	0.00295532	0.00511982	0	0.0389194	125.757
AT1G06277	small_nucleolar_rna	CHG	0.00315694	0	0.00900658	0	0.1	285.294
AT1G06277	small_nucleolar_rna	CHH	0.00519633	0	0.0106997	0	0.166667	205.909
AT1G06283	small_nucleolar_rna	CHG	0.00448465	0	0.0124453	0	0.2	277.509
AT1G06283	small_nucleolar_rna	CHH	0.00359042	0	0.00749558	0	0.0571429	208.766
AT1G06287	long_noncoding_rna	CG	0.00338398	0	0.00519788	0	0.0491667	153.603
AT1G06287	long_noncoding_rna	CHG	0.00317283	0	0.00543777	0	0.0428571	171.385
AT1G06287	long_noncoding_rna	CHH	0.00362603	0.00297619	0.00310206	0	0.0364907	85.5499
AT1G06293	long_noncoding_rna	CG	0.86046	0.882695	0.0974235	0	1	11.3223
AT1G06293	long_noncoding_rna	CHG	0.28911	0.281361	0.151502	0	0.792936	52.403
AT1G06293	long_noncoding_rna	CHH	0.0332915	0.0221324	0.0420793	0	0.308725	126.396
AT1G06297	long_noncoding_rna	CG	0.00355904	0	0.00829759	0	0.111111	233.141
AT1G06297	long_noncoding_rna	CHG	0.00321741	0	0.00984261	0	0.1	305.917
AT1G06297	long_noncoding_rna	CHH	0.00374348	0.00291545	0.0043345	0	0.0498512	115.788
AT1G06303	long_noncoding_rna	CG	0.00355904	0	0.00829759	0	0.111111	233.141
AT1G06303	long_noncoding_rna	CHG	0.00321741	0	0.00984261	0	0.1	305.917
AT1G06303	long_noncoding_rna	CHH	0.00374348	0.00291545	0.0043345	0	0.0498512	115.788
AT1G06307	long_noncoding_rna	CG	0.00346762	0.00160256	0.00522653	0	0.0581861	150.724
AT1G06307	long_noncoding_rna	CHG	0.00285465	0	0.00942821	0	0.074074	330.276
AT1G06307	long_noncoding_rna	CHH	0.00454601	0.00383614	0.00418835	0	0.0416668	92.1325
AT1G06313	long_noncoding_rna	CG	0.00340848	0.00241546	0.00415574	0	0.0425926	121.923
AT1G06313	long_noncoding_rna	CHG	0.00325521	0.00217865	0.00420189	0	0.0303258	129.082
AT1G06313	long_noncoding_rna	CHH	0.00391576	0.00368965	0.00226049	0	0.0156018	57.728
AT1G06317	long_noncoding_rna	CG	0.00318242	0	0.0047928	0	0.0385504	150.602
AT1G06317	long_noncoding_rna	CHG	0.00322024	0	0.00664124	0	0.05	206.234
AT1G06317	long_noncoding_rna	CHH	0.00395408	0.00351176	0.00322073	0	0.0354161	81.4534
AT1G06323	long_noncoding_rna	CG	0.0836687	0.0131579	0.139415	0	0.928571	166.627
AT1G06323	long_noncoding_rna	CHG	0.0269953	0	0.0706836	0	0.833333	261.837
AT1G06323	long_noncoding_rna	CHH	0.0311098	0.00776205	0.0476384	0	0.437847	153.13
AT1G06327	long_noncoding_rna	CG	0.925689	0.934198	0.0428144	0.670455	1	4.62514
AT1G06327	long_noncoding_rna	CHG	0.237398	0.214147	0.126908	0	0.8	53.458
AT1G06327	long_noncoding_rna	CHH	0.0711874	0.0537189	0.0561636	0	0.356998	78.8955
AT1G06333	long_noncoding_rna	CG	0.877303	0.885848	0.0537379	0.569801	1	6.12535
AT1G06333	long_noncoding_rna	CHG	0.260385	0.242984	0.126837	0.0236111	0.805078	48.7115
AT1G06333	long_noncoding_rna	CHH	0.0825434	0.0665071	0.0599451	0	0.44421	72.6225
AT1G06337	antisense_long_noncoding_rna	CG	0.00287946	0.00154321	0.00406243	0	0.0308619	141.083
AT1G06337	antisense_long_noncoding_rna	CHG	0.00369341	0	0.00787837	0	0.0588235	213.309
AT1G06337	antisense_long_noncoding_rna	CHH	0.00410872	0.00352844	0.00352201	0	0.0403628	85.7204
AT1G06343	long_noncoding_rna	CG	0.00354168	0	0.00931876	0	0.1	263.117
AT1G06343	long_noncoding_rna	CHG	0.00317119	0	0.00681436	0	0.0583334	214.883
AT1G06343	long_noncoding_rna	CHH	0.0038693	0.00294786	0.00425617	0	0.0363636	109.998
AT1G06347	long_noncoding_rna	CG	0.612555	0.641026	0.268995	0	1	43.9135
AT1G06347	long_noncoding_rna	CHG	0.425928	0.456633	0.224637	0	1	52.7407
AT1G06347	long_noncoding_rna	CHH	0.179772	0.128063	0.178854	0	0.9	99.4894
AT1G06353	long_noncoding_rna	CG	0.840113	0.897599	0.207073	0	1	24.6482
AT1G06353	long_noncoding_rna	CHG	0.309018	0.312951	0.132025	0	0.685971	42.724
AT1G06353	long_noncoding_rna	CHH	0.0571687	0.0564757	0.0271862	0	0.195442	47.5543
AT1G06357	long_noncoding_rna	CG	0.0626608	0.021868	0.105832	0	0.904385	168.897
AT1G06357	long_noncoding_rna	CHG	0.00611932	0.00324675	0.018463	0	0.278475	301.717
AT1G06357	long_noncoding_rna	CHH	0.00484171	0.00427869	0.00418161	0	0.067479	86.3665
AT1G06363	long_noncoding_rna	CG	0.0336922	0	0.0986985	0	0.953395	292.941
AT1G06363	long_noncoding_rna	CHG	0.00567831	0	0.0220303	0	0.318596	387.973
AT1G06363	long_noncoding_rna	CHH	0.00528439	0.00439854	0.00629258	0	0.0927324	119.079
AT1G06373	long_noncoding_rna	CG	0.00314787	0	0.00685872	0	0.1	217.884
AT1G06373	long_noncoding_rna	CHG	0.00350272	0	0.00752216	0	0.06734	214.752
AT1G06373	long_noncoding_rna	CHH	0.00444292	0.00373951	0.00507124	0	0.0857259	114.142
AT1G06377	long_noncoding_rna	CG	0.0106531	0.00296739	0.0416277	0	0.917293	390.757
AT1G06377	long_noncoding_rna	CHG	0.00388129	0	0.00909153	0	0.17432	234.24
AT1G06377	long_noncoding_rna	CHH	0.00459646	0.00407466	0.00431508	0	0.0600908	93.8784
AT1G06383	long_noncoding_rna	CG	0.071878	0.00546087	0.173102	0	0.946355	240.828
AT1G06383	long_noncoding_rna	CHG	0.0224229	0.00320513	0.0610784	0	0.529142	272.392
AT1G06383	long_noncoding_rna	CHH	0.010928	0.0036738	0.0258356	0	0.274066	236.416
AT1G06387	long_noncoding_rna	CG	0.0540794	0	0.170413	0	0.92558	315.116
AT1G06387	long_noncoding_rna	CHG	0.0135952	0	0.0497689	0	0.473766	366.077
AT1G06387	long_noncoding_rna	CHH	0.00859413	0.00400714	0.0199998	0	0.174306	232.715
AT1G06393	long_noncoding_rna	CG	0.675753	0.793318	0.291507	0	1	43.1382
AT1G06393	long_noncoding_rna	CHG	0.274978	0.284349	0.164704	0	0.769231	59.8973
AT1G06393	long_noncoding_rna	CHH	0.126786	0.122266	0.0890983	0	0.503561	70.2744
AT1G06397	small_nucleolar_rna	CG	0.451353	0.466805	0.237123	0	1	52.5361
AT1G06397	small_nucleolar_rna	CHG	0.00590034	0	0.0107379	0	0.158632	181.988
AT1G06397	small_nucleolar_rna	CHH	0.00489548	0.003811	0.00554404	0	0.0512821	113.248
AT1G06403	long_noncoding_rna	CG	0.00431723	0	0.0170585	0	0.2	395.127
AT1G06403	long_noncoding_rna	CHG	0.00272594	0	0.00458823	0	0.0291667	168.318
AT1G06403	long_noncoding_rna	CHH	0.00364104	0.00314924	0.00343754	0	0.0492244	94.4109
AT1G06413	long_noncoding_rna	CG	0.00312245	0	0.00672325	0	0.06	215.32
AT1G06413	long_noncoding_rna	CHG	0.00395707	0	0.015235	0	0.233939	385.007
AT1G06413	long_noncoding_rna	CHH	0.00381316	0.0026455	0.00544778	0	0.0666667	142.868
AT1G06417	long_noncoding_rna	CG	0.498401	0.653931	0.355608	0	1	71.3498
AT1G06417	long_noncoding_rna	CHG	0.275368	0.21287	0.277858	0	1	100.904
AT1G06417	long_noncoding_rna	CHH	0.0866634	0.0461281	0.112709	0	0.656647	130.053
AT1G06423	antisense_long_noncoding_rna	CG	0.217718	0.0375	0.27686	0	1	127.165
AT1G06423	antisense_long_noncoding_rna	CHG	0.00502912	0.00297619	0.00765357	0	0.1	152.185
AT1G06423	antisense_long_noncoding_rna	CHH	0.00409188	0.00334576	0.00444223	0	0.0709982	108.562
AT1G06427	long_noncoding_rna	CHG	0.0399605	0	0.0937739	0	0.649666	234.666
AT1G06427	long_noncoding_rna	CHH	0.0110017	0.00409177	0.0212795	0	0.234246	193.42
AT1G06433	long_noncoding_rna	CG	0.00306847	0	0.00636793	0	0.0714285	207.528
AT1G06433	long_noncoding_rna	CHG	0.00367689	0	0.00973224	0	0.0722223	264.686
AT1G06433	long_noncoding_rna	CHH	0.0037195	0.00300119	0.00416927	0	0.0611112	112.092
AT1G06457	small_nucleolar_rna	CHG	0.00320005	0	0.00668687	0	0.0515873	208.961
AT1G06457	small_nucleolar_rna	CHH	0.00374785	0.00277778	0.00502591	0	0.0714285	134.101
AT1G06463	small_nucleolar_rna	CG	0.00744776	0	0.0347334	0	0.51776	466.36
AT1G06463	small_nucleolar_rna	CHG	0.00414639	0	0.010108	0	0.142857	243.777
AT1G06463	small_nucleolar_rna	CHH	0.00384122	0.00330084	0.00369342	0	0.0288889	96.1522
AT1G06467	small_nucleolar_rna	CG	0.00352801	0	0.0175744	0	0.2	498.141
AT1G06467	small_nucleolar_rna	CHG	0.00354778	0	0.00725404	0	0.075	204.467
AT1G06467	small_nucleolar_rna	CHH	0.00383473	0.00246003	0.00480078	0	0.0323232	125.192
AT1G06473	long_noncoding_rna	CG	0.00505333	0.00250592	0.0361868	0	0.753703	716.097
AT1G06473	long_noncoding_rna	CHG	0.00445486	0.0019647	0.0194225	0	0.388889	435.986
AT1G06473	long_noncoding_rna	CHH	0.00412429	0.00363529	0.00542901	0	0.107189	131.635
AT1G06480	pre_trna	CG	0.00425886	0	0.0112518	0	0.2	264.197
AT1G06480	pre_trna	CHG	0.00395266	0	0.0117232	0	0.142857	296.59
AT1G06480	pre_trna	CHH	0.00385844	0	0.00669158	0	0.0689394	173.427
AT1G06483	long_noncoding_rna	CG	0.00921413	0	0.0711071	0	0.9875	771.718
AT1G06483	long_noncoding_rna	CHG	0.00613459	0	0.0375874	0	0.602233	612.713
AT1G06483	long_noncoding_rna	CHH	0.00443443	0.00291375	0.00753613	0	0.111111	169.946
AT1G06487	long_noncoding_rna	CG	0.00340089	0	0.00603409	0	0.0493506	177.427
AT1G06487	long_noncoding_rna	CHG	0.00318725	0	0.00613163	0	0.05	192.38
AT1G06487	long_noncoding_rna	CHH	0.00338379	0.00271667	0.00379861	0	0.0428572	112.259
AT1G06493	long_noncoding_rna	CG	0.0109625	0	0.054861	0	0.944272	500.444
AT1G06493	long_noncoding_rna	CHG	0.00530572	0	0.0160921	0	0.333046	303.298
AT1G06493	long_noncoding_rna	CHH	0.00433113	0.00314394	0.00591484	0	0.081448	136.566
AT1G06507	long_noncoding_rna	CHG	0.00458756	0	0.0223782	0	0.5	487.802
AT1G06507	long_noncoding_rna	CHH	0.00354537	0.000828514	0.0071053	0	0.125	200.411
AT1G06513	long_noncoding_rna	CG	0.00881418	0	0.043887	0	0.427566	497.913
AT1G06513	long_noncoding_rna	CHG	0.00385841	0	0.00613571	0	0.0541311	159.022
AT1G06513	long_noncoding_rna	CHH	0.00403013	0.0033517	0.00411718	0	0.0534703	102.16
AT1G06523	mirna	CG	0.0744095	0	0.170824	0	1	229.573
AT1G06523	mirna	CHG	0.00418961	0	0.0149009	0	0.270344	355.663
AT1G06523	mirna	CHH	0.00451512	0.0034965	0.00559042	0	0.0666667	123.816
AT1G06527	long_noncoding_rna	CG	0.00272085	0	0.00477061	0	0.0333334	175.335
AT1G06527	long_noncoding_rna	CHG	0.00352241	0	0.00692677	0	0.0612745	196.649
AT1G06527	long_noncoding_rna	CHH	0.00435165	0.0037051	0.00470539	0	0.1	108.129
AT1G06533	long_noncoding_rna	CG	0.00290534	0	0.00721916	0	0.0694445	248.479
AT1G06533	long_noncoding_rna	CHG	0.00328757	0	0.00986019	0	0.2	299.923
AT1G06533	long_noncoding_rna	CHH	0.00386723	0.00248101	0.00654064	0	0.0908986	169.13
AT1G06537	long_noncoding_rna	CG	0.00645004	0	0.0561981	0	0.926948	871.283
AT1G06537	long_noncoding_rna	CHG	0.00643786	0	0.0464488	0	0.963603	721.495
AT1G06537	long_noncoding_rna	CHH	0.00462505	0.00305137	0.0125487	0	0.22018	271.32
AT1G06543	long_noncoding_rna	CG	0.142639	0.0365786	0.179717	0	1	125.995
AT1G06543	long_noncoding_rna	CHG	0.0378543	0.0112374	0.0586252	0	0.513447	154.871
AT1G06543	long_noncoding_rna	CHH	0.0145851	0.00721843	0.018778	0	0.19145	128.747
AT1G06553	small_nucleolar_rna	CG	0.00314491	0	0.00663232	0	0.113148	210.891
AT1G06553	small_nucleolar_rna	CHG	0.00332419	0	0.0115823	0	0.142857	348.423
AT1G06553	small_nucleolar_rna	CHH	0.00403813	0.00308642	0.00561971	0	0.0896552	139.166
AT1G06567	long_noncoding_rna	CG	0.00634138	0.0031957	0.0122421	0	0.1	193.052
AT1G06567	long_noncoding_rna	CHG	0.00374118	0	0.00618689	0	0.0583333	165.373
AT1G06567	long_noncoding_rna	CHH	0.00361328	0.00327579	0.00273038	0	0.0224662	75.565
AT1G06573	antisense_long_noncoding_rna	CG	0.0556386	0.0165098	0.0699341	0	0.424658	125.693
AT1G06573	antisense_long_noncoding_rna	CHG	0.00331154	0.00238095	0.00374118	0	0.0333333	112.974
AT1G06573	antisense_long_noncoding_rna	CHH	0.0036366	0.00349129	0.00211091	0	0.0236227	58.0462
AT1G06583	long_noncoding_rna	CG	0.385819	0.205164	0.396193	0	1	102.689
AT1G06583	long_noncoding_rna	CHG	0.15305	0.00309597	0.236027	0	0.818894	154.216
AT1G06583	long_noncoding_rna	CHH	0.0330264	0.00463289	0.0490157	0	0.225317	148.414
AT1G06587	long_noncoding_rna	CG	0.385819	0.205164	0.396193	0	1	102.689
AT1G06587	long_noncoding_rna	CHG	0.15305	0.00309597	0.236027	0	0.818894	154.216
AT1G06587	long_noncoding_rna	CHH	0.0330264	0.00463289	0.0490157	0	0.225317	148.414
AT1G06593	long_noncoding_rna	CG	0.174119	0.00625	0.297492	0	1	170.855
AT1G06593	long_noncoding_rna	CHG	0.0616072	0.0035401	0.140245	0	0.792541	227.644
AT1G06593	long_noncoding_rna	CHH	0.0156372	0.00471659	0.0297518	0	0.198513	190.263
AT1G06603	long_noncoding_rna	CG	0.00421429	0	0.0150061	0	0.243924	356.076
AT1G06603	long_noncoding_rna	CHG	0.00398706	0	0.00650584	0	0.0833335	163.174
AT1G06603	long_noncoding_rna	CHH	0.00379349	0.0032898	0.00338041	0	0.04	89.1107
AT1G06607	long_noncoding_rna	CG	0.00473225	0.00277336	0.0129679	0	0.302374	274.032
AT1G06607	long_noncoding_rna	CHG	0.00367677	0.00231481	0.0094829	0	0.244523	257.914
AT1G06607	long_noncoding_rna	CHH	0.00427166	0.00383236	0.00673599	0	0.186434	157.69
AT1G06610	pre_trna	CG	0.00507999	0	0.0184729	0	0.304101	363.641
AT1G06610	pre_trna	CHG	0.00473479	0	0.0191232	0	0.259148	403.887
AT1G06610	pre_trna	CHH	0.00499545	0	0.0182804	0	0.320826	365.94
AT1G06613	long_noncoding_rna	CG	0.00343366	0	0.00497765	0	0.0388889	144.967
AT1G06613	long_noncoding_rna	CHG	0.00348741	0	0.00578029	0	0.0605159	165.747
AT1G06613	long_noncoding_rna	CHH	0.00341836	0.00276053	0.00309851	0	0.0166667	90.6432
AT1G06617	long_noncoding_rna	CG	0.00965997	0	0.057958	0	0.950761	599.981
AT1G06617	long_noncoding_rna	CHH	0.00429406	0.0021129	0.010389	0	0.136865	241.938
AT1G06627	long_noncoding_rna	CG	0.00344601	0.00238095	0.00444096	0	0.04	128.872
AT1G06627	long_noncoding_rna	CHG	0.0029083	0	0.00611259	0	0.1	210.177
AT1G06627	long_noncoding_rna	CHH	0.0038956	0.00347871	0.0030503	0	0.0289466	78.3013
AT1G06633	long_noncoding_rna	CG	0.00415636	0.00243322	0.00849047	0	0.142857	204.277
AT1G06633	long_noncoding_rna	CHG	0.00298858	0	0.00806586	0	0.2	269.89
AT1G06633	long_noncoding_rna	CHH	0.00378914	0.00322774	0.00342041	0	0.0284807	90.2686
AT1G06637	long_noncoding_rna	CG	0.00813586	0	0.0260702	0	0.291667	320.436
AT1G06637	long_noncoding_rna	CHG	0.00370994	0	0.00861757	0	0.0833335	232.283
AT1G06637	long_noncoding_rna	CHH	0.00408975	0.00336538	0.00417873	0	0.0416213	102.176
AT1G06653	mirna	CHH	0.0360209	0.0281461	0.0306977	0	0.26541	85.222
AT1G06657	long_noncoding_rna	CG	0.846182	0.860004	0.09416	0	1	11.1276
AT1G06657	long_noncoding_rna	CHG	0.330588	0.326323	0.118112	0	0.8	35.7278
AT1G06657	long_noncoding_rna	CHH	0.0692502	0.0685454	0.0262512	0	0.152185	37.9077
AT1G06663	long_noncoding_rna	CG	0.854539	0.870138	0.0787456	0	1	9.21498
AT1G06663	long_noncoding_rna	CHG	0.362179	0.357559	0.11067	0	0.8	30.5568
AT1G06663	long_noncoding_rna	CHH	0.0745271	0.0729465	0.0278947	0	0.177607	37.429
AT1G06667	small_nucleolar_rna	CG	0.336725	0.311151	0.221429	0	1	65.7596
AT1G06667	small_nucleolar_rna	CHG	0.160482	0.129804	0.139484	0	0.916667	86.9156
AT1G06667	small_nucleolar_rna	CHH	0.0397313	0.0217872	0.0556332	0	0.47619	140.023
AT1G06673	small_nucleolar_rna	CHG	0.378094	0.369373	0.22938	0	1	60.6674
AT1G06673	small_nucleolar_rna	CHH	0.0930513	0.0743782	0.0853198	0	0.7	91.6911
AT1G06677	other_rna	CG	0.00298377	0	0.00774373	0	0.109397	259.528
AT1G06677	other_rna	CHG	0.00382933	0	0.0130881	0	0.2	341.785
AT1G06677	other_rna	CHH	0.00396099	0.00300546	0.00591113	0	0.0833335	149.233
AT1G06683	long_noncoding_rna	CG	0.0355182	0	0.159365	0	1	448.685
AT1G06683	long_noncoding_rna	CHG	0.00462339	0	0.00788108	0	0.0690476	170.461
AT1G06683	long_noncoding_rna	CHH	0.00358365	0.00297155	0.00373032	0	0.0435101	104.093
AT1G06687	long_noncoding_rna	CG	0.0222578	0	0.056726	0	0.38961	254.859
AT1G06687	long_noncoding_rna	CHG	0.00333029	0	0.00713434	0	0.0584249	214.226
AT1G06687	long_noncoding_rna	CHH	0.00366514	0.00309406	0.00512992	0	0.1	139.965
AT1G06693	long_noncoding_rna	CG	0.00424089	0.00217865	0.00678298	0	0.083439	159.942
AT1G06693	long_noncoding_rna	CHG	0.0034793	0	0.005888	0	0.0517361	169.229
AT1G06693	long_noncoding_rna	CHH	0.00375386	0.00307458	0.00332688	0	0.0269589	88.6254
AT1G06697	long_noncoding_rna	CG	0.00948408	0	0.0602164	0	0.904762	634.921
AT1G06697	long_noncoding_rna	CHG	0.00640336	0.0021645	0.0363706	0	0.637127	567.992
AT1G06697	long_noncoding_rna	CHH	0.00566124	0.0034197	0.0244815	0	0.535479	432.441
AT1G06703	long_noncoding_rna	CG	0.0130307	0.00174825	0.0493461	0	0.977273	378.69
AT1G06703	long_noncoding_rna	CHG	0.00394309	0	0.0133333	0	0.352385	338.144
AT1G06703	long_noncoding_rna	CHH	0.00375079	0.00307041	0.00432127	0	0.0636365	115.21
AT1G06707	long_noncoding_rna	CG	0.0129651	0	0.050824	0	0.979167	392.006
AT1G06707	long_noncoding_rna	CHG	0.00424374	0	0.0135049	0	0.326988	318.23
AT1G06707	long_noncoding_rna	CHH	0.00419914	0.00338041	0.00477967	0	0.0666667	113.825
AT1G06717	antisense_long_noncoding_rna	CHG	0.00318219	0	0.00748678	0	0.1	235.271
AT1G06717	antisense_long_noncoding_rna	CHH	0.00388124	0.00302005	0.00456153	0	0.057702	117.528
AT1G06723	long_noncoding_rna	CHG	0.370118	0.3835	0.162215	0	1	43.828
AT1G06723	long_noncoding_rna	CHH	0.0899174	0.0862109	0.0487592	0	0.335913	54.2266
AT1G06737	long_noncoding_rna	CG	0.0425876	0	0.0864169	0	0.556944	202.916
AT1G06737	long_noncoding_rna	CHG	0.00324821	0	0.00518704	0	0.0407408	159.689
AT1G06737	long_noncoding_rna	CHH	0.00384692	0.00340137	0.00332084	0	0.025974	86.3247
AT1G06743	long_noncoding_rna	CG	0.0337293	0	0.0757392	0	0.5	224.55
AT1G06743	long_noncoding_rna	CHG	0.00444126	0.00131752	0.00843057	0	0.0818903	189.824
AT1G06743	long_noncoding_rna	CHH	0.00415027	0.003279	0.0059163	0	0.111111	142.552
AT1G06747	long_noncoding_rna	CG	0.841709	0.850437	0.0705354	0.354509	1	8.38002
AT1G06747	long_noncoding_rna	CHG	0.231559	0.215219	0.108635	0	0.6375	46.9144
AT1G06747	long_noncoding_rna	CHH	0.0474933	0.0458384	0.0180989	0.000957409	0.126548	38.1083
AT1G06753	antisense_long_noncoding_rna	CHH	0.0042621	0.003125	0.00664177	0	0.125	155.833
AT1G06757	long_noncoding_rna	CHG	0.00388128	0	0.00966062	0	0.125	248.903
AT1G06757	long_noncoding_rna	CHH	0.00359535	0.00303425	0.00384015	0	0.0471939	106.809
AT1G06773	long_noncoding_rna	CG	0.68268	0.884015	0.368007	0	1	53.9062
AT1G06773	long_noncoding_rna	CHG	0.143785	0.125	0.132707	0	0.754167	92.2952
AT1G06773	long_noncoding_rna	CHH	0.0455559	0.0309614	0.0538464	0	0.403085	118.198
AT1G06777	long_noncoding_rna	CG	0.726085	0.864666	0.303443	0	0.983165	41.7917
AT1G06777	long_noncoding_rna	CHG	0.0539203	0.0366301	0.0600501	0	0.443804	111.368
AT1G06777	long_noncoding_rna	CHH	0.0142531	0.0119333	0.0114566	0	0.0816326	80.3798
AT1G06783	long_noncoding_rna	CG	0.660159	0.819027	0.306688	0	0.980808	46.4567
AT1G06783	long_noncoding_rna	CHG	0.0464946	0.0338205	0.0473167	0	0.410216	101.768
AT1G06783	long_noncoding_rna	CHH	0.0153209	0.0126285	0.0135561	0	0.11157	88.4806
AT1G06787	antisense_long_noncoding_rna	CG	0.22795	0.183823	0.207422	0	1	90.9944
AT1G06787	antisense_long_noncoding_rna	CHG	0.00392171	0	0.00703774	0	0.122222	179.456
AT1G06787	antisense_long_noncoding_rna	CHH	0.00357174	0.00290698	0.00427977	0	0.05	119.823
AT1G06797	other_rna	CHH	0.0768029	0.0743018	0.0418057	0	0.342857	54.4325
AT1G06817	long_noncoding_rna	CG	0.668578	0.740128	0.211855	0	1	31.6874
AT1G06817	long_noncoding_rna	CHH	0.0308949	0.0265893	0.0235279	0	0.388889	76.1547
AT1G06823	long_noncoding_rna	CG	0.804914	0.845544	0.152139	0	1	18.9012
AT1G06823	long_noncoding_rna	CHH	0.0610335	0.050908	0.0462084	0	0.359896	75.7098
AT1G06837	long_noncoding_rna	CG	0.41021	0.129465	0.418882	0	1	102.114
AT1G06837	long_noncoding_rna	CHG	0.159614	0.0157828	0.18916	0	0.669357	118.511
AT1G06837	long_noncoding_rna	CHH	0.0280039	0.00902028	0.0345832	0	0.180893	123.494
AT1G06853	long_noncoding_rna	CG	0.0849097	0	0.235428	0	1	277.269
AT1G06853	long_noncoding_rna	CHG	0.0200082	0	0.0605231	0	0.397839	302.492
AT1G06853	long_noncoding_rna	CHH	0.0124125	0.00506967	0.0236174	0	0.180715	190.271
AT1G06857	long_noncoding_rna	CG	0.120689	0.0119048	0.205542	0	1	170.307
AT1G06857	long_noncoding_rna	CHG	0.00412902	0	0.00792166	0	0.14	191.853
AT1G06857	long_noncoding_rna	CHH	0.00414986	0.00317199	0.00663234	0	0.137037	159.821
AT1G06860	pre_trna	CG	0.0199763	0	0.0366996	0	0.236905	183.715
AT1G06860	pre_trna	CHG	0.00533602	0	0.0142318	0	0.2	266.712
AT1G06860	pre_trna	CHH	0.00560202	0.000806452	0.0122222	0	0.2	218.175
AT1G06863	long_noncoding_rna	CG	0.0515003	0	0.153711	0	1	298.466
AT1G06863	long_noncoding_rna	CHG	0.00403227	0.00274725	0.00607833	0	0.111111	150.742
AT1G06863	long_noncoding_rna	CHH	0.00374559	0.00304878	0.00580295	0	0.125	154.927
AT1G06867	long_noncoding_rna	CG	0.00805364	0	0.0224555	0	0.328896	278.824
AT1G06867	long_noncoding_rna	CHG	0.00367263	0	0.00775846	0	0.0875	211.251
AT1G06867	long_noncoding_rna	CHH	0.00384755	0.00315723	0.00534466	0	0.08	138.911
AT1G06877	small_nuclear_rna	CG	0.0477618	0	0.108219	0	0.8	226.581
AT1G06877	small_nuclear_rna	CHH	0.00376683	0.00259722	0.00521937	0	0.0714285	138.561
AT1G06880	pre_trna	CHG	0.00498066	0	0.0144292	0	0.214285	289.705
AT1G06880	pre_trna	CHH	0.00599138	0.00277778	0.012447	0	0.166549	207.749
AT1G06897	long_noncoding_rna	CG	0.892033	0.907155	0.0983874	0	1	11.0296
AT1G06897	long_noncoding_rna	CHG	0.395526	0.389504	0.131064	0	0.9	33.1367
AT1G06897	long_noncoding_rna	CHH	0.110839	0.104086	0.0462929	0	0.290319	41.7659
AT1G06903	mirna	CG	0.28093	0.025	0.356923	0	1	127.05
AT1G06903	mirna	CHG	0.191071	0.0138889	0.239794	0	1	125.5
AT1G06903	mirna	CHH	0.0684875	0.00748729	0.0973677	0	0.649053	142.169
AT1G06907	long_noncoding_rna	CG	0.870378	0.874563	0.052765	0.57197	1	6.06231
AT1G06907	long_noncoding_rna	CHG	0.212219	0.20279	0.0931644	0	0.560379	43.9001
AT1G06907	long_noncoding_rna	CHH	0.0505688	0.0469663	0.0222682	0	0.142235	44.0355
AT1G06933	long_noncoding_rna	CG	0.00309647	0	0.0124396	0	0.297282	401.735
AT1G06933	long_noncoding_rna	CHG	0.00387396	0	0.0117392	0	0.171429	303.028
AT1G06933	long_noncoding_rna	CHH	0.00437327	0.00331634	0.00622994	0	0.103313	142.455
AT1G06937	long_noncoding_rna	CG	0.00258482	0	0.00768719	0	0.1	297.397
AT1G06937	long_noncoding_rna	CHG	0.00320541	0	0.00928506	0	0.1	289.669
AT1G06937	long_noncoding_rna	CHH	0.00361584	0.00231481	0.00652358	0	0.127778	180.417
AT1G06943	long_noncoding_rna	CG	0.905321	0.920055	0.0977813	0	1	10.8007
AT1G06943	long_noncoding_rna	CHG	0.345965	0.344068	0.106238	0	0.686161	30.7077
AT1G06943	long_noncoding_rna	CHH	0.0815431	0.0802813	0.0301222	0	0.188056	36.9402
AT1G06973	long_noncoding_rna	CG	0.925675	0.931762	0.034973	0.715873	1	3.77811
AT1G06973	long_noncoding_rna	CHG	0.414139	0.407957	0.106212	0	1	25.6465
AT1G06973	long_noncoding_rna	CHH	0.0722344	0.07061	0.0274209	0	0.230412	37.961
AT1G06977	antisense_long_noncoding_rna	CG	0.391248	0.399346	0.16587	0	0.8625	42.3952
AT1G06977	antisense_long_noncoding_rna	CHG	0.00782919	0.00390625	0.0141299	0	0.141605	180.477
AT1G06977	antisense_long_noncoding_rna	CHH	0.00383861	0.00357227	0.00207076	0	0.0214412	53.9455
AT1G06983	long_noncoding_rna	CG	0.228757	0.0119048	0.33011	0	1	144.306
AT1G06983	long_noncoding_rna	CHG	0.0534115	0.00534352	0.112053	0	1	209.793
AT1G06983	long_noncoding_rna	CHH	0.0149186	0.00573193	0.0245427	0	0.217679	164.51
AT1G06987	long_noncoding_rna	CG	0.876624	0.909885	0.159655	0	1	18.2125
AT1G06987	long_noncoding_rna	CHG	0.415203	0.419435	0.12581	0	0.756348	30.3007
AT1G06987	long_noncoding_rna	CHH	0.0554619	0.0536004	0.0252497	0	0.170783	45.5261
AT1G06993	long_noncoding_rna	CG	0.887303	0.896693	0.0648846	0.166667	1	7.31256
AT1G06993	long_noncoding_rna	CHG	0.344118	0.333725	0.0999234	0.0357143	0.676682	29.0375
AT1G06993	long_noncoding_rna	CHH	0.0537856	0.0507756	0.0219053	0.00327192	0.208646	40.7271
AT1G06997	long_noncoding_rna	CG	0.851723	0.903765	0.192761	0	0.978514	22.6319
AT1G06997	long_noncoding_rna	CHG	0.10423	0.0930012	0.0581681	0	0.338938	55.8074
AT1G06997	long_noncoding_rna	CHH	0.0301606	0.0290135	0.0139512	0	0.0811586	46.2565
AT1G07003	long_noncoding_rna	CG	0.87895	0.888462	0.0708604	0.372057	1	8.06195
AT1G07003	long_noncoding_rna	CHG	0.262729	0.253522	0.0966367	0.0132275	0.686928	36.7819
AT1G07003	long_noncoding_rna	CHH	0.0529458	0.0501387	0.0226475	0	0.141986	42.7749
AT1G07007	long_noncoding_rna	CG	0.875844	0.88173	0.0447245	0.624339	0.985119	5.10645
AT1G07007	long_noncoding_rna	CHG	0.358659	0.356078	0.0964976	0.0714285	0.644283	26.9051
AT1G07007	long_noncoding_rna	CHH	0.0862183	0.0829079	0.0300806	0.00294118	0.188934	34.8888
AT1G07013	long_noncoding_rna	CG	0.703334	0.772363	0.222419	0	0.986111	31.6235
AT1G07013	long_noncoding_rna	CHG	0.158846	0.157947	0.0946372	0	0.605681	59.5781
AT1G07013	long_noncoding_rna	CHH	0.0437252	0.0384407	0.0300842	0	0.365608	68.803
AT1G07023	long_noncoding_rna	CG	0.814108	0.892948	0.189217	0.00833333	0.986628	23.2422
AT1G07023	long_noncoding_rna	CHG	0.277487	0.263319	0.122864	0	0.765798	44.2775
AT1G07023	long_noncoding_rna	CHH	0.0679673	0.0613641	0.0374371	0.00126263	0.210061	55.081
AT1G07027	long_noncoding_rna	CG	0.321524	0.0901174	0.360381	0	1	112.085
AT1G07027	long_noncoding_rna	CHG	0.0923779	0.00701793	0.145927	0	0.8	157.968
AT1G07027	long_noncoding_rna	CHH	0.0239479	0.00788459	0.0333985	0	0.2	139.463
AT1G07051	mirna	CG	0.00367537	0	0.00795633	0	0.1	216.477
AT1G07051	mirna	CHG	0.00357331	0	0.00891907	0	0.166667	249.603
AT1G07051	mirna	CHH	0.00394342	0.00309871	0.00452231	0	0.0591679	114.68
AT1G07100	pre_trna	CG	0.0157843	0.00524463	0.0310617	0	0.309524	196.789
AT1G07100	pre_trna	CHG	0.00642094	0	0.0182324	0	0.222222	283.952
AT1G07100	pre_trna	CHH	0.00743415	0.00334448	0.0223321	0	0.466666	300.399
AT1G07119	antisense_long_noncoding_rna	CG	0.156582	0.153481	0.0582234	0.00181122	0.336151	37.184
AT1G07119	antisense_long_noncoding_rna	CHG	0.00504883	0.00426413	0.00466876	0	0.0765585	92.4722
AT1G07119	antisense_long_noncoding_rna	CHH	0.00386182	0.00370793	0.00127219	0.000686054	0.0133783	32.9426
AT1G07123	long_noncoding_rna	CG	0.884466	0.893464	0.0533807	0.595291	0.979167	6.03536
AT1G07123	long_noncoding_rna	CHG	0.288421	0.284168	0.0960677	0	0.701732	33.3081
AT1G07123	long_noncoding_rna	CHH	0.0573623	0.0526406	0.0263287	0.00672878	0.235085	45.8989
AT1G07127	long_noncoding_rna	CG	0.856304	0.86796	0.0842738	0.149405	1	9.84158
AT1G07127	long_noncoding_rna	CHG	0.234118	0.234652	0.0865463	0	0.691667	36.9669
AT1G07127	long_noncoding_rna	CHH	0.120557	0.11513	0.0486635	0	0.4	40.3656
AT1G07128	antisense_long_noncoding_rna	CG	0.00356978	0.0031339	0.0028955	0	0.0307692	81.1115
AT1G07128	antisense_long_noncoding_rna	CHG	0.00315299	0.00241504	0.00335796	0	0.0244445	106.501
AT1G07128	antisense_long_noncoding_rna	CHH	0.00382315	0.00361689	0.00214815	0	0.0175199	56.1881
AT1G07133	long_noncoding_rna	CG	0.828077	0.838729	0.0808743	0.0794094	1	9.76652
AT1G07133	long_noncoding_rna	CHG	0.306688	0.295667	0.115284	0	0.68448	37.5899
AT1G07133	long_noncoding_rna	CHH	0.116613	0.105461	0.0615551	0	0.515497	52.7859
AT1G07143	long_noncoding_rna	CG	0.0134392	0.00182497	0.0899085	0	0.943747	669.001
AT1G07143	long_noncoding_rna	CHG	0.00661078	0	0.0289966	0	0.410724	438.626
AT1G07143	long_noncoding_rna	CHH	0.00477858	0.0037469	0.00769115	0	0.118065	160.95
AT1G07147	long_noncoding_rna	CG	0.0097121	0	0.0656941	0	1	676.414
AT1G07147	long_noncoding_rna	CHG	0.00578662	0	0.0310697	0	0.66	536.924
AT1G07147	long_noncoding_rna	CHH	0.00440307	0.0036388	0.0062011	0	0.109921	140.836
AT1G07157	long_noncoding_rna	CG	0.53789	0.758392	0.388824	0	1	72.2869
AT1G07157	long_noncoding_rna	CHG	0.134688	0.0886385	0.145076	0	0.80029	107.712
AT1G07157	long_noncoding_rna	CHH	0.0227863	0.0135737	0.0291937	0	0.209756	128.119
AT1G07183	long_noncoding_rna	CHG	0.0377915	0	0.110874	0	0.791667	293.384
AT1G07183	long_noncoding_rna	CHH	0.00751118	0.00411724	0.0133698	0	0.179679	177.999
AT1G07187	long_noncoding_rna	CG	0.0109319	0	0.0642629	0	0.863245	587.85
AT1G07187	long_noncoding_rna	CHG	0.0113394	0.0026455	0.060248	0	0.805719	531.315
AT1G07187	long_noncoding_rna	CHH	0.00660198	0.00386084	0.0224955	0	0.337387	340.739
AT1G07193	long_noncoding_rna	CG	0.405727	0.401112	0.316664	0	1	78.0485
AT1G07193	long_noncoding_rna	CHG	0.123553	0.0855019	0.129896	0	0.6	105.134
AT1G07193	long_noncoding_rna	CHH	0.0194637	0.0108761	0.0215944	0	0.154143	110.947
AT1G07233	long_noncoding_rna	CG	0.488343	0.394649	0.224235	0	0.979167	45.9176
AT1G07233	long_noncoding_rna	CHG	0.377345	0.362966	0.137937	0	0.799794	36.5546
AT1G07233	long_noncoding_rna	CHH	0.260234	0.25198	0.0895018	0.00366903	0.565413	34.3929
AT1G07237	long_noncoding_rna	CG	0.186763	0	0.32054	0	0.933865	171.629
AT1G07237	long_noncoding_rna	CHG	0.076355	0.00510204	0.132764	0	0.566017	173.877
AT1G07237	long_noncoding_rna	CHH	0.0314324	0.00473897	0.0533573	0	0.306667	169.753
AT1G07247	long_noncoding_rna	CG	0.00504114	0	0.0116283	0	0.152604	230.668
AT1G07247	long_noncoding_rna	CHG	0.00443467	0	0.0100629	0	0.2	226.915
AT1G07247	long_noncoding_rna	CHH	0.00451497	0.00333868	0.0054917	0	0.0603704	121.633
AT1G07253	long_noncoding_rna	CG	0.00956336	0.003125	0.0242152	0	0.22881	253.208
AT1G07253	long_noncoding_rna	CHG	0.00547614	0.00280112	0.0143739	0	0.216621	262.482
AT1G07253	long_noncoding_rna	CHH	0.00475374	0.00417879	0.0040257	0	0.0521094	84.6849
AT1G07257	other_rna	CG	0.00861404	0	0.0257769	0	0.309512	299.242
AT1G07257	other_rna	CHG	0.00357736	0	0.0102937	0	0.1	287.747
AT1G07257	other_rna	CHH	0.0039786	0.00223214	0.00690404	0	0.1	173.529
AT1G07263	long_noncoding_rna	CG	0.55737	0.699206	0.340025	0	0.957143	61.0052
AT1G07263	long_noncoding_rna	CHG	0.0395232	0.0224747	0.0525396	0	0.5	132.934
AT1G07263	long_noncoding_rna	CHH	0.0171533	0.0121116	0.0166081	0	0.143696	96.8218
AT1G07267	long_noncoding_rna	CG	0.0634729	0.00384615	0.203961	0	0.937093	321.335
AT1G07267	long_noncoding_rna	CHG	0.0230314	0.0037594	0.0704355	0	0.441676	305.823
AT1G07267	long_noncoding_rna	CHH	0.00745824	0.00374491	0.015912	0	0.210965	213.348
AT1G07273	long_noncoding_rna	CG	0.224445	0.19276	0.205307	0	0.788597	91.4731
AT1G07273	long_noncoding_rna	CHG	0.0051195	0	0.00880263	0	0.130873	171.943
AT1G07273	long_noncoding_rna	CHH	0.00445206	0.00373433	0.00475878	0	0.0672701	106.889
AT1G07277	long_noncoding_rna	CG	0.226288	0.180555	0.235304	0	0.833333	103.984
AT1G07277	long_noncoding_rna	CHG	0.00472978	0	0.0103994	0	0.159598	219.87
AT1G07277	long_noncoding_rna	CHH	0.00469312	0.00328759	0.00784178	0	0.1	167.091
AT1G07297	long_noncoding_rna	CG	0.00442937	0	0.0151382	0	0.208333	341.769
AT1G07297	long_noncoding_rna	CHH	0.00388521	0.00294261	0.00512331	0	0.0746993	131.867
AT1G07303	long_noncoding_rna	CG	0.108632	0	0.241424	0	1	222.24
AT1G07303	long_noncoding_rna	CHG	0.0400449	0	0.125844	0	0.815	314.257
AT1G07303	long_noncoding_rna	CHH	0.0130868	0.00453995	0.0287933	0	0.2	220.018
AT1G07313	long_noncoding_rna	CG	0.222105	0.14931	0.266283	0	1	119.891
AT1G07313	long_noncoding_rna	CHG	0.00361725	0.00198413	0.00494429	0	0.04	136.686
AT1G07313	long_noncoding_rna	CHH	0.00395928	0.00332526	0.0041359	0	0.05	104.461
AT1G07317	long_noncoding_rna	CG	0.744275	0.90575	0.335575	0	1	45.0875
AT1G07317	long_noncoding_rna	CHG	0.246696	0.265387	0.144361	0	0.65418	58.5177
AT1G07317	long_noncoding_rna	CHH	0.0718923	0.0707256	0.0420778	0	0.2065	58.529
AT1G07323	long_noncoding_rna	CG	0.771441	0.898956	0.309574	0	1	40.1293
AT1G07323	long_noncoding_rna	CHG	0.336117	0.363303	0.152296	0	0.649487	45.3104
AT1G07323	long_noncoding_rna	CHH	0.0768819	0.0759429	0.051514	0	0.544603	67.004
AT1G07347	long_noncoding_rna	CG	0.723094	0.860848	0.306355	0	1	42.3673
AT1G07347	long_noncoding_rna	CHG	0.309728	0.335012	0.178475	0	0.783333	57.6233
AT1G07347	long_noncoding_rna	CHH	0.0917202	0.0893404	0.0641043	0	0.338027	69.8911
AT1G07357	mirna	CG	0.313649	0.311721	0.287825	0	0.899594	91.7667
AT1G07357	mirna	CHG	0.0607522	0.0192308	0.0928378	0	0.656647	152.814
AT1G07357	mirna	CHH	0.0267369	0.0103402	0.0430148	0	0.373416	160.882
AT1G07367	long_noncoding_rna	CG	0.00443469	0	0.0114488	0	0.131429	258.166
AT1G07367	long_noncoding_rna	CHG	0.00377433	0.00167224	0.00542936	0	0.0342677	143.85
AT1G07367	long_noncoding_rna	CHH	0.0039979	0.00352308	0.00321245	0	0.029902	80.3536
AT1G07373	long_noncoding_rna	CG	0.00518885	0.00297619	0.00880513	0	0.0786458	169.693
AT1G07373	long_noncoding_rna	CHG	0.003337	0.00164204	0.00477692	0	0.0571428	143.15
AT1G07373	long_noncoding_rna	CHH	0.00386397	0.00357143	0.00204496	0	0.0189564	52.9238
AT1G07383	long_noncoding_rna	CG	0.0165021	0	0.0907704	0	0.855556	550.055
AT1G07383	long_noncoding_rna	CHG	0.189469	0.164286	0.173143	0	1	91.3835
AT1G07383	long_noncoding_rna	CHH	0.107652	0.0913506	0.0991644	0	0.639596	92.1155
AT1G07397	long_noncoding_rna	CG	0.00545865	0	0.0189938	0	0.231292	347.959
AT1G07397	long_noncoding_rna	CHG	0.00376668	0	0.00830312	0	0.074074	220.436
AT1G07397	long_noncoding_rna	CHH	0.00376398	0.00315934	0.00418388	0	0.0574653	111.156
AT1G07407	long_noncoding_rna	CG	0.00407007	0.00198413	0.00921994	0	0.113905	226.53
AT1G07407	long_noncoding_rna	CHG	0.00304565	0	0.0058333	0	0.065	191.529
AT1G07407	long_noncoding_rna	CHH	0.00410149	0.00351506	0.0036023	0	0.0459722	87.8291
AT1G07413	long_noncoding_rna	CG	0.0112115	0	0.080613	0	0.98305	719.021
AT1G07413	long_noncoding_rna	CHG	0.00602881	0	0.0391307	0	0.7	649.062
AT1G07413	long_noncoding_rna	CHH	0.0044054	0.00276494	0.0103262	0	0.195629	234.398
AT1G07417	long_noncoding_rna	CG	0.0119794	0	0.0621183	0	0.722222	518.541
AT1G07417	long_noncoding_rna	CHG	0.00394148	0	0.00921335	0	0.126984	233.754
AT1G07417	long_noncoding_rna	CHH	0.0035004	0.00273209	0.0042066	0	0.0511111	120.175
AT1G07423	long_noncoding_rna	CG	0.00635443	0	0.0211747	0	0.277041	333.228
AT1G07423	long_noncoding_rna	CHG	0.00363884	0	0.00777259	0	0.0681818	213.601
AT1G07423	long_noncoding_rna	CHH	0.00353026	0.00235272	0.00511629	0	0.0666667	144.927
AT1G07447	long_noncoding_rna	CG	0.204632	0.00705782	0.331193	0	1	161.848
AT1G07447	long_noncoding_rna	CHG	0.091132	0.0047619	0.174684	0	0.744762	191.682
AT1G07447	long_noncoding_rna	CHH	0.030322	0.00446429	0.0538774	0	0.32739	177.684
AT1G07457	long_noncoding_rna	CG	0.132235	0.0919308	0.152636	0	0.83045	115.428
AT1G07457	long_noncoding_rna	CHG	0.141151	0.120504	0.143555	0	0.720794	101.703
AT1G07457	long_noncoding_rna	CHH	0.0788072	0.0496001	0.0876205	0	0.601095	111.183
AT1G07463	long_noncoding_rna	CG	0.141473	0.1	0.161045	0	1	113.834
AT1G07463	long_noncoding_rna	CHG	0.14901	0.105357	0.162703	0	0.800882	109.19
AT1G07463	long_noncoding_rna	CHH	0.0992145	0.0550277	0.117673	0	0.693054	118.605
AT1G07467	long_noncoding_rna	CG	0.00322333	0.00222622	0.00421211	0	0.0470148	130.676
AT1G07467	long_noncoding_rna	CHG	0.00359074	0	0.00787915	0	0.0833333	219.43
AT1G07467	long_noncoding_rna	CHH	0.00452181	0.0041344	0.00299563	0	0.0275554	66.2484
AT1G07477	antisense_long_noncoding_rna	CG	0.00343348	0.00297498	0.00289585	0	0.0245518	84.3415
AT1G07477	antisense_long_noncoding_rna	CHG	0.00312465	0.0021645	0.00349798	0	0.0201587	111.948
AT1G07477	antisense_long_noncoding_rna	CHH	0.00385036	0.00348356	0.0026238	0	0.0243702	68.1443
AT1G07483	long_noncoding_rna	CG	0.934081	0.943417	0.0569692	0	1	6.09896
AT1G07483	long_noncoding_rna	CHG	0.322503	0.305732	0.120245	0	0.857143	37.2849
AT1G07483	long_noncoding_rna	CHH	0.106237	0.0950606	0.0529427	0.0156379	0.395623	49.8347
AT1G07487	small_nucleolar_rna	CG	0.00321906	0	0.00714606	0	0.05	221.992
AT1G07487	small_nucleolar_rna	CHG	0.00347231	0	0.0108514	0	0.133333	312.512
AT1G07487	small_nucleolar_rna	CHH	0.00473763	0.00284091	0.00787225	0	0.102778	166.164
AT1G07493	long_noncoding_rna	CG	0.0984961	0.00359731	0.262693	0	1	266.704
AT1G07493	long_noncoding_rna	CHG	0.0597568	0.002849	0.159409	0	1	266.764
AT1G07493	long_noncoding_rna	CHH	0.0191916	0.00396041	0.0466913	0	0.374017	243.29
AT1G07497	long_noncoding_rna	CG	0.00245797	0	0.00925617	0	0.166666	376.577
AT1G07497	long_noncoding_rna	CHG	0.00376199	0	0.00848651	0	0.0833335	225.586
AT1G07497	long_noncoding_rna	CHH	0.00415248	0.00280218	0.00586649	0	0.069071	141.277
AT1G07503	long_noncoding_rna	CHG	0.00423345	0	0.0152457	0	0.166667	360.124
AT1G07503	long_noncoding_rna	CHH	0.00449849	0.00308352	0.00613584	0	0.0714285	136.398
AT1G07507	other_rna	CG	0.00340367	0	0.00816982	0	0.1	240.03
AT1G07507	other_rna	CHG	0.00438843	0	0.014074	0	0.2	320.708
AT1G07507	other_rna	CHH	0.00413079	0.00315924	0.00754225	0	0.14707	182.586
AT1G07513	antisense_long_noncoding_rna	CG	0.0036	0.0021645	0.00488805	0	0.0333334	135.779
AT1G07513	antisense_long_noncoding_rna	CHG	0.00330754	0	0.00834704	0	0.0714285	252.364
AT1G07513	antisense_long_noncoding_rna	CHH	0.00359618	0.00298834	0.00379365	0	0.0411458	105.491
AT1G07517	antisense_long_noncoding_rna	CG	0.294278	0.265643	0.116248	0.0904393	0.728947	39.5026
AT1G07517	antisense_long_noncoding_rna	CHG	0.00458262	0.00373134	0.00386458	0	0.0512693	84.3314
AT1G07517	antisense_long_noncoding_rna	CHH	0.00376297	0.00356956	0.00172633	0	0.0133111	45.8768
AT1G07523	long_noncoding_rna	CG	0.0248298	0	0.127667	0	0.917845	514.17
AT1G07523	long_noncoding_rna	CHG	0.00718662	0	0.0223497	0	0.27402	310.99
AT1G07523	long_noncoding_rna	CHH	0.00435383	0.00327381	0.00525496	0	0.0493676	120.697
AT1G07533	long_noncoding_rna	CG	0.0034624	0	0.00925917	0	0.167376	267.42
AT1G07533	long_noncoding_rna	CHG	0.00311995	0	0.00710159	0	0.08	227.619
AT1G07533	long_noncoding_rna	CHH	0.00369542	0.00327951	0.0033022	0	0.0311688	89.3592
AT1G07537	small_nuclear_rna	CHG	0.0615341	0	0.170398	0	0.906187	276.916
AT1G07537	small_nuclear_rna	CHH	0.0209485	0.00473447	0.0436712	0	0.295398	208.47
AT1G07543	antisense_rna	CG	0.00359919	0	0.00850138	0	0.15	236.202
AT1G07543	antisense_rna	CHG	0.00432325	0	0.00740918	0	0.08	171.38
AT1G07543	antisense_rna	CHH	0.00397848	0.00320513	0.00395735	0	0.0408334	99.4687
AT1G07547	antisense_long_noncoding_rna	CG	0.00493991	0	0.0343439	0	0.951362	695.233
AT1G07547	antisense_long_noncoding_rna	CHG	0.00423819	0.0023015	0.0244825	0	0.657896	577.665
AT1G07547	antisense_long_noncoding_rna	CHH	0.00403513	0.00342165	0.00511597	0	0.122787	126.786
AT1G07553	long_noncoding_rna	CG	0.20191	0.00390625	0.356307	0	1	176.468
AT1G07553	long_noncoding_rna	CHG	0.0521731	0	0.109548	0	0.626263	209.97
AT1G07553	long_noncoding_rna	CHH	0.0211437	0.00629245	0.0338605	0	0.249567	160.145
AT1G07557	long_noncoding_rna	CG	0.217364	0	0.375748	0	1	172.866
AT1G07557	long_noncoding_rna	CHG	0.0521968	0	0.10962	0	0.626263	210.013
AT1G07557	long_noncoding_rna	CHH	0.020991	0.00622047	0.0361861	0	0.283363	172.389
AT1G07563	antisense_long_noncoding_rna	CG	0.143058	0.0694949	0.174142	0	0.792095	121.728
AT1G07563	antisense_long_noncoding_rna	CHG	0.00350395	0.00271739	0.00375627	0	0.0225629	107.201
AT1G07563	antisense_long_noncoding_rna	CHH	0.0037523	0.00333694	0.00311094	0	0.0203747	82.9077
AT1G07567	antisense_long_noncoding_rna	CG	0.661384	0.68	0.147873	0	0.967803	22.3581
AT1G07567	antisense_long_noncoding_rna	CHG	0.00469612	0.00252525	0.00698178	0	0.0833335	148.671
AT1G07567	antisense_long_noncoding_rna	CHH	0.00469845	0.00399543	0.00374092	0	0.0382621	79.6204
AT1G07573	long_noncoding_rna	CHH	0.00379077	0.00328898	0.00377223	0	0.0307169	99.5111
AT1G07583	long_noncoding_rna	CG	0.00500399	0	0.0179718	0	0.2	359.149
AT1G07583	long_noncoding_rna	CHG	0.00793181	0	0.0339905	0	0.417801	428.534
AT1G07583	long_noncoding_rna	CHH	0.00446753	0.00319637	0.00706983	0	0.133333	158.249
AT1G07587	antisense_long_noncoding_rna	CG	0.00329377	0	0.00967213	0	0.125	293.649
AT1G07587	antisense_long_noncoding_rna	CHG	0.00393388	0.00210526	0.00658104	0	0.0992062	167.291
AT1G07587	antisense_long_noncoding_rna	CHH	0.00382135	0.00327269	0.00419593	0	0.05	109.802
AT1G07593	small_nucleolar_rna	CHG	0.00272984	0	0.00905873	0	0.1	331.841
AT1G07593	small_nucleolar_rna	CHH	0.0036185	0	0.00769634	0	0.1	212.694
AT1G07597	long_noncoding_rna	CG	0.0125524	0.00260417	0.0559323	0	0.933425	445.592
AT1G07597	long_noncoding_rna	CHG	0.00655103	0	0.0327307	0	0.45193	499.628
AT1G07597	long_noncoding_rna	CHH	0.00502367	0.00371283	0.0116628	0	0.191819	232.157
AT1G07603	antisense_long_noncoding_rna	CG	0.00314051	0.00193424	0.00471488	0	0.047619	150.131
AT1G07603	antisense_long_noncoding_rna	CHG	0.00376732	0.0025641	0.00481073	0	0.05	127.696
AT1G07603	antisense_long_noncoding_rna	CHH	0.00380403	0.00347182	0.00301544	0	0.0313059	79.2696
AT1G07607	antisense_long_noncoding_rna	CG	0.141395	0.027369	0.166988	0	0.784054	118.1
AT1G07607	antisense_long_noncoding_rna	CHG	0.00380511	0	0.00748848	0	0.0714285	196.801
AT1G07607	antisense_long_noncoding_rna	CHH	0.00388908	0.00349617	0.0032311	0	0.0287879	83.0814
AT1G07613	mirna	CG	0.00460784	0	0.0339876	0	0.912693	737.605
AT1G07613	mirna	CHG	0.00426883	0	0.0222578	0	0.52381	521.402
AT1G07613	mirna	CHH	0.00369785	0	0.00901102	0	0.110849	243.683
AT1G07617	long_noncoding_rna	CG	0.00464495	0.0025	0.00940895	0	0.112121	202.563
AT1G07617	long_noncoding_rna	CHG	0.00364204	0.00260417	0.00472939	0	0.0490909	129.856
AT1G07617	long_noncoding_rna	CHH	0.00395946	0.00358796	0.00263823	0	0.025	66.6311
AT1G07623	long_noncoding_rna	CG	0.855393	0.906973	0.170067	0	1	19.8818
AT1G07623	long_noncoding_rna	CHG	0.541625	0.579459	0.175304	0	0.902248	32.3663
AT1G07623	long_noncoding_rna	CHH	0.0925311	0.0890314	0.0506014	0	0.6	54.6859
AT1G07627	long_noncoding_rna	CG	0.771804	0.88703	0.292197	0	1	37.859
AT1G07627	long_noncoding_rna	CHG	0.402635	0.438797	0.170648	0	0.826202	42.3827
AT1G07627	long_noncoding_rna	CHH	0.0922029	0.0896693	0.0536623	0	0.369418	58.2002
AT1G07633	mirna	CHH	0.00424412	0.00268817	0.00587999	0	0.0566667	138.544
AT1G07637	antisense_long_noncoding_rna	CG	0.465384	0.4875	0.196865	0	1	42.3017
AT1G07637	antisense_long_noncoding_rna	CHG	0.00413451	0	0.0083334	0	0.126753	201.557
AT1G07637	antisense_long_noncoding_rna	CHH	0.00400423	0.00339064	0.00352787	0	0.0311355	88.1037
AT1G07647	antisense_rna	CG	0.0586596	0.00476191	0.127724	0	0.908637	217.738
AT1G07647	antisense_rna	CHG	0.00354839	0	0.00527142	0	0.0465278	148.558
AT1G07647	antisense_rna	CHH	0.00367397	0.00314626	0.00360454	0	0.0457573	98.1101
AT1G07653	antisense_long_noncoding_rna	CG	0.00335762	0	0.0137944	0	0.166667	410.837
AT1G07653	antisense_long_noncoding_rna	CHG	0.00348527	0	0.00552106	0	0.0476191	158.411
AT1G07653	antisense_long_noncoding_rna	CHH	0.00384415	0.00310391	0.00411372	0	0.04	107.012
AT1G07657	long_noncoding_rna	CG	0.00990962	0.00347222	0.0290382	0	0.484946	293.031
AT1G07657	long_noncoding_rna	CHG	0.00395268	0	0.0124534	0	0.2	315.063
AT1G07657	long_noncoding_rna	CHH	0.00459336	0.00359256	0.00711509	0	0.112	154.899
AT1G07663	antisense_long_noncoding_rna	CG	0.163082	0.131868	0.137662	0	1	84.413
AT1G07663	antisense_long_noncoding_rna	CHG	0.00339665	0.0025641	0.00414688	0	0.0307692	122.087
AT1G07663	antisense_long_noncoding_rna	CHH	0.00382249	0.00340528	0.00280075	0	0.028	73.2702
AT1G07667	antisense_long_noncoding_rna	CG	0.00309399	0.0025261	0.00315627	0	0.0335664	102.013
AT1G07667	antisense_long_noncoding_rna	CHG	0.00380382	0.00311982	0.00350818	0	0.035392	92.2278
AT1G07667	antisense_long_noncoding_rna	CHH	0.00386989	0.00360334	0.00202489	0	0.0167953	52.3244
AT1G07673	long_noncoding_rna	CG	0.00591593	0	0.0313288	0	0.785714	529.566
AT1G07673	long_noncoding_rna	CHG	0.00420941	0	0.0105932	0	0.166667	251.654
AT1G07673	long_noncoding_rna	CHH	0.00415482	0.00357574	0.00554298	0	0.138775	133.411
AT1G07683	long_noncoding_rna	CG	0.034959	0.005	0.0640467	0	0.411474	183.205
AT1G07683	long_noncoding_rna	CHG	0.00388948	0.0031746	0.00368174	0	0.0211381	94.659
AT1G07683	long_noncoding_rna	CHH	0.00374721	0.00358955	0.00197961	0	0.0179904	52.8289
AT1G07693	antisense_long_noncoding_rna	CG	0.00430975	0	0.0133279	0	0.243248	309.249
AT1G07693	antisense_long_noncoding_rna	CHG	0.00322234	0	0.00636148	0	0.0909392	197.418
AT1G07693	antisense_long_noncoding_rna	CHH	0.00356928	0.00286734	0.00414928	0	0.0682234	116.25
AT1G07697	antisense_long_noncoding_rna	CG	0.477148	0.493088	0.207501	0	1	43.4878
AT1G07697	antisense_long_noncoding_rna	CHG	0.00462887	0.00297619	0.00668132	0	0.0666667	144.34
AT1G07697	antisense_long_noncoding_rna	CHH	0.00408207	0.00350499	0.00439423	0	0.0838298	107.647
AT1G07702	small_nucleolar_rna	CG	0.0403454	0	0.0908599	0	0.654167	225.205
AT1G07702	small_nucleolar_rna	CHG	0.00389684	0	0.0101153	0	0.2	259.577
AT1G07702	small_nucleolar_rna	CHH	0.00265957	0	0.00620059	0	0.0941558	233.143
AT1G07703	antisense_long_noncoding_rna	CG	0.00335215	0	0.00581831	0	0.0671218	173.57
AT1G07703	antisense_long_noncoding_rna	CHG	0.0034648	0	0.00709014	0	0.0811967	204.634
AT1G07703	antisense_long_noncoding_rna	CHH	0.00436041	0.00361216	0.00425937	0	0.0592074	97.6828
AT1G07707	long_noncoding_rna	CG	0.0151295	0	0.0396081	0	0.504167	261.795
AT1G07707	long_noncoding_rna	CHG	0.00387706	0.00277778	0.00485522	0	0.0520974	125.229
AT1G07707	long_noncoding_rna	CHH	0.00516455	0.00416844	0.00589715	0	0.07912	114.185
AT1G07728	antisense_long_noncoding_rna	CG	0.0353889	0.0189524	0.0390348	0	0.232795	110.302
AT1G07728	antisense_long_noncoding_rna	CHG	0.00345335	0.00317655	0.00239247	0	0.0356421	69.2796
AT1G07728	antisense_long_noncoding_rna	CHH	0.00367979	0.00355753	0.00151253	0	0.0175067	41.1037
AT1G07733	antisense_long_noncoding_rna	CG	0.0292994	0	0.0933662	0	0.666667	318.662
AT1G07733	antisense_long_noncoding_rna	CHG	0.00382086	0	0.00572741	0	0.0661519	149.899
AT1G07733	antisense_long_noncoding_rna	CHH	0.00387281	0.00304717	0.00440422	0	0.0725363	113.721
AT1G07737	antisense_long_noncoding_rna	CG	0.00471415	0	0.0160064	0	0.227754	339.539
AT1G07737	antisense_long_noncoding_rna	CHG	0.0045179	0.00280112	0.0073486	0	0.0954365	162.655
AT1G07737	antisense_long_noncoding_rna	CHH	0.00355898	0.00267857	0.004594	0	0.0682539	129.082
AT1G07743	antisense_long_noncoding_rna	CG	0.0150581	0	0.0887367	0	0.765861	589.296
AT1G07743	antisense_long_noncoding_rna	CHG	0.0110577	0	0.0571324	0	0.62571	516.676
AT1G07743	antisense_long_noncoding_rna	CHH	0.0055364	0.00335268	0.0154352	0	0.243079	278.795
AT1G07753	antisense_long_noncoding_rna	CG	0.541603	0.550545	0.10147	0	0.857653	18.7351
AT1G07753	antisense_long_noncoding_rna	CHG	0.0052599	0.00427541	0.00508696	0	0.0387591	96.7121
AT1G07753	antisense_long_noncoding_rna	CHH	0.00398228	0.00367332	0.00226486	0	0.025	56.8735
AT1G07757	antisense_rna	CG	0.934666	0.964286	0.135476	0	1	14.4946
AT1G07757	antisense_rna	CHG	0.00403163	0	0.00774291	0	0.133333	192.054
AT1G07757	antisense_rna	CHH	0.00415803	0.00303206	0.00833925	0	0.2	200.558
AT1G07760	pre_trna	CG	0.00565421	0	0.0159957	0	0.2	282.9
AT1G07760	pre_trna	CHG	0.00541678	0	0.0135982	0	0.183333	251.038
AT1G07760	pre_trna	CHH	0.00858446	0.00422009	0.0163984	0	0.16	191.024
AT1G07763	long_noncoding_rna	CG	0.396465	0.427084	0.297955	0	0.967803	75.1531
AT1G07763	long_noncoding_rna	CHG	0.234933	0.228055	0.184034	0	0.785	78.3348
AT1G07763	long_noncoding_rna	CHH	0.132078	0.116687	0.112146	0	0.628503	84.9093
AT1G07773	long_noncoding_rna	CG	0.00355083	0	0.0068369	0	0.0642857	192.544
AT1G07773	long_noncoding_rna	CHG	0.00279226	0	0.00734391	0	0.0733334	263.01
AT1G07773	long_noncoding_rna	CHH	0.00397236	0.00327426	0.00399474	0	0.0333666	100.564
AT1G07777	long_noncoding_rna	CG	0.441024	0.321227	0.390852	0	1	88.6239
AT1G07777	long_noncoding_rna	CHG	0.161558	0.0246212	0.21969	0	0.812554	135.982
AT1G07777	long_noncoding_rna	CHH	0.0425738	0.0102996	0.0668483	0	0.5	157.017
AT1G07787	long_noncoding_rna	CG	0.0120618	0.00324675	0.0715623	0	0.931532	593.298
AT1G07787	long_noncoding_rna	CHG	0.0163943	0.00793651	0.0481006	0	0.623876	293.398
AT1G07787	long_noncoding_rna	CHH	0.0111187	0.00658054	0.0202348	0	0.259897	181.989
AT1G07793	long_noncoding_rna	CG	0.461185	0.412527	0.307345	0	0.968144	66.6426
AT1G07793	long_noncoding_rna	CHG	0.198696	0.167569	0.134071	0	0.63871	67.4753
AT1G07793	long_noncoding_rna	CHH	0.0631921	0.0537928	0.045237	0	0.32088	71.5865
AT1G07803	antisense_long_noncoding_rna	CG	0.182645	0.166667	0.154653	0	0.846954	84.674
AT1G07803	antisense_long_noncoding_rna	CHG	0.00388282	0.000754394	0.00709636	0	0.1	182.763
AT1G07803	antisense_long_noncoding_rna	CHH	0.00396647	0.00322789	0.00426649	0	0.05	107.564
AT1G07807	antisense_long_noncoding_rna	CG	0.474523	0.449495	0.231392	0	1	48.7631
AT1G07807	antisense_long_noncoding_rna	CHG	0.00422972	0	0.00857546	0	0.119048	202.743
AT1G07807	antisense_long_noncoding_rna	CHH	0.00387036	0.00336081	0.00310977	0	0.0325794	80.3483
AT1G07813	antisense_long_noncoding_rna	CG	0.384596	0.368287	0.195507	0	0.878155	50.8345
AT1G07813	antisense_long_noncoding_rna	CHG	0.00395768	0.00287668	0.00515361	0	0.05	130.218
AT1G07813	antisense_long_noncoding_rna	CHH	0.00366404	0.00331029	0.00298453	0	0.0305978	81.4547
AT1G07823	antisense_long_noncoding_rna	CG	0.409326	0.418903	0.210944	0	0.896855	51.5345
AT1G07823	antisense_long_noncoding_rna	CHG	0.00489615	0.00433636	0.00387372	0	0.0307096	79.1176
AT1G07823	antisense_long_noncoding_rna	CHH	0.00413564	0.00381	0.00215447	0	0.020202	52.0951
AT1G07827	small_nuclear_rna	CHH	0.0795708	0.0748954	0.06071	0	0.371428	76.2968
AT1G07843	long_noncoding_rna	CG	0.00307259	0.00217391	0.00389195	0	0.0327778	126.667
AT1G07843	long_noncoding_rna	CHG	0.00283914	0	0.00656428	0	0.0466821	231.206
AT1G07843	long_noncoding_rna	CHH	0.00415212	0.00348584	0.003633	0	0.0415826	87.4974
AT1G07847	antisense_rna	CG	0.129069	0	0.209072	0	0.944444	161.984
AT1G07847	antisense_rna	CHG	0.00396683	0	0.00662597	0	0.0666667	167.034
AT1G07847	antisense_rna	CHH	0.00382169	0.00306039	0.00384245	0	0.0234731	100.543
AT1G07853	antisense_long_noncoding_rna	CG	0.148547	0.0144182	0.213505	0	0.89513	143.729
AT1G07853	antisense_long_noncoding_rna	CHG	0.00427567	0.00295858	0.00571779	0	0.0626603	133.729
AT1G07853	antisense_long_noncoding_rna	CHH	0.00365633	0.003125	0.0034596	0	0.0285714	94.6195
AT1G07857	long_noncoding_rna	CG	0.00350714	0	0.00574296	0	0.0367966	163.75
AT1G07857	long_noncoding_rna	CHG	0.00405012	0	0.0102246	0	0.2	252.453
AT1G07857	long_noncoding_rna	CHH	0.00440929	0.00374261	0.00404148	0	0.0349817	91.6584
AT1G07863	long_noncoding_rna	CG	0.00328832	0.00215517	0.00416727	0	0.0285714	126.729
AT1G07863	long_noncoding_rna	CHG	0.00343371	0	0.00642579	0	0.0666667	187.139
AT1G07863	long_noncoding_rna	CHH	0.0040194	0.003367	0.00379533	0	0.032506	94.4254
AT1G07867	mirna	CG	0.00641936	0	0.0289315	0	0.375	450.691
AT1G07867	mirna	CHG	0.00467436	0	0.0139926	0	0.285714	299.347
AT1G07867	mirna	CHH	0.00472374	0.00306892	0.0085531	0	0.135238	181.066
AT1G07873	long_noncoding_rna	CG	0.00320652	0	0.00461524	0	0.0364146	143.933
AT1G07873	long_noncoding_rna	CHG	0.00317134	0	0.0060449	0	0.074074	190.61
AT1G07873	long_noncoding_rna	CHH	0.00410211	0.00349538	0.00350562	0	0.0416668	85.459
AT1G07877	antisense_long_noncoding_rna	CG	0.0132301	0.0030303	0.0360127	0	0.272463	272.203
AT1G07877	antisense_long_noncoding_rna	CHG	0.00390678	0.00282564	0.0049689	0	0.0540931	127.187
AT1G07877	antisense_long_noncoding_rna	CHH	0.00360635	0.00340133	0.00221823	0	0.0185185	61.509
AT1G07883	small_nuclear_rna	CHG	0.00342726	0	0.0118823	0	0.166667	346.701
AT1G07883	small_nuclear_rna	CHH	0.00409695	0	0.00828094	0	0.154762	202.125
AT1G07887	antisense_long_noncoding_rna	CG	0.575263	0.831186	0.396812	0	0.979072	68.9792
AT1G07887	antisense_long_noncoding_rna	CHG	0.293887	0.376444	0.220736	0	0.730499	75.1092
AT1G07887	antisense_long_noncoding_rna	CHH	0.062113	0.0610532	0.0504309	0	0.27043	81.1923
AT1G07893	antisense_long_noncoding_rna	CG	0.325818	0.319138	0.122843	0	0.813049	37.7028
AT1G07893	antisense_long_noncoding_rna	CHG	0.00528615	0.00393518	0.0153229	0	0.335344	289.869
AT1G07893	antisense_long_noncoding_rna	CHH	0.00396155	0.00376644	0.0016514	0	0.0157572	41.6858
AT1G07897	small_nucleolar_rna	CG	0.00365561	0	0.00797699	0	0.0666667	218.213
AT1G07897	small_nucleolar_rna	CHG	0.00276417	0	0.00597085	0	0.042705	216.009
AT1G07897	small_nucleolar_rna	CHH	0.00332953	0.00238095	0.00483875	0	0.0658794	145.328
AT1G07903	small_nucleolar_rna	CG	0.00335603	0	0.00818375	0	0.0833335	243.852
AT1G07903	small_nucleolar_rna	CHG	0.00279933	0	0.00874416	0	0.145455	312.366
AT1G07903	small_nucleolar_rna	CHH	0.00436556	0.002855	0.0065886	0	0.0844155	150.922
AT1G07907	long_noncoding_rna	CG	0.0462791	0.00531791	0.109573	0	0.89602	236.766
AT1G07907	long_noncoding_rna	CHG	0.00612186	0	0.0229068	0	0.346967	374.18
AT1G07907	long_noncoding_rna	CHH	0.00444352	0.00339091	0.00574261	0	0.0901873	129.236
AT1G07913	long_noncoding_rna	CG	0.00746183	0	0.0373469	0	0.890465	500.507
AT1G07913	long_noncoding_rna	CHG	0.00473253	0	0.016581	0	0.317377	350.363
AT1G07913	long_noncoding_rna	CHH	0.0037598	0.00263578	0.00546466	0	0.05	145.344
AT1G07917	long_noncoding_rna	CG	0.00860009	0.00235294	0.0279468	0	0.611816	324.959
AT1G07917	long_noncoding_rna	CHG	0.00381815	0	0.0088114	0	0.200437	230.777
AT1G07917	long_noncoding_rna	CHH	0.00418277	0.00360083	0.00340798	0	0.0462938	81.4765
AT1G07923	long_noncoding_rna	CG	0.0369161	0.00534759	0.0993098	0	0.952381	269.015
AT1G07923	long_noncoding_rna	CHG	0.00705668	0	0.0260433	0	0.355665	369.059
AT1G07923	long_noncoding_rna	CHH	0.00407713	0.00319264	0.00580934	0	0.10779	142.486
AT1G07927	long_noncoding_rna	CG	0.0182824	0	0.0883629	0	1	483.323
AT1G07933	antisense_long_noncoding_rna	CG	0.0220885	0.0026455	0.0608277	0	0.555556	275.382
AT1G07933	antisense_long_noncoding_rna	CHG	0.00397471	0.00319069	0.00414777	0	0.0427778	104.354
AT1G07933	antisense_long_noncoding_rna	CHH	0.00386763	0.00343319	0.00253128	0	0.0338016	65.448
AT1G07937	long_noncoding_rna	CG	0.00695671	0.0026738	0.0266068	0	0.356849	382.462
AT1G07937	long_noncoding_rna	CHG	0.00327964	0	0.00609696	0	0.0833335	185.904
AT1G07937	long_noncoding_rna	CHH	0.00306987	0.00245098	0.00323922	0	0.0259545	105.516
AT1G07943	antisense_long_noncoding_rna	CG	0.269183	0.289145	0.221022	0	0.9375	82.1086
AT1G07943	antisense_long_noncoding_rna	CHG	0.00516823	0.00320513	0.0102228	0	0.2	197.801
AT1G07943	antisense_long_noncoding_rna	CHH	0.00446202	0.00361979	0.0108109	0	0.3	242.288
AT1G07947	long_noncoding_rna	CG	0.00316834	0	0.0071276	0	0.0625	224.963
AT1G07947	long_noncoding_rna	CHG	0.00304752	0	0.00719295	0	0.0555557	236.026
AT1G07947	long_noncoding_rna	CHH	0.0067469	0.0058201	0.00519093	0	0.0510952	76.938
AT1G07957	small_nucleolar_rna	CHG	0.00384441	0	0.0121701	0	0.2	316.567
AT1G07957	small_nucleolar_rna	CHH	0.00386524	0	0.00830746	0	0.155952	214.927
AT1G07963	antisense_rna	CG	0.00942982	0	0.0335288	0	0.495486	355.561
AT1G07963	antisense_rna	CHG	0.00394495	0	0.0108006	0	0.2	273.783
AT1G07963	antisense_rna	CHH	0.00419932	0.00311529	0.00565752	0	0.0666667	134.725
AT1G07967	antisense_long_noncoding_rna	CG	0.167746	0.0113754	0.230801	0	0.964286	137.59
AT1G07967	antisense_long_noncoding_rna	CHG	0.00398118	0.00231482	0.00518812	0	0.0360902	130.316
AT1G07967	antisense_long_noncoding_rna	CHH	0.00336687	0.00304225	0.0027751	0	0.0293968	82.4236
AT1G07973	long_noncoding_rna	CG	0.0622939	0.00399358	0.187981	0	0.969444	301.764
AT1G07973	long_noncoding_rna	CHG	0.0252364	0.00312019	0.0876688	0	0.615969	347.39
AT1G07973	long_noncoding_rna	CHH	0.0100449	0.0039227	0.0227388	0	0.20398	226.372
AT1G07977	other_rna	CG	0.0445701	0	0.147874	0	0.887615	331.778
AT1G07977	other_rna	CHG	0.0439086	0.0031746	0.149898	0	0.816444	341.386
AT1G07977	other_rna	CHH	0.0184809	0.00416667	0.05862	0	0.523082	317.192
AT1G07983	antisense_long_noncoding_rna	CG	0.00350272	0.00222055	0.00496966	0	0.0625	141.88
AT1G07983	antisense_long_noncoding_rna	CHG	0.00287846	0	0.00492775	0	0.047619	171.194
AT1G07983	antisense_long_noncoding_rna	CHH	0.00379166	0.00303031	0.00460624	0	0.0833335	121.483
AT1G07987	antisense_long_noncoding_rna	CG	0.0604093	0.0190476	0.0784185	0	0.453874	129.812
AT1G07987	antisense_long_noncoding_rna	CHG	0.00409016	0	0.00716977	0	0.0666667	175.293
AT1G07987	antisense_long_noncoding_rna	CHH	0.0038469	0.00343521	0.00369408	0	0.0619048	96.0273
AT1G07993	antisense_long_noncoding_rna	CG	0.00567798	0	0.0126552	0	0.162097	222.883
AT1G07993	antisense_long_noncoding_rna	CHG	0.0034422	0	0.00581138	0	0.0416667	168.828
AT1G07993	antisense_long_noncoding_rna	CHH	0.00398968	0.00357143	0.00312151	0	0.045	78.2396
AT1G07997	antisense_long_noncoding_rna	CG	0.00792954	0.00192308	0.0389444	0	0.922756	491.13
AT1G07997	antisense_long_noncoding_rna	CHG	0.00319083	0	0.00845263	0	0.174983	264.904
AT1G07997	antisense_long_noncoding_rna	CHH	0.00368553	0.00287445	0.00464007	0	0.0685868	125.899
AT1G08003	antisense_long_noncoding_rna	CG	0.260755	0.275447	0.215868	0	1	82.7858
AT1G08003	antisense_long_noncoding_rna	CHG	0.00412024	0.00214596	0.0062278	0	0.0666667	151.151
AT1G08003	antisense_long_noncoding_rna	CHH	0.00425709	0.00347056	0.00519196	0	0.0696005	121.96
AT1G08007	long_noncoding_rna	CG	0.0843715	0.00420168	0.212824	0	0.916005	252.246
AT1G08007	long_noncoding_rna	CHG	0.00866961	0	0.0234034	0	0.289153	269.947
AT1G08007	long_noncoding_rna	CHH	0.00490718	0.0039645	0.00455778	0	0.037535	92.8798
AT1G08013	long_noncoding_rna	CG	0.0143506	0	0.0850939	0	0.950801	592.963
AT1G08013	long_noncoding_rna	CHG	0.00774938	0	0.0442834	0	0.567389	571.444
AT1G08013	long_noncoding_rna	CHH	0.00569668	0.00443465	0.0102426	0	0.135868	179.8
AT1G08017	long_noncoding_rna	CG	0.00467079	0.0015015	0.0114843	0	0.236645	245.875
AT1G08017	long_noncoding_rna	CHG	0.00399381	0	0.0110234	0	0.219643	276.012
AT1G08017	long_noncoding_rna	CHH	0.00432571	0.00374732	0.00380013	0	0.0382311	87.8498
AT1G08023	long_noncoding_rna	CG	0.00389941	0	0.00901109	0	0.114856	231.089
AT1G08023	long_noncoding_rna	CHH	0.0047485	0.00400557	0.00526673	0	0.104762	110.914
AT1G08027	long_noncoding_rna	CG	0.00568683	0.00308642	0.0157796	0	0.291453	277.476
AT1G08027	long_noncoding_rna	CHG	0.00393768	0	0.0100878	0	0.2	256.186
AT1G08027	long_noncoding_rna	CHH	0.00408343	0.00372716	0.00297612	0	0.0354167	72.8828
AT1G08033	long_noncoding_rna	CG	0.555604	0.624918	0.235269	0	1	42.3447
AT1G08033	long_noncoding_rna	CHG	0.00393878	0.00215518	0.00646869	0	0.107531	164.231
AT1G08033	long_noncoding_rna	CHH	0.00401105	0.00342499	0.00335393	0	0.020773	83.6173
AT1G08037	antisense_long_noncoding_rna	CG	0.0034608	0.00305258	0.00282051	0	0.025	81.4988
AT1G08037	antisense_long_noncoding_rna	CHG	0.00320236	0.00238095	0.00370543	0	0.0285714	115.71
AT1G08037	antisense_long_noncoding_rna	CHH	0.00383685	0.00352505	0.00249308	0	0.0225392	64.9773
AT1G08043	antisense_long_noncoding_rna	CG	0.00508813	0.00328759	0.00752214	0	0.0664634	147.837
AT1G08043	antisense_long_noncoding_rna	CHG	0.00366056	0.00304581	0.00335425	0	0.0281108	91.6319
AT1G08043	antisense_long_noncoding_rna	CHH	0.00392429	0.00353763	0.00245068	0	0.0299788	62.4491
AT1G08047	antisense_long_noncoding_rna	CG	0.00336799	0	0.00644998	0	0.0915152	191.508
AT1G08047	antisense_long_noncoding_rna	CHG	0.00337055	0.00173611	0.00463994	0	0.0291667	137.661
AT1G08047	antisense_long_noncoding_rna	CHH	0.00385425	0.00333704	0.00292923	0	0.0249069	76
AT1G08053	mirna	CG	0.955604	0.962142	0.0311643	0.633333	1	3.26122
AT1G08053	mirna	CHG	0.727512	0.736974	0.0938736	0.225234	1	12.9034
AT1G08053	mirna	CHH	0.365206	0.370028	0.0965947	0	0.696843	26.4494
AT1G08057	long_noncoding_rna	CG	0.0130809	0	0.0819335	0	0.885789	626.359
AT1G08057	long_noncoding_rna	CHG	0.0119539	0.0024493	0.0651842	0	0.718003	545.297
AT1G08057	long_noncoding_rna	CHH	0.00511889	0.00332764	0.0124216	0	0.165809	242.662
AT1G08063	long_noncoding_rna	CG	0.00337662	0	0.00874107	0	0.198413	258.871
AT1G08063	long_noncoding_rna	CHG	0.00365251	0	0.00767556	0	0.156288	210.145
AT1G08063	long_noncoding_rna	CHH	0.00391962	0.00341398	0.00329248	0	0.0272817	84
AT1G08073	antisense_long_noncoding_rna	CG	0.4537	0.460397	0.187178	0	1	41.256
AT1G08073	antisense_long_noncoding_rna	CHG	0.00421737	0.00285714	0.0127348	0	0.303092	301.962
AT1G08073	antisense_long_noncoding_rna	CHH	0.00412583	0.00368285	0.00289629	0	0.0367335	70.1991
AT1G08077	long_noncoding_rna	CG	0.703922	0.743146	0.180286	0	1	25.6116
AT1G08077	long_noncoding_rna	CHG	0.0833847	0.0508786	0.104674	0	0.724602	125.531
AT1G08077	long_noncoding_rna	CHH	0.0224879	0.00764721	0.0534982	0	0.480641	237.897
AT1G08087	antisense_long_noncoding_rna	CG	0.00322516	0.00192308	0.00464248	0	0.0412698	143.946
AT1G08087	antisense_long_noncoding_rna	CHG	0.00337818	0	0.00651103	0	0.0666667	192.738
AT1G08087	antisense_long_noncoding_rna	CHH	0.00390959	0.00355283	0.00301065	0	0.0648971	77.007
AT1G08093	long_noncoding_rna	CG	0.00292212	0	0.00534203	0	0.05	182.814
AT1G08093	long_noncoding_rna	CHG	0.0036597	0.00170117	0.005481	0	0.0607143	149.766
AT1G08093	long_noncoding_rna	CHH	0.00436498	0.00343715	0.00824148	0	0.2	188.809
AT1G08097	long_noncoding_rna	CG	0.00296013	0	0.0058074	0	0.1	196.187
AT1G08097	long_noncoding_rna	CHG	0.00358271	0.00173611	0.00537289	0	0.0607143	149.967
AT1G08097	long_noncoding_rna	CHH	0.00401467	0.00343915	0.00414828	0	0.05	103.328
AT1G08103	long_noncoding_rna	CG	0.0030234	0.0018797	0.00423692	0	0.0352221	140.138
AT1G08103	long_noncoding_rna	CHG	0.00374249	0.00277778	0.00447237	0	0.0333333	119.503
AT1G08103	long_noncoding_rna	CHH	0.00373596	0.00337679	0.00257291	0	0.0372869	68.8686
AT1G08115	small_nuclear_rna	CG	0.00327335	0	0.00698296	0	0.0566667	213.328
AT1G08115	small_nuclear_rna	CHG	0.00319667	0	0.0112337	0	0.2	351.42
AT1G08115	small_nuclear_rna	CHH	0.00365683	0.00282564	0.00422042	0	0.04	115.412
AT1G08117	small_nucleolar_rna	CG	0.00211684	0	0.00840299	0	0.1	396.96
AT1G08117	small_nucleolar_rna	CHG	0.00419746	0	0.0142112	0	0.2	338.566
AT1G08117	small_nucleolar_rna	CHH	0.00424555	0.00255754	0.0064036	0	0.0612244	150.831
AT1G08123	small_nucleolar_rna	CHG	0.00429566	0	0.0110124	0	0.128788	256.36
AT1G08123	small_nucleolar_rna	CHH	0.00331452	0.00250626	0.00534023	0	0.10928	161.116
AT1G08127	long_noncoding_rna	CG	0.00292376	0	0.00643792	0	0.0666667	220.193
AT1G08127	long_noncoding_rna	CHG	0.00346844	0	0.0121531	0	0.154762	350.391
AT1G08127	long_noncoding_rna	CHH	0.00376514	0.00277778	0.00519038	0	0.0833335	137.853
AT1G08133	long_noncoding_rna	CG	0.00355301	0.00195696	0.00594853	0	0.0805556	167.422
AT1G08133	long_noncoding_rna	CHG	0.0033852	0.0015873	0.00589593	0	0.0608696	174.168
AT1G08133	long_noncoding_rna	CHH	0.00441661	0.00396107	0.00287382	0	0.0288261	65.0685
AT1G08137	long_noncoding_rna	CG	0.00315921	0	0.00498525	0	0.0483333	157.801
AT1G08137	long_noncoding_rna	CHG	0.00295009	0	0.00519087	0	0.0477273	175.956
AT1G08137	long_noncoding_rna	CHH	0.00436182	0.00381957	0.00378888	0	0.0413334	86.8647
AT1G08143	long_noncoding_rna	CG	0.00347096	0	0.00839832	0	0.125	241.959
AT1G08143	long_noncoding_rna	CHG	0.00377345	0	0.00895548	0	0.15	237.329
AT1G08143	long_noncoding_rna	CHH	0.00391573	0.00302996	0.0083029	0	0.2	212.04
AT1G08147	long_noncoding_rna	CG	0.00566885	0	0.0171012	0	0.292929	301.669
AT1G08147	long_noncoding_rna	CHG	0.00457597	0	0.0127038	0	0.280838	277.621
AT1G08147	long_noncoding_rna	CHH	0.00404681	0.0035764	0.00352775	0	0.0392857	87.1735
AT1G08153	long_noncoding_rna	CG	0.00712337	0	0.0216286	0	0.371111	303.629
AT1G08153	long_noncoding_rna	CHG	0.00358864	0	0.00529761	0	0.0316667	147.622
AT1G08153	long_noncoding_rna	CHH	0.00365235	0.0029336	0.0037443	0	0.0285714	102.518
AT1G08173	long_noncoding_rna	CG	0.00421937	0.0010989	0.00816	0	0.115539	193.394
AT1G08173	long_noncoding_rna	CHG	0.00372502	0	0.00560547	0	0.0515152	150.482
AT1G08173	long_noncoding_rna	CHH	0.00414375	0.00369063	0.00269655	0	0.020757	65.0752
AT1G08193	long_noncoding_rna	CG	0.0957071	0.0104715	0.157646	0	0.954148	164.717
AT1G08193	long_noncoding_rna	CHG	0.0106643	0.00301891	0.0486538	0	0.610082	456.232
AT1G08193	long_noncoding_rna	CHH	0.00520028	0.00361905	0.00964466	0	0.11283	185.464
AT1G08207	long_noncoding_rna	CG	0.649895	0.777778	0.279581	0	1	43.0194
AT1G08207	long_noncoding_rna	CHG	0.0599278	0.0321866	0.0747074	0	0.804878	124.662
AT1G08207	long_noncoding_rna	CHH	0.0179151	0.0130655	0.0197433	0	0.195087	110.205
AT1G08237	long_noncoding_rna	CG	0.00923644	0.0030313	0.0160261	0	0.166667	173.51
AT1G08237	long_noncoding_rna	CHG	0.00381644	0	0.00943539	0	0.151627	247.23
AT1G08237	long_noncoding_rna	CHH	0.00499335	0.00397033	0.00701894	0	0.114703	140.566
AT1G08240	pre_trna	CG	0.00540852	0	0.029655	0	0.783479	548.303
AT1G08240	pre_trna	CHG	0.00405762	0	0.023337	0	0.617862	575.141
AT1G08240	pre_trna	CHH	0.00387885	0	0.00968919	0	0.133333	249.795
AT1G08247	long_noncoding_rna	CG	0.0390174	0	0.153022	0	0.986842	392.189
AT1G08247	long_noncoding_rna	CHG	0.0324587	0	0.122246	0	0.866667	376.621
AT1G08247	long_noncoding_rna	CHH	0.0110461	0.00227273	0.0327961	0	0.262154	296.902
AT1G08257	long_noncoding_rna	CG	0.00827117	0	0.0322908	0	0.380612	390.402
AT1G08257	long_noncoding_rna	CHG	0.00368035	0	0.00838001	0	0.0833333	227.696
AT1G08257	long_noncoding_rna	CHH	0.00407015	0.00308196	0.00603431	0	0.114286	148.257
AT1G08263	long_noncoding_rna	CG	0.208144	0.00438597	0.338261	0	1	162.513
AT1G08263	long_noncoding_rna	CHG	0.117263	0.00505051	0.209266	0	0.833333	178.459
AT1G08263	long_noncoding_rna	CHH	0.0468459	0.00506824	0.0893762	0	0.477303	190.788
AT1G08267	antisense_long_noncoding_rna	CG	0.00481872	0	0.0141707	0	0.2	294.077
AT1G08267	antisense_long_noncoding_rna	CHG	0.00324198	0	0.0101659	0	0.2	313.572
AT1G08267	antisense_long_noncoding_rna	CHH	0.00352007	0.00235849	0.00605868	0	0.1	172.118
AT1G08273	antisense_long_noncoding_rna	CG	0.0217977	0.00477464	0.045208	0	0.412926	207.398
AT1G08273	antisense_long_noncoding_rna	CHG	0.00326781	0.00213675	0.00452332	0	0.0488722	138.421
AT1G08273	antisense_long_noncoding_rna	CHH	0.00380339	0.00322234	0.0035644	0	0.0284197	93.7165
AT1G08283	long_noncoding_rna	CG	0.00501293	0	0.0145861	0	0.286667	290.97
AT1G08283	long_noncoding_rna	CHG	0.00333292	0	0.00582206	0	0.0476191	174.683
AT1G08283	long_noncoding_rna	CHH	0.00386979	0.00332038	0.00348659	0	0.0333333	90.0976
AT1G08287	mirna	CG	0.578511	0.692739	0.311816	0	0.96341	53.8997
AT1G08287	mirna	CHG	0.199895	0.194478	0.136365	0	0.727381	68.2182
AT1G08287	mirna	CHH	0.0428107	0.0398931	0.0276924	0.00140647	0.167095	64.6856
AT1G08293	long_noncoding_rna	CG	0.207856	0.168458	0.23337	0	1	112.275
AT1G08293	long_noncoding_rna	CHG	0.194637	0.110518	0.211097	0	0.9375	108.457
AT1G08293	long_noncoding_rna	CHH	0.0595627	0.0332898	0.0728072	0	0.711488	122.236
AT1G08297	long_noncoding_rna	CG	0.00339133	0	0.00637372	0	0.0555557	187.942
AT1G08297	long_noncoding_rna	CHG	0.00353579	0	0.007213	0	0.0678571	204
AT1G08297	long_noncoding_rna	CHH	0.00449846	0.00368018	0.0053714	0	0.0666667	119.405
AT1G08303	mirna	CG	0.0253502	0	0.0977774	0	0.819445	385.707
AT1G08303	mirna	CHH	0.0128552	0.00356506	0.0375388	0	0.397744	292.012
AT1G08307	long_noncoding_rna	CG	0.00333053	0	0.00714642	0	0.0544872	214.573
AT1G08307	long_noncoding_rna	CHG	0.00359321	0	0.00794209	0	0.111111	221.03
AT1G08307	long_noncoding_rna	CHH	0.00345662	0.00231481	0.00483615	0	0.0394234	139.91
AT1G08313	long_noncoding_rna	CG	0.00585382	0	0.0214544	0	0.266667	366.502
AT1G08313	long_noncoding_rna	CHG	0.00764301	0	0.0235419	0	0.333333	308.019
AT1G08313	long_noncoding_rna	CHH	0.00682875	0.00488011	0.00695717	0	0.0479697	101.881
AT1G08317	antisense_long_noncoding_rna	CG	0.689945	0.712407	0.120264	0	1	17.4309
AT1G08317	antisense_long_noncoding_rna	CHG	0.00613948	0.00384615	0.00866096	0	0.0735162	141.07
AT1G08317	antisense_long_noncoding_rna	CHH	0.00400776	0.00362288	0.00294809	0	0.0294494	73.5594
AT1G08323	antisense_long_noncoding_rna	CG	0.185019	0.0178571	0.23379	0	1	126.36
AT1G08323	antisense_long_noncoding_rna	CHG	0.00383719	0	0.00582709	0	0.05	151.858
AT1G08323	antisense_long_noncoding_rna	CHH	0.00331374	0.00281643	0.00379794	0	0.0555556	114.612
AT1G08327	small_nucleolar_rna	CG	0.0216548	0	0.111629	0	1	515.495
AT1G08327	small_nucleolar_rna	CHG	0.0152304	0	0.0732534	0	0.912963	480.968
AT1G08327	small_nucleolar_rna	CHH	0.00831754	0.00345617	0.0359124	0	0.627013	431.767
AT1G08333	antisense_long_noncoding_rna	CG	0.31119	0.321825	0.277899	0	1	89.3018
AT1G08333	antisense_long_noncoding_rna	CHG	0.00379768	0	0.0104421	0	0.142857	274.961
AT1G08333	antisense_long_noncoding_rna	CHH	0.00429485	0.00315139	0.00845378	0	0.185204	196.835
AT1G08353	small_nucleolar_rna	CHH	0.00367864	0	0.00831236	0	0.0943311	225.963
AT1G08357	long_noncoding_rna	CG	0.0295766	0	0.143305	0	0.977291	484.521
[truncated: 10,117 more rows]
