# Supplementary material for: Epiallelic variation of non-coding RNA genes and their phenotypic consequences
Source: Nat Commun. 2024 Feb 14;15:1375. doi: 10.1038/s41467-024-45771-5 (PMC10867003; doi:10.1038/s41467-024-45771-5)
Supplement: Supplementary file 6 — Supplementary Data 3 [file 41467_2024_45771_MOESM6_ESM.xlsx]

## Sheet: Supplementary Data 3
Supplementary Data 3. Significant correlation (q<0.01) between DNA methylation of ncRNA genes and latitude and longitude of natural accessions
Var1	Var2	n	r	p-value
Latitude	AT1G03993_CG	807	0.142262	4.99798e-05
Latitude	AT1G04063_CHH	807	0.156751	7.68651e-06
Latitude	AT1G04163_CG	807	0.148934	2.15665e-05
Latitude	AT1G04353_CG	807	0.155005	9.72143e-06
Latitude	AT1G04707_CG	807	0.155767	8.77761e-06
Latitude	AT1G04743_CG	807	0.147085	2.73213e-05
Latitude	AT1G04917_CG	807	0.146574	2.91528e-05
Latitude	AT1G05033_CG	806	0.173448	7.26404e-07
Latitude	AT1G05117_CHG	728	0.175769	1.82822e-06
Latitude	AT1G05313_CHH	807	0.152975	1.27323e-05
Latitude	AT1G05363_CG	806	0.146294	3.05532e-05
Latitude	AT1G05767_CG	807	0.163677	2.95307e-06
Latitude	AT1G06353_CHG	807	0.181256	2.17057e-07
Latitude	AT1G06393_CHG	789	0.155337	1.17065e-05
Latitude	AT1G06657_CHG	752	0.15891	1.19599e-05
Latitude	AT1G06663_CHG	756	0.146932	5.00708e-05
Latitude	AT1G06907_CHG	804	0.146441	3.06823e-05
Latitude	AT1G06993_CHG	799	0.150273	1.99639e-05
Latitude	AT1G07003_CHG	802	0.149614	2.09632e-05
Latitude	AT1G07023_CHH	787	0.158076	8.36611e-06
Latitude	AT1G07127_CHG	795	0.157122	8.5518e-06
Latitude	AT1G07317_CHG	807	0.147153	2.7086e-05
Latitude	AT1G07413_CG	801	-0.164964	2.68286e-06
Latitude	AT1G07413_CHG	794	-0.168499	1.80011e-06
Latitude	AT1G07413_CHH	803	-0.157052	7.77568e-06
Latitude	AT1G07563_CG	807	0.161879	3.80037e-06
Latitude	AT1G07623_CHG	805	0.152702	1.35307e-05
Latitude	AT1G07683_CG	807	0.173028	7.61222e-07
Latitude	AT1G07823_CG	807	0.179558	2.82559e-07
Latitude	AT1G08073_CG	806	0.142552	4.87478e-05
Latitude	AT1G08327_CHG	791	0.142549	5.73713e-05
Latitude	AT1G08533_CHG	734	0.157862	1.73486e-05
Latitude	AT1G08592_CG	807	0.166866	1.87546e-06
Latitude	AT1G08623_CG	799	0.146867	3.07886e-05
Latitude	AT1G08627_CG	786	0.158004	8.55916e-06
Latitude	AT1G08627_CHG	787	0.146413	3.73777e-05
Latitude	AT1G08627_CHH	790	0.142906	5.55394e-05
Latitude	AT1G09023_CG	807	0.157049	7.38271e-06
Latitude	AT1G09137_CG	803	0.141721	5.57546e-05
Latitude	AT1G09257_CG	807	0.150016	1.87518e-05
Latitude	AT1G09453_CG	807	0.149781	1.93322e-05
Latitude	AT1G09627_CG	807	0.151062	1.63671e-05
Latitude	AT1G09783_CG	807	0.16637	2.0139e-06
Latitude	AT1G09847_CG	806	0.162059	3.75819e-06
Latitude	AT1G09853_CG	806	0.16353	3.05779e-06
Latitude	AT1G09853_CHH	806	0.180767	2.383e-07
Latitude	AT1G09857_CG	806	-0.15747	7.06564e-06
Latitude	AT1G14518_CHH	806	0.149477	2.03482e-05
Latitude	AT1G24068_CG	728	0.16749	5.53318e-06
Latitude	AT1G28715_CG	807	0.166221	2.05736e-06
Latitude	AT1G28750_CG	764	-0.165416	4.29838e-06
Latitude	AT1G31485_CG	807	0.151648	1.51607e-05
Latitude	AT1G33615_CG	807	0.154609	1.02496e-05
Latitude	AT1G35545_CHG	782	0.149076	2.84482e-05
Latitude	AT1G52185_CHH	778	0.181639	3.38331e-07
Latitude	AT1G56242_CHG	807	-0.145313	3.41869e-05
Latitude	AT1G56242_CHH	807	-0.164998	2.44938e-06
Latitude	AT1G56612_CG	807	0.156759	7.67912e-06
Latitude	AT1G60580_CG	754	0.175395	1.26103e-06
Latitude	AT1G60580_CHG	766	0.154845	1.67293e-05
Latitude	AT1G64572_CG	807	0.163105	3.20077e-06
Latitude	AT1G67105_CG	804	0.179343	3.07313e-07
Latitude	AT1G67105_CHG	803	0.179696	2.96069e-07
Latitude	AT1G67481_CG	804	0.144157	4.08471e-05
Latitude	AT1G67481_CHG	805	0.159515	5.41669e-06
Latitude	AT2G01422_CHH	774	-0.155229	1.43827e-05
Latitude	AT2G04075_CG	804	-0.178877	3.30123e-07
Latitude	AT2G04075_CHG	804	-0.154093	1.14022e-05
Latitude	AT2G04085_CHG	806	-0.166843	1.90967e-06
Latitude	AT2G04085_CHH	807	-0.172984	7.66189e-07
Latitude	AT2G04225_CHG	776	0.165022	3.81367e-06
Latitude	AT2G04285_CG	807	0.153438	1.19763e-05
Latitude	AT2G04665_CHG	805	0.148547	2.32022e-05
Latitude	AT2G04755_CG	807	0.158049	6.44516e-06
Latitude	AT2G04775_CHG	783	0.182132	2.87792e-07
Latitude	AT2G04785_CHG	783	0.182194	2.85095e-07
Latitude	AT2G05885_CG	791	0.142901	5.49729e-05
Latitude	AT2G06515_CG	766	0.149491	3.26663e-05
Latitude	AT2G06795_CG	803	0.143736	4.35152e-05
Latitude	AT2G06975_CHG	806	0.168589	1.48426e-06
Latitude	AT2G06975_CHH	807	0.174646	5.97532e-07
Latitude	AT2G06995_CHH	804	0.16802	1.66048e-06
Latitude	AT2G07275_CG	807	0.14151	5.48193e-05
Latitude	AT2G07325_CG	807	0.140988	5.84372e-05
Latitude	AT2G07355_CG	788	0.143477	5.29658e-05
Latitude	AT2G07435_CG	799	0.14292	5.02689e-05
Latitude	AT2G07545_CG	778	0.182409	3.01136e-07
Latitude	AT2G07545_CHH	795	0.160573	5.36718e-06
Latitude	AT2G07555_CHG	803	-0.178223	3.7108e-07
Latitude	AT2G07595_CG	802	-0.144178	4.16519e-05
Latitude	AT2G07865_CG	737	0.182063	6.49583e-07
Latitude	AT2G07870_CG	737	0.182063	6.49583e-07
Latitude	AT2G08045_CHG	806	0.150592	1.76112e-05
Latitude	AT2G08085_CHG	804	0.14336	4.50879e-05
Latitude	AT2G08175_CHG	807	0.180869	2.30568e-07
Latitude	AT2G08345_CG	807	0.154647	1.0198e-05
Latitude	AT2G08470_CG	806	0.147905	2.48975e-05
Latitude	AT2G08580_CG	788	0.143251	5.44385e-05
Latitude	AT2G08585_CG	798	0.142126	5.59986e-05
Latitude	AT2G09090_CG	807	0.157721	6.73955e-06
Latitude	AT2G09310_CG	807	0.157675	6.78123e-06
Latitude	AT2G09895_CG	799	0.156511	8.80838e-06
Latitude	AT2G16245_CG	807	0.174998	5.66693e-07
Latitude	AT2G24545_CG	807	0.179576	2.81786e-07
Latitude	AT2G24592_CG	807	0.141492	5.49404e-05
Latitude	AT2G27400_CG	793	0.149446	2.38371e-05
Latitude	AT2G27400_CHH	793	0.160347	5.68751e-06
Latitude	AT2G45780_CHG	806	0.164594	2.63163e-06
Latitude	AT2G45780_CHH	806	0.143175	4.51345e-05
Latitude	AT3G01202_CG	807	0.157572	6.87745e-06
Latitude	AT3G01625_CHH	803	-0.162536	3.66614e-06
Latitude	AT3G02035_CG	806	0.162986	3.30078e-06
Latitude	AT3G02115_CG	807	0.14275	4.7059e-05
Latitude	AT3G02485_CG	804	0.162568	3.5991e-06
Latitude	AT3G03145_CG	807	0.155269	9.3842e-06
Latitude	AT3G03235_CG	763	0.151807	2.54425e-05
Latitude	AT3G03235_CHG	764	0.170941	2.01223e-06
Latitude	AT3G03235_CHH	788	0.173614	9.43295e-07
Latitude	AT3G03385_CG	806	0.149617	1.9982e-05
Latitude	AT3G03625_CG	736	0.180538	8.21845e-07
Latitude	AT3G03945_CHH	807	0.151052	1.63886e-05
Latitude	AT3G03985_CG	796	0.145161	3.94188e-05
Latitude	AT3G03985_CHG	790	0.151927	1.80003e-05
Latitude	AT3G04195_CG	784	0.174455	8.89316e-07
Latitude	AT3G04285_CG	801	0.163379	3.35179e-06
Latitude	AT3G04335_CG	807	0.154133	1.09211e-05
Latitude	AT3G04385_CHH	803	0.14884	2.28805e-05
Latitude	AT3G04395_CHH	805	0.160141	4.97038e-06
Latitude	AT3G04515_CG	805	-0.163734	3.01369e-06
Latitude	AT3G04535_CG	806	-0.170286	1.1592e-06
Latitude	AT3G05835_CG	780	0.163918	4.18873e-06
Latitude	AT3G05905_CG	807	0.162668	3.40351e-06
Latitude	AT3G06575_CHH	804	0.1593	5.65401e-06
Latitude	AT3G06595_CHG	806	0.171131	1.02396e-06
Latitude	AT3G07305_CG	780	0.149512	2.75849e-05
Latitude	AT3G07375_CG	807	0.174069	6.51586e-07
Latitude	AT3G07395_CHG	769	-0.14415	6.02397e-05
Latitude	AT3G07615_CG	807	0.148543	2.26763e-05
Latitude	AT3G07765_CHH	755	-0.179462	6.93057e-07
Latitude	AT3G07835_CG	804	0.147602	2.64847e-05
Latitude	AT3G07875_CG	807	0.150258	1.81719e-05
Latitude	AT3G08575_CG	802	0.163612	3.19874e-06
Latitude	AT3G09335_CHH	806	0.144767	3.70194e-05
Latitude	AT3G09565_CHH	798	0.15322	1.37879e-05
Latitude	AT3G21781_CG	807	-0.170016	1.18765e-06
Latitude	AT3G21781_CHG	807	-0.164982	2.45494e-06
Latitude	AT3G21781_CHH	807	-0.165414	2.30858e-06
Latitude	AT3G27990_CG	807	0.175074	5.60229e-07
Latitude	AT3G27990_CHG	807	0.167327	1.75505e-06
Latitude	AT3G46614_CG	807	0.154473	1.0437e-05
Latitude	AT3G59695_CG	807	0.162477	3.49569e-06
Latitude	AT4G03935_CHG	797	0.17232	9.88984e-07
Latitude	AT4G04445_CG	805	0.173424	7.40639e-07
Latitude	AT4G04455_CG	797	0.168384	1.74963e-06
Latitude	AT4G05125_CHG	805	0.142495	4.96279e-05
Latitude	AT4G05315_CHG	764	0.178479	6.86639e-07
Latitude	AT4G05335_CG	763	0.175045	1.14535e-06
Latitude	AT4G05335_CHG	756	0.174669	1.35273e-06
Latitude	AT4G05455_CHG	806	0.162097	3.73796e-06
Latitude	AT4G05605_CG	806	0.141207	5.75028e-05
Latitude	AT4G05625_CHH	781	-0.164906	3.60576e-06
Latitude	AT4G05665_CHG	798	-0.15685	8.52834e-06
Latitude	AT4G05665_CHH	800	-0.145052	3.82077e-05
Latitude	AT4G05670_CHG	805	-0.162427	3.61981e-06
Latitude	AT4G05670_CHH	807	-0.167172	1.79476e-06
Latitude	AT4G05675_CHG	805	-0.161882	3.90548e-06
Latitude	AT4G05675_CHH	807	-0.165791	2.1879e-06
Latitude	AT4G05755_CG	807	0.165503	2.27973e-06
Latitude	AT4G05860_CHG	750	0.146041	5.96036e-05
Latitude	AT4G05985_CHG	807	0.167545	1.70091e-06
Latitude	AT4G06185_CG	796	-0.171686	1.10206e-06
Latitude	AT4G06185_CHG	782	-0.182697	2.68725e-07
Latitude	AT4G06185_CHH	801	-0.171822	9.99541e-07
Latitude	AT4G06820_CHH	803	0.143359	4.55925e-05
Latitude	AT4G06835_CHG	807	-0.180624	2.39521e-07
Latitude	AT4G06835_CHH	807	-0.162276	3.59559e-06
Latitude	AT4G07745_CG	802	-0.157581	7.33511e-06
Latitude	AT4G07745_CHG	802	-0.159035	6.02195e-06
Latitude	AT4G08915_CG	804	0.163968	2.95773e-06
Latitude	AT4G09605_CHG	800	-0.143423	4.67441e-05
Latitude	AT4G09725_CG	786	0.169665	1.71977e-06
Latitude	AT4G12917_CHH	783	0.158338	8.52031e-06
Latitude	AT4G13918_CG	806	0.154261	1.08721e-05
Latitude	AT4G14548_CG	787	0.168083	2.12035e-06
Latitude	AT5G00730_CHG	771	0.155121	1.51537e-05
Latitude	AT5G00920_CG	766	0.167326	3.21889e-06
Latitude	AT5G01105_CHH	807	0.164649	2.57387e-06
Latitude	AT5G01265_CG	807	0.153837	1.13593e-05
Latitude	AT5G01835_CG	807	0.166757	1.90508e-06
Latitude	AT5G02125_CHG	807	0.169603	1.26153e-06
Latitude	AT5G02125_CHH	807	0.153874	1.13027e-05
Latitude	AT5G02935_CHG	803	0.152418	1.43955e-05
Latitude	AT5G03805_CG	805	0.154241	1.10394e-05
Latitude	AT5G03815_CG	806	0.144562	3.79805e-05
Latitude	AT5G03815_CHG	806	0.156264	8.3159e-06
Latitude	AT5G03815_CHH	806	0.147044	2.77838e-05
Latitude	AT5G04375_CG	786	0.147782	3.19052e-05
Latitude	AT5G04515_CG	768	0.144172	6.07489e-05
Latitude	AT5G04525_CHG	758	0.157299	1.35713e-05
Latitude	AT5G05065_CHG	800	0.179813	3.05987e-07
Latitude	AT5G05175_CHH	804	0.169778	1.28715e-06
Latitude	AT5G05185_CG	806	0.172685	8.13723e-07
Latitude	AT5G05315_CHG	804	0.167481	1.79457e-06
Latitude	AT5G05525_CG	781	0.145966	4.22854e-05
Latitude	AT5G05745_CG	766	0.151292	2.61477e-05
Latitude	AT5G05905_CG	805	-0.177113	4.2511e-07
Latitude	AT5G05905_CHG	803	-0.18014	2.76466e-07
Latitude	AT5G05905_CHH	805	-0.154254	1.10204e-05
Latitude	AT5G06175_CHG	792	0.142896	5.44071e-05
Latitude	AT5G06405_CHH	797	0.153234	1.39351e-05
Latitude	AT5G06595_CHG	788	0.151229	2.01707e-05
Latitude	AT5G06665_CG	807	0.142024	5.14647e-05
Latitude	AT5G06855_CHG	774	0.154135	1.65475e-05
Latitude	AT5G06855_CHH	779	0.148984	2.98163e-05
Latitude	AT5G07145_CG	807	0.160206	4.79409e-06
Latitude	AT5G07265_CG	806	0.162037	3.76955e-06
Latitude	AT5G07885_CG	807	0.143871	4.09463e-05
Latitude	AT5G07895_CG	795	0.145886	3.64332e-05
Latitude	AT5G08425_CG	776	0.164996	3.8272e-06
Latitude	AT5G08920_CG	807	0.143733	4.1656e-05
Latitude	AT5G09040_CHH	806	0.166108	2.12154e-06
Latitude	AT5G09155_CG	807	0.156306	8.16311e-06
Latitude	AT5G09215_CG	801	0.150229	1.96024e-05
Latitude	AT5G09395_CG	807	0.156346	8.11939e-06
Latitude	AT5G09865_CHG	776	0.172578	1.3244e-06
Latitude	AT5G18245_CG	807	0.169219	1.33422e-06
Latitude	AT5G20858_CG	758	-0.174073	1.42495e-06
Latitude	AT5G34871_CHG	806	0.153524	1.19886e-05
Latitude	AT5G36002_CG	807	0.165788	2.18876e-06
Latitude	AT5G41612_CG	807	0.154925	9.82648e-06
Latitude	AT5G49152_CG	807	0.181339	2.14271e-07
Longitude	AT1G04063_CHH	807	-0.14472	3.68271e-05
Longitude	AT1G04103_CG	807	-0.143458	4.31046e-05
Longitude	AT1G04387_CG	764	0.16047	8.30604e-06
Longitude	AT1G04387_CHG	763	0.174644	1.21277e-06
Longitude	AT1G04423_CHH	786	-0.169592	1.73782e-06
Longitude	AT1G04425_CHG	806	-0.168501	1.50353e-06
Longitude	AT1G04577_CG	791	-0.146351	3.59854e-05
Longitude	AT1G06837_CHG	785	0.156753	1.02336e-05
Longitude	AT1G07023_CHH	787	-0.183654	2.12407e-07
Longitude	AT1G07100_CHH	786	-0.166149	2.82328e-06
Longitude	AT1G07123_CHG	800	0.157443	7.67214e-06
Longitude	AT1G07127_CG	791	-0.160911	5.41335e-06
Longitude	AT1G07183_CHG	778	0.143514	5.88497e-05
Longitude	AT1G07237_CHG	782	-0.170507	1.62167e-06
Longitude	AT1G07237_CHH	783	-0.171447	1.3961e-06
Longitude	AT1G07267_CHG	802	0.174018	7.11124e-07
Longitude	AT1G07537_CHH	794	0.153982	1.312e-05
Longitude	AT1G07553_CHG	782	0.143318	5.76716e-05
Longitude	AT1G07557_CHG	782	0.143235	5.8248e-05
Longitude	AT1G07743_CG	782	0.164226	3.90266e-06
Longitude	AT1G07743_CHG	775	0.17349	1.18067e-06
Longitude	AT1G07777_CG	759	0.182376	4.22243e-07
Longitude	AT1G07887_CHG	806	-0.169424	1.31463e-06
Longitude	AT1G07887_CHH	806	-0.163727	2.97414e-06
Longitude	AT1G08007_CG	807	0.180872	2.30448e-07
Longitude	AT1G08207_CG	779	-0.163662	4.3996e-06
Longitude	AT1G08323_CG	803	0.165353	2.46723e-06
Longitude	AT1G08513_CHG	806	0.160645	4.57333e-06
Longitude	AT1G08757_CHG	804	0.144032	4.1483e-05
Longitude	AT1G08857_CHH	807	-0.150873	1.67763e-05
Longitude	AT1G08933_CHH	764	-0.185564	2.39629e-07
Longitude	AT1G09773_CHH	807	0.167673	1.66959e-06
Longitude	AT1G09847_CHH	806	-0.149796	1.95262e-05
Longitude	AT1G09853_CHH	806	-0.149126	2.12875e-05
Longitude	AT1G09893_CG	805	0.151476	1.58875e-05
Longitude	AT1G49832_CHG	795	-0.16059	5.35473e-06
Longitude	AT1G49832_CHH	794	-0.149385	2.37379e-05
Longitude	AT1G65830_CG	751	-0.16932	3.06943e-06
Longitude	AT1G66173_CG	807	-0.151005	1.64898e-05
Longitude	AT1G66783_CHG	768	0.148704	3.51389e-05
Longitude	AT1G68950_CG	736	-0.163723	8.03259e-06
Longitude	AT2G01422_CG	774	-0.146292	4.4005e-05
Longitude	AT2G01422_CHG	774	-0.158429	9.48884e-06
Longitude	AT2G01422_CHH	774	-0.16035	7.36367e-06
Longitude	AT2G04005_CHH	806	-0.161821	3.88459e-06
Longitude	AT2G04075_CHH	805	-0.161948	3.87002e-06
Longitude	AT2G04085_CHG	806	-0.160999	4.35507e-06
Longitude	AT2G04085_CHH	807	-0.166398	2.00589e-06
Longitude	AT2G04665_CG	804	-0.149545	2.06546e-05
Longitude	AT2G04775_CG	780	-0.164773	3.72538e-06
Longitude	AT2G04785_CG	780	-0.170172	1.75358e-06
Longitude	AT2G04915_CHH	806	-0.141767	5.36922e-05
Longitude	AT2G05075_CHG	791	-0.160527	5.70325e-06
Longitude	AT2G05075_CHH	793	-0.15833	7.46928e-06
Longitude	AT2G05465_CG	783	-0.183595	2.30095e-07
Longitude	AT2G05485_CG	783	-0.171046	1.4785e-06
Longitude	AT2G05518_CG	798	-0.145071	3.8978e-05
Longitude	AT2G05695_CHG	803	-0.164935	2.61777e-06
Longitude	AT2G05825_CG	802	-0.171859	9.78761e-07
Longitude	AT2G05835_CG	802	-0.150658	1.83244e-05
Longitude	AT2G05835_CHG	802	-0.147286	2.82113e-05
Longitude	AT2G05925_CG	806	0.162296	3.63565e-06
Longitude	AT2G06315_CHH	782	-0.182072	2.95529e-07
Longitude	AT2G06855_CHH	762	-0.149323	3.49692e-05
Longitude	AT2G07042_CHG	806	0.16558	2.28752e-06
Longitude	AT2G07042_CHH	806	0.160521	4.6526e-06
Longitude	AT2G07305_CG	807	0.150709	1.71377e-05
Longitude	AT2G07545_CHH	795	-0.164222	3.24448e-06
Longitude	AT2G07645_CHH	805	-0.170897	1.07623e-06
Longitude	AT2G08045_CG	806	-0.149312	2.07855e-05
Longitude	AT2G08295_CHG	806	0.164809	2.55249e-06
Longitude	AT2G08335_CG	805	0.15232	1.42258e-05
Longitude	AT2G08345_CG	807	0.142813	4.66898e-05
Longitude	AT2G08485_CG	806	-0.149034	2.1542e-05
Longitude	AT2G08545_CHH	799	0.14883	2.40152e-05
Longitude	AT2G08660_CG	807	-0.153075	1.2565e-05
Longitude	AT2G08740_CG	796	-0.163625	3.47612e-06
Longitude	AT2G09045_CG	807	-0.144845	3.62532e-05
Longitude	AT2G09085_CG	779	-0.157357	1.02236e-05
Longitude	AT2G09085_CHG	792	-0.150015	2.24393e-05
Longitude	AT2G09540_CG	806	-0.17812	3.58506e-07
Longitude	AT2G09550_CHG	805	-0.145851	3.26755e-05
Longitude	AT2G15555_CG	806	-0.152521	1.3686e-05
Longitude	AT2G30945_CG	804	0.157031	7.69712e-06
Longitude	AT2G32315_CG	806	0.158071	6.51126e-06
Longitude	AT2G32315_CHH	806	0.152081	1.44993e-05
Longitude	AT2G34202_CG	744	-0.178519	9.55495e-07
Longitude	AT2G35738_CG	807	-0.147476	2.59943e-05
Longitude	AT2G44995_CG	779	0.148752	3.06891e-05
Longitude	AT2G44995_CHG	796	0.167085	2.1371e-06
Longitude	AT2G46572_CG	807	-0.181148	2.20754e-07
Longitude	AT3G01585_CHH	807	-0.154008	1.11032e-05
Longitude	AT3G01835_CG	755	-0.186849	2.32587e-07
Longitude	AT3G01835_CHG	749	-0.181265	5.91509e-07
Longitude	AT3G01845_CG	743	-0.187077	2.80382e-07
Longitude	AT3G01845_CHG	740	-0.167836	4.42181e-06
Longitude	AT3G02315_CG	780	0.144587	5.05793e-05
Longitude	AT3G02545_CG	807	0.165812	2.18133e-06
Longitude	AT3G03702_CHH	807	-0.170917	1.04045e-06
Longitude	AT3G04185_CG	807	-0.151609	1.52379e-05
Longitude	AT3G04335_CG	807	-0.142693	4.73892e-05
Longitude	AT3G04585_CG	807	-0.180246	2.54011e-07
Longitude	AT3G04585_CHG	806	-0.151382	1.58887e-05
Longitude	AT3G05295_CHG	806	0.162286	3.64092e-06
Longitude	AT3G05535_CG	734	0.169205	4.03352e-06
Longitude	AT3G06025_CG	736	0.167575	4.85798e-06
Longitude	AT3G06025_CHG	734	0.149316	4.88173e-05
Longitude	AT3G06065_CG	747	-0.14918	4.25108e-05
Longitude	AT3G06125_CG	807	-0.14795	2.44687e-05
Longitude	AT3G06465_CG	764	-0.158016	1.14353e-05
Longitude	AT3G06575_CG	804	-0.150485	1.82923e-05
Longitude	AT3G07825_CG	762	-0.167813	3.19542e-06
Longitude	AT3G07875_CG	807	0.159612	5.20318e-06
Longitude	AT3G08170_CG	807	0.144936	3.58432e-05
Longitude	AT3G08285_CHH	807	0.160113	4.8559e-06
Longitude	AT3G08595_CG	766	0.165461	4.15019e-06
Longitude	AT3G08675_CG	806	-0.161953	3.81416e-06
Longitude	AT3G09125_CG	800	0.143047	4.89593e-05
Longitude	AT3G09125_CHG	800	0.168079	1.74771e-06
Longitude	AT3G09425_CHG	805	-0.169953	1.2357e-06
Longitude	AT3G09435_CHG	804	-0.171297	1.0306e-06
Longitude	AT3G09445_CHG	796	-0.143638	4.75679e-05
Longitude	AT3G25795_CG	806	-0.1484	2.33687e-05
Longitude	AT3G52535_CHH	807	-0.155623	8.9485e-06
Longitude	AT4G03765_CHH	806	0.169286	1.34135e-06
Longitude	AT4G03935_CHG	797	0.146032	3.4975e-05
Longitude	AT4G03935_CHH	797	0.15597	9.71613e-06
Longitude	AT4G04223_CG	785	0.147565	3.31599e-05
Longitude	AT4G04295_CHG	804	-0.14179	5.4699e-05
Longitude	AT4G04315_CG	804	-0.148394	2.3942e-05
Longitude	AT4G04805_CG	773	-0.149933	2.84517e-05
Longitude	AT4G04805_CHH	758	-0.162883	6.56904e-06
Longitude	AT4G04825_CHG	761	0.163692	5.65588e-06
Longitude	AT4G05335_CHH	765	0.160891	7.75255e-06
Longitude	AT4G05565_CHH	797	-0.177612	4.49948e-07
Longitude	AT4G05720_CG	807	0.174513	6.09594e-07
Longitude	AT4G05720_CHH	807	0.14942	2.02551e-05
Longitude	AT4G05745_CG	807	0.151661	1.51352e-05
Longitude	AT4G05920_CHG	748	-0.176975	1.1126e-06
Longitude	AT4G06095_CG	762	0.164552	4.96986e-06
Longitude	AT4G06095_CHG	776	0.162138	5.64092e-06
Longitude	AT4G06140_CG	804	0.15585	9.02127e-06
Longitude	AT4G06140_CHG	795	0.157805	7.80477e-06
Longitude	AT4G06800_CG	806	0.165195	2.41652e-06
Longitude	AT4G06800_CHH	806	0.1543	1.0816e-05
Longitude	AT4G07250_CHG	791	-0.160023	6.10674e-06
Longitude	AT4G07395_CG	801	0.154532	1.11718e-05
Longitude	AT4G08295_CHG	798	-0.154841	1.11403e-05
Longitude	AT4G08585_CHH	807	0.147966	2.44166e-05
Longitude	AT4G08595_CG	806	0.17405	6.63966e-07
Longitude	AT4G08595_CHG	803	0.166086	2.22329e-06
Longitude	AT4G08595_CHH	806	0.149827	1.94477e-05
Longitude	AT4G08915_CG	804	0.165981	2.22419e-06
Longitude	AT4G13494_CHH	772	-0.145658	4.86072e-05
Longitude	AT4G14504_CG	795	0.154653	1.18634e-05
Longitude	AT4G38552_CG	807	-0.157902	6.57531e-06
Longitude	AT5G00885_CG	733	-0.178683	1.12364e-06
Longitude	AT5G00885_CHG	733	-0.172004	2.81552e-06
Longitude	AT5G00965_CG	807	0.176266	4.67796e-07
Longitude	AT5G01675_CG	807	-0.175946	4.91085e-07
Longitude	AT5G01915_CHG	801	-0.14304	4.84654e-05
Longitude	AT5G02935_CG	805	-0.145468	3.42907e-05
Longitude	AT5G03805_CG	805	0.154021	1.13666e-05
Longitude	AT5G04255_CHH	768	-0.177424	7.48932e-07
Longitude	AT5G04505_CHG	805	-0.179292	3.04565e-07
Longitude	AT5G04505_CHH	805	-0.171085	1.04696e-06
Longitude	AT5G04515_CG	768	-0.154378	1.73065e-05
Longitude	AT5G04515_CHG	767	-0.169599	2.31688e-06
Longitude	AT5G04525_CG	768	-0.150174	2.9321e-05
Longitude	AT5G04585_CHG	807	-0.169867	1.21372e-06
Longitude	AT5G04585_CHH	807	-0.148135	2.38943e-05
Longitude	AT5G04615_CG	804	-0.174573	6.33928e-07
Longitude	AT5G04615_CHG	804	-0.171978	9.32191e-07
Longitude	AT5G04615_CHH	804	-0.181126	2.33282e-07
Longitude	AT5G04855_CHH	802	0.141436	5.835e-05
Longitude	AT5G04865_CG	774	-0.170244	1.90262e-06
Longitude	AT5G04915_CHG	788	0.163924	3.73531e-06
Longitude	AT5G05065_CHH	801	0.173571	7.72099e-07
Longitude	AT5G05185_CG	806	0.169678	1.26686e-06
Longitude	AT5G05185_CHG	802	0.152524	1.43727e-05
Longitude	AT5G05265_CG	801	0.144862	3.86849e-05
Longitude	AT5G05265_CHG	803	0.154609	1.07818e-05
Longitude	AT5G05455_CG	769	0.182084	3.70185e-07
Longitude	AT5G05455_CHH	776	0.159135	8.41838e-06
Longitude	AT5G05555_CHG	788	-0.146947	3.45854e-05
Longitude	AT5G05855_CHG	764	-0.144679	5.98018e-05
Longitude	AT5G06045_CG	805	0.178392	3.49668e-07
Longitude	AT5G06045_CHG	807	0.157011	7.42072e-06
Longitude	AT5G06045_CHH	807	0.153342	1.21289e-05
Longitude	AT5G06175_CG	793	0.144459	4.44529e-05
Longitude	AT5G08225_CHG	769	-0.14863	3.50457e-05
Longitude	AT5G08810_CG	806	0.147656	2.56996e-05
Longitude	AT5G09065_CG	799	-0.157641	7.56894e-06
Longitude	AT5G10965_CG	807	-0.173486	7.10938e-07
Longitude	AT5G23155_CG	807	-0.159899	5.00168e-06
Longitude	AT5G28824_CG	806	-0.158443	6.18887e-06
Longitude	AT5G34871_CG	807	-0.167323	1.7561e-06
Longitude	AT5G43725_CG	807	-0.152965	1.27492e-05
Longitude	AT5G49615_CG	806	-0.161777	3.90833e-06
Longitude	AT5G61455_CHH	801	-0.177623	4.20347e-07
