# Supplementary material for: Epiallelic variation of non-coding RNA genes and their phenotypic consequences
Source: Nat Commun. 2024 Feb 14;15:1375. doi: 10.1038/s41467-024-45771-5 (PMC10867003; doi:10.1038/s41467-024-45771-5)
Supplement: Supplementary file 7 — Supplementary Data 4 [file 41467_2024_45771_MOESM7_ESM.xlsx]

## Sheet: Supplementary Data 4
Supplementary Data 4. Significant correlation (q<0.01) between DNA methylation of ncRNA genes and other 303 phenotypes of natural accessions
Study	Phenotype Name	Phenotype group	Gene	Context	n	r	p-value
Grimm DG, Roqueiro D, Salomé PA, et al. easyGWAS: A Cloud-Based Platform for Comparing the Results of Genome-Wide Association Studies.	CL	Plant structure	AT1G04467	CHG	722	-0.184367	6.09453e-07
Grimm DG, Roqueiro D, Salomé PA, et al. easyGWAS: A Cloud-Based Platform for Comparing the Results of Genome-Wide Association Studies.	CL	Plant structure	AT1G06583	CHH	689	-0.158259	3.00766e-05
Grimm DG, Roqueiro D, Salomé PA, et al. easyGWAS: A Cloud-Based Platform for Comparing the Results of Genome-Wide Association Studies.	CL	Plant structure	AT1G06587	CHH	689	-0.158259	3.00766e-05
Grimm DG, Roqueiro D, Salomé PA, et al. easyGWAS: A Cloud-Based Platform for Comparing the Results of Genome-Wide Association Studies.	CL	Plant structure	AT1G06667	CHG	719	-0.190939	2.48949e-07
Grimm DG, Roqueiro D, Salomé PA, et al. easyGWAS: A Cloud-Based Platform for Comparing the Results of Genome-Wide Association Studies.	CL	Plant structure	AT1G06703	CG	716	0.162549	1.23676e-05
Grimm DG, Roqueiro D, Salomé PA, et al. easyGWAS: A Cloud-Based Platform for Comparing the Results of Genome-Wide Association Studies.	CL	Plant structure	AT1G06747	CHG	722	-0.191576	2.13866e-07
Grimm DG, Roqueiro D, Salomé PA, et al. easyGWAS: A Cloud-Based Platform for Comparing the Results of Genome-Wide Association Studies.	CL	Plant structure	AT1G06943	CHG	718	-0.163039	1.13081e-05
Grimm DG, Roqueiro D, Salomé PA, et al. easyGWAS: A Cloud-Based Platform for Comparing the Results of Genome-Wide Association Studies.	CL	Plant structure	AT1G06997	CHG	711	-0.19324	2.0736e-07
Grimm DG, Roqueiro D, Salomé PA, et al. easyGWAS: A Cloud-Based Platform for Comparing the Results of Genome-Wide Association Studies.	CL	Plant structure	AT1G07003	CHG	718	-0.16518	8.62811e-06
Grimm DG, Roqueiro D, Salomé PA, et al. easyGWAS: A Cloud-Based Platform for Comparing the Results of Genome-Wide Association Studies.	CL	Plant structure	AT1G07233	CHG	719	-0.15274	3.91184e-05
Grimm DG, Roqueiro D, Salomé PA, et al. easyGWAS: A Cloud-Based Platform for Comparing the Results of Genome-Wide Association Studies.	CL	Plant structure	AT1G07383	CHG	716	-0.153201	3.84588e-05
Grimm DG, Roqueiro D, Salomé PA, et al. easyGWAS: A Cloud-Based Platform for Comparing the Results of Genome-Wide Association Studies.	CL	Plant structure	AT1G07793	CHH	704	-0.154603	3.79552e-05
Grimm DG, Roqueiro D, Salomé PA, et al. easyGWAS: A Cloud-Based Platform for Comparing the Results of Genome-Wide Association Studies.	CL	Plant structure	AT1G07813	CG	722	-0.163481	1.01075e-05
Grimm DG, Roqueiro D, Salomé PA, et al. easyGWAS: A Cloud-Based Platform for Comparing the Results of Genome-Wide Association Studies.	CL	Plant structure	AT1G26558	CHG	688	-0.160481	2.34563e-05
Grimm DG, Roqueiro D, Salomé PA, et al. easyGWAS: A Cloud-Based Platform for Comparing the Results of Genome-Wide Association Studies.	CL	Plant structure	AT1G67481	CHH	722	-0.160011	1.56082e-05
Grimm DG, Roqueiro D, Salomé PA, et al. easyGWAS: A Cloud-Based Platform for Comparing the Results of Genome-Wide Association Studies.	CL	Plant structure	AT2G04725	CHG	723	-0.151593	4.26263e-05
Grimm DG, Roqueiro D, Salomé PA, et al. easyGWAS: A Cloud-Based Platform for Comparing the Results of Genome-Wide Association Studies.	CL	Plant structure	AT2G04765	CHG	713	-0.170464	4.71047e-06
Grimm DG, Roqueiro D, Salomé PA, et al. easyGWAS: A Cloud-Based Platform for Comparing the Results of Genome-Wide Association Studies.	CL	Plant structure	AT2G04915	CHH	722	-0.16552	7.79639e-06
Grimm DG, Roqueiro D, Salomé PA, et al. easyGWAS: A Cloud-Based Platform for Comparing the Results of Genome-Wide Association Studies.	CL	Plant structure	AT2G04975	CHG	708	-0.159875	1.91991e-05
Grimm DG, Roqueiro D, Salomé PA, et al. easyGWAS: A Cloud-Based Platform for Comparing the Results of Genome-Wide Association Studies.	CL	Plant structure	AT2G05465	CHG	699	-0.156223	3.34754e-05
Grimm DG, Roqueiro D, Salomé PA, et al. easyGWAS: A Cloud-Based Platform for Comparing the Results of Genome-Wide Association Studies.	CL	Plant structure	AT2G05495	CHG	664	-0.194877	4.17582e-07
Grimm DG, Roqueiro D, Salomé PA, et al. easyGWAS: A Cloud-Based Platform for Comparing the Results of Genome-Wide Association Studies.	CL	Plant structure	AT2G05525	CHG	662	-0.163495	2.36684e-05
Grimm DG, Roqueiro D, Salomé PA, et al. easyGWAS: A Cloud-Based Platform for Comparing the Results of Genome-Wide Association Studies.	CL	Plant structure	AT2G05685	CHG	683	-0.163832	1.6859e-05
Grimm DG, Roqueiro D, Salomé PA, et al. easyGWAS: A Cloud-Based Platform for Comparing the Results of Genome-Wide Association Studies.	CL	Plant structure	AT2G05925	CHG	722	-0.170526	4.06776e-06
Grimm DG, Roqueiro D, Salomé PA, et al. easyGWAS: A Cloud-Based Platform for Comparing the Results of Genome-Wide Association Studies.	CL	Plant structure	AT2G06355	CG	710	-0.160189	1.79831e-05
Grimm DG, Roqueiro D, Salomé PA, et al. easyGWAS: A Cloud-Based Platform for Comparing the Results of Genome-Wide Association Studies.	CL	Plant structure	AT2G06355	CHG	710	-0.169042	5.92763e-06
Grimm DG, Roqueiro D, Salomé PA, et al. easyGWAS: A Cloud-Based Platform for Comparing the Results of Genome-Wide Association Studies.	CL	Plant structure	AT2G06355	CHH	718	-0.17081	4.16792e-06
Grimm DG, Roqueiro D, Salomé PA, et al. easyGWAS: A Cloud-Based Platform for Comparing the Results of Genome-Wide Association Studies.	CL	Plant structure	AT2G06435	CHH	718	0.153574	3.58905e-05
Grimm DG, Roqueiro D, Salomé PA, et al. easyGWAS: A Cloud-Based Platform for Comparing the Results of Genome-Wide Association Studies.	CL	Plant structure	AT2G06805	CG	723	-0.157492	2.09996e-05
Grimm DG, Roqueiro D, Salomé PA, et al. easyGWAS: A Cloud-Based Platform for Comparing the Results of Genome-Wide Association Studies.	CL	Plant structure	AT2G07135	CHG	699	-0.165574	1.08191e-05
Grimm DG, Roqueiro D, Salomé PA, et al. easyGWAS: A Cloud-Based Platform for Comparing the Results of Genome-Wide Association Studies.	CL	Plant structure	AT2G07213	CHG	667	-0.17757	3.94801e-06
Grimm DG, Roqueiro D, Salomé PA, et al. easyGWAS: A Cloud-Based Platform for Comparing the Results of Genome-Wide Association Studies.	CL	Plant structure	AT2G07865	CHG	695	-0.180659	1.63797e-06
Grimm DG, Roqueiro D, Salomé PA, et al. easyGWAS: A Cloud-Based Platform for Comparing the Results of Genome-Wide Association Studies.	CL	Plant structure	AT2G07865	CHH	709	-0.170105	5.24781e-06
Grimm DG, Roqueiro D, Salomé PA, et al. easyGWAS: A Cloud-Based Platform for Comparing the Results of Genome-Wide Association Studies.	CL	Plant structure	AT2G07870	CHG	695	-0.180659	1.63797e-06
Grimm DG, Roqueiro D, Salomé PA, et al. easyGWAS: A Cloud-Based Platform for Comparing the Results of Genome-Wide Association Studies.	CL	Plant structure	AT2G07870	CHH	709	-0.170105	5.24781e-06
Grimm DG, Roqueiro D, Salomé PA, et al. easyGWAS: A Cloud-Based Platform for Comparing the Results of Genome-Wide Association Studies.	CL	Plant structure	AT2G08045	CHG	722	-0.150027	5.18375e-05
Grimm DG, Roqueiro D, Salomé PA, et al. easyGWAS: A Cloud-Based Platform for Comparing the Results of Genome-Wide Association Studies.	CL	Plant structure	AT2G08050	CHG	723	-0.165176	8.0301e-06
Grimm DG, Roqueiro D, Salomé PA, et al. easyGWAS: A Cloud-Based Platform for Comparing the Results of Genome-Wide Association Studies.	CL	Plant structure	AT2G08175	CHG	723	-0.155413	2.7029e-05
Grimm DG, Roqueiro D, Salomé PA, et al. easyGWAS: A Cloud-Based Platform for Comparing the Results of Genome-Wide Association Studies.	CL	Plant structure	AT2G08895	CHH	721	-0.186417	4.628e-07
Grimm DG, Roqueiro D, Salomé PA, et al. easyGWAS: A Cloud-Based Platform for Comparing the Results of Genome-Wide Association Studies.	CL	Plant structure	AT2G09150	CHG	663	-0.159403	3.73832e-05
Grimm DG, Roqueiro D, Salomé PA, et al. easyGWAS: A Cloud-Based Platform for Comparing the Results of Genome-Wide Association Studies.	CL	Plant structure	AT2G10606	CHG	715	-0.17373	2.96975e-06
Grimm DG, Roqueiro D, Salomé PA, et al. easyGWAS: A Cloud-Based Platform for Comparing the Results of Genome-Wide Association Studies.	CL	Plant structure	AT2G10921	CHH	654	-0.185059	1.89077e-06
Grimm DG, Roqueiro D, Salomé PA, et al. easyGWAS: A Cloud-Based Platform for Comparing the Results of Genome-Wide Association Studies.	CL	Plant structure	AT2G16245	CG	723	-0.17964	1.1648e-06
Grimm DG, Roqueiro D, Salomé PA, et al. easyGWAS: A Cloud-Based Platform for Comparing the Results of Genome-Wide Association Studies.	CL	Plant structure	AT2G39675	CG	723	-0.168247	5.40087e-06
Grimm DG, Roqueiro D, Salomé PA, et al. easyGWAS: A Cloud-Based Platform for Comparing the Results of Genome-Wide Association Studies.	CL	Plant structure	AT2G39675	CHG	723	-0.169389	4.65184e-06
Grimm DG, Roqueiro D, Salomé PA, et al. easyGWAS: A Cloud-Based Platform for Comparing the Results of Genome-Wide Association Studies.	CL	Plant structure	AT2G39681	CG	722	-0.163296	1.03468e-05
Grimm DG, Roqueiro D, Salomé PA, et al. easyGWAS: A Cloud-Based Platform for Comparing the Results of Genome-Wide Association Studies.	CL	Plant structure	AT2G39681	CHG	722	-0.186845	4.27193e-07
Grimm DG, Roqueiro D, Salomé PA, et al. easyGWAS: A Cloud-Based Platform for Comparing the Results of Genome-Wide Association Studies.	CL	Plant structure	AT2G39681	CHH	723	-0.15954	1.63238e-05
Grimm DG, Roqueiro D, Salomé PA, et al. easyGWAS: A Cloud-Based Platform for Comparing the Results of Genome-Wide Association Studies.	CL	Plant structure	AT2G45780	CHG	722	-0.164738	8.61557e-06
Grimm DG, Roqueiro D, Salomé PA, et al. easyGWAS: A Cloud-Based Platform for Comparing the Results of Genome-Wide Association Studies.	CL	Plant structure	AT2G45780	CHH	722	-0.171607	3.52592e-06
Grimm DG, Roqueiro D, Salomé PA, et al. easyGWAS: A Cloud-Based Platform for Comparing the Results of Genome-Wide Association Studies.	CL	Plant structure	AT3G04385	CHH	720	-0.150002	5.32568e-05
Grimm DG, Roqueiro D, Salomé PA, et al. easyGWAS: A Cloud-Based Platform for Comparing the Results of Genome-Wide Association Studies.	CL	Plant structure	AT3G04585	CHG	722	-0.153062	3.62733e-05
Grimm DG, Roqueiro D, Salomé PA, et al. easyGWAS: A Cloud-Based Platform for Comparing the Results of Genome-Wide Association Studies.	CL	Plant structure	AT3G04585	CHH	723	-0.17461	2.32107e-06
Grimm DG, Roqueiro D, Salomé PA, et al. easyGWAS: A Cloud-Based Platform for Comparing the Results of Genome-Wide Association Studies.	CL	Plant structure	AT3G05785	CHG	710	-0.168232	6.57714e-06
Grimm DG, Roqueiro D, Salomé PA, et al. easyGWAS: A Cloud-Based Platform for Comparing the Results of Genome-Wide Association Studies.	CL	Plant structure	AT3G05895	CG	714	-0.152809	4.12929e-05
Grimm DG, Roqueiro D, Salomé PA, et al. easyGWAS: A Cloud-Based Platform for Comparing the Results of Genome-Wide Association Studies.	CL	Plant structure	AT3G05895	CHG	715	-0.174048	2.84666e-06
Grimm DG, Roqueiro D, Salomé PA, et al. easyGWAS: A Cloud-Based Platform for Comparing the Results of Genome-Wide Association Studies.	CL	Plant structure	AT3G06355	CHG	723	-0.148875	5.85582e-05
Grimm DG, Roqueiro D, Salomé PA, et al. easyGWAS: A Cloud-Based Platform for Comparing the Results of Genome-Wide Association Studies.	CL	Plant structure	AT3G06645	CG	694	-0.171481	5.54532e-06
Grimm DG, Roqueiro D, Salomé PA, et al. easyGWAS: A Cloud-Based Platform for Comparing the Results of Genome-Wide Association Studies.	CL	Plant structure	AT3G06645	CHH	694	-0.178662	2.17635e-06
Grimm DG, Roqueiro D, Salomé PA, et al. easyGWAS: A Cloud-Based Platform for Comparing the Results of Genome-Wide Association Studies.	CL	Plant structure	AT3G06955	CHG	714	-0.160632	1.61253e-05
Grimm DG, Roqueiro D, Salomé PA, et al. easyGWAS: A Cloud-Based Platform for Comparing the Results of Genome-Wide Association Studies.	CL	Plant structure	AT3G08370	CHG	718	-0.155975	2.69453e-05
Grimm DG, Roqueiro D, Salomé PA, et al. easyGWAS: A Cloud-Based Platform for Comparing the Results of Genome-Wide Association Studies.	CL	Plant structure	AT3G08370	CHH	718	-0.183477	7.42599e-07
Grimm DG, Roqueiro D, Salomé PA, et al. easyGWAS: A Cloud-Based Platform for Comparing the Results of Genome-Wide Association Studies.	CL	Plant structure	AT3G08575	CHG	720	-0.155825	2.67348e-05
Grimm DG, Roqueiro D, Salomé PA, et al. easyGWAS: A Cloud-Based Platform for Comparing the Results of Genome-Wide Association Studies.	CL	Plant structure	AT3G09325	CHG	720	-0.167267	6.41366e-06
Grimm DG, Roqueiro D, Salomé PA, et al. easyGWAS: A Cloud-Based Platform for Comparing the Results of Genome-Wide Association Studies.	CL	Plant structure	AT3G09325	CHH	720	-0.192312	1.99375e-07
Grimm DG, Roqueiro D, Salomé PA, et al. easyGWAS: A Cloud-Based Platform for Comparing the Results of Genome-Wide Association Studies.	CL	Plant structure	AT3G09335	CHG	722	-0.169146	4.87616e-06
Grimm DG, Roqueiro D, Salomé PA, et al. easyGWAS: A Cloud-Based Platform for Comparing the Results of Genome-Wide Association Studies.	CL	Plant structure	AT3G09335	CHH	722	-0.169324	4.76359e-06
Grimm DG, Roqueiro D, Salomé PA, et al. easyGWAS: A Cloud-Based Platform for Comparing the Results of Genome-Wide Association Studies.	CL	Plant structure	AT3G09465	CHG	723	-0.149194	5.64332e-05
Grimm DG, Roqueiro D, Salomé PA, et al. easyGWAS: A Cloud-Based Platform for Comparing the Results of Genome-Wide Association Studies.	CL	Plant structure	AT3G48057	CHG	722	-0.186773	4.31653e-07
Grimm DG, Roqueiro D, Salomé PA, et al. easyGWAS: A Cloud-Based Platform for Comparing the Results of Genome-Wide Association Studies.	CL	Plant structure	AT3G48057	CHH	722	-0.180617	1.03426e-06
Grimm DG, Roqueiro D, Salomé PA, et al. easyGWAS: A Cloud-Based Platform for Comparing the Results of Genome-Wide Association Studies.	CL	Plant structure	AT3G54625	CG	723	-0.157755	2.03333e-05
Grimm DG, Roqueiro D, Salomé PA, et al. easyGWAS: A Cloud-Based Platform for Comparing the Results of Genome-Wide Association Studies.	CL	Plant structure	AT4G03038	CG	723	-0.160525	1.44443e-05
Grimm DG, Roqueiro D, Salomé PA, et al. easyGWAS: A Cloud-Based Platform for Comparing the Results of Genome-Wide Association Studies.	CL	Plant structure	AT4G03039	CG	692	-0.179691	1.96348e-06
Grimm DG, Roqueiro D, Salomé PA, et al. easyGWAS: A Cloud-Based Platform for Comparing the Results of Genome-Wide Association Studies.	CL	Plant structure	AT4G04315	CG	720	-0.150244	5.17748e-05
Grimm DG, Roqueiro D, Salomé PA, et al. easyGWAS: A Cloud-Based Platform for Comparing the Results of Genome-Wide Association Studies.	CL	Plant structure	AT4G04315	CHG	720	-0.173983	2.65035e-06
Grimm DG, Roqueiro D, Salomé PA, et al. easyGWAS: A Cloud-Based Platform for Comparing the Results of Genome-Wide Association Studies.	CL	Plant structure	AT4G04535	CG	722	-0.156715	2.33889e-05
Grimm DG, Roqueiro D, Salomé PA, et al. easyGWAS: A Cloud-Based Platform for Comparing the Results of Genome-Wide Association Studies.	CL	Plant structure	AT4G04535	CHG	723	-0.15971	1.59834e-05
Grimm DG, Roqueiro D, Salomé PA, et al. easyGWAS: A Cloud-Based Platform for Comparing the Results of Genome-Wide Association Studies.	CL	Plant structure	AT4G04535	CHH	723	-0.157955	1.9841e-05
Grimm DG, Roqueiro D, Salomé PA, et al. easyGWAS: A Cloud-Based Platform for Comparing the Results of Genome-Wide Association Studies.	CL	Plant structure	AT4G04565	CHG	723	-0.151919	4.10195e-05
Grimm DG, Roqueiro D, Salomé PA, et al. easyGWAS: A Cloud-Based Platform for Comparing the Results of Genome-Wide Association Studies.	CL	Plant structure	AT4G04895	CHG	664	-0.166387	1.63639e-05
Grimm DG, Roqueiro D, Salomé PA, et al. easyGWAS: A Cloud-Based Platform for Comparing the Results of Genome-Wide Association Studies.	CL	Plant structure	AT4G04945	CHG	720	-0.171599	3.64111e-06
Grimm DG, Roqueiro D, Salomé PA, et al. easyGWAS: A Cloud-Based Platform for Comparing the Results of Genome-Wide Association Studies.	CL	Plant structure	AT4G05205	CHG	678	-0.162066	2.23308e-05
Grimm DG, Roqueiro D, Salomé PA, et al. easyGWAS: A Cloud-Based Platform for Comparing the Results of Genome-Wide Association Studies.	CL	Plant structure	AT4G05455	CHG	723	-0.18872	3.19358e-07
Grimm DG, Roqueiro D, Salomé PA, et al. easyGWAS: A Cloud-Based Platform for Comparing the Results of Genome-Wide Association Studies.	CL	Plant structure	AT4G05855	CG	687	-0.161472	2.11384e-05
Grimm DG, Roqueiro D, Salomé PA, et al. easyGWAS: A Cloud-Based Platform for Comparing the Results of Genome-Wide Association Studies.	CL	Plant structure	AT4G05855	CHG	690	-0.156405	3.68503e-05
Grimm DG, Roqueiro D, Salomé PA, et al. easyGWAS: A Cloud-Based Platform for Comparing the Results of Genome-Wide Association Studies.	CL	Plant structure	AT4G05995	CHH	723	-0.173264	2.78231e-06
Grimm DG, Roqueiro D, Salomé PA, et al. easyGWAS: A Cloud-Based Platform for Comparing the Results of Genome-Wide Association Studies.	CL	Plant structure	AT4G06800	CG	722	-0.190223	2.6112e-07
Grimm DG, Roqueiro D, Salomé PA, et al. easyGWAS: A Cloud-Based Platform for Comparing the Results of Genome-Wide Association Studies.	CL	Plant structure	AT4G07300	CHG	719	-0.188828	3.38943e-07
Grimm DG, Roqueiro D, Salomé PA, et al. easyGWAS: A Cloud-Based Platform for Comparing the Results of Genome-Wide Association Studies.	CL	Plant structure	AT4G07405	CHG	723	-0.162094	1.18713e-05
Grimm DG, Roqueiro D, Salomé PA, et al. easyGWAS: A Cloud-Based Platform for Comparing the Results of Genome-Wide Association Studies.	CL	Plant structure	AT4G07975	CHH	723	-0.179332	1.21583e-06
Grimm DG, Roqueiro D, Salomé PA, et al. easyGWAS: A Cloud-Based Platform for Comparing the Results of Genome-Wide Association Studies.	CL	Plant structure	AT4G09725	CG	708	-0.171426	4.4905e-06
Grimm DG, Roqueiro D, Salomé PA, et al. easyGWAS: A Cloud-Based Platform for Comparing the Results of Genome-Wide Association Studies.	CL	Plant structure	AT4G13495	CHH	722	-0.151009	4.62197e-05
Grimm DG, Roqueiro D, Salomé PA, et al. easyGWAS: A Cloud-Based Platform for Comparing the Results of Genome-Wide Association Studies.	CL	Plant structure	AT4G28652	CG	723	-0.155661	2.62311e-05
Grimm DG, Roqueiro D, Salomé PA, et al. easyGWAS: A Cloud-Based Platform for Comparing the Results of Genome-Wide Association Studies.	CL	Plant structure	AT5G00960	CHH	716	-0.177713	1.70895e-06
Grimm DG, Roqueiro D, Salomé PA, et al. easyGWAS: A Cloud-Based Platform for Comparing the Results of Genome-Wide Association Studies.	CL	Plant structure	AT5G02125	CHG	723	-0.165283	7.92125e-06
Grimm DG, Roqueiro D, Salomé PA, et al. easyGWAS: A Cloud-Based Platform for Comparing the Results of Genome-Wide Association Studies.	CL	Plant structure	AT5G02935	CHG	719	-0.157966	2.08949e-05
Grimm DG, Roqueiro D, Salomé PA, et al. easyGWAS: A Cloud-Based Platform for Comparing the Results of Genome-Wide Association Studies.	CL	Plant structure	AT5G03035	CG	718	-0.170767	4.19134e-06
Grimm DG, Roqueiro D, Salomé PA, et al. easyGWAS: A Cloud-Based Platform for Comparing the Results of Genome-Wide Association Studies.	CL	Plant structure	AT5G03035	CHG	719	-0.180381	1.12534e-06
Grimm DG, Roqueiro D, Salomé PA, et al. easyGWAS: A Cloud-Based Platform for Comparing the Results of Genome-Wide Association Studies.	CL	Plant structure	AT5G04255	CHH	694	-0.160581	2.1348e-05
Grimm DG, Roqueiro D, Salomé PA, et al. easyGWAS: A Cloud-Based Platform for Comparing the Results of Genome-Wide Association Studies.	CL	Plant structure	AT5G05175	CHG	720	-0.170822	4.03467e-06
Grimm DG, Roqueiro D, Salomé PA, et al. easyGWAS: A Cloud-Based Platform for Comparing the Results of Genome-Wide Association Studies.	CL	Plant structure	AT5G05755	CHH	721	-0.17216	3.3276e-06
Grimm DG, Roqueiro D, Salomé PA, et al. easyGWAS: A Cloud-Based Platform for Comparing the Results of Genome-Wide Association Studies.	CL	Plant structure	AT5G06595	CG	703	-0.180716	1.41581e-06
Grimm DG, Roqueiro D, Salomé PA, et al. easyGWAS: A Cloud-Based Platform for Comparing the Results of Genome-Wide Association Studies.	CL	Plant structure	AT5G06605	CG	702	-0.175924	2.739e-06
Grimm DG, Roqueiro D, Salomé PA, et al. easyGWAS: A Cloud-Based Platform for Comparing the Results of Genome-Wide Association Studies.	CL	Plant structure	AT5G06855	CHG	698	-0.175276	3.18435e-06
Grimm DG, Roqueiro D, Salomé PA, et al. easyGWAS: A Cloud-Based Platform for Comparing the Results of Genome-Wide Association Studies.	CL	Plant structure	AT5G06855	CHH	702	-0.160652	1.89654e-05
Grimm DG, Roqueiro D, Salomé PA, et al. easyGWAS: A Cloud-Based Platform for Comparing the Results of Genome-Wide Association Studies.	CL	Plant structure	AT5G07415	CG	682	-0.161995	2.12942e-05
Grimm DG, Roqueiro D, Salomé PA, et al. easyGWAS: A Cloud-Based Platform for Comparing the Results of Genome-Wide Association Studies.	CL	Plant structure	AT5G07605	CG	723	-0.186173	4.62063e-07
Grimm DG, Roqueiro D, Salomé PA, et al. easyGWAS: A Cloud-Based Platform for Comparing the Results of Genome-Wide Association Studies.	CL	Plant structure	AT5G07605	CHG	723	-0.183088	7.18015e-07
Grimm DG, Roqueiro D, Salomé PA, et al. easyGWAS: A Cloud-Based Platform for Comparing the Results of Genome-Wide Association Studies.	CL	Plant structure	AT5G07605	CHH	723	-0.177128	1.64772e-06
Grimm DG, Roqueiro D, Salomé PA, et al. easyGWAS: A Cloud-Based Platform for Comparing the Results of Genome-Wide Association Studies.	CL	Plant structure	AT5G09215	CHH	720	-0.191348	2.29922e-07
Grimm DG, Roqueiro D, Salomé PA, et al. easyGWAS: A Cloud-Based Platform for Comparing the Results of Genome-Wide Association Studies.	CL	Plant structure	AT5G09595	CG	723	-0.187255	3.95201e-07
Grimm DG, Roqueiro D, Salomé PA, et al. easyGWAS: A Cloud-Based Platform for Comparing the Results of Genome-Wide Association Studies.	CL	Plant structure	AT5G24206	CG	723	-0.150581	4.80082e-05
Grimm DG, Roqueiro D, Salomé PA, et al. easyGWAS: A Cloud-Based Platform for Comparing the Results of Genome-Wide Association Studies.	CL	Plant structure	AT5G28824	CHG	722	-0.166399	6.9644e-06
Grimm DG, Roqueiro D, Salomé PA, et al. easyGWAS: A Cloud-Based Platform for Comparing the Results of Genome-Wide Association Studies.	DTF1	Flowering	AT1G04063	CG	740	-0.15484	2.33147e-05
Grimm DG, Roqueiro D, Salomé PA, et al. easyGWAS: A Cloud-Based Platform for Comparing the Results of Genome-Wide Association Studies.	DTF1	Flowering	AT1G04063	CHG	739	-0.185881	3.60024e-07
Grimm DG, Roqueiro D, Salomé PA, et al. easyGWAS: A Cloud-Based Platform for Comparing the Results of Genome-Wide Association Studies.	DTF1	Flowering	AT1G04063	CHH	740	-0.163974	7.34599e-06
Grimm DG, Roqueiro D, Salomé PA, et al. easyGWAS: A Cloud-Based Platform for Comparing the Results of Genome-Wide Association Studies.	DTF1	Flowering	AT1G04423	CG	700	-0.155573	3.56619e-05
Grimm DG, Roqueiro D, Salomé PA, et al. easyGWAS: A Cloud-Based Platform for Comparing the Results of Genome-Wide Association Studies.	DTF1	Flowering	AT1G04977	CG	739	-0.167535	4.67074e-06
Grimm DG, Roqueiro D, Salomé PA, et al. easyGWAS: A Cloud-Based Platform for Comparing the Results of Genome-Wide Association Studies.	DTF1	Flowering	AT1G05117	CHG	670	0.192342	5.26872e-07
Grimm DG, Roqueiro D, Salomé PA, et al. easyGWAS: A Cloud-Based Platform for Comparing the Results of Genome-Wide Association Studies.	DTF1	Flowering	AT1G05207	CHG	739	0.158256	1.54554e-05
Grimm DG, Roqueiro D, Salomé PA, et al. easyGWAS: A Cloud-Based Platform for Comparing the Results of Genome-Wide Association Studies.	DTF1	Flowering	AT1G05797	CG	731	0.184967	4.75558e-07
Grimm DG, Roqueiro D, Salomé PA, et al. easyGWAS: A Cloud-Based Platform for Comparing the Results of Genome-Wide Association Studies.	DTF1	Flowering	AT1G05797	CHG	734	0.160709	1.2141e-05
Grimm DG, Roqueiro D, Salomé PA, et al. easyGWAS: A Cloud-Based Platform for Comparing the Results of Genome-Wide Association Studies.	DTF1	Flowering	AT1G05857	CG	730	0.156485	2.16716e-05
Grimm DG, Roqueiro D, Salomé PA, et al. easyGWAS: A Cloud-Based Platform for Comparing the Results of Genome-Wide Association Studies.	DTF1	Flowering	AT1G06393	CG	725	-0.174571	2.25946e-06
Grimm DG, Roqueiro D, Salomé PA, et al. easyGWAS: A Cloud-Based Platform for Comparing the Results of Genome-Wide Association Studies.	DTF1	Flowering	AT1G06393	CHG	723	-0.157531	2.08996e-05
Grimm DG, Roqueiro D, Salomé PA, et al. easyGWAS: A Cloud-Based Platform for Comparing the Results of Genome-Wide Association Studies.	DTF1	Flowering	AT1G06583	CHG	695	-0.183642	1.09298e-06
Grimm DG, Roqueiro D, Salomé PA, et al. easyGWAS: A Cloud-Based Platform for Comparing the Results of Genome-Wide Association Studies.	DTF1	Flowering	AT1G06583	CHH	706	-0.187613	5.14498e-07
Grimm DG, Roqueiro D, Salomé PA, et al. easyGWAS: A Cloud-Based Platform for Comparing the Results of Genome-Wide Association Studies.	DTF1	Flowering	AT1G06587	CHG	695	-0.183642	1.09298e-06
Grimm DG, Roqueiro D, Salomé PA, et al. easyGWAS: A Cloud-Based Platform for Comparing the Results of Genome-Wide Association Studies.	DTF1	Flowering	AT1G06587	CHH	706	-0.187613	5.14498e-07
Grimm DG, Roqueiro D, Salomé PA, et al. easyGWAS: A Cloud-Based Platform for Comparing the Results of Genome-Wide Association Studies.	DTF1	Flowering	AT1G06657	CHG	686	-0.16275	1.83985e-05
Grimm DG, Roqueiro D, Salomé PA, et al. easyGWAS: A Cloud-Based Platform for Comparing the Results of Genome-Wide Association Studies.	DTF1	Flowering	AT1G06663	CHG	690	-0.157753	3.14899e-05
Grimm DG, Roqueiro D, Salomé PA, et al. easyGWAS: A Cloud-Based Platform for Comparing the Results of Genome-Wide Association Studies.	DTF1	Flowering	AT1G06667	CHG	736	-0.178422	1.1082e-06
Grimm DG, Roqueiro D, Salomé PA, et al. easyGWAS: A Cloud-Based Platform for Comparing the Results of Genome-Wide Association Studies.	DTF1	Flowering	AT1G06943	CHG	735	-0.170517	3.33403e-06
Grimm DG, Roqueiro D, Salomé PA, et al. easyGWAS: A Cloud-Based Platform for Comparing the Results of Genome-Wide Association Studies.	DTF1	Flowering	AT1G06973	CHG	735	-0.167363	5.07035e-06
Grimm DG, Roqueiro D, Salomé PA, et al. easyGWAS: A Cloud-Based Platform for Comparing the Results of Genome-Wide Association Studies.	DTF1	Flowering	AT1G06997	CG	729	-0.150492	4.51177e-05
Grimm DG, Roqueiro D, Salomé PA, et al. easyGWAS: A Cloud-Based Platform for Comparing the Results of Genome-Wide Association Studies.	DTF1	Flowering	AT1G07007	CHG	731	-0.185415	4.457e-07
Grimm DG, Roqueiro D, Salomé PA, et al. easyGWAS: A Cloud-Based Platform for Comparing the Results of Genome-Wide Association Studies.	DTF1	Flowering	AT1G07233	CHH	736	-0.162832	9.00994e-06
Grimm DG, Roqueiro D, Salomé PA, et al. easyGWAS: A Cloud-Based Platform for Comparing the Results of Genome-Wide Association Studies.	DTF1	Flowering	AT1G07323	CHG	692	-0.19304	3.1023e-07
Grimm DG, Roqueiro D, Salomé PA, et al. easyGWAS: A Cloud-Based Platform for Comparing the Results of Genome-Wide Association Studies.	DTF1	Flowering	AT1G07763	CHH	734	-0.168714	4.30542e-06
Grimm DG, Roqueiro D, Salomé PA, et al. easyGWAS: A Cloud-Based Platform for Comparing the Results of Genome-Wide Association Studies.	DTF1	Flowering	AT1G07793	CG	721	-0.167263	6.32287e-06
Grimm DG, Roqueiro D, Salomé PA, et al. easyGWAS: A Cloud-Based Platform for Comparing the Results of Genome-Wide Association Studies.	DTF1	Flowering	AT1G07793	CHG	721	-0.181915	8.77493e-07
Grimm DG, Roqueiro D, Salomé PA, et al. easyGWAS: A Cloud-Based Platform for Comparing the Results of Genome-Wide Association Studies.	DTF1	Flowering	AT1G07793	CHH	721	-0.182919	7.61886e-07
Grimm DG, Roqueiro D, Salomé PA, et al. easyGWAS: A Cloud-Based Platform for Comparing the Results of Genome-Wide Association Studies.	DTF1	Flowering	AT1G08287	CG	739	-0.150137	4.17179e-05
Grimm DG, Roqueiro D, Salomé PA, et al. easyGWAS: A Cloud-Based Platform for Comparing the Results of Genome-Wide Association Studies.	DTF1	Flowering	AT1G08513	CG	740	-0.154888	2.31781e-05
Grimm DG, Roqueiro D, Salomé PA, et al. easyGWAS: A Cloud-Based Platform for Comparing the Results of Genome-Wide Association Studies.	DTF1	Flowering	AT1G08713	CG	739	-0.175565	1.57146e-06
Grimm DG, Roqueiro D, Salomé PA, et al. easyGWAS: A Cloud-Based Platform for Comparing the Results of Genome-Wide Association Studies.	DTF1	Flowering	AT1G08713	CHG	739	-0.157952	1.6055e-05
Grimm DG, Roqueiro D, Salomé PA, et al. easyGWAS: A Cloud-Based Platform for Comparing the Results of Genome-Wide Association Studies.	DTF1	Flowering	AT1G08857	CG	740	-0.170402	3.13547e-06
Grimm DG, Roqueiro D, Salomé PA, et al. easyGWAS: A Cloud-Based Platform for Comparing the Results of Genome-Wide Association Studies.	DTF1	Flowering	AT1G09717	CG	709	0.166884	7.9269e-06
Grimm DG, Roqueiro D, Salomé PA, et al. easyGWAS: A Cloud-Based Platform for Comparing the Results of Genome-Wide Association Studies.	DTF1	Flowering	AT1G09847	CG	739	-0.182171	6.1759e-07
Grimm DG, Roqueiro D, Salomé PA, et al. easyGWAS: A Cloud-Based Platform for Comparing the Results of Genome-Wide Association Studies.	DTF1	Flowering	AT1G09847	CHG	739	-0.17898	9.73884e-07
Grimm DG, Roqueiro D, Salomé PA, et al. easyGWAS: A Cloud-Based Platform for Comparing the Results of Genome-Wide Association Studies.	DTF1	Flowering	AT1G09853	CG	739	-0.183464	5.12334e-07
Grimm DG, Roqueiro D, Salomé PA, et al. easyGWAS: A Cloud-Based Platform for Comparing the Results of Genome-Wide Association Studies.	DTF1	Flowering	AT1G09853	CHG	739	-0.181744	6.56701e-07
Grimm DG, Roqueiro D, Salomé PA, et al. easyGWAS: A Cloud-Based Platform for Comparing the Results of Genome-Wide Association Studies.	DTF1	Flowering	AT1G18415	CG	740	-0.155224	2.22377e-05
Grimm DG, Roqueiro D, Salomé PA, et al. easyGWAS: A Cloud-Based Platform for Comparing the Results of Genome-Wide Association Studies.	DTF1	Flowering	AT1G19371	CG	715	0.160685	1.58023e-05
Grimm DG, Roqueiro D, Salomé PA, et al. easyGWAS: A Cloud-Based Platform for Comparing the Results of Genome-Wide Association Studies.	DTF1	Flowering	AT1G19371	CHG	720	0.169457	4.82592e-06
Grimm DG, Roqueiro D, Salomé PA, et al. easyGWAS: A Cloud-Based Platform for Comparing the Results of Genome-Wide Association Studies.	DTF1	Flowering	AT1G19371	CHH	735	0.156806	1.9515e-05
Grimm DG, Roqueiro D, Salomé PA, et al. easyGWAS: A Cloud-Based Platform for Comparing the Results of Genome-Wide Association Studies.	DTF1	Flowering	AT1G20691	CG	740	-0.14921	4.60312e-05
Grimm DG, Roqueiro D, Salomé PA, et al. easyGWAS: A Cloud-Based Platform for Comparing the Results of Genome-Wide Association Studies.	DTF1	Flowering	AT1G24068	CG	673	0.156864	4.3665e-05
Grimm DG, Roqueiro D, Salomé PA, et al. easyGWAS: A Cloud-Based Platform for Comparing the Results of Genome-Wide Association Studies.	DTF1	Flowering	AT1G26558	CHG	704	-0.175197	2.91864e-06
Grimm DG, Roqueiro D, Salomé PA, et al. easyGWAS: A Cloud-Based Platform for Comparing the Results of Genome-Wide Association Studies.	DTF1	Flowering	AT1G51645	CG	740	-0.167441	4.65985e-06
Grimm DG, Roqueiro D, Salomé PA, et al. easyGWAS: A Cloud-Based Platform for Comparing the Results of Genome-Wide Association Studies.	DTF1	Flowering	AT1G64563	CG	740	-0.158987	1.39108e-05
Grimm DG, Roqueiro D, Salomé PA, et al. easyGWAS: A Cloud-Based Platform for Comparing the Results of Genome-Wide Association Studies.	DTF1	Flowering	AT1G64563	CHG	740	-0.161268	1.04119e-05
Grimm DG, Roqueiro D, Salomé PA, et al. easyGWAS: A Cloud-Based Platform for Comparing the Results of Genome-Wide Association Studies.	DTF1	Flowering	AT1G67328	CG	740	-0.159719	1.26812e-05
Grimm DG, Roqueiro D, Salomé PA, et al. easyGWAS: A Cloud-Based Platform for Comparing the Results of Genome-Wide Association Studies.	DTF1	Flowering	AT1G67328	CHG	740	-0.165451	6.05795e-06
Grimm DG, Roqueiro D, Salomé PA, et al. easyGWAS: A Cloud-Based Platform for Comparing the Results of Genome-Wide Association Studies.	DTF1	Flowering	AT1G67328	CHH	740	-0.163022	8.31045e-06
Grimm DG, Roqueiro D, Salomé PA, et al. easyGWAS: A Cloud-Based Platform for Comparing the Results of Genome-Wide Association Studies.	DTF1	Flowering	AT1G67481	CHG	739	-0.163037	8.41181e-06
Grimm DG, Roqueiro D, Salomé PA, et al. easyGWAS: A Cloud-Based Platform for Comparing the Results of Genome-Wide Association Studies.	DTF1	Flowering	AT1G74545	CG	740	-0.168329	4.1405e-06
Grimm DG, Roqueiro D, Salomé PA, et al. easyGWAS: A Cloud-Based Platform for Comparing the Results of Genome-Wide Association Studies.	DTF1	Flowering	AT2G01422	CHG	708	-0.158271	2.3309e-05
Grimm DG, Roqueiro D, Salomé PA, et al. easyGWAS: A Cloud-Based Platform for Comparing the Results of Genome-Wide Association Studies.	DTF1	Flowering	AT2G04225	CG	714	-0.156435	2.68555e-05
Grimm DG, Roqueiro D, Salomé PA, et al. easyGWAS: A Cloud-Based Platform for Comparing the Results of Genome-Wide Association Studies.	DTF1	Flowering	AT2G04345	CHG	730	-0.17244	2.78289e-06
Grimm DG, Roqueiro D, Salomé PA, et al. easyGWAS: A Cloud-Based Platform for Comparing the Results of Genome-Wide Association Studies.	DTF1	Flowering	AT2G04355	CHG	668	-0.157613	4.2845e-05
Grimm DG, Roqueiro D, Salomé PA, et al. easyGWAS: A Cloud-Based Platform for Comparing the Results of Genome-Wide Association Studies.	DTF1	Flowering	AT2G04365	CHG	738	-0.177196	1.27283e-06
Grimm DG, Roqueiro D, Salomé PA, et al. easyGWAS: A Cloud-Based Platform for Comparing the Results of Genome-Wide Association Studies.	DTF1	Flowering	AT2G04665	CHH	738	-0.173757	2.04949e-06
Grimm DG, Roqueiro D, Salomé PA, et al. easyGWAS: A Cloud-Based Platform for Comparing the Results of Genome-Wide Association Studies.	DTF1	Flowering	AT2G04685	CHG	734	-0.186018	3.86552e-07
Grimm DG, Roqueiro D, Salomé PA, et al. easyGWAS: A Cloud-Based Platform for Comparing the Results of Genome-Wide Association Studies.	DTF1	Flowering	AT2G04915	CHG	739	-0.161179	1.06774e-05
Grimm DG, Roqueiro D, Salomé PA, et al. easyGWAS: A Cloud-Based Platform for Comparing the Results of Genome-Wide Association Studies.	DTF1	Flowering	AT2G04975	CHG	725	-0.178027	1.40814e-06
Grimm DG, Roqueiro D, Salomé PA, et al. easyGWAS: A Cloud-Based Platform for Comparing the Results of Genome-Wide Association Studies.	DTF1	Flowering	AT2G05205	CG	740	-0.164087	7.23887e-06
Grimm DG, Roqueiro D, Salomé PA, et al. easyGWAS: A Cloud-Based Platform for Comparing the Results of Genome-Wide Association Studies.	DTF1	Flowering	AT2G05205	CHG	740	-0.165253	6.21704e-06
Grimm DG, Roqueiro D, Salomé PA, et al. easyGWAS: A Cloud-Based Platform for Comparing the Results of Genome-Wide Association Studies.	DTF1	Flowering	AT2G05205	CHH	740	-0.161962	9.52595e-06
Grimm DG, Roqueiro D, Salomé PA, et al. easyGWAS: A Cloud-Based Platform for Comparing the Results of Genome-Wide Association Studies.	DTF1	Flowering	AT2G05215	CG	740	-0.164087	7.23887e-06
Grimm DG, Roqueiro D, Salomé PA, et al. easyGWAS: A Cloud-Based Platform for Comparing the Results of Genome-Wide Association Studies.	DTF1	Flowering	AT2G05215	CHG	740	-0.165253	6.21704e-06
Grimm DG, Roqueiro D, Salomé PA, et al. easyGWAS: A Cloud-Based Platform for Comparing the Results of Genome-Wide Association Studies.	DTF1	Flowering	AT2G05215	CHH	740	-0.161962	9.52595e-06
Grimm DG, Roqueiro D, Salomé PA, et al. easyGWAS: A Cloud-Based Platform for Comparing the Results of Genome-Wide Association Studies.	DTF1	Flowering	AT2G05495	CHG	679	-0.17321	5.63917e-06
Grimm DG, Roqueiro D, Salomé PA, et al. easyGWAS: A Cloud-Based Platform for Comparing the Results of Genome-Wide Association Studies.	DTF1	Flowering	AT2G05525	CHG	677	-0.170349	8.32041e-06
Grimm DG, Roqueiro D, Salomé PA, et al. easyGWAS: A Cloud-Based Platform for Comparing the Results of Genome-Wide Association Studies.	DTF1	Flowering	AT2G05812	CHH	740	-0.178783	9.84581e-07
Grimm DG, Roqueiro D, Salomé PA, et al. easyGWAS: A Cloud-Based Platform for Comparing the Results of Genome-Wide Association Studies.	DTF1	Flowering	AT2G05885	CHG	724	-0.154729	2.89798e-05
Grimm DG, Roqueiro D, Salomé PA, et al. easyGWAS: A Cloud-Based Platform for Comparing the Results of Genome-Wide Association Studies.	DTF1	Flowering	AT2G05925	CHG	739	-0.163899	7.52456e-06
Grimm DG, Roqueiro D, Salomé PA, et al. easyGWAS: A Cloud-Based Platform for Comparing the Results of Genome-Wide Association Studies.	DTF1	Flowering	AT2G06355	CHH	735	-0.182688	6.15041e-07
Grimm DG, Roqueiro D, Salomé PA, et al. easyGWAS: A Cloud-Based Platform for Comparing the Results of Genome-Wide Association Studies.	DTF1	Flowering	AT2G06975	CHH	740	-0.153163	2.86237e-05
Grimm DG, Roqueiro D, Salomé PA, et al. easyGWAS: A Cloud-Based Platform for Comparing the Results of Genome-Wide Association Studies.	DTF1	Flowering	AT2G07213	CG	682	-0.165394	1.41653e-05
Grimm DG, Roqueiro D, Salomé PA, et al. easyGWAS: A Cloud-Based Platform for Comparing the Results of Genome-Wide Association Studies.	DTF1	Flowering	AT2G07840	CHG	721	-0.151777	4.27485e-05
Grimm DG, Roqueiro D, Salomé PA, et al. easyGWAS: A Cloud-Based Platform for Comparing the Results of Genome-Wide Association Studies.	DTF1	Flowering	AT2G07865	CHG	712	-0.179166	1.49929e-06
Grimm DG, Roqueiro D, Salomé PA, et al. easyGWAS: A Cloud-Based Platform for Comparing the Results of Genome-Wide Association Studies.	DTF1	Flowering	AT2G07865	CHH	726	-0.168096	5.26638e-06
Grimm DG, Roqueiro D, Salomé PA, et al. easyGWAS: A Cloud-Based Platform for Comparing the Results of Genome-Wide Association Studies.	DTF1	Flowering	AT2G07870	CHG	712	-0.179166	1.49929e-06
Grimm DG, Roqueiro D, Salomé PA, et al. easyGWAS: A Cloud-Based Platform for Comparing the Results of Genome-Wide Association Studies.	DTF1	Flowering	AT2G07870	CHH	726	-0.168096	5.26638e-06
Grimm DG, Roqueiro D, Salomé PA, et al. easyGWAS: A Cloud-Based Platform for Comparing the Results of Genome-Wide Association Studies.	DTF1	Flowering	AT2G07890	CHH	740	-0.166393	5.3524e-06
Grimm DG, Roqueiro D, Salomé PA, et al. easyGWAS: A Cloud-Based Platform for Comparing the Results of Genome-Wide Association Studies.	DTF1	Flowering	AT2G07895	CG	720	0.18078	1.04653e-06
Grimm DG, Roqueiro D, Salomé PA, et al. easyGWAS: A Cloud-Based Platform for Comparing the Results of Genome-Wide Association Studies.	DTF1	Flowering	AT2G08045	CHG	739	-0.180478	7.87221e-07
Grimm DG, Roqueiro D, Salomé PA, et al. easyGWAS: A Cloud-Based Platform for Comparing the Results of Genome-Wide Association Studies.	DTF1	Flowering	AT2G08085	CHG	738	-0.176709	1.3624e-06
Grimm DG, Roqueiro D, Salomé PA, et al. easyGWAS: A Cloud-Based Platform for Comparing the Results of Genome-Wide Association Studies.	DTF1	Flowering	AT2G08175	CHG	740	-0.168552	4.01915e-06
Grimm DG, Roqueiro D, Salomé PA, et al. easyGWAS: A Cloud-Based Platform for Comparing the Results of Genome-Wide Association Studies.	DTF1	Flowering	AT2G08175	CHH	740	-0.149694	4.34545e-05
Grimm DG, Roqueiro D, Salomé PA, et al. easyGWAS: A Cloud-Based Platform for Comparing the Results of Genome-Wide Association Studies.	DTF1	Flowering	AT2G08405	CHH	716	-0.161624	1.38766e-05
Grimm DG, Roqueiro D, Salomé PA, et al. easyGWAS: A Cloud-Based Platform for Comparing the Results of Genome-Wide Association Studies.	DTF1	Flowering	AT2G08850	CHH	734	-0.185014	4.47461e-07
Grimm DG, Roqueiro D, Salomé PA, et al. easyGWAS: A Cloud-Based Platform for Comparing the Results of Genome-Wide Association Studies.	DTF1	Flowering	AT2G09120	CHH	730	-0.15029	4.56514e-05
Grimm DG, Roqueiro D, Salomé PA, et al. easyGWAS: A Cloud-Based Platform for Comparing the Results of Genome-Wide Association Studies.	DTF1	Flowering	AT2G09540	CG	739	0.150761	3.87212e-05
Grimm DG, Roqueiro D, Salomé PA, et al. easyGWAS: A Cloud-Based Platform for Comparing the Results of Genome-Wide Association Studies.	DTF1	Flowering	AT2G09540	CHG	739	0.148169	5.26777e-05
Grimm DG, Roqueiro D, Salomé PA, et al. easyGWAS: A Cloud-Based Platform for Comparing the Results of Genome-Wide Association Studies.	DTF1	Flowering	AT2G09550	CG	739	-0.156248	1.98499e-05
Grimm DG, Roqueiro D, Salomé PA, et al. easyGWAS: A Cloud-Based Platform for Comparing the Results of Genome-Wide Association Studies.	DTF1	Flowering	AT2G09550	CHG	739	-0.151684	3.46593e-05
Grimm DG, Roqueiro D, Salomé PA, et al. easyGWAS: A Cloud-Based Platform for Comparing the Results of Genome-Wide Association Studies.	DTF1	Flowering	AT2G09555	CHG	740	-0.155995	2.02184e-05
Grimm DG, Roqueiro D, Salomé PA, et al. easyGWAS: A Cloud-Based Platform for Comparing the Results of Genome-Wide Association Studies.	DTF1	Flowering	AT2G10606	CHH	714	-0.191261	2.61447e-07
Grimm DG, Roqueiro D, Salomé PA, et al. easyGWAS: A Cloud-Based Platform for Comparing the Results of Genome-Wide Association Studies.	DTF1	Flowering	AT2G15555	CG	739	-0.173158	2.18978e-06
Grimm DG, Roqueiro D, Salomé PA, et al. easyGWAS: A Cloud-Based Platform for Comparing the Results of Genome-Wide Association Studies.	DTF1	Flowering	AT2G15555	CHH	739	-0.173562	2.07189e-06
Grimm DG, Roqueiro D, Salomé PA, et al. easyGWAS: A Cloud-Based Platform for Comparing the Results of Genome-Wide Association Studies.	DTF1	Flowering	AT2G27400	CHH	726	-0.161956	1.15846e-05
Grimm DG, Roqueiro D, Salomé PA, et al. easyGWAS: A Cloud-Based Platform for Comparing the Results of Genome-Wide Association Studies.	DTF1	Flowering	AT2G32315	CG	739	0.156689	1.8794e-05
Grimm DG, Roqueiro D, Salomé PA, et al. easyGWAS: A Cloud-Based Platform for Comparing the Results of Genome-Wide Association Studies.	DTF1	Flowering	AT2G32698	CG	738	-0.176875	1.33125e-06
Grimm DG, Roqueiro D, Salomé PA, et al. easyGWAS: A Cloud-Based Platform for Comparing the Results of Genome-Wide Association Studies.	DTF1	Flowering	AT2G45245	CG	740	-0.172777	2.27071e-06
Grimm DG, Roqueiro D, Salomé PA, et al. easyGWAS: A Cloud-Based Platform for Comparing the Results of Genome-Wide Association Studies.	DTF1	Flowering	AT3G01065	CG	739	-0.16758	4.64322e-06
Grimm DG, Roqueiro D, Salomé PA, et al. easyGWAS: A Cloud-Based Platform for Comparing the Results of Genome-Wide Association Studies.	DTF1	Flowering	AT3G01115	CG	740	0.151297	3.58712e-05
Grimm DG, Roqueiro D, Salomé PA, et al. easyGWAS: A Cloud-Based Platform for Comparing the Results of Genome-Wide Association Studies.	DTF1	Flowering	AT3G01115	CHG	740	0.18935	2.11225e-07
Grimm DG, Roqueiro D, Salomé PA, et al. easyGWAS: A Cloud-Based Platform for Comparing the Results of Genome-Wide Association Studies.	DTF1	Flowering	AT3G01115	CHH	740	0.162563	8.8177e-06
Grimm DG, Roqueiro D, Salomé PA, et al. easyGWAS: A Cloud-Based Platform for Comparing the Results of Genome-Wide Association Studies.	DTF1	Flowering	AT3G01585	CG	740	-0.148361	5.08988e-05
Grimm DG, Roqueiro D, Salomé PA, et al. easyGWAS: A Cloud-Based Platform for Comparing the Results of Genome-Wide Association Studies.	DTF1	Flowering	AT3G02315	CHH	733	0.178198	1.20259e-06
Grimm DG, Roqueiro D, Salomé PA, et al. easyGWAS: A Cloud-Based Platform for Comparing the Results of Genome-Wide Association Studies.	DTF1	Flowering	AT3G02545	CG	740	0.153664	2.69287e-05
Grimm DG, Roqueiro D, Salomé PA, et al. easyGWAS: A Cloud-Based Platform for Comparing the Results of Genome-Wide Association Studies.	DTF1	Flowering	AT3G03235	CHG	709	-0.158839	2.14764e-05
Grimm DG, Roqueiro D, Salomé PA, et al. easyGWAS: A Cloud-Based Platform for Comparing the Results of Genome-Wide Association Studies.	DTF1	Flowering	AT3G03945	CG	740	0.159647	1.27976e-05
Grimm DG, Roqueiro D, Salomé PA, et al. easyGWAS: A Cloud-Based Platform for Comparing the Results of Genome-Wide Association Studies.	DTF1	Flowering	AT3G03945	CHG	739	0.17519	1.6554e-06
Grimm DG, Roqueiro D, Salomé PA, et al. easyGWAS: A Cloud-Based Platform for Comparing the Results of Genome-Wide Association Studies.	DTF1	Flowering	AT3G04335	CHH	740	-0.168539	4.02631e-06
Grimm DG, Roqueiro D, Salomé PA, et al. easyGWAS: A Cloud-Based Platform for Comparing the Results of Genome-Wide Association Studies.	DTF1	Flowering	AT3G04345	CHH	740	-0.150071	4.15484e-05
Grimm DG, Roqueiro D, Salomé PA, et al. easyGWAS: A Cloud-Based Platform for Comparing the Results of Genome-Wide Association Studies.	DTF1	Flowering	AT3G04385	CHG	733	-0.152897	3.22543e-05
Grimm DG, Roqueiro D, Salomé PA, et al. easyGWAS: A Cloud-Based Platform for Comparing the Results of Genome-Wide Association Studies.	DTF1	Flowering	AT3G04395	CHG	737	-0.166354	5.62161e-06
Grimm DG, Roqueiro D, Salomé PA, et al. easyGWAS: A Cloud-Based Platform for Comparing the Results of Genome-Wide Association Studies.	DTF1	Flowering	AT3G04655	CHH	737	-0.178651	1.05512e-06
Grimm DG, Roqueiro D, Salomé PA, et al. easyGWAS: A Cloud-Based Platform for Comparing the Results of Genome-Wide Association Studies.	DTF1	Flowering	AT3G05025	CHH	733	-0.173514	2.29442e-06
Grimm DG, Roqueiro D, Salomé PA, et al. easyGWAS: A Cloud-Based Platform for Comparing the Results of Genome-Wide Association Studies.	DTF1	Flowering	AT3G05245	CHG	674	-0.165073	1.65359e-05
Grimm DG, Roqueiro D, Salomé PA, et al. easyGWAS: A Cloud-Based Platform for Comparing the Results of Genome-Wide Association Studies.	DTF1	Flowering	AT3G05785	CHG	727	-0.17391	2.3929e-06
Grimm DG, Roqueiro D, Salomé PA, et al. easyGWAS: A Cloud-Based Platform for Comparing the Results of Genome-Wide Association Studies.	DTF1	Flowering	AT3G05795	CHG	721	-0.176328	1.89961e-06
Grimm DG, Roqueiro D, Salomé PA, et al. easyGWAS: A Cloud-Based Platform for Comparing the Results of Genome-Wide Association Studies.	DTF1	Flowering	AT3G05895	CG	731	-0.154571	2.70184e-05
Grimm DG, Roqueiro D, Salomé PA, et al. easyGWAS: A Cloud-Based Platform for Comparing the Results of Genome-Wide Association Studies.	DTF1	Flowering	AT3G05945	CHG	722	-0.149514	5.50282e-05
Grimm DG, Roqueiro D, Salomé PA, et al. easyGWAS: A Cloud-Based Platform for Comparing the Results of Genome-Wide Association Studies.	DTF1	Flowering	AT3G06075	CHG	689	-0.165008	1.34115e-05
Grimm DG, Roqueiro D, Salomé PA, et al. easyGWAS: A Cloud-Based Platform for Comparing the Results of Genome-Wide Association Studies.	DTF1	Flowering	AT3G06115	CHG	739	-0.169413	3.63653e-06
Grimm DG, Roqueiro D, Salomé PA, et al. easyGWAS: A Cloud-Based Platform for Comparing the Results of Genome-Wide Association Studies.	DTF1	Flowering	AT3G06125	CHG	740	-0.16229	9.1327e-06
Grimm DG, Roqueiro D, Salomé PA, et al. easyGWAS: A Cloud-Based Platform for Comparing the Results of Genome-Wide Association Studies.	DTF1	Flowering	AT3G06125	CHH	740	-0.18096	7.22273e-07
Grimm DG, Roqueiro D, Salomé PA, et al. easyGWAS: A Cloud-Based Platform for Comparing the Results of Genome-Wide Association Studies.	DTF1	Flowering	AT3G06465	CHG	702	-0.16064	1.89912e-05
Grimm DG, Roqueiro D, Salomé PA, et al. easyGWAS: A Cloud-Based Platform for Comparing the Results of Genome-Wide Association Studies.	DTF1	Flowering	AT3G06595	CHG	739	-0.169449	3.61895e-06
Grimm DG, Roqueiro D, Salomé PA, et al. easyGWAS: A Cloud-Based Platform for Comparing the Results of Genome-Wide Association Studies.	DTF1	Flowering	AT3G06605	CHG	739	-0.161673	1.00242e-05
Grimm DG, Roqueiro D, Salomé PA, et al. easyGWAS: A Cloud-Based Platform for Comparing the Results of Genome-Wide Association Studies.	DTF1	Flowering	AT3G06625	CHH	664	-0.16475	1.98556e-05
Grimm DG, Roqueiro D, Salomé PA, et al. easyGWAS: A Cloud-Based Platform for Comparing the Results of Genome-Wide Association Studies.	DTF1	Flowering	AT3G06645	CHH	710	-0.168201	6.6029e-06
Grimm DG, Roqueiro D, Salomé PA, et al. easyGWAS: A Cloud-Based Platform for Comparing the Results of Genome-Wide Association Studies.	DTF1	Flowering	AT3G06955	CG	739	-0.183076	5.41964e-07
Grimm DG, Roqueiro D, Salomé PA, et al. easyGWAS: A Cloud-Based Platform for Comparing the Results of Genome-Wide Association Studies.	DTF1	Flowering	AT3G07505	CHH	731	-0.165686	6.69574e-06
Grimm DG, Roqueiro D, Salomé PA, et al. easyGWAS: A Cloud-Based Platform for Comparing the Results of Genome-Wide Association Studies.	DTF1	Flowering	AT3G08370	CHG	735	-0.173522	2.22021e-06
Grimm DG, Roqueiro D, Salomé PA, et al. easyGWAS: A Cloud-Based Platform for Comparing the Results of Genome-Wide Association Studies.	DTF1	Flowering	AT3G08825	CHH	731	0.183747	5.67013e-07
Grimm DG, Roqueiro D, Salomé PA, et al. easyGWAS: A Cloud-Based Platform for Comparing the Results of Genome-Wide Association Studies.	DTF1	Flowering	AT3G09125	CHG	733	-0.152833	3.25035e-05
Grimm DG, Roqueiro D, Salomé PA, et al. easyGWAS: A Cloud-Based Platform for Comparing the Results of Genome-Wide Association Studies.	DTF1	Flowering	AT3G09335	CHG	739	-0.174127	1.91699e-06
Grimm DG, Roqueiro D, Salomé PA, et al. easyGWAS: A Cloud-Based Platform for Comparing the Results of Genome-Wide Association Studies.	DTF1	Flowering	AT3G09335	CHH	739	-0.187017	3.04561e-07
Grimm DG, Roqueiro D, Salomé PA, et al. easyGWAS: A Cloud-Based Platform for Comparing the Results of Genome-Wide Association Studies.	DTF1	Flowering	AT3G09415	CG	740	-0.158091	1.55697e-05
Grimm DG, Roqueiro D, Salomé PA, et al. easyGWAS: A Cloud-Based Platform for Comparing the Results of Genome-Wide Association Studies.	DTF1	Flowering	AT3G09415	CHG	740	-0.17223	2.44704e-06
Grimm DG, Roqueiro D, Salomé PA, et al. easyGWAS: A Cloud-Based Platform for Comparing the Results of Genome-Wide Association Studies.	DTF1	Flowering	AT3G09825	CG	727	-0.181679	8.16978e-07
Grimm DG, Roqueiro D, Salomé PA, et al. easyGWAS: A Cloud-Based Platform for Comparing the Results of Genome-Wide Association Studies.	DTF1	Flowering	AT3G09825	CHG	727	-0.190892	2.1495e-07
Grimm DG, Roqueiro D, Salomé PA, et al. easyGWAS: A Cloud-Based Platform for Comparing the Results of Genome-Wide Association Studies.	DTF1	Flowering	AT3G09835	CG	727	-0.174402	2.23868e-06
Grimm DG, Roqueiro D, Salomé PA, et al. easyGWAS: A Cloud-Based Platform for Comparing the Results of Genome-Wide Association Studies.	DTF1	Flowering	AT3G09835	CHH	727	-0.17091	3.57904e-06
Grimm DG, Roqueiro D, Salomé PA, et al. easyGWAS: A Cloud-Based Platform for Comparing the Results of Genome-Wide Association Studies.	DTF1	Flowering	AT3G09845	CG	722	-0.170599	4.02881e-06
Grimm DG, Roqueiro D, Salomé PA, et al. easyGWAS: A Cloud-Based Platform for Comparing the Results of Genome-Wide Association Studies.	DTF1	Flowering	AT3G17185	CHG	740	-0.179793	8.53159e-07
Grimm DG, Roqueiro D, Salomé PA, et al. easyGWAS: A Cloud-Based Platform for Comparing the Results of Genome-Wide Association Studies.	DTF1	Flowering	AT3G26612	CG	740	-0.16721	4.80434e-06
Grimm DG, Roqueiro D, Salomé PA, et al. easyGWAS: A Cloud-Based Platform for Comparing the Results of Genome-Wide Association Studies.	DTF1	Flowering	AT3G26612	CHH	740	-0.182995	5.38768e-07
Grimm DG, Roqueiro D, Salomé PA, et al. easyGWAS: A Cloud-Based Platform for Comparing the Results of Genome-Wide Association Studies.	DTF1	Flowering	AT3G26815	CHG	738	0.179886	8.71177e-07
Grimm DG, Roqueiro D, Salomé PA, et al. easyGWAS: A Cloud-Based Platform for Comparing the Results of Genome-Wide Association Studies.	DTF1	Flowering	AT3G26818	CHG	731	0.167768	5.10239e-06
Grimm DG, Roqueiro D, Salomé PA, et al. easyGWAS: A Cloud-Based Platform for Comparing the Results of Genome-Wide Association Studies.	DTF1	Flowering	AT3G26818	CHH	739	0.168327	4.20459e-06
Grimm DG, Roqueiro D, Salomé PA, et al. easyGWAS: A Cloud-Based Platform for Comparing the Results of Genome-Wide Association Studies.	DTF1	Flowering	AT3G26819	CG	736	0.189111	2.36041e-07
Grimm DG, Roqueiro D, Salomé PA, et al. easyGWAS: A Cloud-Based Platform for Comparing the Results of Genome-Wide Association Studies.	DTF1	Flowering	AT3G26819	CHG	730	0.16675	5.91608e-06
Grimm DG, Roqueiro D, Salomé PA, et al. easyGWAS: A Cloud-Based Platform for Comparing the Results of Genome-Wide Association Studies.	DTF1	Flowering	AT3G26819	CHH	738	0.152477	3.18878e-05
Grimm DG, Roqueiro D, Salomé PA, et al. easyGWAS: A Cloud-Based Platform for Comparing the Results of Genome-Wide Association Studies.	DTF1	Flowering	AT3G48057	CHG	739	-0.18378	4.89418e-07
Grimm DG, Roqueiro D, Salomé PA, et al. easyGWAS: A Cloud-Based Platform for Comparing the Results of Genome-Wide Association Studies.	DTF1	Flowering	AT3G48057	CHH	739	-0.18593	3.57442e-07
Grimm DG, Roqueiro D, Salomé PA, et al. easyGWAS: A Cloud-Based Platform for Comparing the Results of Genome-Wide Association Studies.	DTF1	Flowering	AT3G54625	CG	740	-0.162856	8.49078e-06
Grimm DG, Roqueiro D, Salomé PA, et al. easyGWAS: A Cloud-Based Platform for Comparing the Results of Genome-Wide Association Studies.	DTF1	Flowering	AT4G01533	CHG	703	-0.187812	5.2895e-07
Grimm DG, Roqueiro D, Salomé PA, et al. easyGWAS: A Cloud-Based Platform for Comparing the Results of Genome-Wide Association Studies.	DTF1	Flowering	AT4G03038	CHG	740	-0.160814	1.10331e-05
Grimm DG, Roqueiro D, Salomé PA, et al. easyGWAS: A Cloud-Based Platform for Comparing the Results of Genome-Wide Association Studies.	DTF1	Flowering	AT4G03765	CHG	736	-0.147599	5.83254e-05
Grimm DG, Roqueiro D, Salomé PA, et al. easyGWAS: A Cloud-Based Platform for Comparing the Results of Genome-Wide Association Studies.	DTF1	Flowering	AT4G04315	CG	737	-0.15767	1.70764e-05
Grimm DG, Roqueiro D, Salomé PA, et al. easyGWAS: A Cloud-Based Platform for Comparing the Results of Genome-Wide Association Studies.	DTF1	Flowering	AT4G04765	CHG	709	-0.153807	3.9107e-05
Grimm DG, Roqueiro D, Salomé PA, et al. easyGWAS: A Cloud-Based Platform for Comparing the Results of Genome-Wide Association Studies.	DTF1	Flowering	AT4G04785	CHG	697	-0.162427	1.63891e-05
Grimm DG, Roqueiro D, Salomé PA, et al. easyGWAS: A Cloud-Based Platform for Comparing the Results of Genome-Wide Association Studies.	DTF1	Flowering	AT4G04785	CHH	698	-0.176833	2.59405e-06
Grimm DG, Roqueiro D, Salomé PA, et al. easyGWAS: A Cloud-Based Platform for Comparing the Results of Genome-Wide Association Studies.	DTF1	Flowering	AT4G04945	CHH	739	-0.181379	6.92059e-07
Grimm DG, Roqueiro D, Salomé PA, et al. easyGWAS: A Cloud-Based Platform for Comparing the Results of Genome-Wide Association Studies.	DTF1	Flowering	AT4G04975	CG	678	-0.179339	2.6112e-06
Grimm DG, Roqueiro D, Salomé PA, et al. easyGWAS: A Cloud-Based Platform for Comparing the Results of Genome-Wide Association Studies.	DTF1	Flowering	AT4G05415	CG	734	0.151811	3.62946e-05
Grimm DG, Roqueiro D, Salomé PA, et al. easyGWAS: A Cloud-Based Platform for Comparing the Results of Genome-Wide Association Studies.	DTF1	Flowering	AT4G05670	CG	740	0.15562	2.11774e-05
Grimm DG, Roqueiro D, Salomé PA, et al. easyGWAS: A Cloud-Based Platform for Comparing the Results of Genome-Wide Association Studies.	DTF1	Flowering	AT4G05670	CHG	738	0.148281	5.25992e-05
Grimm DG, Roqueiro D, Salomé PA, et al. easyGWAS: A Cloud-Based Platform for Comparing the Results of Genome-Wide Association Studies.	DTF1	Flowering	AT4G05675	CG	740	0.155388	2.17935e-05
Grimm DG, Roqueiro D, Salomé PA, et al. easyGWAS: A Cloud-Based Platform for Comparing the Results of Genome-Wide Association Studies.	DTF1	Flowering	AT4G05675	CHG	738	0.151123	3.75323e-05
Grimm DG, Roqueiro D, Salomé PA, et al. easyGWAS: A Cloud-Based Platform for Comparing the Results of Genome-Wide Association Studies.	DTF1	Flowering	AT4G05730	CG	733	-0.183574	5.61025e-07
Grimm DG, Roqueiro D, Salomé PA, et al. easyGWAS: A Cloud-Based Platform for Comparing the Results of Genome-Wide Association Studies.	DTF1	Flowering	AT4G05730	CHH	738	-0.187845	2.74454e-07
Grimm DG, Roqueiro D, Salomé PA, et al. easyGWAS: A Cloud-Based Platform for Comparing the Results of Genome-Wide Association Studies.	DTF1	Flowering	AT4G05850	CG	702	-0.160126	2.02113e-05
Grimm DG, Roqueiro D, Salomé PA, et al. easyGWAS: A Cloud-Based Platform for Comparing the Results of Genome-Wide Association Studies.	DTF1	Flowering	AT4G05855	CG	704	-0.151547	5.40972e-05
Grimm DG, Roqueiro D, Salomé PA, et al. easyGWAS: A Cloud-Based Platform for Comparing the Results of Genome-Wide Association Studies.	DTF1	Flowering	AT4G05995	CHH	740	-0.153835	2.63729e-05
Grimm DG, Roqueiro D, Salomé PA, et al. easyGWAS: A Cloud-Based Platform for Comparing the Results of Genome-Wide Association Studies.	DTF1	Flowering	AT4G06105	CHG	711	-0.187548	4.73281e-07
Grimm DG, Roqueiro D, Salomé PA, et al. easyGWAS: A Cloud-Based Platform for Comparing the Results of Genome-Wide Association Studies.	DTF1	Flowering	AT4G06140	CG	737	-0.155247	2.30447e-05
Grimm DG, Roqueiro D, Salomé PA, et al. easyGWAS: A Cloud-Based Platform for Comparing the Results of Genome-Wide Association Studies.	DTF1	Flowering	AT4G06140	CHH	738	-0.149557	4.52344e-05
Grimm DG, Roqueiro D, Salomé PA, et al. easyGWAS: A Cloud-Based Platform for Comparing the Results of Genome-Wide Association Studies.	DTF1	Flowering	AT4G06800	CG	739	-0.180197	8.19309e-07
Grimm DG, Roqueiro D, Salomé PA, et al. easyGWAS: A Cloud-Based Platform for Comparing the Results of Genome-Wide Association Studies.	DTF1	Flowering	AT4G06800	CHG	739	-0.155516	2.17299e-05
Grimm DG, Roqueiro D, Salomé PA, et al. easyGWAS: A Cloud-Based Platform for Comparing the Results of Genome-Wide Association Studies.	DTF1	Flowering	AT4G07295	CG	736	-0.169087	3.97524e-06
Grimm DG, Roqueiro D, Salomé PA, et al. easyGWAS: A Cloud-Based Platform for Comparing the Results of Genome-Wide Association Studies.	DTF1	Flowering	AT4G07300	CG	721	-0.157386	2.1841e-05
Grimm DG, Roqueiro D, Salomé PA, et al. easyGWAS: A Cloud-Based Platform for Comparing the Results of Genome-Wide Association Studies.	DTF1	Flowering	AT4G07405	CHH	740	-0.148628	4.93131e-05
Grimm DG, Roqueiro D, Salomé PA, et al. easyGWAS: A Cloud-Based Platform for Comparing the Results of Genome-Wide Association Studies.	DTF1	Flowering	AT4G07975	CHG	740	-0.179098	9.41587e-07
Grimm DG, Roqueiro D, Salomé PA, et al. easyGWAS: A Cloud-Based Platform for Comparing the Results of Genome-Wide Association Studies.	DTF1	Flowering	AT4G08205	CG	738	-0.169062	3.8698e-06
Grimm DG, Roqueiro D, Salomé PA, et al. easyGWAS: A Cloud-Based Platform for Comparing the Results of Genome-Wide Association Studies.	DTF1	Flowering	AT4G12917	CG	717	-0.160089	1.65482e-05
Grimm DG, Roqueiro D, Salomé PA, et al. easyGWAS: A Cloud-Based Platform for Comparing the Results of Genome-Wide Association Studies.	DTF1	Flowering	AT4G13495	CHH	739	-0.174318	1.86733e-06
Grimm DG, Roqueiro D, Salomé PA, et al. easyGWAS: A Cloud-Based Platform for Comparing the Results of Genome-Wide Association Studies.	DTF1	Flowering	AT4G14504	CG	733	0.15753	1.83174e-05
Grimm DG, Roqueiro D, Salomé PA, et al. easyGWAS: A Cloud-Based Platform for Comparing the Results of Genome-Wide Association Studies.	DTF1	Flowering	AT4G14548	CG	722	-0.179574	1.19576e-06
Grimm DG, Roqueiro D, Salomé PA, et al. easyGWAS: A Cloud-Based Platform for Comparing the Results of Genome-Wide Association Studies.	DTF1	Flowering	AT4G14548	CHG	723	-0.190199	2.57095e-07
Grimm DG, Roqueiro D, Salomé PA, et al. easyGWAS: A Cloud-Based Platform for Comparing the Results of Genome-Wide Association Studies.	DTF1	Flowering	AT4G20362	CG	740	-0.165067	6.37021e-06
Grimm DG, Roqueiro D, Salomé PA, et al. easyGWAS: A Cloud-Based Platform for Comparing the Results of Genome-Wide Association Studies.	DTF1	Flowering	AT4G26255	CG	740	0.164423	6.92926e-06
Grimm DG, Roqueiro D, Salomé PA, et al. easyGWAS: A Cloud-Based Platform for Comparing the Results of Genome-Wide Association Studies.	DTF1	Flowering	AT4G26255	CHG	740	0.149565	4.41268e-05
Grimm DG, Roqueiro D, Salomé PA, et al. easyGWAS: A Cloud-Based Platform for Comparing the Results of Genome-Wide Association Studies.	DTF1	Flowering	AT4G26582	CG	740	-0.17319	2.14589e-06
Grimm DG, Roqueiro D, Salomé PA, et al. easyGWAS: A Cloud-Based Platform for Comparing the Results of Genome-Wide Association Studies.	DTF1	Flowering	AT5G00885	CG	670	-0.184581	1.50762e-06
Grimm DG, Roqueiro D, Salomé PA, et al. easyGWAS: A Cloud-Based Platform for Comparing the Results of Genome-Wide Association Studies.	DTF1	Flowering	AT5G00885	CHG	671	-0.169946	9.58784e-06
Grimm DG, Roqueiro D, Salomé PA, et al. easyGWAS: A Cloud-Based Platform for Comparing the Results of Genome-Wide Association Studies.	DTF1	Flowering	AT5G00885	CHH	672	-0.157187	4.26509e-05
Grimm DG, Roqueiro D, Salomé PA, et al. easyGWAS: A Cloud-Based Platform for Comparing the Results of Genome-Wide Association Studies.	DTF1	Flowering	AT5G00950	CHH	740	-0.149311	4.54794e-05
Grimm DG, Roqueiro D, Salomé PA, et al. easyGWAS: A Cloud-Based Platform for Comparing the Results of Genome-Wide Association Studies.	DTF1	Flowering	AT5G00960	CHH	733	-0.179517	9.99571e-07
Grimm DG, Roqueiro D, Salomé PA, et al. easyGWAS: A Cloud-Based Platform for Comparing the Results of Genome-Wide Association Studies.	DTF1	Flowering	AT5G03035	CG	735	-0.184712	4.59194e-07
Grimm DG, Roqueiro D, Salomé PA, et al. easyGWAS: A Cloud-Based Platform for Comparing the Results of Genome-Wide Association Studies.	DTF1	Flowering	AT5G03035	CHG	736	-0.16975	3.63872e-06
Grimm DG, Roqueiro D, Salomé PA, et al. easyGWAS: A Cloud-Based Platform for Comparing the Results of Genome-Wide Association Studies.	DTF1	Flowering	AT5G03925	CG	720	-0.184117	6.54561e-07
Grimm DG, Roqueiro D, Salomé PA, et al. easyGWAS: A Cloud-Based Platform for Comparing the Results of Genome-Wide Association Studies.	DTF1	Flowering	AT5G03925	CHG	719	-0.160363	1.5567e-05
Grimm DG, Roqueiro D, Salomé PA, et al. easyGWAS: A Cloud-Based Platform for Comparing the Results of Genome-Wide Association Studies.	DTF1	Flowering	AT5G03965	CHG	733	0.149019	5.11547e-05
Grimm DG, Roqueiro D, Salomé PA, et al. easyGWAS: A Cloud-Based Platform for Comparing the Results of Genome-Wide Association Studies.	DTF1	Flowering	AT5G04575	CHG	728	-0.187559	3.44662e-07
Grimm DG, Roqueiro D, Salomé PA, et al. easyGWAS: A Cloud-Based Platform for Comparing the Results of Genome-Wide Association Studies.	DTF1	Flowering	AT5G04575	CHH	733	-0.187792	3.0356e-07
Grimm DG, Roqueiro D, Salomé PA, et al. easyGWAS: A Cloud-Based Platform for Comparing the Results of Genome-Wide Association Studies.	DTF1	Flowering	AT5G04815	CG	669	0.159464	3.42223e-05
Grimm DG, Roqueiro D, Salomé PA, et al. easyGWAS: A Cloud-Based Platform for Comparing the Results of Genome-Wide Association Studies.	DTF1	Flowering	AT5G04815	CHH	702	0.166956	8.71144e-06
Grimm DG, Roqueiro D, Salomé PA, et al. easyGWAS: A Cloud-Based Platform for Comparing the Results of Genome-Wide Association Studies.	DTF1	Flowering	AT5G04905	CHG	740	-0.152469	3.1141e-05
Grimm DG, Roqueiro D, Salomé PA, et al. easyGWAS: A Cloud-Based Platform for Comparing the Results of Genome-Wide Association Studies.	DTF1	Flowering	AT5G04925	CHG	724	-0.187851	3.55795e-07
Grimm DG, Roqueiro D, Salomé PA, et al. easyGWAS: A Cloud-Based Platform for Comparing the Results of Genome-Wide Association Studies.	DTF1	Flowering	AT5G05065	CHG	734	-0.189866	2.19076e-07
Grimm DG, Roqueiro D, Salomé PA, et al. easyGWAS: A Cloud-Based Platform for Comparing the Results of Genome-Wide Association Studies.	DTF1	Flowering	AT5G05395	CG	702	-0.16808	7.56006e-06
Grimm DG, Roqueiro D, Salomé PA, et al. easyGWAS: A Cloud-Based Platform for Comparing the Results of Genome-Wide Association Studies.	DTF1	Flowering	AT5G05485	CHH	736	-0.161385	1.0841e-05
Grimm DG, Roqueiro D, Salomé PA, et al. easyGWAS: A Cloud-Based Platform for Comparing the Results of Genome-Wide Association Studies.	DTF1	Flowering	AT5G05555	CG	709	0.156208	2.94487e-05
Grimm DG, Roqueiro D, Salomé PA, et al. easyGWAS: A Cloud-Based Platform for Comparing the Results of Genome-Wide Association Studies.	DTF1	Flowering	AT5G05645	CG	730	-0.178367	1.23531e-06
Grimm DG, Roqueiro D, Salomé PA, et al. easyGWAS: A Cloud-Based Platform for Comparing the Results of Genome-Wide Association Studies.	DTF1	Flowering	AT5G05755	CHG	736	-0.162732	9.12541e-06
Grimm DG, Roqueiro D, Salomé PA, et al. easyGWAS: A Cloud-Based Platform for Comparing the Results of Genome-Wide Association Studies.	DTF1	Flowering	AT5G05895	CHG	736	-0.154174	2.66117e-05
Grimm DG, Roqueiro D, Salomé PA, et al. easyGWAS: A Cloud-Based Platform for Comparing the Results of Genome-Wide Association Studies.	DTF1	Flowering	AT5G05995	CHG	740	-0.184951	4.0522e-07
Grimm DG, Roqueiro D, Salomé PA, et al. easyGWAS: A Cloud-Based Platform for Comparing the Results of Genome-Wide Association Studies.	DTF1	Flowering	AT5G06595	CG	720	-0.187946	3.78058e-07
Grimm DG, Roqueiro D, Salomé PA, et al. easyGWAS: A Cloud-Based Platform for Comparing the Results of Genome-Wide Association Studies.	DTF1	Flowering	AT5G07605	CG	740	-0.184425	4.37607e-07
Grimm DG, Roqueiro D, Salomé PA, et al. easyGWAS: A Cloud-Based Platform for Comparing the Results of Genome-Wide Association Studies.	DTF1	Flowering	AT5G07665	CG	726	-0.149147	5.476e-05
Grimm DG, Roqueiro D, Salomé PA, et al. easyGWAS: A Cloud-Based Platform for Comparing the Results of Genome-Wide Association Studies.	DTF1	Flowering	AT5G07665	CHG	725	-0.15304	3.50329e-05
Grimm DG, Roqueiro D, Salomé PA, et al. easyGWAS: A Cloud-Based Platform for Comparing the Results of Genome-Wide Association Studies.	DTF1	Flowering	AT5G08870	CG	740	-0.174955	1.68276e-06
Grimm DG, Roqueiro D, Salomé PA, et al. easyGWAS: A Cloud-Based Platform for Comparing the Results of Genome-Wide Association Studies.	DTF1	Flowering	AT5G09040	CHG	729	-0.162551	1.03025e-05
Grimm DG, Roqueiro D, Salomé PA, et al. easyGWAS: A Cloud-Based Platform for Comparing the Results of Genome-Wide Association Studies.	DTF1	Flowering	AT5G09595	CG	740	-0.184472	4.3464e-07
Grimm DG, Roqueiro D, Salomé PA, et al. easyGWAS: A Cloud-Based Platform for Comparing the Results of Genome-Wide Association Studies.	DTF1	Flowering	AT5G34871	CHG	739	-0.188944	2.28717e-07
Grimm DG, Roqueiro D, Salomé PA, et al. easyGWAS: A Cloud-Based Platform for Comparing the Results of Genome-Wide Association Studies.	DTF1	Flowering	AT5G43725	CG	740	0.170261	3.19594e-06
Grimm DG, Roqueiro D, Salomé PA, et al. easyGWAS: A Cloud-Based Platform for Comparing the Results of Genome-Wide Association Studies.	DTF1	Flowering	AT5G45472	CG	740	-0.168859	3.85773e-06
Grimm DG, Roqueiro D, Salomé PA, et al. easyGWAS: A Cloud-Based Platform for Comparing the Results of Genome-Wide Association Studies.	DTF2	Flowering	AT1G04063	CG	738	-0.150081	4.25059e-05
Grimm DG, Roqueiro D, Salomé PA, et al. easyGWAS: A Cloud-Based Platform for Comparing the Results of Genome-Wide Association Studies.	DTF2	Flowering	AT1G04063	CHG	737	-0.183719	5.11624e-07
Grimm DG, Roqueiro D, Salomé PA, et al. easyGWAS: A Cloud-Based Platform for Comparing the Results of Genome-Wide Association Studies.	DTF2	Flowering	AT1G04063	CHH	738	-0.164039	7.4952e-06
Grimm DG, Roqueiro D, Salomé PA, et al. easyGWAS: A Cloud-Based Platform for Comparing the Results of Genome-Wide Association Studies.	DTF2	Flowering	AT1G04423	CG	698	-0.152886	4.99545e-05
Grimm DG, Roqueiro D, Salomé PA, et al. easyGWAS: A Cloud-Based Platform for Comparing the Results of Genome-Wide Association Studies.	DTF2	Flowering	AT1G04977	CG	737	-0.167349	4.93158e-06
Grimm DG, Roqueiro D, Salomé PA, et al. easyGWAS: A Cloud-Based Platform for Comparing the Results of Genome-Wide Association Studies.	DTF2	Flowering	AT1G05117	CHH	721	0.153113	3.6508e-05
Grimm DG, Roqueiro D, Salomé PA, et al. easyGWAS: A Cloud-Based Platform for Comparing the Results of Genome-Wide Association Studies.	DTF2	Flowering	AT1G05207	CHG	737	0.16104	1.11716e-05
Grimm DG, Roqueiro D, Salomé PA, et al. easyGWAS: A Cloud-Based Platform for Comparing the Results of Genome-Wide Association Studies.	DTF2	Flowering	AT1G05797	CG	729	0.184738	5.09596e-07
Grimm DG, Roqueiro D, Salomé PA, et al. easyGWAS: A Cloud-Based Platform for Comparing the Results of Genome-Wide Association Studies.	DTF2	Flowering	AT1G05797	CHG	732	0.162942	9.3973e-06
Grimm DG, Roqueiro D, Salomé PA, et al. easyGWAS: A Cloud-Based Platform for Comparing the Results of Genome-Wide Association Studies.	DTF2	Flowering	AT1G05857	CG	728	0.166228	6.52006e-06
Grimm DG, Roqueiro D, Salomé PA, et al. easyGWAS: A Cloud-Based Platform for Comparing the Results of Genome-Wide Association Studies.	DTF2	Flowering	AT1G06353	CHG	738	-0.188917	2.34013e-07
Grimm DG, Roqueiro D, Salomé PA, et al. easyGWAS: A Cloud-Based Platform for Comparing the Results of Genome-Wide Association Studies.	DTF2	Flowering	AT1G06393	CG	723	-0.162448	1.13532e-05
Grimm DG, Roqueiro D, Salomé PA, et al. easyGWAS: A Cloud-Based Platform for Comparing the Results of Genome-Wide Association Studies.	DTF2	Flowering	AT1G06583	CHG	693	-0.1824	1.34095e-06
Grimm DG, Roqueiro D, Salomé PA, et al. easyGWAS: A Cloud-Based Platform for Comparing the Results of Genome-Wide Association Studies.	DTF2	Flowering	AT1G06583	CHH	704	-0.184563	8.19212e-07
Grimm DG, Roqueiro D, Salomé PA, et al. easyGWAS: A Cloud-Based Platform for Comparing the Results of Genome-Wide Association Studies.	DTF2	Flowering	AT1G06587	CHG	693	-0.1824	1.34095e-06
Grimm DG, Roqueiro D, Salomé PA, et al. easyGWAS: A Cloud-Based Platform for Comparing the Results of Genome-Wide Association Studies.	DTF2	Flowering	AT1G06587	CHH	704	-0.184563	8.19212e-07
Grimm DG, Roqueiro D, Salomé PA, et al. easyGWAS: A Cloud-Based Platform for Comparing the Results of Genome-Wide Association Studies.	DTF2	Flowering	AT1G06657	CHG	684	-0.160983	2.33524e-05
Grimm DG, Roqueiro D, Salomé PA, et al. easyGWAS: A Cloud-Based Platform for Comparing the Results of Genome-Wide Association Studies.	DTF2	Flowering	AT1G06663	CHG	688	-0.155587	4.15715e-05
Grimm DG, Roqueiro D, Salomé PA, et al. easyGWAS: A Cloud-Based Platform for Comparing the Results of Genome-Wide Association Studies.	DTF2	Flowering	AT1G06667	CHG	734	-0.174469	1.98209e-06
Grimm DG, Roqueiro D, Salomé PA, et al. easyGWAS: A Cloud-Based Platform for Comparing the Results of Genome-Wide Association Studies.	DTF2	Flowering	AT1G06943	CHG	733	-0.168023	4.78876e-06
Grimm DG, Roqueiro D, Salomé PA, et al. easyGWAS: A Cloud-Based Platform for Comparing the Results of Genome-Wide Association Studies.	DTF2	Flowering	AT1G06973	CHG	733	-0.165851	6.36487e-06
Grimm DG, Roqueiro D, Salomé PA, et al. easyGWAS: A Cloud-Based Platform for Comparing the Results of Genome-Wide Association Studies.	DTF2	Flowering	AT1G06997	CHG	726	-0.191009	2.15357e-07
Grimm DG, Roqueiro D, Salomé PA, et al. easyGWAS: A Cloud-Based Platform for Comparing the Results of Genome-Wide Association Studies.	DTF2	Flowering	AT1G07007	CHG	729	-0.176828	1.55469e-06
Grimm DG, Roqueiro D, Salomé PA, et al. easyGWAS: A Cloud-Based Platform for Comparing the Results of Genome-Wide Association Studies.	DTF2	Flowering	AT1G07233	CG	734	-0.148191	5.57119e-05
Grimm DG, Roqueiro D, Salomé PA, et al. easyGWAS: A Cloud-Based Platform for Comparing the Results of Genome-Wide Association Studies.	DTF2	Flowering	AT1G07233	CHH	734	-0.163079	8.97758e-06
Grimm DG, Roqueiro D, Salomé PA, et al. easyGWAS: A Cloud-Based Platform for Comparing the Results of Genome-Wide Association Studies.	DTF2	Flowering	AT1G07323	CHG	690	-0.195714	2.19674e-07
Grimm DG, Roqueiro D, Salomé PA, et al. easyGWAS: A Cloud-Based Platform for Comparing the Results of Genome-Wide Association Studies.	DTF2	Flowering	AT1G07383	CHH	734	-0.19027	2.06269e-07
Grimm DG, Roqueiro D, Salomé PA, et al. easyGWAS: A Cloud-Based Platform for Comparing the Results of Genome-Wide Association Studies.	DTF2	Flowering	AT1G07763	CHH	732	-0.170074	3.70438e-06
Grimm DG, Roqueiro D, Salomé PA, et al. easyGWAS: A Cloud-Based Platform for Comparing the Results of Genome-Wide Association Studies.	DTF2	Flowering	AT1G07793	CG	719	-0.165175	8.50939e-06
Grimm DG, Roqueiro D, Salomé PA, et al. easyGWAS: A Cloud-Based Platform for Comparing the Results of Genome-Wide Association Studies.	DTF2	Flowering	AT1G07793	CHG	719	-0.179866	1.20866e-06
Grimm DG, Roqueiro D, Salomé PA, et al. easyGWAS: A Cloud-Based Platform for Comparing the Results of Genome-Wide Association Studies.	DTF2	Flowering	AT1G07793	CHH	719	-0.179586	1.25647e-06
Grimm DG, Roqueiro D, Salomé PA, et al. easyGWAS: A Cloud-Based Platform for Comparing the Results of Genome-Wide Association Studies.	DTF2	Flowering	AT1G08513	CG	738	-0.152349	3.23854e-05
Grimm DG, Roqueiro D, Salomé PA, et al. easyGWAS: A Cloud-Based Platform for Comparing the Results of Genome-Wide Association Studies.	DTF2	Flowering	AT1G08713	CG	737	-0.176444	1.43708e-06
Grimm DG, Roqueiro D, Salomé PA, et al. easyGWAS: A Cloud-Based Platform for Comparing the Results of Genome-Wide Association Studies.	DTF2	Flowering	AT1G08713	CHG	737	-0.157034	1.84816e-05
Grimm DG, Roqueiro D, Salomé PA, et al. easyGWAS: A Cloud-Based Platform for Comparing the Results of Genome-Wide Association Studies.	DTF2	Flowering	AT1G08857	CG	738	-0.17041	3.22998e-06
Grimm DG, Roqueiro D, Salomé PA, et al. easyGWAS: A Cloud-Based Platform for Comparing the Results of Genome-Wide Association Studies.	DTF2	Flowering	AT1G09717	CG	707	0.169285	6.0129e-06
Grimm DG, Roqueiro D, Salomé PA, et al. easyGWAS: A Cloud-Based Platform for Comparing the Results of Genome-Wide Association Studies.	DTF2	Flowering	AT1G09847	CG	737	-0.173399	2.18725e-06
Grimm DG, Roqueiro D, Salomé PA, et al. easyGWAS: A Cloud-Based Platform for Comparing the Results of Genome-Wide Association Studies.	DTF2	Flowering	AT1G09847	CHG	737	-0.169366	3.77264e-06
Grimm DG, Roqueiro D, Salomé PA, et al. easyGWAS: A Cloud-Based Platform for Comparing the Results of Genome-Wide Association Studies.	DTF2	Flowering	AT1G09853	CG	737	-0.174697	1.83026e-06
Grimm DG, Roqueiro D, Salomé PA, et al. easyGWAS: A Cloud-Based Platform for Comparing the Results of Genome-Wide Association Studies.	DTF2	Flowering	AT1G09853	CHG	737	-0.172012	2.64194e-06
Grimm DG, Roqueiro D, Salomé PA, et al. easyGWAS: A Cloud-Based Platform for Comparing the Results of Genome-Wide Association Studies.	DTF2	Flowering	AT1G18415	CG	738	-0.150239	4.17154e-05
Grimm DG, Roqueiro D, Salomé PA, et al. easyGWAS: A Cloud-Based Platform for Comparing the Results of Genome-Wide Association Studies.	DTF2	Flowering	AT1G19371	CG	713	0.159766	1.818e-05
Grimm DG, Roqueiro D, Salomé PA, et al. easyGWAS: A Cloud-Based Platform for Comparing the Results of Genome-Wide Association Studies.	DTF2	Flowering	AT1G19371	CHG	718	0.169669	4.83937e-06
Grimm DG, Roqueiro D, Salomé PA, et al. easyGWAS: A Cloud-Based Platform for Comparing the Results of Genome-Wide Association Studies.	DTF2	Flowering	AT1G19371	CHH	733	0.157288	1.88747e-05
Grimm DG, Roqueiro D, Salomé PA, et al. easyGWAS: A Cloud-Based Platform for Comparing the Results of Genome-Wide Association Studies.	DTF2	Flowering	AT1G20691	CG	738	-0.148185	5.31977e-05
Grimm DG, Roqueiro D, Salomé PA, et al. easyGWAS: A Cloud-Based Platform for Comparing the Results of Genome-Wide Association Studies.	DTF2	Flowering	AT1G24068	CG	671	0.163171	2.16328e-05
Grimm DG, Roqueiro D, Salomé PA, et al. easyGWAS: A Cloud-Based Platform for Comparing the Results of Genome-Wide Association Studies.	DTF2	Flowering	AT1G26558	CHG	702	-0.172578	4.24718e-06
Grimm DG, Roqueiro D, Salomé PA, et al. easyGWAS: A Cloud-Based Platform for Comparing the Results of Genome-Wide Association Studies.	DTF2	Flowering	AT1G51645	CG	738	-0.162835	8.75594e-06
Grimm DG, Roqueiro D, Salomé PA, et al. easyGWAS: A Cloud-Based Platform for Comparing the Results of Genome-Wide Association Studies.	DTF2	Flowering	AT1G64563	CG	738	-0.157246	1.77669e-05
Grimm DG, Roqueiro D, Salomé PA, et al. easyGWAS: A Cloud-Based Platform for Comparing the Results of Genome-Wide Association Studies.	DTF2	Flowering	AT1G64563	CHG	738	-0.160622	1.16211e-05
Grimm DG, Roqueiro D, Salomé PA, et al. easyGWAS: A Cloud-Based Platform for Comparing the Results of Genome-Wide Association Studies.	DTF2	Flowering	AT1G67328	CG	738	-0.155728	2.14435e-05
Grimm DG, Roqueiro D, Salomé PA, et al. easyGWAS: A Cloud-Based Platform for Comparing the Results of Genome-Wide Association Studies.	DTF2	Flowering	AT1G67328	CHG	738	-0.160267	1.21566e-05
Grimm DG, Roqueiro D, Salomé PA, et al. easyGWAS: A Cloud-Based Platform for Comparing the Results of Genome-Wide Association Studies.	DTF2	Flowering	AT1G67328	CHH	738	-0.161233	1.07509e-05
Grimm DG, Roqueiro D, Salomé PA, et al. easyGWAS: A Cloud-Based Platform for Comparing the Results of Genome-Wide Association Studies.	DTF2	Flowering	AT1G67481	CHG	737	-0.160326	1.22318e-05
Grimm DG, Roqueiro D, Salomé PA, et al. easyGWAS: A Cloud-Based Platform for Comparing the Results of Genome-Wide Association Studies.	DTF2	Flowering	AT1G74545	CG	738	-0.162277	9.40682e-06
Grimm DG, Roqueiro D, Salomé PA, et al. easyGWAS: A Cloud-Based Platform for Comparing the Results of Genome-Wide Association Studies.	DTF2	Flowering	AT2G01422	CHG	707	-0.153438	4.18729e-05
Grimm DG, Roqueiro D, Salomé PA, et al. easyGWAS: A Cloud-Based Platform for Comparing the Results of Genome-Wide Association Studies.	DTF2	Flowering	AT2G04225	CG	712	-0.152207	4.54192e-05
Grimm DG, Roqueiro D, Salomé PA, et al. easyGWAS: A Cloud-Based Platform for Comparing the Results of Genome-Wide Association Studies.	DTF2	Flowering	AT2G04345	CHG	728	-0.170213	3.86596e-06
Grimm DG, Roqueiro D, Salomé PA, et al. easyGWAS: A Cloud-Based Platform for Comparing the Results of Genome-Wide Association Studies.	DTF2	Flowering	AT2G04365	CHG	736	-0.168899	4.07602e-06
Grimm DG, Roqueiro D, Salomé PA, et al. easyGWAS: A Cloud-Based Platform for Comparing the Results of Genome-Wide Association Studies.	DTF2	Flowering	AT2G04665	CHH	736	-0.173425	2.21417e-06
Grimm DG, Roqueiro D, Salomé PA, et al. easyGWAS: A Cloud-Based Platform for Comparing the Results of Genome-Wide Association Studies.	DTF2	Flowering	AT2G04685	CHG	732	-0.183935	5.4214e-07
Grimm DG, Roqueiro D, Salomé PA, et al. easyGWAS: A Cloud-Based Platform for Comparing the Results of Genome-Wide Association Studies.	DTF2	Flowering	AT2G04915	CHG	737	-0.160169	1.24772e-05
Grimm DG, Roqueiro D, Salomé PA, et al. easyGWAS: A Cloud-Based Platform for Comparing the Results of Genome-Wide Association Studies.	DTF2	Flowering	AT2G04975	CHG	723	-0.177698	1.52369e-06
Grimm DG, Roqueiro D, Salomé PA, et al. easyGWAS: A Cloud-Based Platform for Comparing the Results of Genome-Wide Association Studies.	DTF2	Flowering	AT2G05155	CG	733	-0.147751	5.93353e-05
Grimm DG, Roqueiro D, Salomé PA, et al. easyGWAS: A Cloud-Based Platform for Comparing the Results of Genome-Wide Association Studies.	DTF2	Flowering	AT2G05205	CG	738	-0.159635	1.31688e-05
Grimm DG, Roqueiro D, Salomé PA, et al. easyGWAS: A Cloud-Based Platform for Comparing the Results of Genome-Wide Association Studies.	DTF2	Flowering	AT2G05205	CHG	738	-0.160874	1.1254e-05
Grimm DG, Roqueiro D, Salomé PA, et al. easyGWAS: A Cloud-Based Platform for Comparing the Results of Genome-Wide Association Studies.	DTF2	Flowering	AT2G05205	CHH	738	-0.157767	1.66502e-05
Grimm DG, Roqueiro D, Salomé PA, et al. easyGWAS: A Cloud-Based Platform for Comparing the Results of Genome-Wide Association Studies.	DTF2	Flowering	AT2G05215	CG	738	-0.159635	1.31688e-05
Grimm DG, Roqueiro D, Salomé PA, et al. easyGWAS: A Cloud-Based Platform for Comparing the Results of Genome-Wide Association Studies.	DTF2	Flowering	AT2G05215	CHG	738	-0.160874	1.1254e-05
Grimm DG, Roqueiro D, Salomé PA, et al. easyGWAS: A Cloud-Based Platform for Comparing the Results of Genome-Wide Association Studies.	DTF2	Flowering	AT2G05215	CHH	738	-0.157767	1.66502e-05
Grimm DG, Roqueiro D, Salomé PA, et al. easyGWAS: A Cloud-Based Platform for Comparing the Results of Genome-Wide Association Studies.	DTF2	Flowering	AT2G05485	CHG	711	-0.189231	3.71732e-07
Grimm DG, Roqueiro D, Salomé PA, et al. easyGWAS: A Cloud-Based Platform for Comparing the Results of Genome-Wide Association Studies.	DTF2	Flowering	AT2G05495	CHG	677	-0.172799	6.13061e-06
Grimm DG, Roqueiro D, Salomé PA, et al. easyGWAS: A Cloud-Based Platform for Comparing the Results of Genome-Wide Association Studies.	DTF2	Flowering	AT2G05525	CHG	675	-0.16356	1.95193e-05
Grimm DG, Roqueiro D, Salomé PA, et al. easyGWAS: A Cloud-Based Platform for Comparing the Results of Genome-Wide Association Studies.	DTF2	Flowering	AT2G05812	CHG	738	-0.187417	2.92411e-07
Grimm DG, Roqueiro D, Salomé PA, et al. easyGWAS: A Cloud-Based Platform for Comparing the Results of Genome-Wide Association Studies.	DTF2	Flowering	AT2G05812	CHH	738	-0.173011	2.26993e-06
Grimm DG, Roqueiro D, Salomé PA, et al. easyGWAS: A Cloud-Based Platform for Comparing the Results of Genome-Wide Association Studies.	DTF2	Flowering	AT2G05885	CHG	722	-0.153565	3.41673e-05
Grimm DG, Roqueiro D, Salomé PA, et al. easyGWAS: A Cloud-Based Platform for Comparing the Results of Genome-Wide Association Studies.	DTF2	Flowering	AT2G05925	CHG	737	-0.162263	9.5569e-06
Grimm DG, Roqueiro D, Salomé PA, et al. easyGWAS: A Cloud-Based Platform for Comparing the Results of Genome-Wide Association Studies.	DTF2	Flowering	AT2G06355	CHH	733	-0.184306	5.04811e-07
Grimm DG, Roqueiro D, Salomé PA, et al. easyGWAS: A Cloud-Based Platform for Comparing the Results of Genome-Wide Association Studies.	DTF2	Flowering	AT2G06975	CHH	738	-0.152968	3.00491e-05
Grimm DG, Roqueiro D, Salomé PA, et al. easyGWAS: A Cloud-Based Platform for Comparing the Results of Genome-Wide Association Studies.	DTF2	Flowering	AT2G07213	CG	681	-0.163582	1.78744e-05
Grimm DG, Roqueiro D, Salomé PA, et al. easyGWAS: A Cloud-Based Platform for Comparing the Results of Genome-Wide Association Studies.	DTF2	Flowering	AT2G07840	CHG	719	-0.151542	4.50361e-05
Grimm DG, Roqueiro D, Salomé PA, et al. easyGWAS: A Cloud-Based Platform for Comparing the Results of Genome-Wide Association Studies.	DTF2	Flowering	AT2G07865	CHG	710	-0.175985	2.38311e-06
Grimm DG, Roqueiro D, Salomé PA, et al. easyGWAS: A Cloud-Based Platform for Comparing the Results of Genome-Wide Association Studies.	DTF2	Flowering	AT2G07865	CHH	724	-0.160839	1.37011e-05
Grimm DG, Roqueiro D, Salomé PA, et al. easyGWAS: A Cloud-Based Platform for Comparing the Results of Genome-Wide Association Studies.	DTF2	Flowering	AT2G07870	CHG	710	-0.175985	2.38311e-06
Grimm DG, Roqueiro D, Salomé PA, et al. easyGWAS: A Cloud-Based Platform for Comparing the Results of Genome-Wide Association Studies.	DTF2	Flowering	AT2G07870	CHH	724	-0.160839	1.37011e-05
Grimm DG, Roqueiro D, Salomé PA, et al. easyGWAS: A Cloud-Based Platform for Comparing the Results of Genome-Wide Association Studies.	DTF2	Flowering	AT2G07890	CHH	738	-0.165654	6.07269e-06
Grimm DG, Roqueiro D, Salomé PA, et al. easyGWAS: A Cloud-Based Platform for Comparing the Results of Genome-Wide Association Studies.	DTF2	Flowering	AT2G07895	CG	718	0.185304	5.73219e-07
Grimm DG, Roqueiro D, Salomé PA, et al. easyGWAS: A Cloud-Based Platform for Comparing the Results of Genome-Wide Association Studies.	DTF2	Flowering	AT2G08045	CHG	737	-0.177322	1.27153e-06
Grimm DG, Roqueiro D, Salomé PA, et al. easyGWAS: A Cloud-Based Platform for Comparing the Results of Genome-Wide Association Studies.	DTF2	Flowering	AT2G08085	CHG	736	-0.178082	1.16229e-06
Grimm DG, Roqueiro D, Salomé PA, et al. easyGWAS: A Cloud-Based Platform for Comparing the Results of Genome-Wide Association Studies.	DTF2	Flowering	AT2G08175	CHG	738	-0.161652	1.01912e-05
Grimm DG, Roqueiro D, Salomé PA, et al. easyGWAS: A Cloud-Based Platform for Comparing the Results of Genome-Wide Association Studies.	DTF2	Flowering	AT2G08175	CHH	738	-0.148884	4.89884e-05
Grimm DG, Roqueiro D, Salomé PA, et al. easyGWAS: A Cloud-Based Platform for Comparing the Results of Genome-Wide Association Studies.	DTF2	Flowering	AT2G08405	CHH	714	-0.15464	3.32702e-05
Grimm DG, Roqueiro D, Salomé PA, et al. easyGWAS: A Cloud-Based Platform for Comparing the Results of Genome-Wide Association Studies.	DTF2	Flowering	AT2G08850	CHH	732	-0.183998	5.3722e-07
Grimm DG, Roqueiro D, Salomé PA, et al. easyGWAS: A Cloud-Based Platform for Comparing the Results of Genome-Wide Association Studies.	DTF2	Flowering	AT2G09120	CHH	728	-0.151002	4.2999e-05
Grimm DG, Roqueiro D, Salomé PA, et al. easyGWAS: A Cloud-Based Platform for Comparing the Results of Genome-Wide Association Studies.	DTF2	Flowering	AT2G09540	CG	737	0.15765	1.71191e-05
Grimm DG, Roqueiro D, Salomé PA, et al. easyGWAS: A Cloud-Based Platform for Comparing the Results of Genome-Wide Association Studies.	DTF2	Flowering	AT2G09540	CHG	737	0.155539	2.22328e-05
Grimm DG, Roqueiro D, Salomé PA, et al. easyGWAS: A Cloud-Based Platform for Comparing the Results of Genome-Wide Association Studies.	DTF2	Flowering	AT2G09550	CG	737	-0.15196	3.4363e-05
Grimm DG, Roqueiro D, Salomé PA, et al. easyGWAS: A Cloud-Based Platform for Comparing the Results of Genome-Wide Association Studies.	DTF2	Flowering	AT2G09555	CHG	738	-0.153935	2.67169e-05
Grimm DG, Roqueiro D, Salomé PA, et al. easyGWAS: A Cloud-Based Platform for Comparing the Results of Genome-Wide Association Studies.	DTF2	Flowering	AT2G10606	CHH	712	-0.185619	6.11233e-07
Grimm DG, Roqueiro D, Salomé PA, et al. easyGWAS: A Cloud-Based Platform for Comparing the Results of Genome-Wide Association Studies.	DTF2	Flowering	AT2G15555	CG	737	-0.166318	5.64792e-06
Grimm DG, Roqueiro D, Salomé PA, et al. easyGWAS: A Cloud-Based Platform for Comparing the Results of Genome-Wide Association Studies.	DTF2	Flowering	AT2G15555	CHH	737	-0.166071	5.83429e-06
Grimm DG, Roqueiro D, Salomé PA, et al. easyGWAS: A Cloud-Based Platform for Comparing the Results of Genome-Wide Association Studies.	DTF2	Flowering	AT2G24755	CG	735	-0.185804	3.9167e-07
Grimm DG, Roqueiro D, Salomé PA, et al. easyGWAS: A Cloud-Based Platform for Comparing the Results of Genome-Wide Association Studies.	DTF2	Flowering	AT2G24755	CHH	735	-0.188708	2.55401e-07
Grimm DG, Roqueiro D, Salomé PA, et al. easyGWAS: A Cloud-Based Platform for Comparing the Results of Genome-Wide Association Studies.	DTF2	Flowering	AT2G27400	CHH	724	-0.161698	1.23036e-05
Grimm DG, Roqueiro D, Salomé PA, et al. easyGWAS: A Cloud-Based Platform for Comparing the Results of Genome-Wide Association Studies.	DTF2	Flowering	AT2G32315	CG	737	0.156775	1.9085e-05
Grimm DG, Roqueiro D, Salomé PA, et al. easyGWAS: A Cloud-Based Platform for Comparing the Results of Genome-Wide Association Studies.	DTF2	Flowering	AT2G32698	CG	736	-0.177115	1.33074e-06
Grimm DG, Roqueiro D, Salomé PA, et al. easyGWAS: A Cloud-Based Platform for Comparing the Results of Genome-Wide Association Studies.	DTF2	Flowering	AT2G45245	CG	738	-0.168255	4.30918e-06
Grimm DG, Roqueiro D, Salomé PA, et al. easyGWAS: A Cloud-Based Platform for Comparing the Results of Genome-Wide Association Studies.	DTF2	Flowering	AT3G01065	CG	737	-0.1706	3.19695e-06
Grimm DG, Roqueiro D, Salomé PA, et al. easyGWAS: A Cloud-Based Platform for Comparing the Results of Genome-Wide Association Studies.	DTF2	Flowering	AT3G01115	CG	738	0.150212	4.18481e-05
Grimm DG, Roqueiro D, Salomé PA, et al. easyGWAS: A Cloud-Based Platform for Comparing the Results of Genome-Wide Association Studies.	DTF2	Flowering	AT3G01115	CHG	738	0.189669	2.09123e-07
Grimm DG, Roqueiro D, Salomé PA, et al. easyGWAS: A Cloud-Based Platform for Comparing the Results of Genome-Wide Association Studies.	DTF2	Flowering	AT3G01115	CHH	738	0.162374	9.29097e-06
Grimm DG, Roqueiro D, Salomé PA, et al. easyGWAS: A Cloud-Based Platform for Comparing the Results of Genome-Wide Association Studies.	DTF2	Flowering	AT3G02315	CHH	731	0.184678	4.9585e-07
Grimm DG, Roqueiro D, Salomé PA, et al. easyGWAS: A Cloud-Based Platform for Comparing the Results of Genome-Wide Association Studies.	DTF2	Flowering	AT3G02545	CG	738	0.155446	2.22012e-05
Grimm DG, Roqueiro D, Salomé PA, et al. easyGWAS: A Cloud-Based Platform for Comparing the Results of Genome-Wide Association Studies.	DTF2	Flowering	AT3G03235	CHG	707	-0.155475	3.29627e-05
Grimm DG, Roqueiro D, Salomé PA, et al. easyGWAS: A Cloud-Based Platform for Comparing the Results of Genome-Wide Association Studies.	DTF2	Flowering	AT3G03945	CG	738	0.161059	1.09922e-05
Grimm DG, Roqueiro D, Salomé PA, et al. easyGWAS: A Cloud-Based Platform for Comparing the Results of Genome-Wide Association Studies.	DTF2	Flowering	AT3G03945	CHG	737	0.175694	1.59487e-06
Grimm DG, Roqueiro D, Salomé PA, et al. easyGWAS: A Cloud-Based Platform for Comparing the Results of Genome-Wide Association Studies.	DTF2	Flowering	AT3G04335	CHH	738	-0.163851	7.67917e-06
Grimm DG, Roqueiro D, Salomé PA, et al. easyGWAS: A Cloud-Based Platform for Comparing the Results of Genome-Wide Association Studies.	DTF2	Flowering	AT3G04345	CHH	738	-0.147075	6.05878e-05
Grimm DG, Roqueiro D, Salomé PA, et al. easyGWAS: A Cloud-Based Platform for Comparing the Results of Genome-Wide Association Studies.	DTF2	Flowering	AT3G04385	CHG	731	-0.149267	5.08806e-05
Grimm DG, Roqueiro D, Salomé PA, et al. easyGWAS: A Cloud-Based Platform for Comparing the Results of Genome-Wide Association Studies.	DTF2	Flowering	AT3G04395	CHG	735	-0.162207	9.89819e-06
Grimm DG, Roqueiro D, Salomé PA, et al. easyGWAS: A Cloud-Based Platform for Comparing the Results of Genome-Wide Association Studies.	DTF2	Flowering	AT3G04655	CHH	735	-0.182338	6.46732e-07
Grimm DG, Roqueiro D, Salomé PA, et al. easyGWAS: A Cloud-Based Platform for Comparing the Results of Genome-Wide Association Studies.	DTF2	Flowering	AT3G05025	CHH	731	-0.169372	4.12892e-06
Grimm DG, Roqueiro D, Salomé PA, et al. easyGWAS: A Cloud-Based Platform for Comparing the Results of Genome-Wide Association Studies.	DTF2	Flowering	AT3G05245	CHG	672	-0.16387	1.96361e-05
Grimm DG, Roqueiro D, Salomé PA, et al. easyGWAS: A Cloud-Based Platform for Comparing the Results of Genome-Wide Association Studies.	DTF2	Flowering	AT3G05785	CHG	726	-0.173026	2.73919e-06
Grimm DG, Roqueiro D, Salomé PA, et al. easyGWAS: A Cloud-Based Platform for Comparing the Results of Genome-Wide Association Studies.	DTF2	Flowering	AT3G05795	CHG	720	-0.175858	2.05821e-06
Grimm DG, Roqueiro D, Salomé PA, et al. easyGWAS: A Cloud-Based Platform for Comparing the Results of Genome-Wide Association Studies.	DTF2	Flowering	AT3G05895	CG	729	-0.152752	3.44974e-05
Grimm DG, Roqueiro D, Salomé PA, et al. easyGWAS: A Cloud-Based Platform for Comparing the Results of Genome-Wide Association Studies.	DTF2	Flowering	AT3G06075	CHG	687	-0.167719	9.89898e-06
Grimm DG, Roqueiro D, Salomé PA, et al. easyGWAS: A Cloud-Based Platform for Comparing the Results of Genome-Wide Association Studies.	DTF2	Flowering	AT3G06115	CHG	737	-0.167482	4.84571e-06
Grimm DG, Roqueiro D, Salomé PA, et al. easyGWAS: A Cloud-Based Platform for Comparing the Results of Genome-Wide Association Studies.	DTF2	Flowering	AT3G06125	CHG	738	-0.156582	1.92942e-05
Grimm DG, Roqueiro D, Salomé PA, et al. easyGWAS: A Cloud-Based Platform for Comparing the Results of Genome-Wide Association Studies.	DTF2	Flowering	AT3G06125	CHH	738	-0.174888	1.75406e-06
Grimm DG, Roqueiro D, Salomé PA, et al. easyGWAS: A Cloud-Based Platform for Comparing the Results of Genome-Wide Association Studies.	DTF2	Flowering	AT3G06465	CHG	700	-0.156955	3.03146e-05
Grimm DG, Roqueiro D, Salomé PA, et al. easyGWAS: A Cloud-Based Platform for Comparing the Results of Genome-Wide Association Studies.	DTF2	Flowering	AT3G06595	CHG	737	-0.166587	5.4525e-06
Grimm DG, Roqueiro D, Salomé PA, et al. easyGWAS: A Cloud-Based Platform for Comparing the Results of Genome-Wide Association Studies.	DTF2	Flowering	AT3G06605	CHG	737	-0.155802	2.15252e-05
Grimm DG, Roqueiro D, Salomé PA, et al. easyGWAS: A Cloud-Based Platform for Comparing the Results of Genome-Wide Association Studies.	DTF2	Flowering	AT3G06625	CHH	663	-0.160953	3.13119e-05
Grimm DG, Roqueiro D, Salomé PA, et al. easyGWAS: A Cloud-Based Platform for Comparing the Results of Genome-Wide Association Studies.	DTF2	Flowering	AT3G06645	CHH	708	-0.17081	4.86406e-06
Grimm DG, Roqueiro D, Salomé PA, et al. easyGWAS: A Cloud-Based Platform for Comparing the Results of Genome-Wide Association Studies.	DTF2	Flowering	AT3G06955	CG	737	-0.185521	3.93627e-07
Grimm DG, Roqueiro D, Salomé PA, et al. easyGWAS: A Cloud-Based Platform for Comparing the Results of Genome-Wide Association Studies.	DTF2	Flowering	AT3G07505	CHH	729	-0.163225	9.45673e-06
Grimm DG, Roqueiro D, Salomé PA, et al. easyGWAS: A Cloud-Based Platform for Comparing the Results of Genome-Wide Association Studies.	DTF2	Flowering	AT3G07585	CHH	706	-0.193277	2.27587e-07
Grimm DG, Roqueiro D, Salomé PA, et al. easyGWAS: A Cloud-Based Platform for Comparing the Results of Genome-Wide Association Studies.	DTF2	Flowering	AT3G08370	CHG	733	-0.171132	3.16629e-06
Grimm DG, Roqueiro D, Salomé PA, et al. easyGWAS: A Cloud-Based Platform for Comparing the Results of Genome-Wide Association Studies.	DTF2	Flowering	AT3G08825	CHH	729	0.176735	1.57477e-06
Grimm DG, Roqueiro D, Salomé PA, et al. easyGWAS: A Cloud-Based Platform for Comparing the Results of Genome-Wide Association Studies.	DTF2	Flowering	AT3G09125	CHG	731	-0.154799	2.62829e-05
Grimm DG, Roqueiro D, Salomé PA, et al. easyGWAS: A Cloud-Based Platform for Comparing the Results of Genome-Wide Association Studies.	DTF2	Flowering	AT3G09335	CHG	737	-0.167853	4.61347e-06
Grimm DG, Roqueiro D, Salomé PA, et al. easyGWAS: A Cloud-Based Platform for Comparing the Results of Genome-Wide Association Studies.	DTF2	Flowering	AT3G09335	CHH	737	-0.178179	1.12767e-06
Grimm DG, Roqueiro D, Salomé PA, et al. easyGWAS: A Cloud-Based Platform for Comparing the Results of Genome-Wide Association Studies.	DTF2	Flowering	AT3G09415	CG	738	-0.157147	1.79868e-05
Grimm DG, Roqueiro D, Salomé PA, et al. easyGWAS: A Cloud-Based Platform for Comparing the Results of Genome-Wide Association Studies.	DTF2	Flowering	AT3G09415	CHG	738	-0.169893	3.46248e-06
Grimm DG, Roqueiro D, Salomé PA, et al. easyGWAS: A Cloud-Based Platform for Comparing the Results of Genome-Wide Association Studies.	DTF2	Flowering	AT3G09825	CG	725	-0.175154	2.08767e-06
Grimm DG, Roqueiro D, Salomé PA, et al. easyGWAS: A Cloud-Based Platform for Comparing the Results of Genome-Wide Association Studies.	DTF2	Flowering	AT3G09825	CHG	725	-0.184395	5.75214e-07
Grimm DG, Roqueiro D, Salomé PA, et al. easyGWAS: A Cloud-Based Platform for Comparing the Results of Genome-Wide Association Studies.	DTF2	Flowering	AT3G09835	CG	725	-0.167501	5.77709e-06
Grimm DG, Roqueiro D, Salomé PA, et al. easyGWAS: A Cloud-Based Platform for Comparing the Results of Genome-Wide Association Studies.	DTF2	Flowering	AT3G09835	CHH	725	-0.165004	7.97542e-06
Grimm DG, Roqueiro D, Salomé PA, et al. easyGWAS: A Cloud-Based Platform for Comparing the Results of Genome-Wide Association Studies.	DTF2	Flowering	AT3G09845	CG	720	-0.163823	9.95773e-06
Grimm DG, Roqueiro D, Salomé PA, et al. easyGWAS: A Cloud-Based Platform for Comparing the Results of Genome-Wide Association Studies.	DTF2	Flowering	AT3G17185	CHG	738	-0.177615	1.20026e-06
Grimm DG, Roqueiro D, Salomé PA, et al. easyGWAS: A Cloud-Based Platform for Comparing the Results of Genome-Wide Association Studies.	DTF2	Flowering	AT3G26612	CG	738	-0.158811	1.4608e-05
Grimm DG, Roqueiro D, Salomé PA, et al. easyGWAS: A Cloud-Based Platform for Comparing the Results of Genome-Wide Association Studies.	DTF2	Flowering	AT3G26612	CHH	738	-0.177241	1.26474e-06
Grimm DG, Roqueiro D, Salomé PA, et al. easyGWAS: A Cloud-Based Platform for Comparing the Results of Genome-Wide Association Studies.	DTF2	Flowering	AT3G26815	CHG	736	0.180115	8.72715e-07
Grimm DG, Roqueiro D, Salomé PA, et al. easyGWAS: A Cloud-Based Platform for Comparing the Results of Genome-Wide Association Studies.	DTF2	Flowering	AT3G26818	CHG	729	0.171989	3.00362e-06
Grimm DG, Roqueiro D, Salomé PA, et al. easyGWAS: A Cloud-Based Platform for Comparing the Results of Genome-Wide Association Studies.	DTF2	Flowering	AT3G26818	CHH	737	0.172208	2.57259e-06
Grimm DG, Roqueiro D, Salomé PA, et al. easyGWAS: A Cloud-Based Platform for Comparing the Results of Genome-Wide Association Studies.	DTF2	Flowering	AT3G26819	CHG	728	0.170267	3.83875e-06
Grimm DG, Roqueiro D, Salomé PA, et al. easyGWAS: A Cloud-Based Platform for Comparing the Results of Genome-Wide Association Studies.	DTF2	Flowering	AT3G26819	CHH	736	0.155219	2.34233e-05
Grimm DG, Roqueiro D, Salomé PA, et al. easyGWAS: A Cloud-Based Platform for Comparing the Results of Genome-Wide Association Studies.	DTF2	Flowering	AT3G48057	CHG	737	-0.180277	8.38339e-07
Grimm DG, Roqueiro D, Salomé PA, et al. easyGWAS: A Cloud-Based Platform for Comparing the Results of Genome-Wide Association Studies.	DTF2	Flowering	AT3G48057	CHH	737	-0.183168	5.54034e-07
Grimm DG, Roqueiro D, Salomé PA, et al. easyGWAS: A Cloud-Based Platform for Comparing the Results of Genome-Wide Association Studies.	DTF2	Flowering	AT3G54625	CG	738	-0.157775	1.66339e-05
Grimm DG, Roqueiro D, Salomé PA, et al. easyGWAS: A Cloud-Based Platform for Comparing the Results of Genome-Wide Association Studies.	DTF2	Flowering	AT4G01533	CHG	701	-0.179945	1.62683e-06
Grimm DG, Roqueiro D, Salomé PA, et al. easyGWAS: A Cloud-Based Platform for Comparing the Results of Genome-Wide Association Studies.	DTF2	Flowering	AT4G03038	CHG	738	-0.153432	2.84042e-05
Grimm DG, Roqueiro D, Salomé PA, et al. easyGWAS: A Cloud-Based Platform for Comparing the Results of Genome-Wide Association Studies.	DTF2	Flowering	AT4G04315	CG	735	-0.155509	2.28969e-05
Grimm DG, Roqueiro D, Salomé PA, et al. easyGWAS: A Cloud-Based Platform for Comparing the Results of Genome-Wide Association Studies.	DTF2	Flowering	AT4G04765	CHG	707	-0.151331	5.34582e-05
Grimm DG, Roqueiro D, Salomé PA, et al. easyGWAS: A Cloud-Based Platform for Comparing the Results of Genome-Wide Association Studies.	DTF2	Flowering	AT4G04785	CHG	695	-0.161963	1.78296e-05
Grimm DG, Roqueiro D, Salomé PA, et al. easyGWAS: A Cloud-Based Platform for Comparing the Results of Genome-Wide Association Studies.	DTF2	Flowering	AT4G04785	CHH	696	-0.176505	2.79987e-06
Grimm DG, Roqueiro D, Salomé PA, et al. easyGWAS: A Cloud-Based Platform for Comparing the Results of Genome-Wide Association Studies.	DTF2	Flowering	AT4G04945	CHH	737	-0.18495	4.27856e-07
Grimm DG, Roqueiro D, Salomé PA, et al. easyGWAS: A Cloud-Based Platform for Comparing the Results of Genome-Wide Association Studies.	DTF2	Flowering	AT4G04975	CG	676	-0.173951	5.38788e-06
Grimm DG, Roqueiro D, Salomé PA, et al. easyGWAS: A Cloud-Based Platform for Comparing the Results of Genome-Wide Association Studies.	DTF2	Flowering	AT4G05205	CHG	690	-0.194719	2.53647e-07
Grimm DG, Roqueiro D, Salomé PA, et al. easyGWAS: A Cloud-Based Platform for Comparing the Results of Genome-Wide Association Studies.	DTF2	Flowering	AT4G05415	CG	732	0.152034	3.62182e-05
Grimm DG, Roqueiro D, Salomé PA, et al. easyGWAS: A Cloud-Based Platform for Comparing the Results of Genome-Wide Association Studies.	DTF2	Flowering	AT4G05670	CG	738	0.157137	1.80099e-05
Grimm DG, Roqueiro D, Salomé PA, et al. easyGWAS: A Cloud-Based Platform for Comparing the Results of Genome-Wide Association Studies.	DTF2	Flowering	AT4G05670	CHG	736	0.149905	4.44595e-05
Grimm DG, Roqueiro D, Salomé PA, et al. easyGWAS: A Cloud-Based Platform for Comparing the Results of Genome-Wide Association Studies.	DTF2	Flowering	AT4G05675	CG	738	0.156892	1.85666e-05
Grimm DG, Roqueiro D, Salomé PA, et al. easyGWAS: A Cloud-Based Platform for Comparing the Results of Genome-Wide Association Studies.	DTF2	Flowering	AT4G05675	CHG	736	0.153767	2.79639e-05
Grimm DG, Roqueiro D, Salomé PA, et al. easyGWAS: A Cloud-Based Platform for Comparing the Results of Genome-Wide Association Studies.	DTF2	Flowering	AT4G05730	CG	731	-0.177998	1.27886e-06
Grimm DG, Roqueiro D, Salomé PA, et al. easyGWAS: A Cloud-Based Platform for Comparing the Results of Genome-Wide Association Studies.	DTF2	Flowering	AT4G05730	CHH	736	-0.185283	4.1497e-07
Grimm DG, Roqueiro D, Salomé PA, et al. easyGWAS: A Cloud-Based Platform for Comparing the Results of Genome-Wide Association Studies.	DTF2	Flowering	AT4G05850	CG	700	-0.163013	1.46276e-05
Grimm DG, Roqueiro D, Salomé PA, et al. easyGWAS: A Cloud-Based Platform for Comparing the Results of Genome-Wide Association Studies.	DTF2	Flowering	AT4G05855	CG	702	-0.153628	4.36129e-05
Grimm DG, Roqueiro D, Salomé PA, et al. easyGWAS: A Cloud-Based Platform for Comparing the Results of Genome-Wide Association Studies.	DTF2	Flowering	AT4G05995	CHH	738	-0.154085	2.62312e-05
Grimm DG, Roqueiro D, Salomé PA, et al. easyGWAS: A Cloud-Based Platform for Comparing the Results of Genome-Wide Association Studies.	DTF2	Flowering	AT4G06105	CHG	709	-0.182769	9.61659e-07
Grimm DG, Roqueiro D, Salomé PA, et al. easyGWAS: A Cloud-Based Platform for Comparing the Results of Genome-Wide Association Studies.	DTF2	Flowering	AT4G06140	CG	735	-0.150759	4.06563e-05
Grimm DG, Roqueiro D, Salomé PA, et al. easyGWAS: A Cloud-Based Platform for Comparing the Results of Genome-Wide Association Studies.	DTF2	Flowering	AT4G06800	CG	737	-0.178387	1.09515e-06
Grimm DG, Roqueiro D, Salomé PA, et al. easyGWAS: A Cloud-Based Platform for Comparing the Results of Genome-Wide Association Studies.	DTF2	Flowering	AT4G06800	CHG	737	-0.155859	2.13736e-05
Grimm DG, Roqueiro D, Salomé PA, et al. easyGWAS: A Cloud-Based Platform for Comparing the Results of Genome-Wide Association Studies.	DTF2	Flowering	AT4G07295	CG	734	-0.171544	2.94945e-06
Grimm DG, Roqueiro D, Salomé PA, et al. easyGWAS: A Cloud-Based Platform for Comparing the Results of Genome-Wide Association Studies.	DTF2	Flowering	AT4G07300	CG	719	-0.161128	1.41587e-05
Grimm DG, Roqueiro D, Salomé PA, et al. easyGWAS: A Cloud-Based Platform for Comparing the Results of Genome-Wide Association Studies.	DTF2	Flowering	AT4G07405	CHH	738	-0.148866	4.909e-05
Grimm DG, Roqueiro D, Salomé PA, et al. easyGWAS: A Cloud-Based Platform for Comparing the Results of Genome-Wide Association Studies.	DTF2	Flowering	AT4G07975	CHG	738	-0.172755	2.35079e-06
Grimm DG, Roqueiro D, Salomé PA, et al. easyGWAS: A Cloud-Based Platform for Comparing the Results of Genome-Wide Association Studies.	DTF2	Flowering	AT4G08205	CG	736	-0.164844	6.94786e-06
Grimm DG, Roqueiro D, Salomé PA, et al. easyGWAS: A Cloud-Based Platform for Comparing the Results of Genome-Wide Association Studies.	DTF2	Flowering	AT4G09725	CHH	723	-0.190288	2.5376e-07
Grimm DG, Roqueiro D, Salomé PA, et al. easyGWAS: A Cloud-Based Platform for Comparing the Results of Genome-Wide Association Studies.	DTF2	Flowering	AT4G12917	CG	715	-0.167639	6.58539e-06
Grimm DG, Roqueiro D, Salomé PA, et al. easyGWAS: A Cloud-Based Platform for Comparing the Results of Genome-Wide Association Studies.	DTF2	Flowering	AT4G12917	CHG	714	-0.151223	4.96904e-05
Grimm DG, Roqueiro D, Salomé PA, et al. easyGWAS: A Cloud-Based Platform for Comparing the Results of Genome-Wide Association Studies.	DTF2	Flowering	AT4G13495	CHH	737	-0.170832	3.09862e-06
Grimm DG, Roqueiro D, Salomé PA, et al. easyGWAS: A Cloud-Based Platform for Comparing the Results of Genome-Wide Association Studies.	DTF2	Flowering	AT4G14504	CG	731	0.16182	1.09928e-05
Grimm DG, Roqueiro D, Salomé PA, et al. easyGWAS: A Cloud-Based Platform for Comparing the Results of Genome-Wide Association Studies.	DTF2	Flowering	AT4G14548	CG	720	-0.179695	1.21671e-06
Grimm DG, Roqueiro D, Salomé PA, et al. easyGWAS: A Cloud-Based Platform for Comparing the Results of Genome-Wide Association Studies.	DTF2	Flowering	AT4G14548	CHG	721	-0.189064	3.15382e-07
Grimm DG, Roqueiro D, Salomé PA, et al. easyGWAS: A Cloud-Based Platform for Comparing the Results of Genome-Wide Association Studies.	DTF2	Flowering	AT4G14548	CHH	722	-0.153205	3.56626e-05
Grimm DG, Roqueiro D, Salomé PA, et al. easyGWAS: A Cloud-Based Platform for Comparing the Results of Genome-Wide Association Studies.	DTF2	Flowering	AT4G20362	CG	738	-0.156643	1.915e-05
Grimm DG, Roqueiro D, Salomé PA, et al. easyGWAS: A Cloud-Based Platform for Comparing the Results of Genome-Wide Association Studies.	DTF2	Flowering	AT4G26255	CG	738	0.167636	4.67775e-06
Grimm DG, Roqueiro D, Salomé PA, et al. easyGWAS: A Cloud-Based Platform for Comparing the Results of Genome-Wide Association Studies.	DTF2	Flowering	AT4G26255	CHG	738	0.153902	2.6824e-05
Grimm DG, Roqueiro D, Salomé PA, et al. easyGWAS: A Cloud-Based Platform for Comparing the Results of Genome-Wide Association Studies.	DTF2	Flowering	AT4G26582	CG	738	-0.170187	3.32804e-06
Grimm DG, Roqueiro D, Salomé PA, et al. easyGWAS: A Cloud-Based Platform for Comparing the Results of Genome-Wide Association Studies.	DTF2	Flowering	AT5G00885	CG	668	-0.186036	1.28838e-06
Grimm DG, Roqueiro D, Salomé PA, et al. easyGWAS: A Cloud-Based Platform for Comparing the Results of Genome-Wide Association Studies.	DTF2	Flowering	AT5G00885	CHG	669	-0.170198	9.58718e-06
Grimm DG, Roqueiro D, Salomé PA, et al. easyGWAS: A Cloud-Based Platform for Comparing the Results of Genome-Wide Association Studies.	DTF2	Flowering	AT5G00885	CHH	670	-0.160325	3.05733e-05
Grimm DG, Roqueiro D, Salomé PA, et al. easyGWAS: A Cloud-Based Platform for Comparing the Results of Genome-Wide Association Studies.	DTF2	Flowering	AT5G00950	CHH	738	-0.147511	5.75742e-05
Grimm DG, Roqueiro D, Salomé PA, et al. easyGWAS: A Cloud-Based Platform for Comparing the Results of Genome-Wide Association Studies.	DTF2	Flowering	AT5G00960	CHH	731	-0.17498	1.93973e-06
Grimm DG, Roqueiro D, Salomé PA, et al. easyGWAS: A Cloud-Based Platform for Comparing the Results of Genome-Wide Association Studies.	DTF2	Flowering	AT5G03035	CG	733	-0.183212	5.91013e-07
Grimm DG, Roqueiro D, Salomé PA, et al. easyGWAS: A Cloud-Based Platform for Comparing the Results of Genome-Wide Association Studies.	DTF2	Flowering	AT5G03035	CHG	734	-0.168812	4.24968e-06
Grimm DG, Roqueiro D, Salomé PA, et al. easyGWAS: A Cloud-Based Platform for Comparing the Results of Genome-Wide Association Studies.	DTF2	Flowering	AT5G03925	CG	718	-0.174587	2.52406e-06
Grimm DG, Roqueiro D, Salomé PA, et al. easyGWAS: A Cloud-Based Platform for Comparing the Results of Genome-Wide Association Studies.	DTF2	Flowering	AT5G03925	CHG	717	-0.150845	5.00644e-05
Grimm DG, Roqueiro D, Salomé PA, et al. easyGWAS: A Cloud-Based Platform for Comparing the Results of Genome-Wide Association Studies.	DTF2	Flowering	AT5G03965	CHG	731	0.149509	4.94537e-05
Grimm DG, Roqueiro D, Salomé PA, et al. easyGWAS: A Cloud-Based Platform for Comparing the Results of Genome-Wide Association Studies.	DTF2	Flowering	AT5G04575	CHG	726	-0.184345	5.69066e-07
Grimm DG, Roqueiro D, Salomé PA, et al. easyGWAS: A Cloud-Based Platform for Comparing the Results of Genome-Wide Association Studies.	DTF2	Flowering	AT5G04575	CHH	731	-0.187748	3.17074e-07
Grimm DG, Roqueiro D, Salomé PA, et al. easyGWAS: A Cloud-Based Platform for Comparing the Results of Genome-Wide Association Studies.	DTF2	Flowering	AT5G04815	CG	667	0.157858	4.22278e-05
Grimm DG, Roqueiro D, Salomé PA, et al. easyGWAS: A Cloud-Based Platform for Comparing the Results of Genome-Wide Association Studies.	DTF2	Flowering	AT5G04815	CHH	700	0.164801	1.17359e-05
Grimm DG, Roqueiro D, Salomé PA, et al. easyGWAS: A Cloud-Based Platform for Comparing the Results of Genome-Wide Association Studies.	DTF2	Flowering	AT5G04905	CHG	738	-0.150417	4.08383e-05
Grimm DG, Roqueiro D, Salomé PA, et al. easyGWAS: A Cloud-Based Platform for Comparing the Results of Genome-Wide Association Studies.	DTF2	Flowering	AT5G04925	CHG	722	-0.18138	9.29584e-07
Grimm DG, Roqueiro D, Salomé PA, et al. easyGWAS: A Cloud-Based Platform for Comparing the Results of Genome-Wide Association Studies.	DTF2	Flowering	AT5G05065	CHG	732	-0.18528	4.46338e-07
Grimm DG, Roqueiro D, Salomé PA, et al. easyGWAS: A Cloud-Based Platform for Comparing the Results of Genome-Wide Association Studies.	DTF2	Flowering	AT5G05395	CG	700	-0.166538	9.45538e-06
Grimm DG, Roqueiro D, Salomé PA, et al. easyGWAS: A Cloud-Based Platform for Comparing the Results of Genome-Wide Association Studies.	DTF2	Flowering	AT5G05485	CHH	734	-0.154809	2.5264e-05
Grimm DG, Roqueiro D, Salomé PA, et al. easyGWAS: A Cloud-Based Platform for Comparing the Results of Genome-Wide Association Studies.	DTF2	Flowering	AT5G05555	CG	707	0.158709	2.24101e-05
Grimm DG, Roqueiro D, Salomé PA, et al. easyGWAS: A Cloud-Based Platform for Comparing the Results of Genome-Wide Association Studies.	DTF2	Flowering	AT5G05645	CG	728	-0.177378	1.46517e-06
Grimm DG, Roqueiro D, Salomé PA, et al. easyGWAS: A Cloud-Based Platform for Comparing the Results of Genome-Wide Association Studies.	DTF2	Flowering	AT5G05755	CHG	734	-0.156834	1.97036e-05
Grimm DG, Roqueiro D, Salomé PA, et al. easyGWAS: A Cloud-Based Platform for Comparing the Results of Genome-Wide Association Studies.	DTF2	Flowering	AT5G05895	CHG	734	-0.15123	3.89068e-05
Grimm DG, Roqueiro D, Salomé PA, et al. easyGWAS: A Cloud-Based Platform for Comparing the Results of Genome-Wide Association Studies.	DTF2	Flowering	AT5G05995	CHG	738	-0.179414	9.31469e-07
Grimm DG, Roqueiro D, Salomé PA, et al. easyGWAS: A Cloud-Based Platform for Comparing the Results of Genome-Wide Association Studies.	DTF2	Flowering	AT5G06595	CG	718	-0.182744	8.23266e-07
Grimm DG, Roqueiro D, Salomé PA, et al. easyGWAS: A Cloud-Based Platform for Comparing the Results of Genome-Wide Association Studies.	DTF2	Flowering	AT5G07605	CG	738	-0.179004	9.87124e-07
Grimm DG, Roqueiro D, Salomé PA, et al. easyGWAS: A Cloud-Based Platform for Comparing the Results of Genome-Wide Association Studies.	DTF2	Flowering	AT5G07605	CHG	738	-0.188306	2.56307e-07
Grimm DG, Roqueiro D, Salomé PA, et al. easyGWAS: A Cloud-Based Platform for Comparing the Results of Genome-Wide Association Studies.	DTF2	Flowering	AT5G07605	CHH	738	-0.187813	2.7577e-07
Grimm DG, Roqueiro D, Salomé PA, et al. easyGWAS: A Cloud-Based Platform for Comparing the Results of Genome-Wide Association Studies.	DTF2	Flowering	AT5G07665	CG	724	-0.150265	4.92181e-05
Grimm DG, Roqueiro D, Salomé PA, et al. easyGWAS: A Cloud-Based Platform for Comparing the Results of Genome-Wide Association Studies.	DTF2	Flowering	AT5G07665	CHG	723	-0.148724	5.95901e-05
Grimm DG, Roqueiro D, Salomé PA, et al. easyGWAS: A Cloud-Based Platform for Comparing the Results of Genome-Wide Association Studies.	DTF2	Flowering	AT5G08870	CG	738	-0.173122	2.23575e-06
Grimm DG, Roqueiro D, Salomé PA, et al. easyGWAS: A Cloud-Based Platform for Comparing the Results of Genome-Wide Association Studies.	DTF2	Flowering	AT5G08885	CG	738	0.147648	5.66573e-05
Grimm DG, Roqueiro D, Salomé PA, et al. easyGWAS: A Cloud-Based Platform for Comparing the Results of Genome-Wide Association Studies.	DTF2	Flowering	AT5G09040	CHG	727	-0.157617	1.9616e-05
Grimm DG, Roqueiro D, Salomé PA, et al. easyGWAS: A Cloud-Based Platform for Comparing the Results of Genome-Wide Association Studies.	DTF2	Flowering	AT5G09215	CHH	735	-0.188186	2.75935e-07
Grimm DG, Roqueiro D, Salomé PA, et al. easyGWAS: A Cloud-Based Platform for Comparing the Results of Genome-Wide Association Studies.	DTF2	Flowering	AT5G09595	CG	738	-0.178383	1.07744e-06
Grimm DG, Roqueiro D, Salomé PA, et al. easyGWAS: A Cloud-Based Platform for Comparing the Results of Genome-Wide Association Studies.	DTF2	Flowering	AT5G34871	CHG	737	-0.183944	4.95223e-07
Grimm DG, Roqueiro D, Salomé PA, et al. easyGWAS: A Cloud-Based Platform for Comparing the Results of Genome-Wide Association Studies.	DTF2	Flowering	AT5G43725	CG	738	0.170639	3.13173e-06
Grimm DG, Roqueiro D, Salomé PA, et al. easyGWAS: A Cloud-Based Platform for Comparing the Results of Genome-Wide Association Studies.	DTF2	Flowering	AT5G45472	CG	738	-0.171429	2.81499e-06
Grimm DG, Roqueiro D, Salomé PA, et al. easyGWAS: A Cloud-Based Platform for Comparing the Results of Genome-Wide Association Studies.	DTF3	Flowering	AT1G04063	CHG	731	-0.181369	7.96225e-07
Grimm DG, Roqueiro D, Salomé PA, et al. easyGWAS: A Cloud-Based Platform for Comparing the Results of Genome-Wide Association Studies.	DTF3	Flowering	AT1G04063	CHH	732	-0.164936	7.27199e-06
Grimm DG, Roqueiro D, Salomé PA, et al. easyGWAS: A Cloud-Based Platform for Comparing the Results of Genome-Wide Association Studies.	DTF3	Flowering	AT1G04833	CG	732	-0.149477	4.90535e-05
Grimm DG, Roqueiro D, Salomé PA, et al. easyGWAS: A Cloud-Based Platform for Comparing the Results of Genome-Wide Association Studies.	DTF3	Flowering	AT1G04977	CG	731	-0.173702	2.30894e-06
Grimm DG, Roqueiro D, Salomé PA, et al. easyGWAS: A Cloud-Based Platform for Comparing the Results of Genome-Wide Association Studies.	DTF3	Flowering	AT1G05117	CHH	716	0.172558	3.41495e-06
Grimm DG, Roqueiro D, Salomé PA, et al. easyGWAS: A Cloud-Based Platform for Comparing the Results of Genome-Wide Association Studies.	DTF3	Flowering	AT1G05207	CHG	731	0.169462	4.07978e-06
Grimm DG, Roqueiro D, Salomé PA, et al. easyGWAS: A Cloud-Based Platform for Comparing the Results of Genome-Wide Association Studies.	DTF3	Flowering	AT1G05797	CG	723	0.178907	1.28951e-06
Grimm DG, Roqueiro D, Salomé PA, et al. easyGWAS: A Cloud-Based Platform for Comparing the Results of Genome-Wide Association Studies.	DTF3	Flowering	AT1G05797	CHG	726	0.149239	5.41734e-05
Grimm DG, Roqueiro D, Salomé PA, et al. easyGWAS: A Cloud-Based Platform for Comparing the Results of Genome-Wide Association Studies.	DTF3	Flowering	AT1G05857	CG	722	0.153211	3.56354e-05
Grimm DG, Roqueiro D, Salomé PA, et al. easyGWAS: A Cloud-Based Platform for Comparing the Results of Genome-Wide Association Studies.	DTF3	Flowering	AT1G06187	CG	702	0.154209	4.07645e-05
Grimm DG, Roqueiro D, Salomé PA, et al. easyGWAS: A Cloud-Based Platform for Comparing the Results of Genome-Wide Association Studies.	DTF3	Flowering	AT1G06353	CHG	732	-0.183688	5.6175e-07
Grimm DG, Roqueiro D, Salomé PA, et al. easyGWAS: A Cloud-Based Platform for Comparing the Results of Genome-Wide Association Studies.	DTF3	Flowering	AT1G06393	CG	718	-0.176713	1.89414e-06
Grimm DG, Roqueiro D, Salomé PA, et al. easyGWAS: A Cloud-Based Platform for Comparing the Results of Genome-Wide Association Studies.	DTF3	Flowering	AT1G06393	CHG	716	-0.162376	1.26363e-05
Grimm DG, Roqueiro D, Salomé PA, et al. easyGWAS: A Cloud-Based Platform for Comparing the Results of Genome-Wide Association Studies.	DTF3	Flowering	AT1G06583	CHG	687	-0.176074	3.43494e-06
Grimm DG, Roqueiro D, Salomé PA, et al. easyGWAS: A Cloud-Based Platform for Comparing the Results of Genome-Wide Association Studies.	DTF3	Flowering	AT1G06583	CHH	698	-0.179979	1.70474e-06
Grimm DG, Roqueiro D, Salomé PA, et al. easyGWAS: A Cloud-Based Platform for Comparing the Results of Genome-Wide Association Studies.	DTF3	Flowering	AT1G06587	CHG	687	-0.176074	3.43494e-06
Grimm DG, Roqueiro D, Salomé PA, et al. easyGWAS: A Cloud-Based Platform for Comparing the Results of Genome-Wide Association Studies.	DTF3	Flowering	AT1G06587	CHH	698	-0.179979	1.70474e-06
Grimm DG, Roqueiro D, Salomé PA, et al. easyGWAS: A Cloud-Based Platform for Comparing the Results of Genome-Wide Association Studies.	DTF3	Flowering	AT1G06657	CHG	680	-0.1537	5.70789e-05
Grimm DG, Roqueiro D, Salomé PA, et al. easyGWAS: A Cloud-Based Platform for Comparing the Results of Genome-Wide Association Studies.	DTF3	Flowering	AT1G06663	CHG	684	-0.157031	3.70733e-05
Grimm DG, Roqueiro D, Salomé PA, et al. easyGWAS: A Cloud-Based Platform for Comparing the Results of Genome-Wide Association Studies.	DTF3	Flowering	AT1G06667	CHG	728	-0.173342	2.5432e-06
Grimm DG, Roqueiro D, Salomé PA, et al. easyGWAS: A Cloud-Based Platform for Comparing the Results of Genome-Wide Association Studies.	DTF3	Flowering	AT1G06943	CHG	727	-0.189719	2.55733e-07
Grimm DG, Roqueiro D, Salomé PA, et al. easyGWAS: A Cloud-Based Platform for Comparing the Results of Genome-Wide Association Studies.	DTF3	Flowering	AT1G06973	CHG	727	-0.174915	2.08793e-06
Grimm DG, Roqueiro D, Salomé PA, et al. easyGWAS: A Cloud-Based Platform for Comparing the Results of Genome-Wide Association Studies.	DTF3	Flowering	AT1G06997	CG	721	-0.148917	5.9671e-05
Grimm DG, Roqueiro D, Salomé PA, et al. easyGWAS: A Cloud-Based Platform for Comparing the Results of Genome-Wide Association Studies.	DTF3	Flowering	AT1G07007	CHG	723	-0.173589	2.66377e-06
Grimm DG, Roqueiro D, Salomé PA, et al. easyGWAS: A Cloud-Based Platform for Comparing the Results of Genome-Wide Association Studies.	DTF3	Flowering	AT1G07233	CG	728	-0.15627	2.28357e-05
Grimm DG, Roqueiro D, Salomé PA, et al. easyGWAS: A Cloud-Based Platform for Comparing the Results of Genome-Wide Association Studies.	DTF3	Flowering	AT1G07233	CHH	728	-0.171497	3.25871e-06
Grimm DG, Roqueiro D, Salomé PA, et al. easyGWAS: A Cloud-Based Platform for Comparing the Results of Genome-Wide Association Studies.	DTF3	Flowering	AT1G07323	CHG	684	-0.184498	1.18457e-06
Grimm DG, Roqueiro D, Salomé PA, et al. easyGWAS: A Cloud-Based Platform for Comparing the Results of Genome-Wide Association Studies.	DTF3	Flowering	AT1G07763	CHH	726	-0.173643	2.5209e-06
Grimm DG, Roqueiro D, Salomé PA, et al. easyGWAS: A Cloud-Based Platform for Comparing the Results of Genome-Wide Association Studies.	DTF3	Flowering	AT1G07793	CG	713	-0.165274	9.16706e-06
Grimm DG, Roqueiro D, Salomé PA, et al. easyGWAS: A Cloud-Based Platform for Comparing the Results of Genome-Wide Association Studies.	DTF3	Flowering	AT1G07793	CHG	713	-0.186821	5.05921e-07
Grimm DG, Roqueiro D, Salomé PA, et al. easyGWAS: A Cloud-Based Platform for Comparing the Results of Genome-Wide Association Studies.	DTF3	Flowering	AT1G07793	CHH	713	-0.190752	2.87094e-07
Grimm DG, Roqueiro D, Salomé PA, et al. easyGWAS: A Cloud-Based Platform for Comparing the Results of Genome-Wide Association Studies.	DTF3	Flowering	AT1G08287	CG	731	-0.150273	4.51985e-05
Grimm DG, Roqueiro D, Salomé PA, et al. easyGWAS: A Cloud-Based Platform for Comparing the Results of Genome-Wide Association Studies.	DTF3	Flowering	AT1G08513	CG	732	-0.152876	3.27413e-05
Grimm DG, Roqueiro D, Salomé PA, et al. easyGWAS: A Cloud-Based Platform for Comparing the Results of Genome-Wide Association Studies.	DTF3	Flowering	AT1G08713	CG	731	-0.171499	3.10903e-06
Grimm DG, Roqueiro D, Salomé PA, et al. easyGWAS: A Cloud-Based Platform for Comparing the Results of Genome-Wide Association Studies.	DTF3	Flowering	AT1G08713	CHG	731	-0.153567	3.05085e-05
Grimm DG, Roqueiro D, Salomé PA, et al. easyGWAS: A Cloud-Based Platform for Comparing the Results of Genome-Wide Association Studies.	DTF3	Flowering	AT1G08857	CG	732	-0.171447	3.08264e-06
Grimm DG, Roqueiro D, Salomé PA, et al. easyGWAS: A Cloud-Based Platform for Comparing the Results of Genome-Wide Association Studies.	DTF3	Flowering	AT1G09653	CG	732	0.165916	6.40444e-06
Grimm DG, Roqueiro D, Salomé PA, et al. easyGWAS: A Cloud-Based Platform for Comparing the Results of Genome-Wide Association Studies.	DTF3	Flowering	AT1G09653	CHG	732	0.149612	4.82776e-05
Grimm DG, Roqueiro D, Salomé PA, et al. easyGWAS: A Cloud-Based Platform for Comparing the Results of Genome-Wide Association Studies.	DTF3	Flowering	AT1G09847	CG	731	-0.189854	2.32326e-07
Grimm DG, Roqueiro D, Salomé PA, et al. easyGWAS: A Cloud-Based Platform for Comparing the Results of Genome-Wide Association Studies.	DTF3	Flowering	AT1G18415	CG	732	-0.153314	3.10608e-05
Grimm DG, Roqueiro D, Salomé PA, et al. easyGWAS: A Cloud-Based Platform for Comparing the Results of Genome-Wide Association Studies.	DTF3	Flowering	AT1G20691	CG	732	-0.14842	5.55283e-05
Grimm DG, Roqueiro D, Salomé PA, et al. easyGWAS: A Cloud-Based Platform for Comparing the Results of Genome-Wide Association Studies.	DTF3	Flowering	AT1G24068	CG	667	0.178107	3.68732e-06
Grimm DG, Roqueiro D, Salomé PA, et al. easyGWAS: A Cloud-Based Platform for Comparing the Results of Genome-Wide Association Studies.	DTF3	Flowering	AT1G26558	CHG	696	-0.182404	1.2713e-06
Grimm DG, Roqueiro D, Salomé PA, et al. easyGWAS: A Cloud-Based Platform for Comparing the Results of Genome-Wide Association Studies.	DTF3	Flowering	AT1G51645	CG	732	-0.18243	6.72821e-07
Grimm DG, Roqueiro D, Salomé PA, et al. easyGWAS: A Cloud-Based Platform for Comparing the Results of Genome-Wide Association Studies.	DTF3	Flowering	AT1G53801	CG	732	-0.155975	2.24772e-05
Grimm DG, Roqueiro D, Salomé PA, et al. easyGWAS: A Cloud-Based Platform for Comparing the Results of Genome-Wide Association Studies.	DTF3	Flowering	AT1G64563	CG	732	-0.154684	2.63156e-05
Grimm DG, Roqueiro D, Salomé PA, et al. easyGWAS: A Cloud-Based Platform for Comparing the Results of Genome-Wide Association Studies.	DTF3	Flowering	AT1G64563	CHG	732	-0.157706	1.81623e-05
Grimm DG, Roqueiro D, Salomé PA, et al. easyGWAS: A Cloud-Based Platform for Comparing the Results of Genome-Wide Association Studies.	DTF3	Flowering	AT1G67328	CG	732	-0.154307	2.75467e-05
Grimm DG, Roqueiro D, Salomé PA, et al. easyGWAS: A Cloud-Based Platform for Comparing the Results of Genome-Wide Association Studies.	DTF3	Flowering	AT1G67328	CHG	732	-0.159333	1.48315e-05
Grimm DG, Roqueiro D, Salomé PA, et al. easyGWAS: A Cloud-Based Platform for Comparing the Results of Genome-Wide Association Studies.	DTF3	Flowering	AT1G67328	CHH	732	-0.161344	1.15165e-05
Grimm DG, Roqueiro D, Salomé PA, et al. easyGWAS: A Cloud-Based Platform for Comparing the Results of Genome-Wide Association Studies.	DTF3	Flowering	AT1G67481	CHG	731	-0.16236	1.02644e-05
Grimm DG, Roqueiro D, Salomé PA, et al. easyGWAS: A Cloud-Based Platform for Comparing the Results of Genome-Wide Association Studies.	DTF3	Flowering	AT1G67481	CHH	731	-0.186059	4.05922e-07
Grimm DG, Roqueiro D, Salomé PA, et al. easyGWAS: A Cloud-Based Platform for Comparing the Results of Genome-Wide Association Studies.	DTF3	Flowering	AT1G74545	CG	732	-0.17393	2.20312e-06
Grimm DG, Roqueiro D, Salomé PA, et al. easyGWAS: A Cloud-Based Platform for Comparing the Results of Genome-Wide Association Studies.	DTF3	Flowering	AT2G01422	CHG	701	-0.161039	1.83468e-05
Grimm DG, Roqueiro D, Salomé PA, et al. easyGWAS: A Cloud-Based Platform for Comparing the Results of Genome-Wide Association Studies.	DTF3	Flowering	AT2G04225	CG	706	-0.168877	6.43218e-06
Grimm DG, Roqueiro D, Salomé PA, et al. easyGWAS: A Cloud-Based Platform for Comparing the Results of Genome-Wide Association Studies.	DTF3	Flowering	AT2G04345	CHG	723	-0.158487	1.85884e-05
Grimm DG, Roqueiro D, Salomé PA, et al. easyGWAS: A Cloud-Based Platform for Comparing the Results of Genome-Wide Association Studies.	DTF3	Flowering	AT2G04355	CHG	663	-0.158555	4.11619e-05
Grimm DG, Roqueiro D, Salomé PA, et al. easyGWAS: A Cloud-Based Platform for Comparing the Results of Genome-Wide Association Studies.	DTF3	Flowering	AT2G04365	CHG	730	-0.170661	3.53225e-06
Grimm DG, Roqueiro D, Salomé PA, et al. easyGWAS: A Cloud-Based Platform for Comparing the Results of Genome-Wide Association Studies.	DTF3	Flowering	AT2G04665	CHH	730	-0.161034	1.23115e-05
Grimm DG, Roqueiro D, Salomé PA, et al. easyGWAS: A Cloud-Based Platform for Comparing the Results of Genome-Wide Association Studies.	DTF3	Flowering	AT2G04685	CHG	726	-0.18332	6.5879e-07
Grimm DG, Roqueiro D, Salomé PA, et al. easyGWAS: A Cloud-Based Platform for Comparing the Results of Genome-Wide Association Studies.	DTF3	Flowering	AT2G04775	CHG	709	-0.18748	4.95953e-07
Grimm DG, Roqueiro D, Salomé PA, et al. easyGWAS: A Cloud-Based Platform for Comparing the Results of Genome-Wide Association Studies.	DTF3	Flowering	AT2G04785	CHG	709	-0.187494	4.94955e-07
Grimm DG, Roqueiro D, Salomé PA, et al. easyGWAS: A Cloud-Based Platform for Comparing the Results of Genome-Wide Association Studies.	DTF3	Flowering	AT2G04915	CHG	731	-0.167039	5.61323e-06
Grimm DG, Roqueiro D, Salomé PA, et al. easyGWAS: A Cloud-Based Platform for Comparing the Results of Genome-Wide Association Studies.	DTF3	Flowering	AT2G04915	CHH	731	-0.150567	4.36528e-05
Grimm DG, Roqueiro D, Salomé PA, et al. easyGWAS: A Cloud-Based Platform for Comparing the Results of Genome-Wide Association Studies.	DTF3	Flowering	AT2G04975	CHG	718	-0.183452	7.45245e-07
Grimm DG, Roqueiro D, Salomé PA, et al. easyGWAS: A Cloud-Based Platform for Comparing the Results of Genome-Wide Association Studies.	DTF3	Flowering	AT2G05155	CG	727	-0.151365	4.16971e-05
Grimm DG, Roqueiro D, Salomé PA, et al. easyGWAS: A Cloud-Based Platform for Comparing the Results of Genome-Wide Association Studies.	DTF3	Flowering	AT2G05205	CG	732	-0.164264	7.93162e-06
Grimm DG, Roqueiro D, Salomé PA, et al. easyGWAS: A Cloud-Based Platform for Comparing the Results of Genome-Wide Association Studies.	DTF3	Flowering	AT2G05205	CHG	732	-0.163778	8.44283e-06
Grimm DG, Roqueiro D, Salomé PA, et al. easyGWAS: A Cloud-Based Platform for Comparing the Results of Genome-Wide Association Studies.	DTF3	Flowering	AT2G05205	CHH	732	-0.161564	1.1199e-05
Grimm DG, Roqueiro D, Salomé PA, et al. easyGWAS: A Cloud-Based Platform for Comparing the Results of Genome-Wide Association Studies.	DTF3	Flowering	AT2G05215	CG	732	-0.164264	7.93162e-06
Grimm DG, Roqueiro D, Salomé PA, et al. easyGWAS: A Cloud-Based Platform for Comparing the Results of Genome-Wide Association Studies.	DTF3	Flowering	AT2G05215	CHG	732	-0.163778	8.44283e-06
Grimm DG, Roqueiro D, Salomé PA, et al. easyGWAS: A Cloud-Based Platform for Comparing the Results of Genome-Wide Association Studies.	DTF3	Flowering	AT2G05215	CHH	732	-0.161564	1.1199e-05
Grimm DG, Roqueiro D, Salomé PA, et al. easyGWAS: A Cloud-Based Platform for Comparing the Results of Genome-Wide Association Studies.	DTF3	Flowering	AT2G05485	CHG	705	-0.189378	4.07697e-07
Grimm DG, Roqueiro D, Salomé PA, et al. easyGWAS: A Cloud-Based Platform for Comparing the Results of Genome-Wide Association Studies.	DTF3	Flowering	AT2G05495	CHG	672	-0.198281	2.19531e-07
Grimm DG, Roqueiro D, Salomé PA, et al. easyGWAS: A Cloud-Based Platform for Comparing the Results of Genome-Wide Association Studies.	DTF3	Flowering	AT2G05525	CHG	670	-0.16691	1.40687e-05
Grimm DG, Roqueiro D, Salomé PA, et al. easyGWAS: A Cloud-Based Platform for Comparing the Results of Genome-Wide Association Studies.	DTF3	Flowering	AT2G05812	CHH	732	-0.176212	1.61106e-06
Grimm DG, Roqueiro D, Salomé PA, et al. easyGWAS: A Cloud-Based Platform for Comparing the Results of Genome-Wide Association Studies.	DTF3	Flowering	AT2G05825	CG	728	-0.148441	5.8061e-05
Grimm DG, Roqueiro D, Salomé PA, et al. easyGWAS: A Cloud-Based Platform for Comparing the Results of Genome-Wide Association Studies.	DTF3	Flowering	AT2G05885	CHG	716	-0.162208	1.29038e-05
Grimm DG, Roqueiro D, Salomé PA, et al. easyGWAS: A Cloud-Based Platform for Comparing the Results of Genome-Wide Association Studies.	DTF3	Flowering	AT2G05925	CHG	731	-0.170556	3.52707e-06
Grimm DG, Roqueiro D, Salomé PA, et al. easyGWAS: A Cloud-Based Platform for Comparing the Results of Genome-Wide Association Studies.	DTF3	Flowering	AT2G06002	CHG	732	-0.17725	1.39554e-06
Grimm DG, Roqueiro D, Salomé PA, et al. easyGWAS: A Cloud-Based Platform for Comparing the Results of Genome-Wide Association Studies.	DTF3	Flowering	AT2G06355	CHH	727	-0.179917	1.04676e-06
Grimm DG, Roqueiro D, Salomé PA, et al. easyGWAS: A Cloud-Based Platform for Comparing the Results of Genome-Wide Association Studies.	DTF3	Flowering	AT2G06515	CG	691	-0.153219	5.24856e-05
Grimm DG, Roqueiro D, Salomé PA, et al. easyGWAS: A Cloud-Based Platform for Comparing the Results of Genome-Wide Association Studies.	DTF3	Flowering	AT2G06975	CHH	732	-0.163899	8.31274e-06
Grimm DG, Roqueiro D, Salomé PA, et al. easyGWAS: A Cloud-Based Platform for Comparing the Results of Genome-Wide Association Studies.	DTF3	Flowering	AT2G07213	CG	675	-0.179685	2.62732e-06
Grimm DG, Roqueiro D, Salomé PA, et al. easyGWAS: A Cloud-Based Platform for Comparing the Results of Genome-Wide Association Studies.	DTF3	Flowering	AT2G07840	CHG	713	-0.177235	1.91688e-06
Grimm DG, Roqueiro D, Salomé PA, et al. easyGWAS: A Cloud-Based Platform for Comparing the Results of Genome-Wide Association Studies.	DTF3	Flowering	AT2G07840	CHH	722	-0.171324	3.66048e-06
Grimm DG, Roqueiro D, Salomé PA, et al. easyGWAS: A Cloud-Based Platform for Comparing the Results of Genome-Wide Association Studies.	DTF3	Flowering	AT2G07865	CG	672	-0.15566	5.06981e-05
Grimm DG, Roqueiro D, Salomé PA, et al. easyGWAS: A Cloud-Based Platform for Comparing the Results of Genome-Wide Association Studies.	DTF3	Flowering	AT2G07865	CHG	704	-0.193256	2.37444e-07
Grimm DG, Roqueiro D, Salomé PA, et al. easyGWAS: A Cloud-Based Platform for Comparing the Results of Genome-Wide Association Studies.	DTF3	Flowering	AT2G07865	CHH	718	-0.173827	2.79454e-06
Grimm DG, Roqueiro D, Salomé PA, et al. easyGWAS: A Cloud-Based Platform for Comparing the Results of Genome-Wide Association Studies.	DTF3	Flowering	AT2G07870	CG	672	-0.15566	5.06981e-05
Grimm DG, Roqueiro D, Salomé PA, et al. easyGWAS: A Cloud-Based Platform for Comparing the Results of Genome-Wide Association Studies.	DTF3	Flowering	AT2G07870	CHG	704	-0.193256	2.37444e-07
Grimm DG, Roqueiro D, Salomé PA, et al. easyGWAS: A Cloud-Based Platform for Comparing the Results of Genome-Wide Association Studies.	DTF3	Flowering	AT2G07870	CHH	718	-0.173827	2.79454e-06
Grimm DG, Roqueiro D, Salomé PA, et al. easyGWAS: A Cloud-Based Platform for Comparing the Results of Genome-Wide Association Studies.	DTF3	Flowering	AT2G07890	CHH	732	-0.15939	1.47262e-05
Grimm DG, Roqueiro D, Salomé PA, et al. easyGWAS: A Cloud-Based Platform for Comparing the Results of Genome-Wide Association Studies.	DTF3	Flowering	AT2G07895	CG	712	0.185215	6.47142e-07
Grimm DG, Roqueiro D, Salomé PA, et al. easyGWAS: A Cloud-Based Platform for Comparing the Results of Genome-Wide Association Studies.	DTF3	Flowering	AT2G08050	CHG	732	-0.150755	4.21792e-05
Grimm DG, Roqueiro D, Salomé PA, et al. easyGWAS: A Cloud-Based Platform for Comparing the Results of Genome-Wide Association Studies.	DTF3	Flowering	AT2G08085	CHG	730	-0.189773	2.39671e-07
Grimm DG, Roqueiro D, Salomé PA, et al. easyGWAS: A Cloud-Based Platform for Comparing the Results of Genome-Wide Association Studies.	DTF3	Flowering	AT2G08175	CHG	732	-0.163289	8.99009e-06
Grimm DG, Roqueiro D, Salomé PA, et al. easyGWAS: A Cloud-Based Platform for Comparing the Results of Genome-Wide Association Studies.	DTF3	Flowering	AT2G08405	CHH	708	-0.157801	2.46652e-05
Grimm DG, Roqueiro D, Salomé PA, et al. easyGWAS: A Cloud-Based Platform for Comparing the Results of Genome-Wide Association Studies.	DTF3	Flowering	AT2G08850	CHH	726	-0.178694	1.26262e-06
Grimm DG, Roqueiro D, Salomé PA, et al. easyGWAS: A Cloud-Based Platform for Comparing the Results of Genome-Wide Association Studies.	DTF3	Flowering	AT2G09120	CHH	723	-0.163954	9.38388e-06
Grimm DG, Roqueiro D, Salomé PA, et al. easyGWAS: A Cloud-Based Platform for Comparing the Results of Genome-Wide Association Studies.	DTF3	Flowering	AT2G09540	CG	731	0.185883	4.16394e-07
Grimm DG, Roqueiro D, Salomé PA, et al. easyGWAS: A Cloud-Based Platform for Comparing the Results of Genome-Wide Association Studies.	DTF3	Flowering	AT2G09540	CHG	731	0.182692	6.59605e-07
Grimm DG, Roqueiro D, Salomé PA, et al. easyGWAS: A Cloud-Based Platform for Comparing the Results of Genome-Wide Association Studies.	DTF3	Flowering	AT2G09540	CHH	732	0.150326	4.43782e-05
Grimm DG, Roqueiro D, Salomé PA, et al. easyGWAS: A Cloud-Based Platform for Comparing the Results of Genome-Wide Association Studies.	DTF3	Flowering	AT2G10606	CHH	706	-0.184396	8.08932e-07
Grimm DG, Roqueiro D, Salomé PA, et al. easyGWAS: A Cloud-Based Platform for Comparing the Results of Genome-Wide Association Studies.	DTF3	Flowering	AT2G15555	CG	731	-0.182446	6.83151e-07
Grimm DG, Roqueiro D, Salomé PA, et al. easyGWAS: A Cloud-Based Platform for Comparing the Results of Genome-Wide Association Studies.	DTF3	Flowering	AT2G15555	CHH	731	-0.17803	1.27304e-06
Grimm DG, Roqueiro D, Salomé PA, et al. easyGWAS: A Cloud-Based Platform for Comparing the Results of Genome-Wide Association Studies.	DTF3	Flowering	AT2G24755	CG	729	-0.188432	2.97664e-07
Grimm DG, Roqueiro D, Salomé PA, et al. easyGWAS: A Cloud-Based Platform for Comparing the Results of Genome-Wide Association Studies.	DTF3	Flowering	AT2G24755	CHH	729	-0.187141	3.59625e-07
Grimm DG, Roqueiro D, Salomé PA, et al. easyGWAS: A Cloud-Based Platform for Comparing the Results of Genome-Wide Association Studies.	DTF3	Flowering	AT2G27400	CHH	718	-0.166806	7.00971e-06
Grimm DG, Roqueiro D, Salomé PA, et al. easyGWAS: A Cloud-Based Platform for Comparing the Results of Genome-Wide Association Studies.	DTF3	Flowering	AT2G32315	CG	731	0.166785	5.80305e-06
Grimm DG, Roqueiro D, Salomé PA, et al. easyGWAS: A Cloud-Based Platform for Comparing the Results of Genome-Wide Association Studies.	DTF3	Flowering	AT2G32315	CHG	730	0.149618	4.94089e-05
Grimm DG, Roqueiro D, Salomé PA, et al. easyGWAS: A Cloud-Based Platform for Comparing the Results of Genome-Wide Association Studies.	DTF3	Flowering	AT2G32698	CG	730	-0.167955	5.05351e-06
Grimm DG, Roqueiro D, Salomé PA, et al. easyGWAS: A Cloud-Based Platform for Comparing the Results of Genome-Wide Association Studies.	DTF3	Flowering	AT2G45245	CG	732	-0.175535	1.76844e-06
Grimm DG, Roqueiro D, Salomé PA, et al. easyGWAS: A Cloud-Based Platform for Comparing the Results of Genome-Wide Association Studies.	DTF3	Flowering	AT3G01065	CG	731	-0.160535	1.2931e-05
Grimm DG, Roqueiro D, Salomé PA, et al. easyGWAS: A Cloud-Based Platform for Comparing the Results of Genome-Wide Association Studies.	DTF3	Flowering	AT3G01115	CHG	732	0.179009	1.09175e-06
Grimm DG, Roqueiro D, Salomé PA, et al. easyGWAS: A Cloud-Based Platform for Comparing the Results of Genome-Wide Association Studies.	DTF3	Flowering	AT3G01585	CHH	732	-0.181481	7.70202e-07
Grimm DG, Roqueiro D, Salomé PA, et al. easyGWAS: A Cloud-Based Platform for Comparing the Results of Genome-Wide Association Studies.	DTF3	Flowering	AT3G02315	CG	709	0.157861	2.41648e-05
Grimm DG, Roqueiro D, Salomé PA, et al. easyGWAS: A Cloud-Based Platform for Comparing the Results of Genome-Wide Association Studies.	DTF3	Flowering	AT3G02315	CHH	725	0.183387	6.64194e-07
Grimm DG, Roqueiro D, Salomé PA, et al. easyGWAS: A Cloud-Based Platform for Comparing the Results of Genome-Wide Association Studies.	DTF3	Flowering	AT3G02545	CG	732	0.167454	5.23853e-06
Grimm DG, Roqueiro D, Salomé PA, et al. easyGWAS: A Cloud-Based Platform for Comparing the Results of Genome-Wide Association Studies.	DTF3	Flowering	AT3G03235	CHG	701	-0.158405	2.51843e-05
Grimm DG, Roqueiro D, Salomé PA, et al. easyGWAS: A Cloud-Based Platform for Comparing the Results of Genome-Wide Association Studies.	DTF3	Flowering	AT3G03945	CHG	731	0.150822	4.23534e-05
Grimm DG, Roqueiro D, Salomé PA, et al. easyGWAS: A Cloud-Based Platform for Comparing the Results of Genome-Wide Association Studies.	DTF3	Flowering	AT3G04335	CHH	732	-0.159696	1.41739e-05
Grimm DG, Roqueiro D, Salomé PA, et al. easyGWAS: A Cloud-Based Platform for Comparing the Results of Genome-Wide Association Studies.	DTF3	Flowering	AT3G04385	CHG	725	-0.177662	1.48106e-06
Grimm DG, Roqueiro D, Salomé PA, et al. easyGWAS: A Cloud-Based Platform for Comparing the Results of Genome-Wide Association Studies.	DTF3	Flowering	AT3G04395	CHG	729	-0.189448	2.56262e-07
Grimm DG, Roqueiro D, Salomé PA, et al. easyGWAS: A Cloud-Based Platform for Comparing the Results of Genome-Wide Association Studies.	DTF3	Flowering	AT3G04655	CHH	729	-0.185807	4.36683e-07
Grimm DG, Roqueiro D, Salomé PA, et al. easyGWAS: A Cloud-Based Platform for Comparing the Results of Genome-Wide Association Studies.	DTF3	Flowering	AT3G05025	CHH	725	-0.169493	4.45165e-06
Grimm DG, Roqueiro D, Salomé PA, et al. easyGWAS: A Cloud-Based Platform for Comparing the Results of Genome-Wide Association Studies.	DTF3	Flowering	AT3G05245	CHG	666	-0.171817	8.23649e-06
Grimm DG, Roqueiro D, Salomé PA, et al. easyGWAS: A Cloud-Based Platform for Comparing the Results of Genome-Wide Association Studies.	DTF3	Flowering	AT3G05785	CHG	719	-0.177821	1.60173e-06
Grimm DG, Roqueiro D, Salomé PA, et al. easyGWAS: A Cloud-Based Platform for Comparing the Results of Genome-Wide Association Studies.	DTF3	Flowering	AT3G05795	CHG	713	-0.176414	2.1417e-06
Grimm DG, Roqueiro D, Salomé PA, et al. easyGWAS: A Cloud-Based Platform for Comparing the Results of Genome-Wide Association Studies.	DTF3	Flowering	AT3G05895	CG	723	-0.170986	3.76931e-06
Grimm DG, Roqueiro D, Salomé PA, et al. easyGWAS: A Cloud-Based Platform for Comparing the Results of Genome-Wide Association Studies.	DTF3	Flowering	AT3G05945	CHG	714	-0.1578	2.27821e-05
Grimm DG, Roqueiro D, Salomé PA, et al. easyGWAS: A Cloud-Based Platform for Comparing the Results of Genome-Wide Association Studies.	DTF3	Flowering	AT3G06075	CHG	682	-0.171653	6.54345e-06
Grimm DG, Roqueiro D, Salomé PA, et al. easyGWAS: A Cloud-Based Platform for Comparing the Results of Genome-Wide Association Studies.	DTF3	Flowering	AT3G06115	CHG	731	-0.176433	1.58861e-06
Grimm DG, Roqueiro D, Salomé PA, et al. easyGWAS: A Cloud-Based Platform for Comparing the Results of Genome-Wide Association Studies.	DTF3	Flowering	AT3G06125	CHG	732	-0.159122	1.52283e-05
Grimm DG, Roqueiro D, Salomé PA, et al. easyGWAS: A Cloud-Based Platform for Comparing the Results of Genome-Wide Association Studies.	DTF3	Flowering	AT3G06125	CHH	732	-0.179436	1.02837e-06
Grimm DG, Roqueiro D, Salomé PA, et al. easyGWAS: A Cloud-Based Platform for Comparing the Results of Genome-Wide Association Studies.	DTF3	Flowering	AT3G06465	CHG	695	-0.158162	2.80827e-05
Grimm DG, Roqueiro D, Salomé PA, et al. easyGWAS: A Cloud-Based Platform for Comparing the Results of Genome-Wide Association Studies.	DTF3	Flowering	AT3G06595	CHG	731	-0.18602	4.0821e-07
Grimm DG, Roqueiro D, Salomé PA, et al. easyGWAS: A Cloud-Based Platform for Comparing the Results of Genome-Wide Association Studies.	DTF3	Flowering	AT3G06605	CHG	731	-0.162846	9.64803e-06
Grimm DG, Roqueiro D, Salomé PA, et al. easyGWAS: A Cloud-Based Platform for Comparing the Results of Genome-Wide Association Studies.	DTF3	Flowering	AT3G06625	CHH	657	-0.158831	4.32517e-05
Grimm DG, Roqueiro D, Salomé PA, et al. easyGWAS: A Cloud-Based Platform for Comparing the Results of Genome-Wide Association Studies.	DTF3	Flowering	AT3G06645	CHH	704	-0.179061	1.74178e-06
Grimm DG, Roqueiro D, Salomé PA, et al. easyGWAS: A Cloud-Based Platform for Comparing the Results of Genome-Wide Association Studies.	DTF3	Flowering	AT3G06955	CG	731	-0.177793	1.31573e-06
Grimm DG, Roqueiro D, Salomé PA, et al. easyGWAS: A Cloud-Based Platform for Comparing the Results of Genome-Wide Association Studies.	DTF3	Flowering	AT3G07505	CHH	723	-0.155398	2.70777e-05
Grimm DG, Roqueiro D, Salomé PA, et al. easyGWAS: A Cloud-Based Platform for Comparing the Results of Genome-Wide Association Studies.	DTF3	Flowering	AT3G07585	CHH	701	-0.179027	1.84117e-06
Grimm DG, Roqueiro D, Salomé PA, et al. easyGWAS: A Cloud-Based Platform for Comparing the Results of Genome-Wide Association Studies.	DTF3	Flowering	AT3G08295	CHG	731	-0.152446	3.49071e-05
Grimm DG, Roqueiro D, Salomé PA, et al. easyGWAS: A Cloud-Based Platform for Comparing the Results of Genome-Wide Association Studies.	DTF3	Flowering	AT3G08370	CHG	727	-0.174454	2.22283e-06
Grimm DG, Roqueiro D, Salomé PA, et al. easyGWAS: A Cloud-Based Platform for Comparing the Results of Genome-Wide Association Studies.	DTF3	Flowering	AT3G08370	CHH	727	-0.191001	2.11505e-07
Grimm DG, Roqueiro D, Salomé PA, et al. easyGWAS: A Cloud-Based Platform for Comparing the Results of Genome-Wide Association Studies.	DTF3	Flowering	AT3G08825	CHH	723	0.183842	6.45125e-07
Grimm DG, Roqueiro D, Salomé PA, et al. easyGWAS: A Cloud-Based Platform for Comparing the Results of Genome-Wide Association Studies.	DTF3	Flowering	AT3G09125	CHG	725	-0.153501	3.31549e-05
Grimm DG, Roqueiro D, Salomé PA, et al. easyGWAS: A Cloud-Based Platform for Comparing the Results of Genome-Wide Association Studies.	DTF3	Flowering	AT3G09335	CHG	731	-0.187458	3.30882e-07
Grimm DG, Roqueiro D, Salomé PA, et al. easyGWAS: A Cloud-Based Platform for Comparing the Results of Genome-Wide Association Studies.	DTF3	Flowering	AT3G09335	CHH	731	-0.184805	4.86842e-07
Grimm DG, Roqueiro D, Salomé PA, et al. easyGWAS: A Cloud-Based Platform for Comparing the Results of Genome-Wide Association Studies.	DTF3	Flowering	AT3G09415	CG	732	-0.178925	1.10481e-06
Grimm DG, Roqueiro D, Salomé PA, et al. easyGWAS: A Cloud-Based Platform for Comparing the Results of Genome-Wide Association Studies.	DTF3	Flowering	AT3G09465	CHG	732	-0.149909	4.66178e-05
Grimm DG, Roqueiro D, Salomé PA, et al. easyGWAS: A Cloud-Based Platform for Comparing the Results of Genome-Wide Association Studies.	DTF3	Flowering	AT3G09825	CG	719	-0.188482	3.56389e-07
Grimm DG, Roqueiro D, Salomé PA, et al. easyGWAS: A Cloud-Based Platform for Comparing the Results of Genome-Wide Association Studies.	DTF3	Flowering	AT3G09835	CG	719	-0.180687	1.0786e-06
Grimm DG, Roqueiro D, Salomé PA, et al. easyGWAS: A Cloud-Based Platform for Comparing the Results of Genome-Wide Association Studies.	DTF3	Flowering	AT3G09835	CHH	719	-0.170173	4.46217e-06
Grimm DG, Roqueiro D, Salomé PA, et al. easyGWAS: A Cloud-Based Platform for Comparing the Results of Genome-Wide Association Studies.	DTF3	Flowering	AT3G09845	CG	714	-0.180412	1.22111e-06
Grimm DG, Roqueiro D, Salomé PA, et al. easyGWAS: A Cloud-Based Platform for Comparing the Results of Genome-Wide Association Studies.	DTF3	Flowering	AT3G17185	CHG	732	-0.171423	3.09267e-06
Grimm DG, Roqueiro D, Salomé PA, et al. easyGWAS: A Cloud-Based Platform for Comparing the Results of Genome-Wide Association Studies.	DTF3	Flowering	AT3G26612	CHG	732	-0.18459	4.93255e-07
Grimm DG, Roqueiro D, Salomé PA, et al. easyGWAS: A Cloud-Based Platform for Comparing the Results of Genome-Wide Association Studies.	DTF3	Flowering	AT3G26612	CHH	732	-0.167778	5.02022e-06
Grimm DG, Roqueiro D, Salomé PA, et al. easyGWAS: A Cloud-Based Platform for Comparing the Results of Genome-Wide Association Studies.	DTF3	Flowering	AT3G26815	CHG	730	0.152004	3.72569e-05
Grimm DG, Roqueiro D, Salomé PA, et al. easyGWAS: A Cloud-Based Platform for Comparing the Results of Genome-Wide Association Studies.	DTF3	Flowering	AT3G26815	CHH	731	0.150043	4.64437e-05
Grimm DG, Roqueiro D, Salomé PA, et al. easyGWAS: A Cloud-Based Platform for Comparing the Results of Genome-Wide Association Studies.	DTF3	Flowering	AT3G26816	CG	731	0.161519	1.14203e-05
Grimm DG, Roqueiro D, Salomé PA, et al. easyGWAS: A Cloud-Based Platform for Comparing the Results of Genome-Wide Association Studies.	DTF3	Flowering	AT3G26819	CG	728	0.164487	8.16188e-06
Grimm DG, Roqueiro D, Salomé PA, et al. easyGWAS: A Cloud-Based Platform for Comparing the Results of Genome-Wide Association Studies.	DTF3	Flowering	AT3G48057	CHG	731	-0.172627	2.67109e-06
Grimm DG, Roqueiro D, Salomé PA, et al. easyGWAS: A Cloud-Based Platform for Comparing the Results of Genome-Wide Association Studies.	DTF3	Flowering	AT3G48057	CHH	731	-0.170911	3.3639e-06
Grimm DG, Roqueiro D, Salomé PA, et al. easyGWAS: A Cloud-Based Platform for Comparing the Results of Genome-Wide Association Studies.	DTF3	Flowering	AT3G54625	CG	732	-0.164255	7.9403e-06
Grimm DG, Roqueiro D, Salomé PA, et al. easyGWAS: A Cloud-Based Platform for Comparing the Results of Genome-Wide Association Studies.	DTF3	Flowering	AT4G01533	CHG	695	-0.17317	4.39514e-06
Grimm DG, Roqueiro D, Salomé PA, et al. easyGWAS: A Cloud-Based Platform for Comparing the Results of Genome-Wide Association Studies.	DTF3	Flowering	AT4G03038	CHG	732	-0.151166	4.01704e-05
Grimm DG, Roqueiro D, Salomé PA, et al. easyGWAS: A Cloud-Based Platform for Comparing the Results of Genome-Wide Association Studies.	DTF3	Flowering	AT4G04315	CG	729	-0.173798	2.3531e-06
Grimm DG, Roqueiro D, Salomé PA, et al. easyGWAS: A Cloud-Based Platform for Comparing the Results of Genome-Wide Association Studies.	DTF3	Flowering	AT4G04755	CHG	709	-0.152759	4.42048e-05
Grimm DG, Roqueiro D, Salomé PA, et al. easyGWAS: A Cloud-Based Platform for Comparing the Results of Genome-Wide Association Studies.	DTF3	Flowering	AT4G04765	CHG	701	-0.169268	6.60114e-06
Grimm DG, Roqueiro D, Salomé PA, et al. easyGWAS: A Cloud-Based Platform for Comparing the Results of Genome-Wide Association Studies.	DTF3	Flowering	AT4G04785	CG	690	-0.154854	4.40809e-05
Grimm DG, Roqueiro D, Salomé PA, et al. easyGWAS: A Cloud-Based Platform for Comparing the Results of Genome-Wide Association Studies.	DTF3	Flowering	AT4G04785	CHG	689	-0.17038	6.88994e-06
Grimm DG, Roqueiro D, Salomé PA, et al. easyGWAS: A Cloud-Based Platform for Comparing the Results of Genome-Wide Association Studies.	DTF3	Flowering	AT4G04785	CHH	690	-0.170795	6.4378e-06
Grimm DG, Roqueiro D, Salomé PA, et al. easyGWAS: A Cloud-Based Platform for Comparing the Results of Genome-Wide Association Studies.	DTF3	Flowering	AT4G04945	CHH	731	-0.164784	7.52444e-06
Grimm DG, Roqueiro D, Salomé PA, et al. easyGWAS: A Cloud-Based Platform for Comparing the Results of Genome-Wide Association Studies.	DTF3	Flowering	AT4G04975	CG	671	-0.187003	1.07092e-06
Grimm DG, Roqueiro D, Salomé PA, et al. easyGWAS: A Cloud-Based Platform for Comparing the Results of Genome-Wide Association Studies.	DTF3	Flowering	AT4G04975	CHG	672	-0.155244	5.31309e-05
Grimm DG, Roqueiro D, Salomé PA, et al. easyGWAS: A Cloud-Based Platform for Comparing the Results of Genome-Wide Association Studies.	DTF3	Flowering	AT4G05670	CG	732	0.174456	2.05044e-06
Grimm DG, Roqueiro D, Salomé PA, et al. easyGWAS: A Cloud-Based Platform for Comparing the Results of Genome-Wide Association Studies.	DTF3	Flowering	AT4G05670	CHG	730	0.16328	9.25795e-06
Grimm DG, Roqueiro D, Salomé PA, et al. easyGWAS: A Cloud-Based Platform for Comparing the Results of Genome-Wide Association Studies.	DTF3	Flowering	AT4G05670	CHH	732	0.153056	3.20394e-05
Grimm DG, Roqueiro D, Salomé PA, et al. easyGWAS: A Cloud-Based Platform for Comparing the Results of Genome-Wide Association Studies.	DTF3	Flowering	AT4G05675	CG	732	0.174415	2.06202e-06
Grimm DG, Roqueiro D, Salomé PA, et al. easyGWAS: A Cloud-Based Platform for Comparing the Results of Genome-Wide Association Studies.	DTF3	Flowering	AT4G05675	CHG	730	0.167948	5.05795e-06
Grimm DG, Roqueiro D, Salomé PA, et al. easyGWAS: A Cloud-Based Platform for Comparing the Results of Genome-Wide Association Studies.	DTF3	Flowering	AT4G05675	CHH	732	0.149045	5.16095e-05
Grimm DG, Roqueiro D, Salomé PA, et al. easyGWAS: A Cloud-Based Platform for Comparing the Results of Genome-Wide Association Studies.	DTF3	Flowering	AT4G05730	CG	725	-0.160901	1.34099e-05
Grimm DG, Roqueiro D, Salomé PA, et al. easyGWAS: A Cloud-Based Platform for Comparing the Results of Genome-Wide Association Studies.	DTF3	Flowering	AT4G05730	CHH	730	-0.167195	5.58234e-06
Grimm DG, Roqueiro D, Salomé PA, et al. easyGWAS: A Cloud-Based Platform for Comparing the Results of Genome-Wide Association Studies.	DTF3	Flowering	AT4G05855	CG	696	-0.155188	3.92729e-05
Grimm DG, Roqueiro D, Salomé PA, et al. easyGWAS: A Cloud-Based Platform for Comparing the Results of Genome-Wide Association Studies.	DTF3	Flowering	AT4G06105	CHG	703	-0.184062	8.94125e-07
Grimm DG, Roqueiro D, Salomé PA, et al. easyGWAS: A Cloud-Based Platform for Comparing the Results of Genome-Wide Association Studies.	DTF3	Flowering	AT4G06140	CG	729	-0.155974	2.33714e-05
Grimm DG, Roqueiro D, Salomé PA, et al. easyGWAS: A Cloud-Based Platform for Comparing the Results of Genome-Wide Association Studies.	DTF3	Flowering	AT4G06800	CG	731	-0.176385	1.5992e-06
Grimm DG, Roqueiro D, Salomé PA, et al. easyGWAS: A Cloud-Based Platform for Comparing the Results of Genome-Wide Association Studies.	DTF3	Flowering	AT4G07295	CG	728	-0.168904	4.59662e-06
Grimm DG, Roqueiro D, Salomé PA, et al. easyGWAS: A Cloud-Based Platform for Comparing the Results of Genome-Wide Association Studies.	DTF3	Flowering	AT4G07300	CG	713	-0.157016	2.53737e-05
Grimm DG, Roqueiro D, Salomé PA, et al. easyGWAS: A Cloud-Based Platform for Comparing the Results of Genome-Wide Association Studies.	DTF3	Flowering	AT4G07405	CG	732	-0.189881	2.27055e-07
Grimm DG, Roqueiro D, Salomé PA, et al. easyGWAS: A Cloud-Based Platform for Comparing the Results of Genome-Wide Association Studies.	DTF3	Flowering	AT4G07975	CHG	732	-0.169992	3.74481e-06
Grimm DG, Roqueiro D, Salomé PA, et al. easyGWAS: A Cloud-Based Platform for Comparing the Results of Genome-Wide Association Studies.	DTF3	Flowering	AT4G08205	CG	730	-0.161715	1.12969e-05
Grimm DG, Roqueiro D, Salomé PA, et al. easyGWAS: A Cloud-Based Platform for Comparing the Results of Genome-Wide Association Studies.	DTF3	Flowering	AT4G08785	CHH	732	-0.147751	6.00336e-05
Grimm DG, Roqueiro D, Salomé PA, et al. easyGWAS: A Cloud-Based Platform for Comparing the Results of Genome-Wide Association Studies.	DTF3	Flowering	AT4G09725	CHH	717	-0.188978	3.44358e-07
Grimm DG, Roqueiro D, Salomé PA, et al. easyGWAS: A Cloud-Based Platform for Comparing the Results of Genome-Wide Association Studies.	DTF3	Flowering	AT4G12917	CG	710	-0.184464	7.45662e-07
Grimm DG, Roqueiro D, Salomé PA, et al. easyGWAS: A Cloud-Based Platform for Comparing the Results of Genome-Wide Association Studies.	DTF3	Flowering	AT4G12917	CHG	709	-0.170113	5.24243e-06
Grimm DG, Roqueiro D, Salomé PA, et al. easyGWAS: A Cloud-Based Platform for Comparing the Results of Genome-Wide Association Studies.	DTF3	Flowering	AT4G12917	CHH	710	-0.151093	5.29701e-05
Grimm DG, Roqueiro D, Salomé PA, et al. easyGWAS: A Cloud-Based Platform for Comparing the Results of Genome-Wide Association Studies.	DTF3	Flowering	AT4G13495	CHH	731	-0.170475	3.56561e-06
Grimm DG, Roqueiro D, Salomé PA, et al. easyGWAS: A Cloud-Based Platform for Comparing the Results of Genome-Wide Association Studies.	DTF3	Flowering	AT4G14504	CG	725	0.166786	6.33878e-06
Grimm DG, Roqueiro D, Salomé PA, et al. easyGWAS: A Cloud-Based Platform for Comparing the Results of Genome-Wide Association Studies.	DTF3	Flowering	AT4G14548	CG	714	-0.188698	3.79362e-07
Grimm DG, Roqueiro D, Salomé PA, et al. easyGWAS: A Cloud-Based Platform for Comparing the Results of Genome-Wide Association Studies.	DTF3	Flowering	AT4G14548	CHH	716	-0.156775	2.51144e-05
Grimm DG, Roqueiro D, Salomé PA, et al. easyGWAS: A Cloud-Based Platform for Comparing the Results of Genome-Wide Association Studies.	DTF3	Flowering	AT4G20362	CG	732	-0.173396	2.36904e-06
Grimm DG, Roqueiro D, Salomé PA, et al. easyGWAS: A Cloud-Based Platform for Comparing the Results of Genome-Wide Association Studies.	DTF3	Flowering	AT4G26255	CG	732	0.160911	1.21636e-05
Grimm DG, Roqueiro D, Salomé PA, et al. easyGWAS: A Cloud-Based Platform for Comparing the Results of Genome-Wide Association Studies.	DTF3	Flowering	AT4G26582	CG	732	-0.166675	5.80116e-06
Grimm DG, Roqueiro D, Salomé PA, et al. easyGWAS: A Cloud-Based Platform for Comparing the Results of Genome-Wide Association Studies.	DTF3	Flowering	AT5G00885	CG	663	-0.190224	8.05961e-07
Grimm DG, Roqueiro D, Salomé PA, et al. easyGWAS: A Cloud-Based Platform for Comparing the Results of Genome-Wide Association Studies.	DTF3	Flowering	AT5G00885	CHG	664	-0.175798	5.18908e-06
Grimm DG, Roqueiro D, Salomé PA, et al. easyGWAS: A Cloud-Based Platform for Comparing the Results of Genome-Wide Association Studies.	DTF3	Flowering	AT5G00885	CHH	665	-0.155598	5.5894e-05
Grimm DG, Roqueiro D, Salomé PA, et al. easyGWAS: A Cloud-Based Platform for Comparing the Results of Genome-Wide Association Studies.	DTF3	Flowering	AT5G00950	CHH	732	-0.152386	3.47257e-05
Grimm DG, Roqueiro D, Salomé PA, et al. easyGWAS: A Cloud-Based Platform for Comparing the Results of Genome-Wide Association Studies.	DTF3	Flowering	AT5G00960	CHH	725	-0.178164	1.3818e-06
Grimm DG, Roqueiro D, Salomé PA, et al. easyGWAS: A Cloud-Based Platform for Comparing the Results of Genome-Wide Association Studies.	DTF3	Flowering	AT5G02935	CHH	730	-0.148138	5.87418e-05
Grimm DG, Roqueiro D, Salomé PA, et al. easyGWAS: A Cloud-Based Platform for Comparing the Results of Genome-Wide Association Studies.	DTF3	Flowering	AT5G03035	CG	727	-0.180061	1.02583e-06
Grimm DG, Roqueiro D, Salomé PA, et al. easyGWAS: A Cloud-Based Platform for Comparing the Results of Genome-Wide Association Studies.	DTF3	Flowering	AT5G03035	CHG	728	-0.167885	5.25411e-06
Grimm DG, Roqueiro D, Salomé PA, et al. easyGWAS: A Cloud-Based Platform for Comparing the Results of Genome-Wide Association Studies.	DTF3	Flowering	AT5G03925	CG	712	-0.174239	2.91207e-06
Grimm DG, Roqueiro D, Salomé PA, et al. easyGWAS: A Cloud-Based Platform for Comparing the Results of Genome-Wide Association Studies.	DTF3	Flowering	AT5G03925	CHG	711	-0.158342	2.22049e-05
Grimm DG, Roqueiro D, Salomé PA, et al. easyGWAS: A Cloud-Based Platform for Comparing the Results of Genome-Wide Association Studies.	DTF3	Flowering	AT5G04575	CHG	720	-0.186269	4.81463e-07
Grimm DG, Roqueiro D, Salomé PA, et al. easyGWAS: A Cloud-Based Platform for Comparing the Results of Genome-Wide Association Studies.	DTF3	Flowering	AT5G04575	CHH	725	-0.180136	1.05053e-06
Grimm DG, Roqueiro D, Salomé PA, et al. easyGWAS: A Cloud-Based Platform for Comparing the Results of Genome-Wide Association Studies.	DTF3	Flowering	AT5G04585	CG	728	-0.183434	6.25507e-07
Grimm DG, Roqueiro D, Salomé PA, et al. easyGWAS: A Cloud-Based Platform for Comparing the Results of Genome-Wide Association Studies.	DTF3	Flowering	AT5G04815	CG	661	0.177519	4.39249e-06
Grimm DG, Roqueiro D, Salomé PA, et al. easyGWAS: A Cloud-Based Platform for Comparing the Results of Genome-Wide Association Studies.	DTF3	Flowering	AT5G04815	CHH	694	0.18378	1.09173e-06
Grimm DG, Roqueiro D, Salomé PA, et al. easyGWAS: A Cloud-Based Platform for Comparing the Results of Genome-Wide Association Studies.	DTF3	Flowering	AT5G04905	CHG	732	-0.158555	1.63452e-05
Grimm DG, Roqueiro D, Salomé PA, et al. easyGWAS: A Cloud-Based Platform for Comparing the Results of Genome-Wide Association Studies.	DTF3	Flowering	AT5G04925	CHG	716	-0.186187	5.2414e-07
Grimm DG, Roqueiro D, Salomé PA, et al. easyGWAS: A Cloud-Based Platform for Comparing the Results of Genome-Wide Association Studies.	DTF3	Flowering	AT5G05065	CHG	726	-0.178583	1.28219e-06
Grimm DG, Roqueiro D, Salomé PA, et al. easyGWAS: A Cloud-Based Platform for Comparing the Results of Genome-Wide Association Studies.	DTF3	Flowering	AT5G05395	CG	694	-0.185775	8.30031e-07
Grimm DG, Roqueiro D, Salomé PA, et al. easyGWAS: A Cloud-Based Platform for Comparing the Results of Genome-Wide Association Studies.	DTF3	Flowering	AT5G05485	CHH	728	-0.156429	2.2396e-05
Grimm DG, Roqueiro D, Salomé PA, et al. easyGWAS: A Cloud-Based Platform for Comparing the Results of Genome-Wide Association Studies.	DTF3	Flowering	AT5G05645	CG	722	-0.172783	3.01471e-06
Grimm DG, Roqueiro D, Salomé PA, et al. easyGWAS: A Cloud-Based Platform for Comparing the Results of Genome-Wide Association Studies.	DTF3	Flowering	AT5G05755	CHG	728	-0.165472	7.19009e-06
Grimm DG, Roqueiro D, Salomé PA, et al. easyGWAS: A Cloud-Based Platform for Comparing the Results of Genome-Wide Association Studies.	DTF3	Flowering	AT5G05995	CHG	732	-0.179321	1.045e-06
Grimm DG, Roqueiro D, Salomé PA, et al. easyGWAS: A Cloud-Based Platform for Comparing the Results of Genome-Wide Association Studies.	DTF3	Flowering	AT5G07605	CG	732	-0.182855	6.33087e-07
Grimm DG, Roqueiro D, Salomé PA, et al. easyGWAS: A Cloud-Based Platform for Comparing the Results of Genome-Wide Association Studies.	DTF3	Flowering	AT5G07665	CHG	717	-0.167082	6.86699e-06
Grimm DG, Roqueiro D, Salomé PA, et al. easyGWAS: A Cloud-Based Platform for Comparing the Results of Genome-Wide Association Studies.	DTF3	Flowering	AT5G07695	CHG	721	-0.148855	6.0105e-05
Grimm DG, Roqueiro D, Salomé PA, et al. easyGWAS: A Cloud-Based Platform for Comparing the Results of Genome-Wide Association Studies.	DTF3	Flowering	AT5G08225	CHG	702	-0.151835	5.36391e-05
Grimm DG, Roqueiro D, Salomé PA, et al. easyGWAS: A Cloud-Based Platform for Comparing the Results of Genome-Wide Association Studies.	DTF3	Flowering	AT5G08870	CG	732	-0.153219	3.1418e-05
Grimm DG, Roqueiro D, Salomé PA, et al. easyGWAS: A Cloud-Based Platform for Comparing the Results of Genome-Wide Association Studies.	DTF3	Flowering	AT5G08885	CG	732	0.162971	9.36299e-06
Grimm DG, Roqueiro D, Salomé PA, et al. easyGWAS: A Cloud-Based Platform for Comparing the Results of Genome-Wide Association Studies.	DTF3	Flowering	AT5G09040	CHG	721	-0.173309	2.855e-06
Grimm DG, Roqueiro D, Salomé PA, et al. easyGWAS: A Cloud-Based Platform for Comparing the Results of Genome-Wide Association Studies.	DTF3	Flowering	AT5G19221	CG	732	-0.147694	6.04312e-05
Grimm DG, Roqueiro D, Salomé PA, et al. easyGWAS: A Cloud-Based Platform for Comparing the Results of Genome-Wide Association Studies.	DTF3	Flowering	AT5G34871	CHG	731	-0.181216	8.13732e-07
Grimm DG, Roqueiro D, Salomé PA, et al. easyGWAS: A Cloud-Based Platform for Comparing the Results of Genome-Wide Association Studies.	DTF3	Flowering	AT5G38212	CG	732	-0.15176	3.74255e-05
Grimm DG, Roqueiro D, Salomé PA, et al. easyGWAS: A Cloud-Based Platform for Comparing the Results of Genome-Wide Association Studies.	DTF3	Flowering	AT5G41612	CG	732	-0.151866	3.69537e-05
Grimm DG, Roqueiro D, Salomé PA, et al. easyGWAS: A Cloud-Based Platform for Comparing the Results of Genome-Wide Association Studies.	DTF3	Flowering	AT5G43725	CG	732	0.155672	2.33261e-05
Grimm DG, Roqueiro D, Salomé PA, et al. easyGWAS: A Cloud-Based Platform for Comparing the Results of Genome-Wide Association Studies.	DTF3	Flowering	AT5G45472	CG	732	-0.16875	4.41596e-06
Grimm DG, Roqueiro D, Salomé PA, et al. easyGWAS: A Cloud-Based Platform for Comparing the Results of Genome-Wide Association Studies.	Length	Development	AT1G05073	CG	536	-0.176881	3.82094e-05
Grimm DG, Roqueiro D, Salomé PA, et al. easyGWAS: A Cloud-Based Platform for Comparing the Results of Genome-Wide Association Studies.	Length	Development	AT3G07555	CHH	514	0.190003	1.44602e-05
Grimm DG, Roqueiro D, Salomé PA, et al. easyGWAS: A Cloud-Based Platform for Comparing the Results of Genome-Wide Association Studies.	RBN	Plant structure	AT3G09825	CHG	551	-0.18332	1.49036e-05
Grimm DG, Roqueiro D, Salomé PA, et al. easyGWAS: A Cloud-Based Platform for Comparing the Results of Genome-Wide Association Studies.	RBN	Plant structure	AT3G09835	CHG	551	-0.179055	2.36085e-05
Grimm DG, Roqueiro D, Salomé PA, et al. easyGWAS: A Cloud-Based Platform for Comparing the Results of Genome-Wide Association Studies.	RL	Flowering	AT1G04183	CG	690	-0.188831	5.84673e-07
Grimm DG, Roqueiro D, Salomé PA, et al. easyGWAS: A Cloud-Based Platform for Comparing the Results of Genome-Wide Association Studies.	RL	Flowering	AT1G04183	CHH	690	-0.180527	1.81746e-06
Grimm DG, Roqueiro D, Salomé PA, et al. easyGWAS: A Cloud-Based Platform for Comparing the Results of Genome-Wide Association Studies.	RL	Flowering	AT1G04923	CHH	689	-0.185184	9.85892e-07
Grimm DG, Roqueiro D, Salomé PA, et al. easyGWAS: A Cloud-Based Platform for Comparing the Results of Genome-Wide Association Studies.	RL	Flowering	AT1G04933	CG	690	-0.161176	2.10057e-05
Grimm DG, Roqueiro D, Salomé PA, et al. easyGWAS: A Cloud-Based Platform for Comparing the Results of Genome-Wide Association Studies.	RL	Flowering	AT1G04977	CG	689	-0.15833	2.98248e-05
Grimm DG, Roqueiro D, Salomé PA, et al. easyGWAS: A Cloud-Based Platform for Comparing the Results of Genome-Wide Association Studies.	RL	Flowering	AT1G05313	CHG	690	-0.180676	1.78169e-06
Grimm DG, Roqueiro D, Salomé PA, et al. easyGWAS: A Cloud-Based Platform for Comparing the Results of Genome-Wide Association Studies.	RL	Flowering	AT1G06333	CHH	690	-0.161967	1.91074e-05
Grimm DG, Roqueiro D, Salomé PA, et al. easyGWAS: A Cloud-Based Platform for Comparing the Results of Genome-Wide Association Studies.	RL	Flowering	AT1G06353	CHG	690	-0.163166	1.6538e-05
Grimm DG, Roqueiro D, Salomé PA, et al. easyGWAS: A Cloud-Based Platform for Comparing the Results of Genome-Wide Association Studies.	RL	Flowering	AT1G06653	CHH	624	-0.162459	4.55814e-05
Grimm DG, Roqueiro D, Salomé PA, et al. easyGWAS: A Cloud-Based Platform for Comparing the Results of Genome-Wide Association Studies.	RL	Flowering	AT1G06667	CHG	686	-0.186328	8.90403e-07
Grimm DG, Roqueiro D, Salomé PA, et al. easyGWAS: A Cloud-Based Platform for Comparing the Results of Genome-Wide Association Studies.	RL	Flowering	AT1G06973	CHG	685	-0.165779	1.2939e-05
Grimm DG, Roqueiro D, Salomé PA, et al. easyGWAS: A Cloud-Based Platform for Comparing the Results of Genome-Wide Association Studies.	RL	Flowering	AT1G06997	CG	679	-0.158027	3.53053e-05
Grimm DG, Roqueiro D, Salomé PA, et al. easyGWAS: A Cloud-Based Platform for Comparing the Results of Genome-Wide Association Studies.	RL	Flowering	AT1G07233	CHH	686	-0.153082	5.67545e-05
Grimm DG, Roqueiro D, Salomé PA, et al. easyGWAS: A Cloud-Based Platform for Comparing the Results of Genome-Wide Association Studies.	RL	Flowering	AT1G07777	CG	644	-0.17269	1.04805e-05
Grimm DG, Roqueiro D, Salomé PA, et al. easyGWAS: A Cloud-Based Platform for Comparing the Results of Genome-Wide Association Studies.	RL	Flowering	AT1G07793	CHG	671	-0.170909	8.51891e-06
Grimm DG, Roqueiro D, Salomé PA, et al. easyGWAS: A Cloud-Based Platform for Comparing the Results of Genome-Wide Association Studies.	RL	Flowering	AT1G07793	CHH	671	-0.18591	1.24015e-06
Grimm DG, Roqueiro D, Salomé PA, et al. easyGWAS: A Cloud-Based Platform for Comparing the Results of Genome-Wide Association Studies.	RL	Flowering	AT1G08287	CHG	685	-0.181845	1.6625e-06
Grimm DG, Roqueiro D, Salomé PA, et al. easyGWAS: A Cloud-Based Platform for Comparing the Results of Genome-Wide Association Studies.	RL	Flowering	AT1G08513	CHG	689	-0.153484	5.22234e-05
Grimm DG, Roqueiro D, Salomé PA, et al. easyGWAS: A Cloud-Based Platform for Comparing the Results of Genome-Wide Association Studies.	RL	Flowering	AT1G09717	CG	659	0.162252	2.85145e-05
Grimm DG, Roqueiro D, Salomé PA, et al. easyGWAS: A Cloud-Based Platform for Comparing the Results of Genome-Wide Association Studies.	RL	Flowering	AT1G20691	CG	690	-0.175618	3.46965e-06
Grimm DG, Roqueiro D, Salomé PA, et al. easyGWAS: A Cloud-Based Platform for Comparing the Results of Genome-Wide Association Studies.	RL	Flowering	AT1G51645	CG	690	-0.156456	3.66315e-05
Grimm DG, Roqueiro D, Salomé PA, et al. easyGWAS: A Cloud-Based Platform for Comparing the Results of Genome-Wide Association Studies.	RL	Flowering	AT1G53801	CG	690	-0.152944	5.48375e-05
Grimm DG, Roqueiro D, Salomé PA, et al. easyGWAS: A Cloud-Based Platform for Comparing the Results of Genome-Wide Association Studies.	RL	Flowering	AT1G67328	CHG	690	-0.180002	1.94936e-06
Grimm DG, Roqueiro D, Salomé PA, et al. easyGWAS: A Cloud-Based Platform for Comparing the Results of Genome-Wide Association Studies.	RL	Flowering	AT1G67328	CHH	690	-0.168456	8.63527e-06
Grimm DG, Roqueiro D, Salomé PA, et al. easyGWAS: A Cloud-Based Platform for Comparing the Results of Genome-Wide Association Studies.	RL	Flowering	AT2G03885	CHG	690	-0.171807	5.66289e-06
Grimm DG, Roqueiro D, Salomé PA, et al. easyGWAS: A Cloud-Based Platform for Comparing the Results of Genome-Wide Association Studies.	RL	Flowering	AT2G04355	CHG	625	-0.177215	8.31846e-06
Grimm DG, Roqueiro D, Salomé PA, et al. easyGWAS: A Cloud-Based Platform for Comparing the Results of Genome-Wide Association Studies.	RL	Flowering	AT2G04365	CHG	688	-0.153931	5.02583e-05
Grimm DG, Roqueiro D, Salomé PA, et al. easyGWAS: A Cloud-Based Platform for Comparing the Results of Genome-Wide Association Studies.	RL	Flowering	AT2G04685	CHG	684	-0.182573	1.53505e-06
Grimm DG, Roqueiro D, Salomé PA, et al. easyGWAS: A Cloud-Based Platform for Comparing the Results of Genome-Wide Association Studies.	RL	Flowering	AT2G04725	CHG	690	-0.159605	2.5323e-05
Grimm DG, Roqueiro D, Salomé PA, et al. easyGWAS: A Cloud-Based Platform for Comparing the Results of Genome-Wide Association Studies.	RL	Flowering	AT2G04765	CHG	680	-0.196708	2.33252e-07
Grimm DG, Roqueiro D, Salomé PA, et al. easyGWAS: A Cloud-Based Platform for Comparing the Results of Genome-Wide Association Studies.	RL	Flowering	AT2G04975	CHG	675	-0.195404	3.10877e-07
Grimm DG, Roqueiro D, Salomé PA, et al. easyGWAS: A Cloud-Based Platform for Comparing the Results of Genome-Wide Association Studies.	RL	Flowering	AT2G05485	CHG	663	-0.185173	1.58213e-06
Grimm DG, Roqueiro D, Salomé PA, et al. easyGWAS: A Cloud-Based Platform for Comparing the Results of Genome-Wide Association Studies.	RL	Flowering	AT2G05495	CHG	634	-0.197291	5.52447e-07
Grimm DG, Roqueiro D, Salomé PA, et al. easyGWAS: A Cloud-Based Platform for Comparing the Results of Genome-Wide Association Studies.	RL	Flowering	AT2G05525	CHG	633	-0.178817	5.99477e-06
Grimm DG, Roqueiro D, Salomé PA, et al. easyGWAS: A Cloud-Based Platform for Comparing the Results of Genome-Wide Association Studies.	RL	Flowering	AT2G05812	CHH	690	-0.153052	5.41718e-05
Grimm DG, Roqueiro D, Salomé PA, et al. easyGWAS: A Cloud-Based Platform for Comparing the Results of Genome-Wide Association Studies.	RL	Flowering	AT2G06315	CG	669	0.188944	8.5529e-07
Grimm DG, Roqueiro D, Salomé PA, et al. easyGWAS: A Cloud-Based Platform for Comparing the Results of Genome-Wide Association Studies.	RL	Flowering	AT2G06315	CHG	668	0.156714	4.74263e-05
Grimm DG, Roqueiro D, Salomé PA, et al. easyGWAS: A Cloud-Based Platform for Comparing the Results of Genome-Wide Association Studies.	RL	Flowering	AT2G06355	CG	678	-0.190009	6.23251e-07
Grimm DG, Roqueiro D, Salomé PA, et al. easyGWAS: A Cloud-Based Platform for Comparing the Results of Genome-Wide Association Studies.	RL	Flowering	AT2G06355	CHH	685	-0.185978	9.51318e-07
Grimm DG, Roqueiro D, Salomé PA, et al. easyGWAS: A Cloud-Based Platform for Comparing the Results of Genome-Wide Association Studies.	RL	Flowering	AT2G06515	CG	651	-0.164999	2.32811e-05
Grimm DG, Roqueiro D, Salomé PA, et al. easyGWAS: A Cloud-Based Platform for Comparing the Results of Genome-Wide Association Studies.	RL	Flowering	AT2G06535	CHG	686	-0.157954	3.24398e-05
Grimm DG, Roqueiro D, Salomé PA, et al. easyGWAS: A Cloud-Based Platform for Comparing the Results of Genome-Wide Association Studies.	RL	Flowering	AT2G07213	CHG	638	-0.200328	3.36255e-07
Grimm DG, Roqueiro D, Salomé PA, et al. easyGWAS: A Cloud-Based Platform for Comparing the Results of Genome-Wide Association Studies.	RL	Flowering	AT2G07645	CG	687	-0.166372	1.16864e-05
Grimm DG, Roqueiro D, Salomé PA, et al. easyGWAS: A Cloud-Based Platform for Comparing the Results of Genome-Wide Association Studies.	RL	Flowering	AT2G07645	CHG	671	-0.19711	2.648e-07
Grimm DG, Roqueiro D, Salomé PA, et al. easyGWAS: A Cloud-Based Platform for Comparing the Results of Genome-Wide Association Studies.	RL	Flowering	AT2G07865	CG	632	-0.159199	5.82131e-05
Grimm DG, Roqueiro D, Salomé PA, et al. easyGWAS: A Cloud-Based Platform for Comparing the Results of Genome-Wide Association Studies.	RL	Flowering	AT2G07865	CHH	676	-0.190913	5.71503e-07
Grimm DG, Roqueiro D, Salomé PA, et al. easyGWAS: A Cloud-Based Platform for Comparing the Results of Genome-Wide Association Studies.	RL	Flowering	AT2G07870	CG	632	-0.159199	5.82131e-05
Grimm DG, Roqueiro D, Salomé PA, et al. easyGWAS: A Cloud-Based Platform for Comparing the Results of Genome-Wide Association Studies.	RL	Flowering	AT2G07870	CHH	676	-0.190913	5.71503e-07
Grimm DG, Roqueiro D, Salomé PA, et al. easyGWAS: A Cloud-Based Platform for Comparing the Results of Genome-Wide Association Studies.	RL	Flowering	AT2G08045	CHG	689	-0.183369	1.26213e-06
Grimm DG, Roqueiro D, Salomé PA, et al. easyGWAS: A Cloud-Based Platform for Comparing the Results of Genome-Wide Association Studies.	RL	Flowering	AT2G08085	CHG	688	-0.164486	1.45008e-05
Grimm DG, Roqueiro D, Salomé PA, et al. easyGWAS: A Cloud-Based Platform for Comparing the Results of Genome-Wide Association Studies.	RL	Flowering	AT2G08175	CHG	690	-0.171419	5.94845e-06
Grimm DG, Roqueiro D, Salomé PA, et al. easyGWAS: A Cloud-Based Platform for Comparing the Results of Genome-Wide Association Studies.	RL	Flowering	AT2G08175	CHH	690	-0.153042	5.42331e-05
Grimm DG, Roqueiro D, Salomé PA, et al. easyGWAS: A Cloud-Based Platform for Comparing the Results of Genome-Wide Association Studies.	RL	Flowering	AT2G08405	CHH	666	-0.169497	1.09324e-05
Grimm DG, Roqueiro D, Salomé PA, et al. easyGWAS: A Cloud-Based Platform for Comparing the Results of Genome-Wide Association Studies.	RL	Flowering	AT2G09120	CHH	683	-0.174444	4.52183e-06
Grimm DG, Roqueiro D, Salomé PA, et al. easyGWAS: A Cloud-Based Platform for Comparing the Results of Genome-Wide Association Studies.	RL	Flowering	AT2G10606	CHG	683	-0.191245	4.7677e-07
Grimm DG, Roqueiro D, Salomé PA, et al. easyGWAS: A Cloud-Based Platform for Comparing the Results of Genome-Wide Association Studies.	RL	Flowering	AT2G15555	CHG	689	-0.180249	1.91892e-06
Grimm DG, Roqueiro D, Salomé PA, et al. easyGWAS: A Cloud-Based Platform for Comparing the Results of Genome-Wide Association Studies.	RL	Flowering	AT2G15555	CHH	689	-0.173502	4.63358e-06
Grimm DG, Roqueiro D, Salomé PA, et al. easyGWAS: A Cloud-Based Platform for Comparing the Results of Genome-Wide Association Studies.	RL	Flowering	AT2G32698	CG	688	-0.173366	4.79081e-06
Grimm DG, Roqueiro D, Salomé PA, et al. easyGWAS: A Cloud-Based Platform for Comparing the Results of Genome-Wide Association Studies.	RL	Flowering	AT2G33051	CG	690	-0.170692	6.5219e-06
Grimm DG, Roqueiro D, Salomé PA, et al. easyGWAS: A Cloud-Based Platform for Comparing the Results of Genome-Wide Association Studies.	RL	Flowering	AT2G39681	CG	689	-0.194726	2.58505e-07
Grimm DG, Roqueiro D, Salomé PA, et al. easyGWAS: A Cloud-Based Platform for Comparing the Results of Genome-Wide Association Studies.	RL	Flowering	AT2G39681	CHH	690	-0.163994	1.49577e-05
Grimm DG, Roqueiro D, Salomé PA, et al. easyGWAS: A Cloud-Based Platform for Comparing the Results of Genome-Wide Association Studies.	RL	Flowering	AT2G45245	CHG	690	-0.176024	3.29136e-06
Grimm DG, Roqueiro D, Salomé PA, et al. easyGWAS: A Cloud-Based Platform for Comparing the Results of Genome-Wide Association Studies.	RL	Flowering	AT2G45245	CHH	690	-0.176327	3.1638e-06
Grimm DG, Roqueiro D, Salomé PA, et al. easyGWAS: A Cloud-Based Platform for Comparing the Results of Genome-Wide Association Studies.	RL	Flowering	AT2G45780	CHG	689	-0.174489	4.08132e-06
Grimm DG, Roqueiro D, Salomé PA, et al. easyGWAS: A Cloud-Based Platform for Comparing the Results of Genome-Wide Association Studies.	RL	Flowering	AT2G45780	CHH	689	-0.168005	9.27235e-06
Grimm DG, Roqueiro D, Salomé PA, et al. easyGWAS: A Cloud-Based Platform for Comparing the Results of Genome-Wide Association Studies.	RL	Flowering	AT3G03145	CG	690	-0.188037	6.53097e-07
Grimm DG, Roqueiro D, Salomé PA, et al. easyGWAS: A Cloud-Based Platform for Comparing the Results of Genome-Wide Association Studies.	RL	Flowering	AT3G03165	CHH	689	-0.160892	2.20323e-05
Grimm DG, Roqueiro D, Salomé PA, et al. easyGWAS: A Cloud-Based Platform for Comparing the Results of Genome-Wide Association Studies.	RL	Flowering	AT3G03665	CHH	687	-0.16055	2.35874e-05
Grimm DG, Roqueiro D, Salomé PA, et al. easyGWAS: A Cloud-Based Platform for Comparing the Results of Genome-Wide Association Studies.	RL	Flowering	AT3G04335	CG	690	-0.186679	7.88355e-07
Grimm DG, Roqueiro D, Salomé PA, et al. easyGWAS: A Cloud-Based Platform for Comparing the Results of Genome-Wide Association Studies.	RL	Flowering	AT3G04335	CHH	690	-0.170007	7.11053e-06
Grimm DG, Roqueiro D, Salomé PA, et al. easyGWAS: A Cloud-Based Platform for Comparing the Results of Genome-Wide Association Studies.	RL	Flowering	AT3G04385	CHG	683	-0.185114	1.10963e-06
Grimm DG, Roqueiro D, Salomé PA, et al. easyGWAS: A Cloud-Based Platform for Comparing the Results of Genome-Wide Association Studies.	RL	Flowering	AT3G04385	CHH	687	-0.175761	3.5772e-06
Grimm DG, Roqueiro D, Salomé PA, et al. easyGWAS: A Cloud-Based Platform for Comparing the Results of Genome-Wide Association Studies.	RL	Flowering	AT3G04395	CHH	688	-0.161086	2.1828e-05
Grimm DG, Roqueiro D, Salomé PA, et al. easyGWAS: A Cloud-Based Platform for Comparing the Results of Genome-Wide Association Studies.	RL	Flowering	AT3G05025	CHH	683	-0.177095	3.21424e-06
Grimm DG, Roqueiro D, Salomé PA, et al. easyGWAS: A Cloud-Based Platform for Comparing the Results of Genome-Wide Association Studies.	RL	Flowering	AT3G05785	CG	676	-0.182542	1.77481e-06
Grimm DG, Roqueiro D, Salomé PA, et al. easyGWAS: A Cloud-Based Platform for Comparing the Results of Genome-Wide Association Studies.	RL	Flowering	AT3G06115	CHG	689	-0.175387	3.63404e-06
Grimm DG, Roqueiro D, Salomé PA, et al. easyGWAS: A Cloud-Based Platform for Comparing the Results of Genome-Wide Association Studies.	RL	Flowering	AT3G06135	CHG	679	-0.162088	2.19619e-05
Grimm DG, Roqueiro D, Salomé PA, et al. easyGWAS: A Cloud-Based Platform for Comparing the Results of Genome-Wide Association Studies.	RL	Flowering	AT3G06465	CHG	653	-0.164828	2.30696e-05
Grimm DG, Roqueiro D, Salomé PA, et al. easyGWAS: A Cloud-Based Platform for Comparing the Results of Genome-Wide Association Studies.	RL	Flowering	AT3G06605	CHG	689	-0.160113	2.41693e-05
Grimm DG, Roqueiro D, Salomé PA, et al. easyGWAS: A Cloud-Based Platform for Comparing the Results of Genome-Wide Association Studies.	RL	Flowering	AT3G06625	CHH	617	-0.178625	8.04839e-06
Grimm DG, Roqueiro D, Salomé PA, et al. easyGWAS: A Cloud-Based Platform for Comparing the Results of Genome-Wide Association Studies.	RL	Flowering	AT3G07585	CHH	660	-0.162134	2.85022e-05
Grimm DG, Roqueiro D, Salomé PA, et al. easyGWAS: A Cloud-Based Platform for Comparing the Results of Genome-Wide Association Studies.	RL	Flowering	AT3G08370	CHG	686	-0.193355	3.33823e-07
Grimm DG, Roqueiro D, Salomé PA, et al. easyGWAS: A Cloud-Based Platform for Comparing the Results of Genome-Wide Association Studies.	RL	Flowering	AT3G08495	CHG	684	-0.160713	2.41085e-05
Grimm DG, Roqueiro D, Salomé PA, et al. easyGWAS: A Cloud-Based Platform for Comparing the Results of Genome-Wide Association Studies.	RL	Flowering	AT3G08575	CHG	687	-0.159283	2.73925e-05
Grimm DG, Roqueiro D, Salomé PA, et al. easyGWAS: A Cloud-Based Platform for Comparing the Results of Genome-Wide Association Studies.	RL	Flowering	AT3G09415	CHG	690	-0.155077	4.29654e-05
Grimm DG, Roqueiro D, Salomé PA, et al. easyGWAS: A Cloud-Based Platform for Comparing the Results of Genome-Wide Association Studies.	RL	Flowering	AT3G09465	CHG	690	-0.182976	1.30775e-06
Grimm DG, Roqueiro D, Salomé PA, et al. easyGWAS: A Cloud-Based Platform for Comparing the Results of Genome-Wide Association Studies.	RL	Flowering	AT3G25795	CG	689	0.155061	4.35993e-05
Grimm DG, Roqueiro D, Salomé PA, et al. easyGWAS: A Cloud-Based Platform for Comparing the Results of Genome-Wide Association Studies.	RL	Flowering	AT3G26612	CHG	690	-0.176173	3.22798e-06
Grimm DG, Roqueiro D, Salomé PA, et al. easyGWAS: A Cloud-Based Platform for Comparing the Results of Genome-Wide Association Studies.	RL	Flowering	AT3G60075	CHH	679	0.15475	5.13469e-05
Grimm DG, Roqueiro D, Salomé PA, et al. easyGWAS: A Cloud-Based Platform for Comparing the Results of Genome-Wide Association Studies.	RL	Flowering	AT4G03038	CHG	690	-0.159067	2.69852e-05
Grimm DG, Roqueiro D, Salomé PA, et al. easyGWAS: A Cloud-Based Platform for Comparing the Results of Genome-Wide Association Studies.	RL	Flowering	AT4G03765	CHG	686	-0.19287	3.57649e-07
Grimm DG, Roqueiro D, Salomé PA, et al. easyGWAS: A Cloud-Based Platform for Comparing the Results of Genome-Wide Association Studies.	RL	Flowering	AT4G03765	CHH	689	-0.175944	3.38079e-06
Grimm DG, Roqueiro D, Salomé PA, et al. easyGWAS: A Cloud-Based Platform for Comparing the Results of Genome-Wide Association Studies.	RL	Flowering	AT4G04221	CHG	690	-0.154409	4.63933e-05
Grimm DG, Roqueiro D, Salomé PA, et al. easyGWAS: A Cloud-Based Platform for Comparing the Results of Genome-Wide Association Studies.	RL	Flowering	AT4G04315	CG	687	-0.15411	4.98714e-05
Grimm DG, Roqueiro D, Salomé PA, et al. easyGWAS: A Cloud-Based Platform for Comparing the Results of Genome-Wide Association Studies.	RL	Flowering	AT4G04535	CG	689	-0.190926	4.44162e-07
Grimm DG, Roqueiro D, Salomé PA, et al. easyGWAS: A Cloud-Based Platform for Comparing the Results of Genome-Wide Association Studies.	RL	Flowering	AT4G04535	CHG	690	-0.192966	3.26134e-07
Grimm DG, Roqueiro D, Salomé PA, et al. easyGWAS: A Cloud-Based Platform for Comparing the Results of Genome-Wide Association Studies.	RL	Flowering	AT4G04535	CHH	690	-0.192526	3.47219e-07
Grimm DG, Roqueiro D, Salomé PA, et al. easyGWAS: A Cloud-Based Platform for Comparing the Results of Genome-Wide Association Studies.	RL	Flowering	AT4G04565	CG	690	-0.182451	1.40379e-06
Grimm DG, Roqueiro D, Salomé PA, et al. easyGWAS: A Cloud-Based Platform for Comparing the Results of Genome-Wide Association Studies.	RL	Flowering	AT4G04565	CHG	690	-0.176974	2.90724e-06
Grimm DG, Roqueiro D, Salomé PA, et al. easyGWAS: A Cloud-Based Platform for Comparing the Results of Genome-Wide Association Studies.	RL	Flowering	AT4G04565	CHH	690	-0.168148	8.97342e-06
Grimm DG, Roqueiro D, Salomé PA, et al. easyGWAS: A Cloud-Based Platform for Comparing the Results of Genome-Wide Association Studies.	RL	Flowering	AT4G04895	CHG	636	-0.160687	4.68355e-05
Grimm DG, Roqueiro D, Salomé PA, et al. easyGWAS: A Cloud-Based Platform for Comparing the Results of Genome-Wide Association Studies.	RL	Flowering	AT4G04945	CHG	687	-0.15505	4.47888e-05
Grimm DG, Roqueiro D, Salomé PA, et al. easyGWAS: A Cloud-Based Platform for Comparing the Results of Genome-Wide Association Studies.	RL	Flowering	AT4G05205	CHG	647	-0.199415	3.1539e-07
Grimm DG, Roqueiro D, Salomé PA, et al. easyGWAS: A Cloud-Based Platform for Comparing the Results of Genome-Wide Association Studies.	RL	Flowering	AT4G05730	CHG	688	-0.161868	1.98836e-05
Grimm DG, Roqueiro D, Salomé PA, et al. easyGWAS: A Cloud-Based Platform for Comparing the Results of Genome-Wide Association Studies.	RL	Flowering	AT4G05855	CG	654	-0.186469	1.57313e-06
Grimm DG, Roqueiro D, Salomé PA, et al. easyGWAS: A Cloud-Based Platform for Comparing the Results of Genome-Wide Association Studies.	RL	Flowering	AT4G05855	CHG	657	-0.162488	2.85422e-05
Grimm DG, Roqueiro D, Salomé PA, et al. easyGWAS: A Cloud-Based Platform for Comparing the Results of Genome-Wide Association Studies.	RL	Flowering	AT4G05995	CHH	690	-0.195305	2.33075e-07
Grimm DG, Roqueiro D, Salomé PA, et al. easyGWAS: A Cloud-Based Platform for Comparing the Results of Genome-Wide Association Studies.	RL	Flowering	AT4G06140	CG	688	-0.162242	1.90106e-05
Grimm DG, Roqueiro D, Salomé PA, et al. easyGWAS: A Cloud-Based Platform for Comparing the Results of Genome-Wide Association Studies.	RL	Flowering	AT4G06140	CHG	682	-0.153078	5.96985e-05
Grimm DG, Roqueiro D, Salomé PA, et al. easyGWAS: A Cloud-Based Platform for Comparing the Results of Genome-Wide Association Studies.	RL	Flowering	AT4G06140	CHH	689	-0.160312	2.36048e-05
Grimm DG, Roqueiro D, Salomé PA, et al. easyGWAS: A Cloud-Based Platform for Comparing the Results of Genome-Wide Association Studies.	RL	Flowering	AT4G06285	CHG	679	-0.162624	2.06122e-05
Grimm DG, Roqueiro D, Salomé PA, et al. easyGWAS: A Cloud-Based Platform for Comparing the Results of Genome-Wide Association Studies.	RL	Flowering	AT4G06285	CHH	686	-0.155679	4.22079e-05
Grimm DG, Roqueiro D, Salomé PA, et al. easyGWAS: A Cloud-Based Platform for Comparing the Results of Genome-Wide Association Studies.	RL	Flowering	AT4G06800	CHG	689	-0.170254	6.99978e-06
Grimm DG, Roqueiro D, Salomé PA, et al. easyGWAS: A Cloud-Based Platform for Comparing the Results of Genome-Wide Association Studies.	RL	Flowering	AT4G06815	CHG	647	-0.187347	1.59664e-06
Grimm DG, Roqueiro D, Salomé PA, et al. easyGWAS: A Cloud-Based Platform for Comparing the Results of Genome-Wide Association Studies.	RL	Flowering	AT4G07295	CG	686	-0.175216	3.90104e-06
Grimm DG, Roqueiro D, Salomé PA, et al. easyGWAS: A Cloud-Based Platform for Comparing the Results of Genome-Wide Association Studies.	RL	Flowering	AT4G07300	CG	671	-0.161655	2.58382e-05
Grimm DG, Roqueiro D, Salomé PA, et al. easyGWAS: A Cloud-Based Platform for Comparing the Results of Genome-Wide Association Studies.	RL	Flowering	AT4G07405	CG	690	-0.193295	3.11148e-07
Grimm DG, Roqueiro D, Salomé PA, et al. easyGWAS: A Cloud-Based Platform for Comparing the Results of Genome-Wide Association Studies.	RL	Flowering	AT4G07975	CHG	690	-0.18331	1.24987e-06
Grimm DG, Roqueiro D, Salomé PA, et al. easyGWAS: A Cloud-Based Platform for Comparing the Results of Genome-Wide Association Studies.	RL	Flowering	AT4G08295	CG	681	-0.1567	4.00633e-05
Grimm DG, Roqueiro D, Salomé PA, et al. easyGWAS: A Cloud-Based Platform for Comparing the Results of Genome-Wide Association Studies.	RL	Flowering	AT4G09725	CHG	650	-0.183017	2.64296e-06
Grimm DG, Roqueiro D, Salomé PA, et al. easyGWAS: A Cloud-Based Platform for Comparing the Results of Genome-Wide Association Studies.	RL	Flowering	AT4G09725	CHH	676	-0.161269	2.52182e-05
Grimm DG, Roqueiro D, Salomé PA, et al. easyGWAS: A Cloud-Based Platform for Comparing the Results of Genome-Wide Association Studies.	RL	Flowering	AT4G13564	CHG	670	-0.154702	5.7921e-05
Grimm DG, Roqueiro D, Salomé PA, et al. easyGWAS: A Cloud-Based Platform for Comparing the Results of Genome-Wide Association Studies.	RL	Flowering	AT4G14548	CHG	673	-0.174156	5.51001e-06
Grimm DG, Roqueiro D, Salomé PA, et al. easyGWAS: A Cloud-Based Platform for Comparing the Results of Genome-Wide Association Studies.	RL	Flowering	AT4G20362	CG	690	-0.160716	2.21912e-05
Grimm DG, Roqueiro D, Salomé PA, et al. easyGWAS: A Cloud-Based Platform for Comparing the Results of Genome-Wide Association Studies.	RL	Flowering	AT4G26582	CG	690	-0.175031	3.74429e-06
Grimm DG, Roqueiro D, Salomé PA, et al. easyGWAS: A Cloud-Based Platform for Comparing the Results of Genome-Wide Association Studies.	RL	Flowering	AT4G28652	CG	690	-0.181789	1.53468e-06
Grimm DG, Roqueiro D, Salomé PA, et al. easyGWAS: A Cloud-Based Platform for Comparing the Results of Genome-Wide Association Studies.	RL	Flowering	AT5G00885	CG	627	-0.171642	1.55009e-05
Grimm DG, Roqueiro D, Salomé PA, et al. easyGWAS: A Cloud-Based Platform for Comparing the Results of Genome-Wide Association Studies.	RL	Flowering	AT5G00885	CHG	628	-0.166799	2.65607e-05
Grimm DG, Roqueiro D, Salomé PA, et al. easyGWAS: A Cloud-Based Platform for Comparing the Results of Genome-Wide Association Studies.	RL	Flowering	AT5G01675	CG	690	0.162253	1.8462e-05
Grimm DG, Roqueiro D, Salomé PA, et al. easyGWAS: A Cloud-Based Platform for Comparing the Results of Genome-Wide Association Studies.	RL	Flowering	AT5G03255	CG	690	-0.168661	8.41746e-06
Grimm DG, Roqueiro D, Salomé PA, et al. easyGWAS: A Cloud-Based Platform for Comparing the Results of Genome-Wide Association Studies.	RL	Flowering	AT5G04255	CHH	661	-0.166819	1.62502e-05
Grimm DG, Roqueiro D, Salomé PA, et al. easyGWAS: A Cloud-Based Platform for Comparing the Results of Genome-Wide Association Studies.	RL	Flowering	AT5G04575	CHG	679	-0.169941	8.48702e-06
Grimm DG, Roqueiro D, Salomé PA, et al. easyGWAS: A Cloud-Based Platform for Comparing the Results of Genome-Wide Association Studies.	RL	Flowering	AT5G05065	CHG	684	-0.181031	1.88541e-06
Grimm DG, Roqueiro D, Salomé PA, et al. easyGWAS: A Cloud-Based Platform for Comparing the Results of Genome-Wide Association Studies.	RL	Flowering	AT5G05175	CHG	687	-0.19099	4.57421e-07
Grimm DG, Roqueiro D, Salomé PA, et al. easyGWAS: A Cloud-Based Platform for Comparing the Results of Genome-Wide Association Studies.	RL	Flowering	AT5G05205	CHG	662	-0.156056	5.52164e-05
Grimm DG, Roqueiro D, Salomé PA, et al. easyGWAS: A Cloud-Based Platform for Comparing the Results of Genome-Wide Association Studies.	RL	Flowering	AT5G05485	CHG	686	-0.165133	1.37958e-05
Grimm DG, Roqueiro D, Salomé PA, et al. easyGWAS: A Cloud-Based Platform for Comparing the Results of Genome-Wide Association Studies.	RL	Flowering	AT5G05485	CHH	686	-0.160207	2.49018e-05
Grimm DG, Roqueiro D, Salomé PA, et al. easyGWAS: A Cloud-Based Platform for Comparing the Results of Genome-Wide Association Studies.	RL	Flowering	AT5G05995	CG	690	-0.165668	1.21935e-05
Grimm DG, Roqueiro D, Salomé PA, et al. easyGWAS: A Cloud-Based Platform for Comparing the Results of Genome-Wide Association Studies.	RL	Flowering	AT5G05995	CHG	690	-0.164919	1.3364e-05
Grimm DG, Roqueiro D, Salomé PA, et al. easyGWAS: A Cloud-Based Platform for Comparing the Results of Genome-Wide Association Studies.	RL	Flowering	AT5G06595	CG	671	-0.156078	4.89967e-05
Grimm DG, Roqueiro D, Salomé PA, et al. easyGWAS: A Cloud-Based Platform for Comparing the Results of Genome-Wide Association Studies.	RL	Flowering	AT5G06665	CG	690	-0.160068	2.39689e-05
Grimm DG, Roqueiro D, Salomé PA, et al. easyGWAS: A Cloud-Based Platform for Comparing the Results of Genome-Wide Association Studies.	RL	Flowering	AT5G07605	CHG	690	-0.195796	2.17105e-07
Grimm DG, Roqueiro D, Salomé PA, et al. easyGWAS: A Cloud-Based Platform for Comparing the Results of Genome-Wide Association Studies.	RL	Flowering	AT5G07665	CHG	675	-0.156305	4.53284e-05
Grimm DG, Roqueiro D, Salomé PA, et al. easyGWAS: A Cloud-Based Platform for Comparing the Results of Genome-Wide Association Studies.	RL	Flowering	AT5G07695	CHG	679	-0.177185	3.39575e-06
Grimm DG, Roqueiro D, Salomé PA, et al. easyGWAS: A Cloud-Based Platform for Comparing the Results of Genome-Wide Association Studies.	RL	Flowering	AT5G07875	CHG	685	-0.179084	2.39696e-06
Grimm DG, Roqueiro D, Salomé PA, et al. easyGWAS: A Cloud-Based Platform for Comparing the Results of Genome-Wide Association Studies.	RL	Flowering	AT5G07875	CHH	684	-0.177604	2.95883e-06
Grimm DG, Roqueiro D, Salomé PA, et al. easyGWAS: A Cloud-Based Platform for Comparing the Results of Genome-Wide Association Studies.	RL	Flowering	AT5G08870	CG	690	-0.182756	1.34724e-06
Grimm DG, Roqueiro D, Salomé PA, et al. easyGWAS: A Cloud-Based Platform for Comparing the Results of Genome-Wide Association Studies.	RL	Flowering	AT5G09215	CHH	687	-0.170866	6.68351e-06
Grimm DG, Roqueiro D, Salomé PA, et al. easyGWAS: A Cloud-Based Platform for Comparing the Results of Genome-Wide Association Studies.	RL	Flowering	AT5G09595	CG	690	-0.182452	1.40374e-06
Grimm DG, Roqueiro D, Salomé PA, et al. easyGWAS: A Cloud-Based Platform for Comparing the Results of Genome-Wide Association Studies.	RL	Flowering	AT5G19221	CG	690	-0.191804	3.84781e-07
Grimm DG, Roqueiro D, Salomé PA, et al. easyGWAS: A Cloud-Based Platform for Comparing the Results of Genome-Wide Association Studies.	RL	Flowering	AT5G34871	CHG	689	-0.188592	6.16021e-07
Grimm DG, Roqueiro D, Salomé PA, et al. easyGWAS: A Cloud-Based Platform for Comparing the Results of Genome-Wide Association Studies.	RL	Flowering	AT5G43725	CG	690	0.194703	2.54225e-07
1001 Genomes Consortium. 1,135 Genomes Reveal the Global Pattern of Polymorphism in Arabidopsis thaliana.	FT10	Flowering	AT1G04137	CHH	791	-0.142288	5.92136e-05
1001 Genomes Consortium. 1,135 Genomes Reveal the Global Pattern of Polymorphism in Arabidopsis thaliana.	FT10	Flowering	AT1G04447	CG	798	-0.144157	4.36478e-05
1001 Genomes Consortium. 1,135 Genomes Reveal the Global Pattern of Polymorphism in Arabidopsis thaliana.	FT10	Flowering	AT1G04447	CHG	797	-0.151621	1.71882e-05
1001 Genomes Consortium. 1,135 Genomes Reveal the Global Pattern of Polymorphism in Arabidopsis thaliana.	FT10	Flowering	AT1G04447	CHH	798	-0.150038	2.08239e-05
1001 Genomes Consortium. 1,135 Genomes Reveal the Global Pattern of Polymorphism in Arabidopsis thaliana.	FT10	Flowering	AT1G04467	CHG	799	-0.173443	8.1223e-07
1001 Genomes Consortium. 1,135 Genomes Reveal the Global Pattern of Polymorphism in Arabidopsis thaliana.	FT10	Flowering	AT1G05053	CHH	800	0.160838	4.83375e-06
1001 Genomes Consortium. 1,135 Genomes Reveal the Global Pattern of Polymorphism in Arabidopsis thaliana.	FT10	Flowering	AT1G05797	CG	789	0.171853	1.19958e-06
1001 Genomes Consortium. 1,135 Genomes Reveal the Global Pattern of Polymorphism in Arabidopsis thaliana.	FT10	Flowering	AT1G05797	CHG	792	0.164288	3.35514e-06
1001 Genomes Consortium. 1,135 Genomes Reveal the Global Pattern of Polymorphism in Arabidopsis thaliana.	FT10	Flowering	AT1G05857	CHG	792	0.144734	4.34562e-05
1001 Genomes Consortium. 1,135 Genomes Reveal the Global Pattern of Polymorphism in Arabidopsis thaliana.	FT10	Flowering	AT1G06353	CHG	800	-0.164916	2.74021e-06
1001 Genomes Consortium. 1,135 Genomes Reveal the Global Pattern of Polymorphism in Arabidopsis thaliana.	FT10	Flowering	AT1G06583	CHG	749	-0.172049	2.17845e-06
1001 Genomes Consortium. 1,135 Genomes Reveal the Global Pattern of Polymorphism in Arabidopsis thaliana.	FT10	Flowering	AT1G06583	CHH	762	-0.154023	1.95265e-05
1001 Genomes Consortium. 1,135 Genomes Reveal the Global Pattern of Polymorphism in Arabidopsis thaliana.	FT10	Flowering	AT1G06587	CHG	749	-0.172049	2.17845e-06
1001 Genomes Consortium. 1,135 Genomes Reveal the Global Pattern of Polymorphism in Arabidopsis thaliana.	FT10	Flowering	AT1G06587	CHH	762	-0.154023	1.95265e-05
1001 Genomes Consortium. 1,135 Genomes Reveal the Global Pattern of Polymorphism in Arabidopsis thaliana.	FT10	Flowering	AT1G06667	CHH	794	-0.166293	2.46177e-06
1001 Genomes Consortium. 1,135 Genomes Reveal the Global Pattern of Polymorphism in Arabidopsis thaliana.	FT10	Flowering	AT1G06747	CHG	799	-0.180823	2.6651e-07
1001 Genomes Consortium. 1,135 Genomes Reveal the Global Pattern of Polymorphism in Arabidopsis thaliana.	FT10	Flowering	AT1G06973	CHG	795	-0.142891	5.26917e-05
1001 Genomes Consortium. 1,135 Genomes Reveal the Global Pattern of Polymorphism in Arabidopsis thaliana.	FT10	Flowering	AT1G06997	CHG	788	-0.164493	3.45302e-06
1001 Genomes Consortium. 1,135 Genomes Reveal the Global Pattern of Polymorphism in Arabidopsis thaliana.	FT10	Flowering	AT1G07007	CHG	790	-0.162644	4.3316e-06
1001 Genomes Consortium. 1,135 Genomes Reveal the Global Pattern of Polymorphism in Arabidopsis thaliana.	FT10	Flowering	AT1G07233	CG	795	-0.174095	7.86161e-07
1001 Genomes Consortium. 1,135 Genomes Reveal the Global Pattern of Polymorphism in Arabidopsis thaliana.	FT10	Flowering	AT1G07233	CHH	795	-0.142915	5.25397e-05
1001 Genomes Consortium. 1,135 Genomes Reveal the Global Pattern of Polymorphism in Arabidopsis thaliana.	FT10	Flowering	AT1G07383	CHG	793	-0.161955	4.5659e-06
1001 Genomes Consortium. 1,135 Genomes Reveal the Global Pattern of Polymorphism in Arabidopsis thaliana.	FT10	Flowering	AT1G07763	CHH	794	-0.145641	3.79889e-05
1001 Genomes Consortium. 1,135 Genomes Reveal the Global Pattern of Polymorphism in Arabidopsis thaliana.	FT10	Flowering	AT1G07793	CG	778	-0.152508	1.93708e-05
1001 Genomes Consortium. 1,135 Genomes Reveal the Global Pattern of Polymorphism in Arabidopsis thaliana.	FT10	Flowering	AT1G07793	CHG	778	-0.169853	1.8914e-06
1001 Genomes Consortium. 1,135 Genomes Reveal the Global Pattern of Polymorphism in Arabidopsis thaliana.	FT10	Flowering	AT1G07793	CHH	778	-0.148118	3.35908e-05
1001 Genomes Consortium. 1,135 Genomes Reveal the Global Pattern of Polymorphism in Arabidopsis thaliana.	FT10	Flowering	AT1G08287	CHG	793	-0.168249	1.89357e-06
1001 Genomes Consortium. 1,135 Genomes Reveal the Global Pattern of Polymorphism in Arabidopsis thaliana.	FT10	Flowering	AT1G09717	CG	761	0.160018	9.17894e-06
1001 Genomes Consortium. 1,135 Genomes Reveal the Global Pattern of Polymorphism in Arabidopsis thaliana.	FT10	Flowering	AT1G14518	CHH	799	-0.179166	3.43636e-07
1001 Genomes Consortium. 1,135 Genomes Reveal the Global Pattern of Polymorphism in Arabidopsis thaliana.	FT10	Flowering	AT1G19371	CG	769	0.159137	9.24512e-06
1001 Genomes Consortium. 1,135 Genomes Reveal the Global Pattern of Polymorphism in Arabidopsis thaliana.	FT10	Flowering	AT1G19371	CHG	775	0.164754	4.01326e-06
1001 Genomes Consortium. 1,135 Genomes Reveal the Global Pattern of Polymorphism in Arabidopsis thaliana.	FT10	Flowering	AT1G24068	CG	724	0.151148	4.43734e-05
1001 Genomes Consortium. 1,135 Genomes Reveal the Global Pattern of Polymorphism in Arabidopsis thaliana.	FT10	Flowering	AT1G35545	CG	775	-0.145737	4.65388e-05
1001 Genomes Consortium. 1,135 Genomes Reveal the Global Pattern of Polymorphism in Arabidopsis thaliana.	FT10	Flowering	AT1G66795	CHG	744	0.152035	3.12417e-05
1001 Genomes Consortium. 1,135 Genomes Reveal the Global Pattern of Polymorphism in Arabidopsis thaliana.	FT10	Flowering	AT1G67481	CHH	798	-0.160752	5.02677e-06
1001 Genomes Consortium. 1,135 Genomes Reveal the Global Pattern of Polymorphism in Arabidopsis thaliana.	FT10	Flowering	AT1G68872	CG	800	-0.171421	1.07665e-06
1001 Genomes Consortium. 1,135 Genomes Reveal the Global Pattern of Polymorphism in Arabidopsis thaliana.	FT10	Flowering	AT2G04345	CHG	789	-0.158375	7.82859e-06
1001 Genomes Consortium. 1,135 Genomes Reveal the Global Pattern of Polymorphism in Arabidopsis thaliana.	FT10	Flowering	AT2G04365	CHG	798	-0.177747	4.33633e-07
1001 Genomes Consortium. 1,135 Genomes Reveal the Global Pattern of Polymorphism in Arabidopsis thaliana.	FT10	Flowering	AT2G04665	CHG	798	-0.151291	1.77214e-05
1001 Genomes Consortium. 1,135 Genomes Reveal the Global Pattern of Polymorphism in Arabidopsis thaliana.	FT10	Flowering	AT2G04725	CG	800	-0.176002	5.45805e-07
1001 Genomes Consortium. 1,135 Genomes Reveal the Global Pattern of Polymorphism in Arabidopsis thaliana.	FT10	Flowering	AT2G04725	CHG	800	-0.150854	1.83023e-05
1001 Genomes Consortium. 1,135 Genomes Reveal the Global Pattern of Polymorphism in Arabidopsis thaliana.	FT10	Flowering	AT2G04725	CHH	800	-0.163411	3.38436e-06
1001 Genomes Consortium. 1,135 Genomes Reveal the Global Pattern of Polymorphism in Arabidopsis thaliana.	FT10	Flowering	AT2G04775	CHG	776	-0.178359	5.71356e-07
1001 Genomes Consortium. 1,135 Genomes Reveal the Global Pattern of Polymorphism in Arabidopsis thaliana.	FT10	Flowering	AT2G04785	CHG	776	-0.178379	5.69681e-07
1001 Genomes Consortium. 1,135 Genomes Reveal the Global Pattern of Polymorphism in Arabidopsis thaliana.	FT10	Flowering	AT2G04915	CHG	799	-0.142574	5.24477e-05
1001 Genomes Consortium. 1,135 Genomes Reveal the Global Pattern of Polymorphism in Arabidopsis thaliana.	FT10	Flowering	AT2G04915	CHH	799	-0.151237	1.76298e-05
1001 Genomes Consortium. 1,135 Genomes Reveal the Global Pattern of Polymorphism in Arabidopsis thaliana.	FT10	Flowering	AT2G05465	CHG	776	-0.17902	5.18141e-07
1001 Genomes Consortium. 1,135 Genomes Reveal the Global Pattern of Polymorphism in Arabidopsis thaliana.	FT10	Flowering	AT2G05485	CHG	773	-0.156784	1.19164e-05
1001 Genomes Consortium. 1,135 Genomes Reveal the Global Pattern of Polymorphism in Arabidopsis thaliana.	FT10	Flowering	AT2G05525	CHG	734	-0.167526	5.03725e-06
1001 Genomes Consortium. 1,135 Genomes Reveal the Global Pattern of Polymorphism in Arabidopsis thaliana.	FT10	Flowering	AT2G05685	CHH	755	-0.149754	3.6065e-05
1001 Genomes Consortium. 1,135 Genomes Reveal the Global Pattern of Polymorphism in Arabidopsis thaliana.	FT10	Flowering	AT2G05812	CHG	800	-0.161974	4.13285e-06
1001 Genomes Consortium. 1,135 Genomes Reveal the Global Pattern of Polymorphism in Arabidopsis thaliana.	FT10	Flowering	AT2G05812	CHH	800	-0.170672	1.20117e-06
1001 Genomes Consortium. 1,135 Genomes Reveal the Global Pattern of Polymorphism in Arabidopsis thaliana.	FT10	Flowering	AT2G05925	CHG	799	-0.14576	3.5375e-05
1001 Genomes Consortium. 1,135 Genomes Reveal the Global Pattern of Polymorphism in Arabidopsis thaliana.	FT10	Flowering	AT2G05925	CHH	800	-0.169812	1.36097e-06
1001 Genomes Consortium. 1,135 Genomes Reveal the Global Pattern of Polymorphism in Arabidopsis thaliana.	FT10	Flowering	AT2G06355	CHH	795	-0.180531	2.98543e-07
1001 Genomes Consortium. 1,135 Genomes Reveal the Global Pattern of Polymorphism in Arabidopsis thaliana.	FT10	Flowering	AT2G07135	CHG	772	-0.177106	7.3416e-07
1001 Genomes Consortium. 1,135 Genomes Reveal the Global Pattern of Polymorphism in Arabidopsis thaliana.	FT10	Flowering	AT2G07213	CHG	740	-0.165794	5.79085e-06
1001 Genomes Consortium. 1,135 Genomes Reveal the Global Pattern of Polymorphism in Arabidopsis thaliana.	FT10	Flowering	AT2G07890	CHH	800	-0.14769	2.74346e-05
1001 Genomes Consortium. 1,135 Genomes Reveal the Global Pattern of Polymorphism in Arabidopsis thaliana.	FT10	Flowering	AT2G07895	CG	777	0.174035	1.05738e-06
1001 Genomes Consortium. 1,135 Genomes Reveal the Global Pattern of Polymorphism in Arabidopsis thaliana.	FT10	Flowering	AT2G07925	CG	799	0.142454	5.32193e-05
1001 Genomes Consortium. 1,135 Genomes Reveal the Global Pattern of Polymorphism in Arabidopsis thaliana.	FT10	Flowering	AT2G08045	CHG	799	-0.142895	5.04248e-05
1001 Genomes Consortium. 1,135 Genomes Reveal the Global Pattern of Polymorphism in Arabidopsis thaliana.	FT10	Flowering	AT2G08050	CHG	800	-0.143496	4.63229e-05
1001 Genomes Consortium. 1,135 Genomes Reveal the Global Pattern of Polymorphism in Arabidopsis thaliana.	FT10	Flowering	AT2G09160	CG	798	0.146329	3.33207e-05
1001 Genomes Consortium. 1,135 Genomes Reveal the Global Pattern of Polymorphism in Arabidopsis thaliana.	FT10	Flowering	AT2G09165	CHG	800	0.146333	3.25514e-05
1001 Genomes Consortium. 1,135 Genomes Reveal the Global Pattern of Polymorphism in Arabidopsis thaliana.	FT10	Flowering	AT2G09540	CG	799	0.164582	2.91362e-06
1001 Genomes Consortium. 1,135 Genomes Reveal the Global Pattern of Polymorphism in Arabidopsis thaliana.	FT10	Flowering	AT2G09540	CHG	799	0.146966	3.04094e-05
1001 Genomes Consortium. 1,135 Genomes Reveal the Global Pattern of Polymorphism in Arabidopsis thaliana.	FT10	Flowering	AT2G10606	CHH	774	-0.170414	1.85774e-06
1001 Genomes Consortium. 1,135 Genomes Reveal the Global Pattern of Polymorphism in Arabidopsis thaliana.	FT10	Flowering	AT2G16245	CG	800	-0.159998	5.42419e-06
1001 Genomes Consortium. 1,135 Genomes Reveal the Global Pattern of Polymorphism in Arabidopsis thaliana.	FT10	Flowering	AT2G24755	CHH	797	-0.177521	4.56173e-07
1001 Genomes Consortium. 1,135 Genomes Reveal the Global Pattern of Polymorphism in Arabidopsis thaliana.	FT10	Flowering	AT2G33051	CG	800	-0.17208	9.77571e-07
1001 Genomes Consortium. 1,135 Genomes Reveal the Global Pattern of Polymorphism in Arabidopsis thaliana.	FT10	Flowering	AT2G39675	CHH	800	-0.170127	1.30029e-06
1001 Genomes Consortium. 1,135 Genomes Reveal the Global Pattern of Polymorphism in Arabidopsis thaliana.	FT10	Flowering	AT2G39681	CHG	799	-0.177206	4.62822e-07
1001 Genomes Consortium. 1,135 Genomes Reveal the Global Pattern of Polymorphism in Arabidopsis thaliana.	FT10	Flowering	AT2G39681	CHH	800	-0.163694	3.25319e-06
1001 Genomes Consortium. 1,135 Genomes Reveal the Global Pattern of Polymorphism in Arabidopsis thaliana.	FT10	Flowering	AT2G45245	CHG	800	-0.153957	1.22078e-05
1001 Genomes Consortium. 1,135 Genomes Reveal the Global Pattern of Polymorphism in Arabidopsis thaliana.	FT10	Flowering	AT2G45780	CHG	799	-0.17425	7.20703e-07
1001 Genomes Consortium. 1,135 Genomes Reveal the Global Pattern of Polymorphism in Arabidopsis thaliana.	FT10	Flowering	AT2G45780	CHH	799	-0.181241	2.49835e-07
1001 Genomes Consortium. 1,135 Genomes Reveal the Global Pattern of Polymorphism in Arabidopsis thaliana.	FT10	Flowering	AT3G01115	CG	800	0.149619	2.14535e-05
1001 Genomes Consortium. 1,135 Genomes Reveal the Global Pattern of Polymorphism in Arabidopsis thaliana.	FT10	Flowering	AT3G01115	CHG	800	0.174562	6.77069e-07
1001 Genomes Consortium. 1,135 Genomes Reveal the Global Pattern of Polymorphism in Arabidopsis thaliana.	FT10	Flowering	AT3G01115	CHH	800	0.161486	4.42119e-06
1001 Genomes Consortium. 1,135 Genomes Reveal the Global Pattern of Polymorphism in Arabidopsis thaliana.	FT10	Flowering	AT3G01585	CHH	800	-0.177951	4.06595e-07
1001 Genomes Consortium. 1,135 Genomes Reveal the Global Pattern of Polymorphism in Arabidopsis thaliana.	FT10	Flowering	AT3G01835	CG	749	-0.158359	1.3354e-05
1001 Genomes Consortium. 1,135 Genomes Reveal the Global Pattern of Polymorphism in Arabidopsis thaliana.	FT10	Flowering	AT3G01835	CHG	743	-0.182032	5.87554e-07
1001 Genomes Consortium. 1,135 Genomes Reveal the Global Pattern of Polymorphism in Arabidopsis thaliana.	FT10	Flowering	AT3G02315	CHH	790	0.159414	6.72041e-06
1001 Genomes Consortium. 1,135 Genomes Reveal the Global Pattern of Polymorphism in Arabidopsis thaliana.	FT10	Flowering	AT3G02455	CG	800	0.143577	4.58638e-05
1001 Genomes Consortium. 1,135 Genomes Reveal the Global Pattern of Polymorphism in Arabidopsis thaliana.	FT10	Flowering	AT3G03145	CG	800	-0.148003	2.63646e-05
1001 Genomes Consortium. 1,135 Genomes Reveal the Global Pattern of Polymorphism in Arabidopsis thaliana.	FT10	Flowering	AT3G04335	CG	800	-0.173131	8.37228e-07
1001 Genomes Consortium. 1,135 Genomes Reveal the Global Pattern of Polymorphism in Arabidopsis thaliana.	FT10	Flowering	AT3G04335	CHG	800	-0.151992	1.57905e-05
1001 Genomes Consortium. 1,135 Genomes Reveal the Global Pattern of Polymorphism in Arabidopsis thaliana.	FT10	Flowering	AT3G04585	CHG	799	-0.155554	1.00081e-05
1001 Genomes Consortium. 1,135 Genomes Reveal the Global Pattern of Polymorphism in Arabidopsis thaliana.	FT10	Flowering	AT3G04585	CHH	800	-0.162274	3.9645e-06
1001 Genomes Consortium. 1,135 Genomes Reveal the Global Pattern of Polymorphism in Arabidopsis thaliana.	FT10	Flowering	AT3G04655	CHH	797	-0.165418	2.66602e-06
1001 Genomes Consortium. 1,135 Genomes Reveal the Global Pattern of Polymorphism in Arabidopsis thaliana.	FT10	Flowering	AT3G05785	CHG	787	-0.144862	4.52347e-05
1001 Genomes Consortium. 1,135 Genomes Reveal the Global Pattern of Polymorphism in Arabidopsis thaliana.	FT10	Flowering	AT3G05895	CG	790	-0.177096	5.46052e-07
1001 Genomes Consortium. 1,135 Genomes Reveal the Global Pattern of Polymorphism in Arabidopsis thaliana.	FT10	Flowering	AT3G06075	CHG	748	-0.149936	3.83648e-05
1001 Genomes Consortium. 1,135 Genomes Reveal the Global Pattern of Polymorphism in Arabidopsis thaliana.	FT10	Flowering	AT3G06125	CHG	800	-0.151616	1.65804e-05
1001 Genomes Consortium. 1,135 Genomes Reveal the Global Pattern of Polymorphism in Arabidopsis thaliana.	FT10	Flowering	AT3G06125	CHH	800	-0.164822	2.77704e-06
1001 Genomes Consortium. 1,135 Genomes Reveal the Global Pattern of Polymorphism in Arabidopsis thaliana.	FT10	Flowering	AT3G06465	CHG	757	-0.151894	2.70924e-05
1001 Genomes Consortium. 1,135 Genomes Reveal the Global Pattern of Polymorphism in Arabidopsis thaliana.	FT10	Flowering	AT3G06595	CHG	799	-0.141858	5.72342e-05
1001 Genomes Consortium. 1,135 Genomes Reveal the Global Pattern of Polymorphism in Arabidopsis thaliana.	FT10	Flowering	AT3G06645	CG	767	-0.149423	3.25537e-05
1001 Genomes Consortium. 1,135 Genomes Reveal the Global Pattern of Polymorphism in Arabidopsis thaliana.	FT10	Flowering	AT3G06645	CHH	767	-0.158005	1.10047e-05
1001 Genomes Consortium. 1,135 Genomes Reveal the Global Pattern of Polymorphism in Arabidopsis thaliana.	FT10	Flowering	AT3G06955	CG	798	-0.159783	5.73881e-06
1001 Genomes Consortium. 1,135 Genomes Reveal the Global Pattern of Polymorphism in Arabidopsis thaliana.	FT10	Flowering	AT3G07405	CHG	751	0.166471	4.50776e-06
1001 Genomes Consortium. 1,135 Genomes Reveal the Global Pattern of Polymorphism in Arabidopsis thaliana.	FT10	Flowering	AT3G07585	CHH	768	-0.167287	3.14163e-06
1001 Genomes Consortium. 1,135 Genomes Reveal the Global Pattern of Polymorphism in Arabidopsis thaliana.	FT10	Flowering	AT3G07855	CHG	798	-0.162497	3.95246e-06
1001 Genomes Consortium. 1,135 Genomes Reveal the Global Pattern of Polymorphism in Arabidopsis thaliana.	FT10	Flowering	AT3G07965	CHH	800	0.14437	4.15833e-05
1001 Genomes Consortium. 1,135 Genomes Reveal the Global Pattern of Polymorphism in Arabidopsis thaliana.	FT10	Flowering	AT3G08370	CHH	795	-0.154628	1.19035e-05
1001 Genomes Consortium. 1,135 Genomes Reveal the Global Pattern of Polymorphism in Arabidopsis thaliana.	FT10	Flowering	AT3G08495	CHH	800	-0.142079	5.51159e-05
1001 Genomes Consortium. 1,135 Genomes Reveal the Global Pattern of Polymorphism in Arabidopsis thaliana.	FT10	Flowering	AT3G08825	CHH	788	0.173808	9.16882e-07
1001 Genomes Consortium. 1,135 Genomes Reveal the Global Pattern of Polymorphism in Arabidopsis thaliana.	FT10	Flowering	AT3G09125	CHG	793	-0.152962	1.51748e-05
1001 Genomes Consortium. 1,135 Genomes Reveal the Global Pattern of Polymorphism in Arabidopsis thaliana.	FT10	Flowering	AT3G09325	CHG	797	-0.156037	9.62997e-06
1001 Genomes Consortium. 1,135 Genomes Reveal the Global Pattern of Polymorphism in Arabidopsis thaliana.	FT10	Flowering	AT3G09415	CG	800	-0.165213	2.62803e-06
1001 Genomes Consortium. 1,135 Genomes Reveal the Global Pattern of Polymorphism in Arabidopsis thaliana.	FT10	Flowering	AT3G09415	CHG	800	-0.172399	9.327e-07
1001 Genomes Consortium. 1,135 Genomes Reveal the Global Pattern of Polymorphism in Arabidopsis thaliana.	FT10	Flowering	AT3G09825	CG	787	-0.167942	2.16295e-06
1001 Genomes Consortium. 1,135 Genomes Reveal the Global Pattern of Polymorphism in Arabidopsis thaliana.	FT10	Flowering	AT3G09825	CHG	787	-0.174195	8.80426e-07
1001 Genomes Consortium. 1,135 Genomes Reveal the Global Pattern of Polymorphism in Arabidopsis thaliana.	FT10	Flowering	AT3G09835	CG	787	-0.164425	3.53572e-06
1001 Genomes Consortium. 1,135 Genomes Reveal the Global Pattern of Polymorphism in Arabidopsis thaliana.	FT10	Flowering	AT3G09835	CHH	787	-0.160393	6.13316e-06
1001 Genomes Consortium. 1,135 Genomes Reveal the Global Pattern of Polymorphism in Arabidopsis thaliana.	FT10	Flowering	AT3G09845	CG	781	-0.162242	5.18814e-06
1001 Genomes Consortium. 1,135 Genomes Reveal the Global Pattern of Polymorphism in Arabidopsis thaliana.	FT10	Flowering	AT3G26812	CHG	791	0.145441	4.02812e-05
1001 Genomes Consortium. 1,135 Genomes Reveal the Global Pattern of Polymorphism in Arabidopsis thaliana.	FT10	Flowering	AT3G26812	CHH	796	0.146618	3.28785e-05
1001 Genomes Consortium. 1,135 Genomes Reveal the Global Pattern of Polymorphism in Arabidopsis thaliana.	FT10	Flowering	AT3G26813	CG	790	0.171883	1.17582e-06
1001 Genomes Consortium. 1,135 Genomes Reveal the Global Pattern of Polymorphism in Arabidopsis thaliana.	FT10	Flowering	AT3G26813	CHG	765	0.161168	7.47387e-06
1001 Genomes Consortium. 1,135 Genomes Reveal the Global Pattern of Polymorphism in Arabidopsis thaliana.	FT10	Flowering	AT3G26813	CHH	795	0.157154	8.51578e-06
1001 Genomes Consortium. 1,135 Genomes Reveal the Global Pattern of Polymorphism in Arabidopsis thaliana.	FT10	Flowering	AT3G26815	CG	746	0.148284	4.78682e-05
1001 Genomes Consortium. 1,135 Genomes Reveal the Global Pattern of Polymorphism in Arabidopsis thaliana.	FT10	Flowering	AT3G26815	CHH	799	0.148054	2.65026e-05
1001 Genomes Consortium. 1,135 Genomes Reveal the Global Pattern of Polymorphism in Arabidopsis thaliana.	FT10	Flowering	AT3G26816	CHG	796	0.162491	4.06797e-06
1001 Genomes Consortium. 1,135 Genomes Reveal the Global Pattern of Polymorphism in Arabidopsis thaliana.	FT10	Flowering	AT3G26818	CHG	789	0.175938	6.5938e-07
1001 Genomes Consortium. 1,135 Genomes Reveal the Global Pattern of Polymorphism in Arabidopsis thaliana.	FT10	Flowering	AT3G26818	CHH	799	0.168074	1.77518e-06
1001 Genomes Consortium. 1,135 Genomes Reveal the Global Pattern of Polymorphism in Arabidopsis thaliana.	FT10	Flowering	AT3G26819	CHH	797	0.164678	2.95809e-06
1001 Genomes Consortium. 1,135 Genomes Reveal the Global Pattern of Polymorphism in Arabidopsis thaliana.	FT10	Flowering	AT4G01533	CHH	774	-0.180551	4.26878e-07
1001 Genomes Consortium. 1,135 Genomes Reveal the Global Pattern of Polymorphism in Arabidopsis thaliana.	FT10	Flowering	AT4G03038	CG	800	-0.147777	2.71324e-05
1001 Genomes Consortium. 1,135 Genomes Reveal the Global Pattern of Polymorphism in Arabidopsis thaliana.	FT10	Flowering	AT4G03039	CG	766	-0.156885	1.28868e-05
1001 Genomes Consortium. 1,135 Genomes Reveal the Global Pattern of Polymorphism in Arabidopsis thaliana.	FT10	Flowering	AT4G04535	CG	799	-0.15114	1.78519e-05
1001 Genomes Consortium. 1,135 Genomes Reveal the Global Pattern of Polymorphism in Arabidopsis thaliana.	FT10	Flowering	AT4G04535	CHG	800	-0.15249	1.47966e-05
1001 Genomes Consortium. 1,135 Genomes Reveal the Global Pattern of Polymorphism in Arabidopsis thaliana.	FT10	Flowering	AT4G04535	CHH	800	-0.150987	1.79889e-05
1001 Genomes Consortium. 1,135 Genomes Reveal the Global Pattern of Polymorphism in Arabidopsis thaliana.	FT10	Flowering	AT4G04785	CHH	756	-0.163807	5.97926e-06
1001 Genomes Consortium. 1,135 Genomes Reveal the Global Pattern of Polymorphism in Arabidopsis thaliana.	FT10	Flowering	AT4G04975	CHG	736	-0.155579	2.24087e-05
1001 Genomes Consortium. 1,135 Genomes Reveal the Global Pattern of Polymorphism in Arabidopsis thaliana.	FT10	Flowering	AT4G05205	CHG	750	-0.185268	3.22836e-07
1001 Genomes Consortium. 1,135 Genomes Reveal the Global Pattern of Polymorphism in Arabidopsis thaliana.	FT10	Flowering	AT4G05455	CHG	800	-0.154074	1.20196e-05
1001 Genomes Consortium. 1,135 Genomes Reveal the Global Pattern of Polymorphism in Arabidopsis thaliana.	FT10	Flowering	AT4G05670	CG	800	0.143855	4.43168e-05
1001 Genomes Consortium. 1,135 Genomes Reveal the Global Pattern of Polymorphism in Arabidopsis thaliana.	FT10	Flowering	AT4G05670	CHG	798	0.152079	1.59998e-05
1001 Genomes Consortium. 1,135 Genomes Reveal the Global Pattern of Polymorphism in Arabidopsis thaliana.	FT10	Flowering	AT4G05670	CHH	800	0.149975	2.04951e-05
1001 Genomes Consortium. 1,135 Genomes Reveal the Global Pattern of Polymorphism in Arabidopsis thaliana.	FT10	Flowering	AT4G05675	CG	800	0.143501	4.62966e-05
1001 Genomes Consortium. 1,135 Genomes Reveal the Global Pattern of Polymorphism in Arabidopsis thaliana.	FT10	Flowering	AT4G05675	CHG	798	0.155236	1.0574e-05
1001 Genomes Consortium. 1,135 Genomes Reveal the Global Pattern of Polymorphism in Arabidopsis thaliana.	FT10	Flowering	AT4G05675	CHH	800	0.145188	3.7565e-05
1001 Genomes Consortium. 1,135 Genomes Reveal the Global Pattern of Polymorphism in Arabidopsis thaliana.	FT10	Flowering	AT4G05730	CHG	798	-0.144074	4.41006e-05
1001 Genomes Consortium. 1,135 Genomes Reveal the Global Pattern of Polymorphism in Arabidopsis thaliana.	FT10	Flowering	AT4G05855	CG	757	-0.157292	1.37627e-05
1001 Genomes Consortium. 1,135 Genomes Reveal the Global Pattern of Polymorphism in Arabidopsis thaliana.	FT10	Flowering	AT4G05995	CHH	800	-0.144036	4.33382e-05
1001 Genomes Consortium. 1,135 Genomes Reveal the Global Pattern of Polymorphism in Arabidopsis thaliana.	FT10	Flowering	AT4G06105	CHG	769	-0.17069	1.92974e-06
1001 Genomes Consortium. 1,135 Genomes Reveal the Global Pattern of Polymorphism in Arabidopsis thaliana.	FT10	Flowering	AT4G06800	CG	799	-0.154623	1.13221e-05
1001 Genomes Consortium. 1,135 Genomes Reveal the Global Pattern of Polymorphism in Arabidopsis thaliana.	FT10	Flowering	AT4G07300	CHG	796	-0.169046	1.61501e-06
1001 Genomes Consortium. 1,135 Genomes Reveal the Global Pattern of Polymorphism in Arabidopsis thaliana.	FT10	Flowering	AT4G07405	CG	800	-0.145905	3.43443e-05
1001 Genomes Consortium. 1,135 Genomes Reveal the Global Pattern of Polymorphism in Arabidopsis thaliana.	FT10	Flowering	AT4G07405	CHG	800	-0.173943	7.42398e-07
1001 Genomes Consortium. 1,135 Genomes Reveal the Global Pattern of Polymorphism in Arabidopsis thaliana.	FT10	Flowering	AT4G07975	CHG	800	-0.160103	5.34707e-06
1001 Genomes Consortium. 1,135 Genomes Reveal the Global Pattern of Polymorphism in Arabidopsis thaliana.	FT10	Flowering	AT4G08755	CHH	737	0.177102	1.31123e-06
1001 Genomes Consortium. 1,135 Genomes Reveal the Global Pattern of Polymorphism in Arabidopsis thaliana.	FT10	Flowering	AT4G09725	CHG	750	-0.148493	4.45485e-05
1001 Genomes Consortium. 1,135 Genomes Reveal the Global Pattern of Polymorphism in Arabidopsis thaliana.	FT10	Flowering	AT4G14504	CG	791	0.144825	4.34548e-05
1001 Genomes Consortium. 1,135 Genomes Reveal the Global Pattern of Polymorphism in Arabidopsis thaliana.	FT10	Flowering	AT4G14548	CHG	782	-0.160339	6.61305e-06
1001 Genomes Consortium. 1,135 Genomes Reveal the Global Pattern of Polymorphism in Arabidopsis thaliana.	FT10	Flowering	AT4G26255	CG	800	0.149886	2.07315e-05
1001 Genomes Consortium. 1,135 Genomes Reveal the Global Pattern of Polymorphism in Arabidopsis thaliana.	FT10	Flowering	AT4G26255	CHG	800	0.143349	4.71722e-05
1001 Genomes Consortium. 1,135 Genomes Reveal the Global Pattern of Polymorphism in Arabidopsis thaliana.	FT10	Flowering	AT4G34071	CHG	799	-0.1546	1.1357e-05
1001 Genomes Consortium. 1,135 Genomes Reveal the Global Pattern of Polymorphism in Arabidopsis thaliana.	FT10	Flowering	AT5G00885	CG	726	-0.165028	7.83647e-06
1001 Genomes Consortium. 1,135 Genomes Reveal the Global Pattern of Polymorphism in Arabidopsis thaliana.	FT10	Flowering	AT5G00885	CHH	727	-0.149332	5.29555e-05
1001 Genomes Consortium. 1,135 Genomes Reveal the Global Pattern of Polymorphism in Arabidopsis thaliana.	FT10	Flowering	AT5G00960	CHH	793	-0.16824	1.89606e-06
1001 Genomes Consortium. 1,135 Genomes Reveal the Global Pattern of Polymorphism in Arabidopsis thaliana.	FT10	Flowering	AT5G02935	CHG	796	-0.163753	3.41476e-06
1001 Genomes Consortium. 1,135 Genomes Reveal the Global Pattern of Polymorphism in Arabidopsis thaliana.	FT10	Flowering	AT5G03035	CG	795	-0.146434	3.40303e-05
1001 Genomes Consortium. 1,135 Genomes Reveal the Global Pattern of Polymorphism in Arabidopsis thaliana.	FT10	Flowering	AT5G03035	CHG	796	-0.147858	2.81349e-05
1001 Genomes Consortium. 1,135 Genomes Reveal the Global Pattern of Polymorphism in Arabidopsis thaliana.	FT10	Flowering	AT5G03815	CG	800	-0.17012	1.30164e-06
1001 Genomes Consortium. 1,135 Genomes Reveal the Global Pattern of Polymorphism in Arabidopsis thaliana.	FT10	Flowering	AT5G03815	CHG	800	-0.163351	3.41282e-06
1001 Genomes Consortium. 1,135 Genomes Reveal the Global Pattern of Polymorphism in Arabidopsis thaliana.	FT10	Flowering	AT5G03815	CHH	800	-0.141445	5.95407e-05
1001 Genomes Consortium. 1,135 Genomes Reveal the Global Pattern of Polymorphism in Arabidopsis thaliana.	FT10	Flowering	AT5G04575	CHG	788	-0.165448	3.02403e-06
1001 Genomes Consortium. 1,135 Genomes Reveal the Global Pattern of Polymorphism in Arabidopsis thaliana.	FT10	Flowering	AT5G04575	CHH	793	-0.16539	2.83589e-06
1001 Genomes Consortium. 1,135 Genomes Reveal the Global Pattern of Polymorphism in Arabidopsis thaliana.	FT10	Flowering	AT5G04725	CHG	795	0.159578	6.14448e-06
1001 Genomes Consortium. 1,135 Genomes Reveal the Global Pattern of Polymorphism in Arabidopsis thaliana.	FT10	Flowering	AT5G04725	CHH	798	0.143191	4.91615e-05
1001 Genomes Consortium. 1,135 Genomes Reveal the Global Pattern of Polymorphism in Arabidopsis thaliana.	FT10	Flowering	AT5G04925	CHG	784	-0.163569	4.15134e-06
1001 Genomes Consortium. 1,135 Genomes Reveal the Global Pattern of Polymorphism in Arabidopsis thaliana.	FT10	Flowering	AT5G05475	CHG	791	0.155388	1.13335e-05
1001 Genomes Consortium. 1,135 Genomes Reveal the Global Pattern of Polymorphism in Arabidopsis thaliana.	FT10	Flowering	AT5G05525	CG	776	0.144945	5.06484e-05
1001 Genomes Consortium. 1,135 Genomes Reveal the Global Pattern of Polymorphism in Arabidopsis thaliana.	FT10	Flowering	AT5G05755	CHG	796	-0.148677	2.53649e-05
1001 Genomes Consortium. 1,135 Genomes Reveal the Global Pattern of Polymorphism in Arabidopsis thaliana.	FT10	Flowering	AT5G05755	CHH	798	-0.178225	4.03276e-07
1001 Genomes Consortium. 1,135 Genomes Reveal the Global Pattern of Polymorphism in Arabidopsis thaliana.	FT10	Flowering	AT5G05895	CHG	796	-0.161695	4.53962e-06
1001 Genomes Consortium. 1,135 Genomes Reveal the Global Pattern of Polymorphism in Arabidopsis thaliana.	FT10	Flowering	AT5G05995	CHG	800	-0.163424	3.37827e-06
1001 Genomes Consortium. 1,135 Genomes Reveal the Global Pattern of Polymorphism in Arabidopsis thaliana.	FT10	Flowering	AT5G06595	CG	780	-0.169256	1.99613e-06
1001 Genomes Consortium. 1,135 Genomes Reveal the Global Pattern of Polymorphism in Arabidopsis thaliana.	FT10	Flowering	AT5G06605	CG	779	-0.183787	2.39879e-07
1001 Genomes Consortium. 1,135 Genomes Reveal the Global Pattern of Polymorphism in Arabidopsis thaliana.	FT10	Flowering	AT5G06855	CHH	773	-0.149436	3.02624e-05
1001 Genomes Consortium. 1,135 Genomes Reveal the Global Pattern of Polymorphism in Arabidopsis thaliana.	FT10	Flowering	AT5G07605	CG	800	-0.173884	7.48917e-07
1001 Genomes Consortium. 1,135 Genomes Reveal the Global Pattern of Polymorphism in Arabidopsis thaliana.	FT10	Flowering	AT5G07605	CHG	800	-0.174478	6.85626e-07
1001 Genomes Consortium. 1,135 Genomes Reveal the Global Pattern of Polymorphism in Arabidopsis thaliana.	FT10	Flowering	AT5G07605	CHH	800	-0.151332	1.72044e-05
1001 Genomes Consortium. 1,135 Genomes Reveal the Global Pattern of Polymorphism in Arabidopsis thaliana.	FT10	Flowering	AT5G07665	CHG	785	-0.154835	1.31529e-05
1001 Genomes Consortium. 1,135 Genomes Reveal the Global Pattern of Polymorphism in Arabidopsis thaliana.	FT10	Flowering	AT5G07945	CG	785	-0.157886	8.80989e-06
1001 Genomes Consortium. 1,135 Genomes Reveal the Global Pattern of Polymorphism in Arabidopsis thaliana.	FT10	Flowering	AT5G08225	CG	775	-0.145135	5.00593e-05
1001 Genomes Consortium. 1,135 Genomes Reveal the Global Pattern of Polymorphism in Arabidopsis thaliana.	FT10	Flowering	AT5G09215	CG	796	-0.147036	3.12005e-05
1001 Genomes Consortium. 1,135 Genomes Reveal the Global Pattern of Polymorphism in Arabidopsis thaliana.	FT10	Flowering	AT5G09215	CHG	793	-0.154557	1.23232e-05
1001 Genomes Consortium. 1,135 Genomes Reveal the Global Pattern of Polymorphism in Arabidopsis thaliana.	FT10	Flowering	AT5G22315	CHG	764	0.147665	4.17899e-05
1001 Genomes Consortium. 1,135 Genomes Reveal the Global Pattern of Polymorphism in Arabidopsis thaliana.	FT10	Flowering	AT5G28824	CHG	799	-0.170423	1.26469e-06
1001 Genomes Consortium. 1,135 Genomes Reveal the Global Pattern of Polymorphism in Arabidopsis thaliana.	FT10	Flowering	AT5G28824	CHH	799	-0.149968	2.07602e-05
1001 Genomes Consortium. 1,135 Genomes Reveal the Global Pattern of Polymorphism in Arabidopsis thaliana.	FT10	Flowering	AT5G40384	CG	799	0.152943	1.41209e-05
1001 Genomes Consortium. 1,135 Genomes Reveal the Global Pattern of Polymorphism in Arabidopsis thaliana.	FT10	Flowering	AT5G43725	CG	800	0.181971	2.19279e-07
1001 Genomes Consortium. 1,135 Genomes Reveal the Global Pattern of Polymorphism in Arabidopsis thaliana.	FT10	Flowering	AT5G45472	CG	800	-0.169801	1.36325e-06
1001 Genomes Consortium. 1,135 Genomes Reveal the Global Pattern of Polymorphism in Arabidopsis thaliana.	FT16	Flowering	AT1G04063	CHG	779	-0.172861	1.21317e-06
1001 Genomes Consortium. 1,135 Genomes Reveal the Global Pattern of Polymorphism in Arabidopsis thaliana.	FT16	Flowering	AT1G04063	CHH	780	-0.154068	1.54748e-05
1001 Genomes Consortium. 1,135 Genomes Reveal the Global Pattern of Polymorphism in Arabidopsis thaliana.	FT16	Flowering	AT1G04977	CG	779	-0.164655	3.84124e-06
1001 Genomes Consortium. 1,135 Genomes Reveal the Global Pattern of Polymorphism in Arabidopsis thaliana.	FT16	Flowering	AT1G05117	CHH	761	0.176963	8.98992e-07
1001 Genomes Consortium. 1,135 Genomes Reveal the Global Pattern of Polymorphism in Arabidopsis thaliana.	FT16	Flowering	AT1G05207	CHG	779	0.148229	3.27446e-05
1001 Genomes Consortium. 1,135 Genomes Reveal the Global Pattern of Polymorphism in Arabidopsis thaliana.	FT16	Flowering	AT1G05797	CG	769	0.178195	6.58152e-07
1001 Genomes Consortium. 1,135 Genomes Reveal the Global Pattern of Polymorphism in Arabidopsis thaliana.	FT16	Flowering	AT1G05857	CG	769	0.151229	2.54112e-05
1001 Genomes Consortium. 1,135 Genomes Reveal the Global Pattern of Polymorphism in Arabidopsis thaliana.	FT16	Flowering	AT1G06187	CG	744	0.155164	2.12856e-05
1001 Genomes Consortium. 1,135 Genomes Reveal the Global Pattern of Polymorphism in Arabidopsis thaliana.	FT16	Flowering	AT1G06333	CHH	780	-0.148191	3.25202e-05
1001 Genomes Consortium. 1,135 Genomes Reveal the Global Pattern of Polymorphism in Arabidopsis thaliana.	FT16	Flowering	AT1G06347	CHH	768	-0.147633	4.00512e-05
1001 Genomes Consortium. 1,135 Genomes Reveal the Global Pattern of Polymorphism in Arabidopsis thaliana.	FT16	Flowering	AT1G06393	CG	766	-0.17758	7.56937e-07
1001 Genomes Consortium. 1,135 Genomes Reveal the Global Pattern of Polymorphism in Arabidopsis thaliana.	FT16	Flowering	AT1G06393	CHG	764	-0.175348	1.0792e-06
1001 Genomes Consortium. 1,135 Genomes Reveal the Global Pattern of Polymorphism in Arabidopsis thaliana.	FT16	Flowering	AT1G06417	CHG	752	-0.162673	7.34663e-06
1001 Genomes Consortium. 1,135 Genomes Reveal the Global Pattern of Polymorphism in Arabidopsis thaliana.	FT16	Flowering	AT1G06417	CHH	774	-0.15923	8.53931e-06
1001 Genomes Consortium. 1,135 Genomes Reveal the Global Pattern of Polymorphism in Arabidopsis thaliana.	FT16	Flowering	AT1G06583	CHG	730	-0.1818	7.62225e-07
1001 Genomes Consortium. 1,135 Genomes Reveal the Global Pattern of Polymorphism in Arabidopsis thaliana.	FT16	Flowering	AT1G06583	CHH	743	-0.182209	5.72708e-07
1001 Genomes Consortium. 1,135 Genomes Reveal the Global Pattern of Polymorphism in Arabidopsis thaliana.	FT16	Flowering	AT1G06587	CHG	730	-0.1818	7.62225e-07
1001 Genomes Consortium. 1,135 Genomes Reveal the Global Pattern of Polymorphism in Arabidopsis thaliana.	FT16	Flowering	AT1G06587	CHH	743	-0.182209	5.72708e-07
1001 Genomes Consortium. 1,135 Genomes Reveal the Global Pattern of Polymorphism in Arabidopsis thaliana.	FT16	Flowering	AT1G06657	CHG	728	-0.167343	5.64001e-06
1001 Genomes Consortium. 1,135 Genomes Reveal the Global Pattern of Polymorphism in Arabidopsis thaliana.	FT16	Flowering	AT1G06663	CHG	732	-0.165568	6.70069e-06
1001 Genomes Consortium. 1,135 Genomes Reveal the Global Pattern of Polymorphism in Arabidopsis thaliana.	FT16	Flowering	AT1G06743	CG	729	0.149932	4.81932e-05
1001 Genomes Consortium. 1,135 Genomes Reveal the Global Pattern of Polymorphism in Arabidopsis thaliana.	FT16	Flowering	AT1G07233	CG	775	-0.153684	1.731e-05
1001 Genomes Consortium. 1,135 Genomes Reveal the Global Pattern of Polymorphism in Arabidopsis thaliana.	FT16	Flowering	AT1G07233	CHH	775	-0.180201	4.42098e-07
1001 Genomes Consortium. 1,135 Genomes Reveal the Global Pattern of Polymorphism in Arabidopsis thaliana.	FT16	Flowering	AT1G07777	CG	731	-0.186873	3.6045e-07
1001 Genomes Consortium. 1,135 Genomes Reveal the Global Pattern of Polymorphism in Arabidopsis thaliana.	FT16	Flowering	AT1G07793	CG	759	-0.159634	9.91497e-06
1001 Genomes Consortium. 1,135 Genomes Reveal the Global Pattern of Polymorphism in Arabidopsis thaliana.	FT16	Flowering	AT1G08053	CHG	762	-0.149029	3.62461e-05
1001 Genomes Consortium. 1,135 Genomes Reveal the Global Pattern of Polymorphism in Arabidopsis thaliana.	FT16	Flowering	AT1G08287	CG	779	-0.149885	2.66446e-05
1001 Genomes Consortium. 1,135 Genomes Reveal the Global Pattern of Polymorphism in Arabidopsis thaliana.	FT16	Flowering	AT1G08513	CG	780	-0.158172	9.06364e-06
1001 Genomes Consortium. 1,135 Genomes Reveal the Global Pattern of Polymorphism in Arabidopsis thaliana.	FT16	Flowering	AT1G08713	CG	779	-0.166885	2.8235e-06
1001 Genomes Consortium. 1,135 Genomes Reveal the Global Pattern of Polymorphism in Arabidopsis thaliana.	FT16	Flowering	AT1G08713	CHG	779	-0.150602	2.43518e-05
1001 Genomes Consortium. 1,135 Genomes Reveal the Global Pattern of Polymorphism in Arabidopsis thaliana.	FT16	Flowering	AT1G08857	CG	780	-0.155115	1.35185e-05
1001 Genomes Consortium. 1,135 Genomes Reveal the Global Pattern of Polymorphism in Arabidopsis thaliana.	FT16	Flowering	AT1G08887	CG	779	0.144379	5.24516e-05
1001 Genomes Consortium. 1,135 Genomes Reveal the Global Pattern of Polymorphism in Arabidopsis thaliana.	FT16	Flowering	AT1G09653	CG	780	0.155718	1.25011e-05
1001 Genomes Consortium. 1,135 Genomes Reveal the Global Pattern of Polymorphism in Arabidopsis thaliana.	FT16	Flowering	AT1G18415	CG	780	-0.148661	3.06752e-05
1001 Genomes Consortium. 1,135 Genomes Reveal the Global Pattern of Polymorphism in Arabidopsis thaliana.	FT16	Flowering	AT1G24068	CG	711	0.184517	7.26947e-07
1001 Genomes Consortium. 1,135 Genomes Reveal the Global Pattern of Polymorphism in Arabidopsis thaliana.	FT16	Flowering	AT1G51645	CG	780	-0.169067	2.04998e-06
1001 Genomes Consortium. 1,135 Genomes Reveal the Global Pattern of Polymorphism in Arabidopsis thaliana.	FT16	Flowering	AT1G53801	CG	780	-0.151492	2.15025e-05
1001 Genomes Consortium. 1,135 Genomes Reveal the Global Pattern of Polymorphism in Arabidopsis thaliana.	FT16	Flowering	AT1G64563	CG	780	-0.149969	2.6052e-05
1001 Genomes Consortium. 1,135 Genomes Reveal the Global Pattern of Polymorphism in Arabidopsis thaliana.	FT16	Flowering	AT1G64563	CHG	780	-0.153972	1.56671e-05
1001 Genomes Consortium. 1,135 Genomes Reveal the Global Pattern of Polymorphism in Arabidopsis thaliana.	FT16	Flowering	AT1G67328	CG	780	-0.143789	5.56958e-05
1001 Genomes Consortium. 1,135 Genomes Reveal the Global Pattern of Polymorphism in Arabidopsis thaliana.	FT16	Flowering	AT1G67328	CHG	780	-0.149962	2.60751e-05
1001 Genomes Consortium. 1,135 Genomes Reveal the Global Pattern of Polymorphism in Arabidopsis thaliana.	FT16	Flowering	AT1G67328	CHH	780	-0.155357	1.31004e-05
1001 Genomes Consortium. 1,135 Genomes Reveal the Global Pattern of Polymorphism in Arabidopsis thaliana.	FT16	Flowering	AT1G67481	CHG	778	-0.171075	1.59062e-06
1001 Genomes Consortium. 1,135 Genomes Reveal the Global Pattern of Polymorphism in Arabidopsis thaliana.	FT16	Flowering	AT1G74545	CG	780	-0.156258	1.16519e-05
1001 Genomes Consortium. 1,135 Genomes Reveal the Global Pattern of Polymorphism in Arabidopsis thaliana.	FT16	Flowering	AT2G01422	CHG	749	-0.165432	5.33008e-06
1001 Genomes Consortium. 1,135 Genomes Reveal the Global Pattern of Polymorphism in Arabidopsis thaliana.	FT16	Flowering	AT2G03885	CHG	780	-0.162722	4.92981e-06
1001 Genomes Consortium. 1,135 Genomes Reveal the Global Pattern of Polymorphism in Arabidopsis thaliana.	FT16	Flowering	AT2G04225	CG	752	-0.156075	1.71389e-05
1001 Genomes Consortium. 1,135 Genomes Reveal the Global Pattern of Polymorphism in Arabidopsis thaliana.	FT16	Flowering	AT2G04345	CHG	770	-0.1656	3.8434e-06
1001 Genomes Consortium. 1,135 Genomes Reveal the Global Pattern of Polymorphism in Arabidopsis thaliana.	FT16	Flowering	AT2G04355	CHG	705	-0.16626	9.09723e-06
1001 Genomes Consortium. 1,135 Genomes Reveal the Global Pattern of Polymorphism in Arabidopsis thaliana.	FT16	Flowering	AT2G04665	CG	777	-0.144435	5.32648e-05
1001 Genomes Consortium. 1,135 Genomes Reveal the Global Pattern of Polymorphism in Arabidopsis thaliana.	FT16	Flowering	AT2G04665	CHH	778	-0.158137	9.35053e-06
1001 Genomes Consortium. 1,135 Genomes Reveal the Global Pattern of Polymorphism in Arabidopsis thaliana.	FT16	Flowering	AT2G04685	CG	776	-0.145786	4.57414e-05
1001 Genomes Consortium. 1,135 Genomes Reveal the Global Pattern of Polymorphism in Arabidopsis thaliana.	FT16	Flowering	AT2G04695	CHG	774	-0.153898	1.70573e-05
1001 Genomes Consortium. 1,135 Genomes Reveal the Global Pattern of Polymorphism in Arabidopsis thaliana.	FT16	Flowering	AT2G04765	CHG	770	-0.151079	2.55775e-05
1001 Genomes Consortium. 1,135 Genomes Reveal the Global Pattern of Polymorphism in Arabidopsis thaliana.	FT16	Flowering	AT2G04855	CHG	778	-0.149245	2.92072e-05
1001 Genomes Consortium. 1,135 Genomes Reveal the Global Pattern of Polymorphism in Arabidopsis thaliana.	FT16	Flowering	AT2G04915	CHH	779	-0.160209	7.00954e-06
1001 Genomes Consortium. 1,135 Genomes Reveal the Global Pattern of Polymorphism in Arabidopsis thaliana.	FT16	Flowering	AT2G05155	CG	771	-0.144796	5.45325e-05
1001 Genomes Consortium. 1,135 Genomes Reveal the Global Pattern of Polymorphism in Arabidopsis thaliana.	FT16	Flowering	AT2G05205	CG	780	-0.169353	1.96885e-06
1001 Genomes Consortium. 1,135 Genomes Reveal the Global Pattern of Polymorphism in Arabidopsis thaliana.	FT16	Flowering	AT2G05205	CHG	780	-0.168151	2.33159e-06
1001 Genomes Consortium. 1,135 Genomes Reveal the Global Pattern of Polymorphism in Arabidopsis thaliana.	FT16	Flowering	AT2G05205	CHH	780	-0.16477	3.72727e-06
1001 Genomes Consortium. 1,135 Genomes Reveal the Global Pattern of Polymorphism in Arabidopsis thaliana.	FT16	Flowering	AT2G05215	CG	780	-0.169353	1.96885e-06
1001 Genomes Consortium. 1,135 Genomes Reveal the Global Pattern of Polymorphism in Arabidopsis thaliana.	FT16	Flowering	AT2G05215	CHG	780	-0.168151	2.33159e-06
1001 Genomes Consortium. 1,135 Genomes Reveal the Global Pattern of Polymorphism in Arabidopsis thaliana.	FT16	Flowering	AT2G05215	CHH	780	-0.16477	3.72727e-06
1001 Genomes Consortium. 1,135 Genomes Reveal the Global Pattern of Polymorphism in Arabidopsis thaliana.	FT16	Flowering	AT2G05525	CHG	716	-0.189455	3.27443e-07
1001 Genomes Consortium. 1,135 Genomes Reveal the Global Pattern of Polymorphism in Arabidopsis thaliana.	FT16	Flowering	AT2G05812	CHH	780	-0.175821	7.76925e-07
1001 Genomes Consortium. 1,135 Genomes Reveal the Global Pattern of Polymorphism in Arabidopsis thaliana.	FT16	Flowering	AT2G05815	CHG	760	-0.152767	2.34294e-05
1001 Genomes Consortium. 1,135 Genomes Reveal the Global Pattern of Polymorphism in Arabidopsis thaliana.	FT16	Flowering	AT2G05865	CHG	742	-0.148185	5.07614e-05
1001 Genomes Consortium. 1,135 Genomes Reveal the Global Pattern of Polymorphism in Arabidopsis thaliana.	FT16	Flowering	AT2G05885	CHG	763	-0.174697	1.20368e-06
1001 Genomes Consortium. 1,135 Genomes Reveal the Global Pattern of Polymorphism in Arabidopsis thaliana.	FT16	Flowering	AT2G05925	CHG	779	-0.172793	1.22511e-06
1001 Genomes Consortium. 1,135 Genomes Reveal the Global Pattern of Polymorphism in Arabidopsis thaliana.	FT16	Flowering	AT2G06355	CHH	775	-0.155124	1.43932e-05
1001 Genomes Consortium. 1,135 Genomes Reveal the Global Pattern of Polymorphism in Arabidopsis thaliana.	FT16	Flowering	AT2G06515	CG	739	-0.153551	2.76449e-05
1001 Genomes Consortium. 1,135 Genomes Reveal the Global Pattern of Polymorphism in Arabidopsis thaliana.	FT16	Flowering	AT2G06535	CHG	773	-0.146329	4.43075e-05
1001 Genomes Consortium. 1,135 Genomes Reveal the Global Pattern of Polymorphism in Arabidopsis thaliana.	FT16	Flowering	AT2G06975	CHG	779	-0.149891	2.66243e-05
1001 Genomes Consortium. 1,135 Genomes Reveal the Global Pattern of Polymorphism in Arabidopsis thaliana.	FT16	Flowering	AT2G06975	CHH	780	-0.166154	3.07934e-06
1001 Genomes Consortium. 1,135 Genomes Reveal the Global Pattern of Polymorphism in Arabidopsis thaliana.	FT16	Flowering	AT2G07213	CG	722	-0.176811	1.74936e-06
1001 Genomes Consortium. 1,135 Genomes Reveal the Global Pattern of Polymorphism in Arabidopsis thaliana.	FT16	Flowering	AT2G07840	CHG	760	-0.167089	3.63299e-06
1001 Genomes Consortium. 1,135 Genomes Reveal the Global Pattern of Polymorphism in Arabidopsis thaliana.	FT16	Flowering	AT2G07840	CHH	769	-0.164348	4.62163e-06
1001 Genomes Consortium. 1,135 Genomes Reveal the Global Pattern of Polymorphism in Arabidopsis thaliana.	FT16	Flowering	AT2G07865	CG	713	-0.159656	1.84247e-05
1001 Genomes Consortium. 1,135 Genomes Reveal the Global Pattern of Polymorphism in Arabidopsis thaliana.	FT16	Flowering	AT2G07865	CHH	766	-0.166934	3.39617e-06
1001 Genomes Consortium. 1,135 Genomes Reveal the Global Pattern of Polymorphism in Arabidopsis thaliana.	FT16	Flowering	AT2G07870	CG	713	-0.159656	1.84247e-05
1001 Genomes Consortium. 1,135 Genomes Reveal the Global Pattern of Polymorphism in Arabidopsis thaliana.	FT16	Flowering	AT2G07870	CHH	766	-0.166934	3.39617e-06
1001 Genomes Consortium. 1,135 Genomes Reveal the Global Pattern of Polymorphism in Arabidopsis thaliana.	FT16	Flowering	AT2G07890	CHG	779	-0.145232	4.72995e-05
1001 Genomes Consortium. 1,135 Genomes Reveal the Global Pattern of Polymorphism in Arabidopsis thaliana.	FT16	Flowering	AT2G07890	CHH	780	-0.172547	1.2494e-06
1001 Genomes Consortium. 1,135 Genomes Reveal the Global Pattern of Polymorphism in Arabidopsis thaliana.	FT16	Flowering	AT2G07895	CG	758	0.176117	1.06617e-06
1001 Genomes Consortium. 1,135 Genomes Reveal the Global Pattern of Polymorphism in Arabidopsis thaliana.	FT16	Flowering	AT2G08015	CHG	780	-0.144723	4.97494e-05
1001 Genomes Consortium. 1,135 Genomes Reveal the Global Pattern of Polymorphism in Arabidopsis thaliana.	FT16	Flowering	AT2G08050	CHG	780	-0.160302	6.82937e-06
1001 Genomes Consortium. 1,135 Genomes Reveal the Global Pattern of Polymorphism in Arabidopsis thaliana.	FT16	Flowering	AT2G08175	CHG	780	-0.164973	3.62441e-06
1001 Genomes Consortium. 1,135 Genomes Reveal the Global Pattern of Polymorphism in Arabidopsis thaliana.	FT16	Flowering	AT2G08175	CHH	780	-0.1468	3.86125e-05
1001 Genomes Consortium. 1,135 Genomes Reveal the Global Pattern of Polymorphism in Arabidopsis thaliana.	FT16	Flowering	AT2G08405	CHH	752	-0.159218	1.14966e-05
1001 Genomes Consortium. 1,135 Genomes Reveal the Global Pattern of Polymorphism in Arabidopsis thaliana.	FT16	Flowering	AT2G08850	CHH	772	-0.173219	1.2872e-06
1001 Genomes Consortium. 1,135 Genomes Reveal the Global Pattern of Polymorphism in Arabidopsis thaliana.	FT16	Flowering	AT2G08895	CG	764	-0.147584	4.22051e-05
1001 Genomes Consortium. 1,135 Genomes Reveal the Global Pattern of Polymorphism in Arabidopsis thaliana.	FT16	Flowering	AT2G09120	CHH	771	-0.177873	6.67227e-07
1001 Genomes Consortium. 1,135 Genomes Reveal the Global Pattern of Polymorphism in Arabidopsis thaliana.	FT16	Flowering	AT2G09150	CHG	713	-0.156825	2.59632e-05
1001 Genomes Consortium. 1,135 Genomes Reveal the Global Pattern of Polymorphism in Arabidopsis thaliana.	FT16	Flowering	AT2G09540	CHG	779	0.179928	4.30101e-07
1001 Genomes Consortium. 1,135 Genomes Reveal the Global Pattern of Polymorphism in Arabidopsis thaliana.	FT16	Flowering	AT2G09540	CHH	780	0.14994	2.61452e-05
1001 Genomes Consortium. 1,135 Genomes Reveal the Global Pattern of Polymorphism in Arabidopsis thaliana.	FT16	Flowering	AT2G09550	CG	779	-0.148475	3.17637e-05
1001 Genomes Consortium. 1,135 Genomes Reveal the Global Pattern of Polymorphism in Arabidopsis thaliana.	FT16	Flowering	AT2G09550	CHG	778	-0.152872	1.84929e-05
1001 Genomes Consortium. 1,135 Genomes Reveal the Global Pattern of Polymorphism in Arabidopsis thaliana.	FT16	Flowering	AT2G09555	CHG	780	-0.151588	2.12408e-05
1001 Genomes Consortium. 1,135 Genomes Reveal the Global Pattern of Polymorphism in Arabidopsis thaliana.	FT16	Flowering	AT2G10606	CHH	754	-0.18769	2.08662e-07
1001 Genomes Consortium. 1,135 Genomes Reveal the Global Pattern of Polymorphism in Arabidopsis thaliana.	FT16	Flowering	AT2G10921	CG	706	-0.150823	5.73615e-05
1001 Genomes Consortium. 1,135 Genomes Reveal the Global Pattern of Polymorphism in Arabidopsis thaliana.	FT16	Flowering	AT2G15555	CG	779	-0.178615	5.23091e-07
1001 Genomes Consortium. 1,135 Genomes Reveal the Global Pattern of Polymorphism in Arabidopsis thaliana.	FT16	Flowering	AT2G15555	CHH	779	-0.172001	1.37243e-06
1001 Genomes Consortium. 1,135 Genomes Reveal the Global Pattern of Polymorphism in Arabidopsis thaliana.	FT16	Flowering	AT2G27400	CHH	766	-0.180577	4.87834e-07
1001 Genomes Consortium. 1,135 Genomes Reveal the Global Pattern of Polymorphism in Arabidopsis thaliana.	FT16	Flowering	AT2G32315	CG	779	0.168436	2.27414e-06
1001 Genomes Consortium. 1,135 Genomes Reveal the Global Pattern of Polymorphism in Arabidopsis thaliana.	FT16	Flowering	AT2G32315	CHG	778	0.15223	2.00675e-05
1001 Genomes Consortium. 1,135 Genomes Reveal the Global Pattern of Polymorphism in Arabidopsis thaliana.	FT16	Flowering	AT2G32698	CG	778	-0.177493	6.28022e-07
1001 Genomes Consortium. 1,135 Genomes Reveal the Global Pattern of Polymorphism in Arabidopsis thaliana.	FT16	Flowering	AT2G45245	CG	780	-0.161141	6.10262e-06
1001 Genomes Consortium. 1,135 Genomes Reveal the Global Pattern of Polymorphism in Arabidopsis thaliana.	FT16	Flowering	AT3G01065	CG	779	-0.151469	2.18281e-05
1001 Genomes Consortium. 1,135 Genomes Reveal the Global Pattern of Polymorphism in Arabidopsis thaliana.	FT16	Flowering	AT3G01115	CHG	780	0.174242	9.77958e-07
1001 Genomes Consortium. 1,135 Genomes Reveal the Global Pattern of Polymorphism in Arabidopsis thaliana.	FT16	Flowering	AT3G01115	CHH	780	0.144898	4.87077e-05
1001 Genomes Consortium. 1,135 Genomes Reveal the Global Pattern of Polymorphism in Arabidopsis thaliana.	FT16	Flowering	AT3G02315	CG	753	0.158597	1.22833e-05
1001 Genomes Consortium. 1,135 Genomes Reveal the Global Pattern of Polymorphism in Arabidopsis thaliana.	FT16	Flowering	AT3G02545	CG	780	0.157669	9.68469e-06
1001 Genomes Consortium. 1,135 Genomes Reveal the Global Pattern of Polymorphism in Arabidopsis thaliana.	FT16	Flowering	AT3G03235	CHG	742	-0.168165	4.10712e-06
1001 Genomes Consortium. 1,135 Genomes Reveal the Global Pattern of Polymorphism in Arabidopsis thaliana.	FT16	Flowering	AT3G03985	CHH	770	-0.147656	3.90233e-05
1001 Genomes Consortium. 1,135 Genomes Reveal the Global Pattern of Polymorphism in Arabidopsis thaliana.	FT16	Flowering	AT3G04335	CHH	780	-0.161943	5.4778e-06
1001 Genomes Consortium. 1,135 Genomes Reveal the Global Pattern of Polymorphism in Arabidopsis thaliana.	FT16	Flowering	AT3G04385	CHG	770	-0.174655	1.08192e-06
1001 Genomes Consortium. 1,135 Genomes Reveal the Global Pattern of Polymorphism in Arabidopsis thaliana.	FT16	Flowering	AT3G04655	CHH	777	-0.180541	4.06042e-07
1001 Genomes Consortium. 1,135 Genomes Reveal the Global Pattern of Polymorphism in Arabidopsis thaliana.	FT16	Flowering	AT3G05025	CHH	772	-0.162629	5.58356e-06
1001 Genomes Consortium. 1,135 Genomes Reveal the Global Pattern of Polymorphism in Arabidopsis thaliana.	FT16	Flowering	AT3G05245	CHG	709	-0.173183	3.51267e-06
1001 Genomes Consortium. 1,135 Genomes Reveal the Global Pattern of Polymorphism in Arabidopsis thaliana.	FT16	Flowering	AT3G05665	CHG	769	-0.153504	1.90946e-05
1001 Genomes Consortium. 1,135 Genomes Reveal the Global Pattern of Polymorphism in Arabidopsis thaliana.	FT16	Flowering	AT3G05895	CG	770	-0.175437	9.66645e-07
1001 Genomes Consortium. 1,135 Genomes Reveal the Global Pattern of Polymorphism in Arabidopsis thaliana.	FT16	Flowering	AT3G05945	CHG	762	-0.154431	1.85494e-05
1001 Genomes Consortium. 1,135 Genomes Reveal the Global Pattern of Polymorphism in Arabidopsis thaliana.	FT16	Flowering	AT3G06075	CHG	730	-0.190632	2.10938e-07
1001 Genomes Consortium. 1,135 Genomes Reveal the Global Pattern of Polymorphism in Arabidopsis thaliana.	FT16	Flowering	AT3G06125	CHG	780	-0.16373	4.2973e-06
1001 Genomes Consortium. 1,135 Genomes Reveal the Global Pattern of Polymorphism in Arabidopsis thaliana.	FT16	Flowering	AT3G06135	CHG	766	-0.152735	2.18358e-05
1001 Genomes Consortium. 1,135 Genomes Reveal the Global Pattern of Polymorphism in Arabidopsis thaliana.	FT16	Flowering	AT3G06465	CHG	738	-0.167055	5.05098e-06
1001 Genomes Consortium. 1,135 Genomes Reveal the Global Pattern of Polymorphism in Arabidopsis thaliana.	FT16	Flowering	AT3G06605	CHG	779	-0.172419	1.29264e-06
1001 Genomes Consortium. 1,135 Genomes Reveal the Global Pattern of Polymorphism in Arabidopsis thaliana.	FT16	Flowering	AT3G06625	CHH	703	-0.151976	5.21292e-05
1001 Genomes Consortium. 1,135 Genomes Reveal the Global Pattern of Polymorphism in Arabidopsis thaliana.	FT16	Flowering	AT3G06645	CHH	751	-0.18198	5.1478e-07
1001 Genomes Consortium. 1,135 Genomes Reveal the Global Pattern of Polymorphism in Arabidopsis thaliana.	FT16	Flowering	AT3G06955	CG	778	-0.184658	2.13715e-07
1001 Genomes Consortium. 1,135 Genomes Reveal the Global Pattern of Polymorphism in Arabidopsis thaliana.	FT16	Flowering	AT3G07505	CHH	771	-0.157281	1.14687e-05
1001 Genomes Consortium. 1,135 Genomes Reveal the Global Pattern of Polymorphism in Arabidopsis thaliana.	FT16	Flowering	AT3G07585	CHH	749	-0.181816	5.45936e-07
1001 Genomes Consortium. 1,135 Genomes Reveal the Global Pattern of Polymorphism in Arabidopsis thaliana.	FT16	Flowering	AT3G08295	CHG	779	-0.167014	2.77351e-06
1001 Genomes Consortium. 1,135 Genomes Reveal the Global Pattern of Polymorphism in Arabidopsis thaliana.	FT16	Flowering	AT3G08370	CHG	775	-0.179846	4.66101e-07
1001 Genomes Consortium. 1,135 Genomes Reveal the Global Pattern of Polymorphism in Arabidopsis thaliana.	FT16	Flowering	AT3G09125	CHG	773	-0.154861	1.52716e-05
1001 Genomes Consortium. 1,135 Genomes Reveal the Global Pattern of Polymorphism in Arabidopsis thaliana.	FT16	Flowering	AT3G09125	CHH	773	-0.145879	4.67921e-05
1001 Genomes Consortium. 1,135 Genomes Reveal the Global Pattern of Polymorphism in Arabidopsis thaliana.	FT16	Flowering	AT3G09415	CG	780	-0.172202	1.31281e-06
1001 Genomes Consortium. 1,135 Genomes Reveal the Global Pattern of Polymorphism in Arabidopsis thaliana.	FT16	Flowering	AT3G09465	CHG	780	-0.161567	5.76291e-06
1001 Genomes Consortium. 1,135 Genomes Reveal the Global Pattern of Polymorphism in Arabidopsis thaliana.	FT16	Flowering	AT3G09825	CHH	767	-0.149536	3.2103e-05
1001 Genomes Consortium. 1,135 Genomes Reveal the Global Pattern of Polymorphism in Arabidopsis thaliana.	FT16	Flowering	AT3G09835	CHH	767	-0.178419	6.58683e-07
1001 Genomes Consortium. 1,135 Genomes Reveal the Global Pattern of Polymorphism in Arabidopsis thaliana.	FT16	Flowering	AT3G17185	CHG	780	-0.183106	2.61517e-07
1001 Genomes Consortium. 1,135 Genomes Reveal the Global Pattern of Polymorphism in Arabidopsis thaliana.	FT16	Flowering	AT3G26612	CG	780	-0.156104	1.18875e-05
1001 Genomes Consortium. 1,135 Genomes Reveal the Global Pattern of Polymorphism in Arabidopsis thaliana.	FT16	Flowering	AT3G26612	CHH	780	-0.181154	3.5161e-07
1001 Genomes Consortium. 1,135 Genomes Reveal the Global Pattern of Polymorphism in Arabidopsis thaliana.	FT16	Flowering	AT3G29644	CG	758	-0.145308	5.93659e-05
1001 Genomes Consortium. 1,135 Genomes Reveal the Global Pattern of Polymorphism in Arabidopsis thaliana.	FT16	Flowering	AT3G48057	CHG	779	-0.176976	6.66551e-07
1001 Genomes Consortium. 1,135 Genomes Reveal the Global Pattern of Polymorphism in Arabidopsis thaliana.	FT16	Flowering	AT3G48057	CHH	779	-0.163493	4.50203e-06
1001 Genomes Consortium. 1,135 Genomes Reveal the Global Pattern of Polymorphism in Arabidopsis thaliana.	FT16	Flowering	AT3G54625	CG	780	-0.167947	2.39921e-06
1001 Genomes Consortium. 1,135 Genomes Reveal the Global Pattern of Polymorphism in Arabidopsis thaliana.	FT16	Flowering	AT4G01533	CHG	742	-0.180778	7.1612e-07
1001 Genomes Consortium. 1,135 Genomes Reveal the Global Pattern of Polymorphism in Arabidopsis thaliana.	FT16	Flowering	AT4G03038	CHG	780	-0.151214	2.22721e-05
1001 Genomes Consortium. 1,135 Genomes Reveal the Global Pattern of Polymorphism in Arabidopsis thaliana.	FT16	Flowering	AT4G04315	CG	777	-0.168214	2.41708e-06
1001 Genomes Consortium. 1,135 Genomes Reveal the Global Pattern of Polymorphism in Arabidopsis thaliana.	FT16	Flowering	AT4G04755	CHG	756	-0.164815	5.22946e-06
1001 Genomes Consortium. 1,135 Genomes Reveal the Global Pattern of Polymorphism in Arabidopsis thaliana.	FT16	Flowering	AT4G04765	CHG	748	-0.1805	6.72278e-07
1001 Genomes Consortium. 1,135 Genomes Reveal the Global Pattern of Polymorphism in Arabidopsis thaliana.	FT16	Flowering	AT4G04785	CHG	735	-0.158945	1.49545e-05
1001 Genomes Consortium. 1,135 Genomes Reveal the Global Pattern of Polymorphism in Arabidopsis thaliana.	FT16	Flowering	AT4G04785	CHH	736	-0.158109	1.63813e-05
1001 Genomes Consortium. 1,135 Genomes Reveal the Global Pattern of Polymorphism in Arabidopsis thaliana.	FT16	Flowering	AT4G04835	CHG	742	-0.154254	2.44286e-05
1001 Genomes Consortium. 1,135 Genomes Reveal the Global Pattern of Polymorphism in Arabidopsis thaliana.	FT16	Flowering	AT4G04945	CHH	779	-0.165344	3.4941e-06
1001 Genomes Consortium. 1,135 Genomes Reveal the Global Pattern of Polymorphism in Arabidopsis thaliana.	FT16	Flowering	AT4G04975	CG	717	-0.188214	3.84582e-07
1001 Genomes Consortium. 1,135 Genomes Reveal the Global Pattern of Polymorphism in Arabidopsis thaliana.	FT16	Flowering	AT4G04975	CHG	718	-0.15435	3.27296e-05
1001 Genomes Consortium. 1,135 Genomes Reveal the Global Pattern of Polymorphism in Arabidopsis thaliana.	FT16	Flowering	AT4G05115	CHG	780	-0.14464	5.02584e-05
1001 Genomes Consortium. 1,135 Genomes Reveal the Global Pattern of Polymorphism in Arabidopsis thaliana.	FT16	Flowering	AT4G05295	CG	762	-0.148747	3.75165e-05
1001 Genomes Consortium. 1,135 Genomes Reveal the Global Pattern of Polymorphism in Arabidopsis thaliana.	FT16	Flowering	AT4G05415	CG	774	0.149768	2.86992e-05
1001 Genomes Consortium. 1,135 Genomes Reveal the Global Pattern of Polymorphism in Arabidopsis thaliana.	FT16	Flowering	AT4G05455	CG	780	-0.144437	5.15058e-05
1001 Genomes Consortium. 1,135 Genomes Reveal the Global Pattern of Polymorphism in Arabidopsis thaliana.	FT16	Flowering	AT4G05670	CG	780	0.169369	1.96459e-06
1001 Genomes Consortium. 1,135 Genomes Reveal the Global Pattern of Polymorphism in Arabidopsis thaliana.	FT16	Flowering	AT4G05670	CHG	778	0.159291	8.02804e-06
1001 Genomes Consortium. 1,135 Genomes Reveal the Global Pattern of Polymorphism in Arabidopsis thaliana.	FT16	Flowering	AT4G05670	CHH	780	0.155828	1.23238e-05
1001 Genomes Consortium. 1,135 Genomes Reveal the Global Pattern of Polymorphism in Arabidopsis thaliana.	FT16	Flowering	AT4G05675	CG	780	0.169219	2.00662e-06
1001 Genomes Consortium. 1,135 Genomes Reveal the Global Pattern of Polymorphism in Arabidopsis thaliana.	FT16	Flowering	AT4G05675	CHG	778	0.163928	4.30335e-06
1001 Genomes Consortium. 1,135 Genomes Reveal the Global Pattern of Polymorphism in Arabidopsis thaliana.	FT16	Flowering	AT4G05675	CHH	780	0.151741	2.08339e-05
1001 Genomes Consortium. 1,135 Genomes Reveal the Global Pattern of Polymorphism in Arabidopsis thaliana.	FT16	Flowering	AT4G05730	CG	773	-0.157309	1.11306e-05
1001 Genomes Consortium. 1,135 Genomes Reveal the Global Pattern of Polymorphism in Arabidopsis thaliana.	FT16	Flowering	AT4G05730	CHH	778	-0.160021	7.28551e-06
1001 Genomes Consortium. 1,135 Genomes Reveal the Global Pattern of Polymorphism in Arabidopsis thaliana.	FT16	Flowering	AT4G05855	CG	738	-0.15473	2.42428e-05
1001 Genomes Consortium. 1,135 Genomes Reveal the Global Pattern of Polymorphism in Arabidopsis thaliana.	FT16	Flowering	AT4G05980	CHG	767	-0.144638	5.81144e-05
1001 Genomes Consortium. 1,135 Genomes Reveal the Global Pattern of Polymorphism in Arabidopsis thaliana.	FT16	Flowering	AT4G05995	CHH	780	-0.14793	3.35882e-05
1001 Genomes Consortium. 1,135 Genomes Reveal the Global Pattern of Polymorphism in Arabidopsis thaliana.	FT16	Flowering	AT4G06105	CHG	750	-0.177293	1.02892e-06
1001 Genomes Consortium. 1,135 Genomes Reveal the Global Pattern of Polymorphism in Arabidopsis thaliana.	FT16	Flowering	AT4G06140	CG	777	-0.151406	2.25464e-05
1001 Genomes Consortium. 1,135 Genomes Reveal the Global Pattern of Polymorphism in Arabidopsis thaliana.	FT16	Flowering	AT4G06800	CG	779	-0.1751	8.77346e-07
1001 Genomes Consortium. 1,135 Genomes Reveal the Global Pattern of Polymorphism in Arabidopsis thaliana.	FT16	Flowering	AT4G07295	CG	776	-0.169125	2.16006e-06
1001 Genomes Consortium. 1,135 Genomes Reveal the Global Pattern of Polymorphism in Arabidopsis thaliana.	FT16	Flowering	AT4G07300	CG	760	-0.15866	1.10968e-05
1001 Genomes Consortium. 1,135 Genomes Reveal the Global Pattern of Polymorphism in Arabidopsis thaliana.	FT16	Flowering	AT4G07855	CG	780	-0.143791	5.56853e-05
1001 Genomes Consortium. 1,135 Genomes Reveal the Global Pattern of Polymorphism in Arabidopsis thaliana.	FT16	Flowering	AT4G07975	CHG	780	-0.180236	4.03707e-07
1001 Genomes Consortium. 1,135 Genomes Reveal the Global Pattern of Polymorphism in Arabidopsis thaliana.	FT16	Flowering	AT4G08205	CG	778	-0.159211	8.11342e-06
1001 Genomes Consortium. 1,135 Genomes Reveal the Global Pattern of Polymorphism in Arabidopsis thaliana.	FT16	Flowering	AT4G08785	CHH	780	-0.147801	3.41292e-05
1001 Genomes Consortium. 1,135 Genomes Reveal the Global Pattern of Polymorphism in Arabidopsis thaliana.	FT16	Flowering	AT4G12917	CHG	756	-0.182299	4.50081e-07
1001 Genomes Consortium. 1,135 Genomes Reveal the Global Pattern of Polymorphism in Arabidopsis thaliana.	FT16	Flowering	AT4G12917	CHH	757	-0.159439	1.04469e-05
1001 Genomes Consortium. 1,135 Genomes Reveal the Global Pattern of Polymorphism in Arabidopsis thaliana.	FT16	Flowering	AT4G13495	CHH	779	-0.151226	2.25094e-05
1001 Genomes Consortium. 1,135 Genomes Reveal the Global Pattern of Polymorphism in Arabidopsis thaliana.	FT16	Flowering	AT4G14504	CG	771	0.168371	2.58699e-06
1001 Genomes Consortium. 1,135 Genomes Reveal the Global Pattern of Polymorphism in Arabidopsis thaliana.	FT16	Flowering	AT4G14548	CHH	764	-0.163296	5.71485e-06
1001 Genomes Consortium. 1,135 Genomes Reveal the Global Pattern of Polymorphism in Arabidopsis thaliana.	FT16	Flowering	AT4G20362	CG	780	-0.175141	8.58134e-07
1001 Genomes Consortium. 1,135 Genomes Reveal the Global Pattern of Polymorphism in Arabidopsis thaliana.	FT16	Flowering	AT4G26255	CG	780	0.156459	1.13494e-05
1001 Genomes Consortium. 1,135 Genomes Reveal the Global Pattern of Polymorphism in Arabidopsis thaliana.	FT16	Flowering	AT4G26582	CG	780	-0.151085	2.26362e-05
1001 Genomes Consortium. 1,135 Genomes Reveal the Global Pattern of Polymorphism in Arabidopsis thaliana.	FT16	Flowering	AT5G00730	CHG	746	-0.15462	2.2194e-05
1001 Genomes Consortium. 1,135 Genomes Reveal the Global Pattern of Polymorphism in Arabidopsis thaliana.	FT16	Flowering	AT5G00885	CG	709	-0.176958	2.12632e-06
1001 Genomes Consortium. 1,135 Genomes Reveal the Global Pattern of Polymorphism in Arabidopsis thaliana.	FT16	Flowering	AT5G00885	CHG	709	-0.164667	1.04817e-05
1001 Genomes Consortium. 1,135 Genomes Reveal the Global Pattern of Polymorphism in Arabidopsis thaliana.	FT16	Flowering	AT5G00950	CHH	780	-0.15614	1.18324e-05
1001 Genomes Consortium. 1,135 Genomes Reveal the Global Pattern of Polymorphism in Arabidopsis thaliana.	FT16	Flowering	AT5G00960	CHH	773	-0.175557	9.04788e-07
1001 Genomes Consortium. 1,135 Genomes Reveal the Global Pattern of Polymorphism in Arabidopsis thaliana.	FT16	Flowering	AT5G02935	CHH	778	-0.144156	5.44838e-05
1001 Genomes Consortium. 1,135 Genomes Reveal the Global Pattern of Polymorphism in Arabidopsis thaliana.	FT16	Flowering	AT5G03035	CG	775	-0.173349	1.20474e-06
1001 Genomes Consortium. 1,135 Genomes Reveal the Global Pattern of Polymorphism in Arabidopsis thaliana.	FT16	Flowering	AT5G03035	CHG	776	-0.165096	3.77516e-06
1001 Genomes Consortium. 1,135 Genomes Reveal the Global Pattern of Polymorphism in Arabidopsis thaliana.	FT16	Flowering	AT5G03925	CG	759	-0.182033	4.44182e-07
1001 Genomes Consortium. 1,135 Genomes Reveal the Global Pattern of Polymorphism in Arabidopsis thaliana.	FT16	Flowering	AT5G03925	CHG	758	-0.169083	2.85175e-06
1001 Genomes Consortium. 1,135 Genomes Reveal the Global Pattern of Polymorphism in Arabidopsis thaliana.	FT16	Flowering	AT5G04575	CHH	773	-0.180784	4.19432e-07
1001 Genomes Consortium. 1,135 Genomes Reveal the Global Pattern of Polymorphism in Arabidopsis thaliana.	FT16	Flowering	AT5G04585	CG	776	-0.179425	4.87875e-07
1001 Genomes Consortium. 1,135 Genomes Reveal the Global Pattern of Polymorphism in Arabidopsis thaliana.	FT16	Flowering	AT5G04815	CG	705	0.175502	2.75804e-06
1001 Genomes Consortium. 1,135 Genomes Reveal the Global Pattern of Polymorphism in Arabidopsis thaliana.	FT16	Flowering	AT5G04815	CHH	739	0.178974	9.74634e-07
1001 Genomes Consortium. 1,135 Genomes Reveal the Global Pattern of Polymorphism in Arabidopsis thaliana.	FT16	Flowering	AT5G04905	CHG	780	-0.165263	3.48261e-06
1001 Genomes Consortium. 1,135 Genomes Reveal the Global Pattern of Polymorphism in Arabidopsis thaliana.	FT16	Flowering	AT5G05065	CHG	773	-0.170337	1.90695e-06
1001 Genomes Consortium. 1,135 Genomes Reveal the Global Pattern of Polymorphism in Arabidopsis thaliana.	FT16	Flowering	AT5G05195	CG	747	-0.14924	4.22094e-05
1001 Genomes Consortium. 1,135 Genomes Reveal the Global Pattern of Polymorphism in Arabidopsis thaliana.	FT16	Flowering	AT5G05395	CG	740	-0.187701	2.70142e-07
1001 Genomes Consortium. 1,135 Genomes Reveal the Global Pattern of Polymorphism in Arabidopsis thaliana.	FT16	Flowering	AT5G05485	CHG	773	-0.168242	2.55586e-06
1001 Genomes Consortium. 1,135 Genomes Reveal the Global Pattern of Polymorphism in Arabidopsis thaliana.	FT16	Flowering	AT5G05485	CHH	774	-0.162242	5.71916e-06
1001 Genomes Consortium. 1,135 Genomes Reveal the Global Pattern of Polymorphism in Arabidopsis thaliana.	FT16	Flowering	AT5G05645	CG	770	-0.14896	3.32575e-05
1001 Genomes Consortium. 1,135 Genomes Reveal the Global Pattern of Polymorphism in Arabidopsis thaliana.	FT16	Flowering	AT5G05755	CHG	776	-0.182924	2.885e-07
1001 Genomes Consortium. 1,135 Genomes Reveal the Global Pattern of Polymorphism in Arabidopsis thaliana.	FT16	Flowering	AT5G05895	CHG	776	-0.149959	2.73624e-05
1001 Genomes Consortium. 1,135 Genomes Reveal the Global Pattern of Polymorphism in Arabidopsis thaliana.	FT16	Flowering	AT5G05995	CHG	780	-0.178594	5.16009e-07
1001 Genomes Consortium. 1,135 Genomes Reveal the Global Pattern of Polymorphism in Arabidopsis thaliana.	FT16	Flowering	AT5G07605	CG	780	-0.179049	4.82145e-07
1001 Genomes Consortium. 1,135 Genomes Reveal the Global Pattern of Polymorphism in Arabidopsis thaliana.	FT16	Flowering	AT5G07665	CG	765	-0.145986	5.0587e-05
1001 Genomes Consortium. 1,135 Genomes Reveal the Global Pattern of Polymorphism in Arabidopsis thaliana.	FT16	Flowering	AT5G07665	CHG	765	-0.179805	5.56111e-07
1001 Genomes Consortium. 1,135 Genomes Reveal the Global Pattern of Polymorphism in Arabidopsis thaliana.	FT16	Flowering	AT5G07695	CHG	767	-0.162639	5.98069e-06
1001 Genomes Consortium. 1,135 Genomes Reveal the Global Pattern of Polymorphism in Arabidopsis thaliana.	FT16	Flowering	AT5G08225	CHG	749	-0.16828	3.64199e-06
1001 Genomes Consortium. 1,135 Genomes Reveal the Global Pattern of Polymorphism in Arabidopsis thaliana.	FT16	Flowering	AT5G08885	CG	780	0.148412	3.16378e-05
1001 Genomes Consortium. 1,135 Genomes Reveal the Global Pattern of Polymorphism in Arabidopsis thaliana.	FT16	Flowering	AT5G09040	CHG	767	-0.175392	1.02149e-06
1001 Genomes Consortium. 1,135 Genomes Reveal the Global Pattern of Polymorphism in Arabidopsis thaliana.	FT16	Flowering	AT5G38212	CG	780	-0.157201	1.02996e-05
1001 Genomes Consortium. 1,135 Genomes Reveal the Global Pattern of Polymorphism in Arabidopsis thaliana.	FT16	Flowering	AT5G43725	CG	780	0.156817	1.08308e-05
1001 Genomes Consortium. 1,135 Genomes Reveal the Global Pattern of Polymorphism in Arabidopsis thaliana.	FT16	Flowering	AT5G45472	CG	780	-0.166806	2.81315e-06
Vasseur F, Exposito-Alonso M, Ayala-Garay OJ, et al. Adaptive diversification of growth allometry in the plant Arabidopsis thaliana	FruitNumber	Yield	AT1G04123	CG	328	-0.245396	6.91501e-06
Vasseur F, Exposito-Alonso M, Ayala-Garay OJ, et al. Adaptive diversification of growth allometry in the plant Arabidopsis thaliana	FruitNumber	Yield	AT2G07645	CHH	328	0.258525	2.08381e-06
Vasseur F, Exposito-Alonso M, Ayala-Garay OJ, et al. Adaptive diversification of growth allometry in the plant Arabidopsis thaliana	FruitNumber	Yield	AT2G33051	CG	330	0.24022	1.02409e-05
Vasseur F, Exposito-Alonso M, Ayala-Garay OJ, et al. Adaptive diversification of growth allometry in the plant Arabidopsis thaliana	FruitNumber	Yield	AT4G04865	CHG	311	0.231596	3.72336e-05
Vasseur F, Exposito-Alonso M, Ayala-Garay OJ, et al. Adaptive diversification of growth allometry in the plant Arabidopsis thaliana	FruitNumber	Yield	AT4G26255	CG	330	-0.2392	1.11935e-05
Vasseur F, Exposito-Alonso M, Ayala-Garay OJ, et al. Adaptive diversification of growth allometry in the plant Arabidopsis thaliana	FruitNumber	Yield	AT4G26255	CHG	330	-0.256482	2.34976e-06
Vasseur F, Exposito-Alonso M, Ayala-Garay OJ, et al. Adaptive diversification of growth allometry in the plant Arabidopsis thaliana	FruitNumber	Yield	AT5G00980	CG	328	-0.236521	1.49919e-05
Vasseur F, Exposito-Alonso M, Ayala-Garay OJ, et al. Adaptive diversification of growth allometry in the plant Arabidopsis thaliana	FruitNumber	Yield	AT5G00980	CHG	330	-0.219069	5.98652e-05
Vasseur F, Exposito-Alonso M, Ayala-Garay OJ, et al. Adaptive diversification of growth allometry in the plant Arabidopsis thaliana	FruitNumber	Yield	AT5G01675	CG	330	-0.280176	2.28725e-07
Vasseur F, Exposito-Alonso M, Ayala-Garay OJ, et al. Adaptive diversification of growth allometry in the plant Arabidopsis thaliana	FruitNumber	Yield	AT5G07875	CHG	325	0.266707	1.07037e-06
Vasseur F, Exposito-Alonso M, Ayala-Garay OJ, et al. Adaptive diversification of growth allometry in the plant Arabidopsis thaliana	FruitNumber	Yield	AT5G07875	CHH	325	0.252974	3.86876e-06
Vasseur F, Exposito-Alonso M, Ayala-Garay OJ, et al. Adaptive diversification of growth allometry in the plant Arabidopsis thaliana	GrowthRate	Development	AT1G06293	CHG	336	-0.224001	3.42086e-05
Vasseur F, Exposito-Alonso M, Ayala-Garay OJ, et al. Adaptive diversification of growth allometry in the plant Arabidopsis thaliana	GrowthRate	Development	AT1G06663	CHG	308	-0.229222	4.89312e-05
Vasseur F, Exposito-Alonso M, Ayala-Garay OJ, et al. Adaptive diversification of growth allometry in the plant Arabidopsis thaliana	GrowthRate	Development	AT1G06747	CHG	337	-0.220377	4.48728e-05
Vasseur F, Exposito-Alonso M, Ayala-Garay OJ, et al. Adaptive diversification of growth allometry in the plant Arabidopsis thaliana	GrowthRate	Development	AT1G06943	CHG	338	-0.2572	1.65209e-06
Vasseur F, Exposito-Alonso M, Ayala-Garay OJ, et al. Adaptive diversification of growth allometry in the plant Arabidopsis thaliana	GrowthRate	Development	AT1G06973	CHG	337	-0.219221	4.93056e-05
Vasseur F, Exposito-Alonso M, Ayala-Garay OJ, et al. Adaptive diversification of growth allometry in the plant Arabidopsis thaliana	GrowthRate	Development	AT1G06997	CHG	332	-0.222136	4.4388e-05
Vasseur F, Exposito-Alonso M, Ayala-Garay OJ, et al. Adaptive diversification of growth allometry in the plant Arabidopsis thaliana	GrowthRate	Development	AT1G07003	CHG	336	-0.255442	2.09732e-06
Vasseur F, Exposito-Alonso M, Ayala-Garay OJ, et al. Adaptive diversification of growth allometry in the plant Arabidopsis thaliana	GrowthRate	Development	AT1G07233	CHG	337	-0.230112	1.9903e-05
Vasseur F, Exposito-Alonso M, Ayala-Garay OJ, et al. Adaptive diversification of growth allometry in the plant Arabidopsis thaliana	GrowthRate	Development	AT1G09263	CHH	318	0.225584	4.92096e-05
Vasseur F, Exposito-Alonso M, Ayala-Garay OJ, et al. Adaptive diversification of growth allometry in the plant Arabidopsis thaliana	GrowthRate	Development	AT2G03885	CHG	338	-0.221515	3.98114e-05
Vasseur F, Exposito-Alonso M, Ayala-Garay OJ, et al. Adaptive diversification of growth allometry in the plant Arabidopsis thaliana	GrowthRate	Development	AT2G04775	CHG	329	-0.223675	4.24663e-05
Vasseur F, Exposito-Alonso M, Ayala-Garay OJ, et al. Adaptive diversification of growth allometry in the plant Arabidopsis thaliana	GrowthRate	Development	AT2G04785	CHG	329	-0.224036	4.12413e-05
Vasseur F, Exposito-Alonso M, Ayala-Garay OJ, et al. Adaptive diversification of growth allometry in the plant Arabidopsis thaliana	GrowthRate	Development	AT2G05525	CHG	313	-0.249724	7.76988e-06
Vasseur F, Exposito-Alonso M, Ayala-Garay OJ, et al. Adaptive diversification of growth allometry in the plant Arabidopsis thaliana	GrowthRate	Development	AT2G06415	CHG	332	0.233504	1.72218e-05
Vasseur F, Exposito-Alonso M, Ayala-Garay OJ, et al. Adaptive diversification of growth allometry in the plant Arabidopsis thaliana	GrowthRate	Development	AT2G07645	CHG	325	-0.248876	5.59799e-06
Vasseur F, Exposito-Alonso M, Ayala-Garay OJ, et al. Adaptive diversification of growth allometry in the plant Arabidopsis thaliana	GrowthRate	Development	AT2G08895	CHG	337	-0.245268	5.22449e-06
Vasseur F, Exposito-Alonso M, Ayala-Garay OJ, et al. Adaptive diversification of growth allometry in the plant Arabidopsis thaliana	GrowthRate	Development	AT2G39681	CG	337	-0.221061	4.24329e-05
Vasseur F, Exposito-Alonso M, Ayala-Garay OJ, et al. Adaptive diversification of growth allometry in the plant Arabidopsis thaliana	GrowthRate	Development	AT2G39681	CHG	337	-0.21979	4.70753e-05
Vasseur F, Exposito-Alonso M, Ayala-Garay OJ, et al. Adaptive diversification of growth allometry in the plant Arabidopsis thaliana	GrowthRate	Development	AT2G39681	CHH	338	-0.233388	1.45826e-05
Vasseur F, Exposito-Alonso M, Ayala-Garay OJ, et al. Adaptive diversification of growth allometry in the plant Arabidopsis thaliana	GrowthRate	Development	AT3G03945	CHG	337	0.222872	3.65585e-05
Vasseur F, Exposito-Alonso M, Ayala-Garay OJ, et al. Adaptive diversification of growth allometry in the plant Arabidopsis thaliana	GrowthRate	Development	AT3G04935	CHG	338	-0.246657	4.45289e-06
Vasseur F, Exposito-Alonso M, Ayala-Garay OJ, et al. Adaptive diversification of growth allometry in the plant Arabidopsis thaliana	GrowthRate	Development	AT3G04955	CHG	338	-0.241724	6.97642e-06
Vasseur F, Exposito-Alonso M, Ayala-Garay OJ, et al. Adaptive diversification of growth allometry in the plant Arabidopsis thaliana	GrowthRate	Development	AT3G09115	CG	329	0.219349	6.00908e-05
Vasseur F, Exposito-Alonso M, Ayala-Garay OJ, et al. Adaptive diversification of growth allometry in the plant Arabidopsis thaliana	GrowthRate	Development	AT4G04315	CHG	338	-0.241465	7.14118e-06
Vasseur F, Exposito-Alonso M, Ayala-Garay OJ, et al. Adaptive diversification of growth allometry in the plant Arabidopsis thaliana	GrowthRate	Development	AT4G06105	CHG	326	-0.228863	3.02119e-05
Vasseur F, Exposito-Alonso M, Ayala-Garay OJ, et al. Adaptive diversification of growth allometry in the plant Arabidopsis thaliana	GrowthRate	Development	AT5G00955	CHG	338	-0.250589	3.09241e-06
Vasseur F, Exposito-Alonso M, Ayala-Garay OJ, et al. Adaptive diversification of growth allometry in the plant Arabidopsis thaliana	GrowthRate	Development	AT5G00960	CHG	333	-0.262637	1.17241e-06
Vasseur F, Exposito-Alonso M, Ayala-Garay OJ, et al. Adaptive diversification of growth allometry in the plant Arabidopsis thaliana	GrowthRate	Development	AT5G00975	CHH	337	0.220586	4.41156e-05
Vasseur F, Exposito-Alonso M, Ayala-Garay OJ, et al. Adaptive diversification of growth allometry in the plant Arabidopsis thaliana	GrowthRate	Development	AT5G00980	CG	336	0.221792	4.10385e-05
Vasseur F, Exposito-Alonso M, Ayala-Garay OJ, et al. Adaptive diversification of growth allometry in the plant Arabidopsis thaliana	GrowthRate	Development	AT5G00980	CHG	338	0.233076	1.49833e-05
Vasseur F, Exposito-Alonso M, Ayala-Garay OJ, et al. Adaptive diversification of growth allometry in the plant Arabidopsis thaliana	GrowthRate	Development	AT5G00980	CHH	338	0.222185	3.76706e-05
Vasseur F, Exposito-Alonso M, Ayala-Garay OJ, et al. Adaptive diversification of growth allometry in the plant Arabidopsis thaliana	GrowthRate	Development	AT5G05195	CHG	324	-0.230875	2.71045e-05
Vasseur F, Exposito-Alonso M, Ayala-Garay OJ, et al. Adaptive diversification of growth allometry in the plant Arabidopsis thaliana	GrowthRate	Development	AT5G07875	CHG	333	-0.222331	4.25354e-05
Vasseur F, Exposito-Alonso M, Ayala-Garay OJ, et al. Adaptive diversification of growth allometry in the plant Arabidopsis thaliana	GrowthRate	Development	AT5G07875	CHH	333	-0.219953	5.15778e-05
Vasseur F, Exposito-Alonso M, Ayala-Garay OJ, et al. Adaptive diversification of growth allometry in the plant Arabidopsis thaliana	GrowthRate	Development	AT5G28824	CHG	338	-0.258599	1.44357e-06
Vasseur F, Exposito-Alonso M, Ayala-Garay OJ, et al. Adaptive diversification of growth allometry in the plant Arabidopsis thaliana	RGR	Development	AT4G06935	CHH	327	0.267425	9.24649e-07
Vasseur F, Exposito-Alonso M, Ayala-Garay OJ, et al. Adaptive diversification of growth allometry in the plant Arabidopsis thaliana	rosetteDM	Yield	AT1G06657	CHG	307	-0.247815	1.11757e-05
Vasseur F, Exposito-Alonso M, Ayala-Garay OJ, et al. Adaptive diversification of growth allometry in the plant Arabidopsis thaliana	rosetteDM	Yield	AT1G06663	CHG	308	-0.249745	9.17855e-06
Vasseur F, Exposito-Alonso M, Ayala-Garay OJ, et al. Adaptive diversification of growth allometry in the plant Arabidopsis thaliana	rosetteDM	Yield	AT1G06943	CHG	338	-0.234999	1.26726e-05
Vasseur F, Exposito-Alonso M, Ayala-Garay OJ, et al. Adaptive diversification of growth allometry in the plant Arabidopsis thaliana	rosetteDM	Yield	AT1G06997	CHG	332	-0.240125	9.70344e-06
Vasseur F, Exposito-Alonso M, Ayala-Garay OJ, et al. Adaptive diversification of growth allometry in the plant Arabidopsis thaliana	rosetteDM	Yield	AT1G07003	CHG	336	-0.248734	3.92884e-06
Vasseur F, Exposito-Alonso M, Ayala-Garay OJ, et al. Adaptive diversification of growth allometry in the plant Arabidopsis thaliana	rosetteDM	Yield	AT1G09717	CG	321	0.223883	5.18718e-05
Vasseur F, Exposito-Alonso M, Ayala-Garay OJ, et al. Adaptive diversification of growth allometry in the plant Arabidopsis thaliana	rosetteDM	Yield	AT2G04775	CHG	329	-0.241032	9.84122e-06
Vasseur F, Exposito-Alonso M, Ayala-Garay OJ, et al. Adaptive diversification of growth allometry in the plant Arabidopsis thaliana	rosetteDM	Yield	AT2G04785	CHG	329	-0.241293	9.61878e-06
Vasseur F, Exposito-Alonso M, Ayala-Garay OJ, et al. Adaptive diversification of growth allometry in the plant Arabidopsis thaliana	rosetteDM	Yield	AT2G05525	CHG	313	-0.24087	1.64761e-05
Vasseur F, Exposito-Alonso M, Ayala-Garay OJ, et al. Adaptive diversification of growth allometry in the plant Arabidopsis thaliana	rosetteDM	Yield	AT2G06415	CHH	333	0.221143	4.68491e-05
Vasseur F, Exposito-Alonso M, Ayala-Garay OJ, et al. Adaptive diversification of growth allometry in the plant Arabidopsis thaliana	rosetteDM	Yield	AT2G07645	CG	335	-0.240526	8.53039e-06
Vasseur F, Exposito-Alonso M, Ayala-Garay OJ, et al. Adaptive diversification of growth allometry in the plant Arabidopsis thaliana	rosetteDM	Yield	AT2G07645	CHG	325	-0.262701	1.56871e-06
Vasseur F, Exposito-Alonso M, Ayala-Garay OJ, et al. Adaptive diversification of growth allometry in the plant Arabidopsis thaliana	rosetteDM	Yield	AT2G08670	CG	318	0.268967	1.1304e-06
Vasseur F, Exposito-Alonso M, Ayala-Garay OJ, et al. Adaptive diversification of growth allometry in the plant Arabidopsis thaliana	rosetteDM	Yield	AT2G08895	CHG	337	-0.227115	2.56604e-05
Vasseur F, Exposito-Alonso M, Ayala-Garay OJ, et al. Adaptive diversification of growth allometry in the plant Arabidopsis thaliana	rosetteDM	Yield	AT2G09125	CG	327	0.275715	4.07952e-07
Vasseur F, Exposito-Alonso M, Ayala-Garay OJ, et al. Adaptive diversification of growth allometry in the plant Arabidopsis thaliana	rosetteDM	Yield	AT2G09125	CHG	332	0.263991	1.06724e-06
Vasseur F, Exposito-Alonso M, Ayala-Garay OJ, et al. Adaptive diversification of growth allometry in the plant Arabidopsis thaliana	rosetteDM	Yield	AT3G04935	CG	338	-0.219974	4.51793e-05
Vasseur F, Exposito-Alonso M, Ayala-Garay OJ, et al. Adaptive diversification of growth allometry in the plant Arabidopsis thaliana	rosetteDM	Yield	AT3G04935	CHG	338	-0.269616	4.85497e-07
Vasseur F, Exposito-Alonso M, Ayala-Garay OJ, et al. Adaptive diversification of growth allometry in the plant Arabidopsis thaliana	rosetteDM	Yield	AT3G04935	CHH	338	-0.22004	4.49356e-05
Vasseur F, Exposito-Alonso M, Ayala-Garay OJ, et al. Adaptive diversification of growth allometry in the plant Arabidopsis thaliana	rosetteDM	Yield	AT3G04955	CG	338	-0.218676	5.02226e-05
Vasseur F, Exposito-Alonso M, Ayala-Garay OJ, et al. Adaptive diversification of growth allometry in the plant Arabidopsis thaliana	rosetteDM	Yield	AT3G04955	CHG	338	-0.266198	6.84368e-07
Vasseur F, Exposito-Alonso M, Ayala-Garay OJ, et al. Adaptive diversification of growth allometry in the plant Arabidopsis thaliana	rosetteDM	Yield	AT3G04955	CHH	338	-0.228371	2.24365e-05
Vasseur F, Exposito-Alonso M, Ayala-Garay OJ, et al. Adaptive diversification of growth allometry in the plant Arabidopsis thaliana	rosetteDM	Yield	AT4G04315	CHG	338	-0.2304	1.88704e-05
Vasseur F, Exposito-Alonso M, Ayala-Garay OJ, et al. Adaptive diversification of growth allometry in the plant Arabidopsis thaliana	rosetteDM	Yield	AT4G05850	CHG	315	-0.224349	5.88712e-05
Vasseur F, Exposito-Alonso M, Ayala-Garay OJ, et al. Adaptive diversification of growth allometry in the plant Arabidopsis thaliana	rosetteDM	Yield	AT4G05855	CHG	319	-0.228199	3.88553e-05
Vasseur F, Exposito-Alonso M, Ayala-Garay OJ, et al. Adaptive diversification of growth allometry in the plant Arabidopsis thaliana	rosetteDM	Yield	AT4G07295	CHG	337	-0.222637	3.72735e-05
Vasseur F, Exposito-Alonso M, Ayala-Garay OJ, et al. Adaptive diversification of growth allometry in the plant Arabidopsis thaliana	rosetteDM	Yield	AT4G28362	CG	333	0.221833	4.4298e-05
Vasseur F, Exposito-Alonso M, Ayala-Garay OJ, et al. Adaptive diversification of growth allometry in the plant Arabidopsis thaliana	rosetteDM	Yield	AT5G00955	CHG	338	-0.233032	1.50405e-05
Vasseur F, Exposito-Alonso M, Ayala-Garay OJ, et al. Adaptive diversification of growth allometry in the plant Arabidopsis thaliana	rosetteDM	Yield	AT5G00960	CHG	333	-0.246596	5.27485e-06
Vasseur F, Exposito-Alonso M, Ayala-Garay OJ, et al. Adaptive diversification of growth allometry in the plant Arabidopsis thaliana	rosetteDM	Yield	AT5G00975	CHH	337	0.237165	1.07984e-05
Vasseur F, Exposito-Alonso M, Ayala-Garay OJ, et al. Adaptive diversification of growth allometry in the plant Arabidopsis thaliana	rosetteDM	Yield	AT5G00980	CG	336	0.247971	4.21505e-06
Vasseur F, Exposito-Alonso M, Ayala-Garay OJ, et al. Adaptive diversification of growth allometry in the plant Arabidopsis thaliana	rosetteDM	Yield	AT5G00980	CHH	338	0.239872	8.23688e-06
Vasseur F, Exposito-Alonso M, Ayala-Garay OJ, et al. Adaptive diversification of growth allometry in the plant Arabidopsis thaliana	rosetteDM	Yield	AT5G00985	CG	336	0.238899	9.55374e-06
Vasseur F, Exposito-Alonso M, Ayala-Garay OJ, et al. Adaptive diversification of growth allometry in the plant Arabidopsis thaliana	rosetteDM	Yield	AT5G00985	CHG	336	0.236344	1.19608e-05
Vasseur F, Exposito-Alonso M, Ayala-Garay OJ, et al. Adaptive diversification of growth allometry in the plant Arabidopsis thaliana	rosetteDM	Yield	AT5G00985	CHH	337	0.218761	5.11847e-05
Vasseur F, Exposito-Alonso M, Ayala-Garay OJ, et al. Adaptive diversification of growth allometry in the plant Arabidopsis thaliana	rosetteDM	Yield	AT5G01675	CG	338	0.231482	1.7196e-05
Vasseur F, Exposito-Alonso M, Ayala-Garay OJ, et al. Adaptive diversification of growth allometry in the plant Arabidopsis thaliana	rosetteDM	Yield	AT5G05195	CHG	324	-0.234004	2.09034e-05
Vasseur F, Exposito-Alonso M, Ayala-Garay OJ, et al. Adaptive diversification of growth allometry in the plant Arabidopsis thaliana	rosetteDM	Yield	AT5G07875	CHG	333	-0.261466	1.31294e-06
Vasseur F, Exposito-Alonso M, Ayala-Garay OJ, et al. Adaptive diversification of growth allometry in the plant Arabidopsis thaliana	rosetteDM	Yield	AT5G07875	CHH	333	-0.262681	1.16745e-06
Vasseur F, Exposito-Alonso M, Ayala-Garay OJ, et al. Adaptive diversification of growth allometry in the plant Arabidopsis thaliana	rosetteDM	Yield	AT5G28824	CHG	338	-0.245073	5.14894e-06
Vasseur F, Exposito-Alonso M, Ayala-Garay OJ, et al. Adaptive diversification of growth allometry in the plant Arabidopsis thaliana	ScalingExponent	Development	AT1G06293	CHG	336	0.232589	1.65673e-05
Vasseur F, Exposito-Alonso M, Ayala-Garay OJ, et al. Adaptive diversification of growth allometry in the plant Arabidopsis thaliana	ScalingExponent	Development	AT1G06943	CHG	338	0.256452	1.77502e-06
Vasseur F, Exposito-Alonso M, Ayala-Garay OJ, et al. Adaptive diversification of growth allometry in the plant Arabidopsis thaliana	ScalingExponent	Development	AT1G06973	CHG	337	0.232083	1.68079e-05
Vasseur F, Exposito-Alonso M, Ayala-Garay OJ, et al. Adaptive diversification of growth allometry in the plant Arabidopsis thaliana	ScalingExponent	Development	AT1G07003	CHG	336	0.255525	2.08087e-06
Vasseur F, Exposito-Alonso M, Ayala-Garay OJ, et al. Adaptive diversification of growth allometry in the plant Arabidopsis thaliana	ScalingExponent	Development	AT1G07233	CG	337	0.238428	9.65875e-06
Vasseur F, Exposito-Alonso M, Ayala-Garay OJ, et al. Adaptive diversification of growth allometry in the plant Arabidopsis thaliana	ScalingExponent	Development	AT1G07233	CHG	337	0.26455	8.37143e-07
Vasseur F, Exposito-Alonso M, Ayala-Garay OJ, et al. Adaptive diversification of growth allometry in the plant Arabidopsis thaliana	ScalingExponent	Development	AT1G35545	CHG	328	0.232864	2.04475e-05
Vasseur F, Exposito-Alonso M, Ayala-Garay OJ, et al. Adaptive diversification of growth allometry in the plant Arabidopsis thaliana	ScalingExponent	Development	AT2G03885	CHG	338	0.220905	4.18592e-05
Vasseur F, Exposito-Alonso M, Ayala-Garay OJ, et al. Adaptive diversification of growth allometry in the plant Arabidopsis thaliana	ScalingExponent	Development	AT2G05525	CHG	313	0.252421	6.14511e-06
Vasseur F, Exposito-Alonso M, Ayala-Garay OJ, et al. Adaptive diversification of growth allometry in the plant Arabidopsis thaliana	ScalingExponent	Development	AT2G07645	CHG	325	0.247002	6.61406e-06
Vasseur F, Exposito-Alonso M, Ayala-Garay OJ, et al. Adaptive diversification of growth allometry in the plant Arabidopsis thaliana	ScalingExponent	Development	AT2G08045	CHG	338	0.217982	5.313e-05
Vasseur F, Exposito-Alonso M, Ayala-Garay OJ, et al. Adaptive diversification of growth allometry in the plant Arabidopsis thaliana	ScalingExponent	Development	AT2G08895	CHG	337	0.266334	7.0145e-07
Vasseur F, Exposito-Alonso M, Ayala-Garay OJ, et al. Adaptive diversification of growth allometry in the plant Arabidopsis thaliana	ScalingExponent	Development	AT2G30945	CHG	336	0.239412	9.12951e-06
Vasseur F, Exposito-Alonso M, Ayala-Garay OJ, et al. Adaptive diversification of growth allometry in the plant Arabidopsis thaliana	ScalingExponent	Development	AT2G30945	CHH	337	0.253683	2.39238e-06
Vasseur F, Exposito-Alonso M, Ayala-Garay OJ, et al. Adaptive diversification of growth allometry in the plant Arabidopsis thaliana	ScalingExponent	Development	AT2G39681	CHH	338	0.2275	2.41561e-05
Vasseur F, Exposito-Alonso M, Ayala-Garay OJ, et al. Adaptive diversification of growth allometry in the plant Arabidopsis thaliana	ScalingExponent	Development	AT2G44995	CHG	334	0.220679	4.73793e-05
Vasseur F, Exposito-Alonso M, Ayala-Garay OJ, et al. Adaptive diversification of growth allometry in the plant Arabidopsis thaliana	ScalingExponent	Development	AT2G44995	CHH	334	0.239685	9.47979e-06
Vasseur F, Exposito-Alonso M, Ayala-Garay OJ, et al. Adaptive diversification of growth allometry in the plant Arabidopsis thaliana	ScalingExponent	Development	AT3G04935	CHG	338	0.272372	3.66804e-07
Vasseur F, Exposito-Alonso M, Ayala-Garay OJ, et al. Adaptive diversification of growth allometry in the plant Arabidopsis thaliana	ScalingExponent	Development	AT3G04935	CHH	338	0.25258	2.56492e-06
Vasseur F, Exposito-Alonso M, Ayala-Garay OJ, et al. Adaptive diversification of growth allometry in the plant Arabidopsis thaliana	ScalingExponent	Development	AT3G04955	CHG	338	0.268082	5.66735e-07
Vasseur F, Exposito-Alonso M, Ayala-Garay OJ, et al. Adaptive diversification of growth allometry in the plant Arabidopsis thaliana	ScalingExponent	Development	AT3G04955	CHH	338	0.255982	1.85676e-06
Vasseur F, Exposito-Alonso M, Ayala-Garay OJ, et al. Adaptive diversification of growth allometry in the plant Arabidopsis thaliana	ScalingExponent	Development	AT3G09415	CHG	338	0.22758	2.39934e-05
Vasseur F, Exposito-Alonso M, Ayala-Garay OJ, et al. Adaptive diversification of growth allometry in the plant Arabidopsis thaliana	ScalingExponent	Development	AT4G04315	CHG	338	0.257269	1.6412e-06
Vasseur F, Exposito-Alonso M, Ayala-Garay OJ, et al. Adaptive diversification of growth allometry in the plant Arabidopsis thaliana	ScalingExponent	Development	AT4G04835	CHG	316	0.226576	4.80904e-05
Vasseur F, Exposito-Alonso M, Ayala-Garay OJ, et al. Adaptive diversification of growth allometry in the plant Arabidopsis thaliana	ScalingExponent	Development	AT4G05855	CHG	319	0.225746	4.72611e-05
Vasseur F, Exposito-Alonso M, Ayala-Garay OJ, et al. Adaptive diversification of growth allometry in the plant Arabidopsis thaliana	ScalingExponent	Development	AT4G06105	CHG	326	0.235534	1.7316e-05
Vasseur F, Exposito-Alonso M, Ayala-Garay OJ, et al. Adaptive diversification of growth allometry in the plant Arabidopsis thaliana	ScalingExponent	Development	AT4G07295	CHG	337	0.243278	6.25891e-06
Vasseur F, Exposito-Alonso M, Ayala-Garay OJ, et al. Adaptive diversification of growth allometry in the plant Arabidopsis thaliana	ScalingExponent	Development	AT4G07295	CHH	337	0.245212	5.25133e-06
Vasseur F, Exposito-Alonso M, Ayala-Garay OJ, et al. Adaptive diversification of growth allometry in the plant Arabidopsis thaliana	ScalingExponent	Development	AT4G07300	CHG	337	0.232485	1.62363e-05
Vasseur F, Exposito-Alonso M, Ayala-Garay OJ, et al. Adaptive diversification of growth allometry in the plant Arabidopsis thaliana	ScalingExponent	Development	AT4G07300	CHH	337	0.236279	1.16725e-05
Vasseur F, Exposito-Alonso M, Ayala-Garay OJ, et al. Adaptive diversification of growth allometry in the plant Arabidopsis thaliana	ScalingExponent	Development	AT5G00955	CHH	338	0.238154	9.59843e-06
Vasseur F, Exposito-Alonso M, Ayala-Garay OJ, et al. Adaptive diversification of growth allometry in the plant Arabidopsis thaliana	ScalingExponent	Development	AT5G00980	CG	336	-0.232977	1.60235e-05
Vasseur F, Exposito-Alonso M, Ayala-Garay OJ, et al. Adaptive diversification of growth allometry in the plant Arabidopsis thaliana	ScalingExponent	Development	AT5G00980	CHG	338	-0.242736	6.36783e-06
Vasseur F, Exposito-Alonso M, Ayala-Garay OJ, et al. Adaptive diversification of growth allometry in the plant Arabidopsis thaliana	ScalingExponent	Development	AT5G00980	CHH	338	-0.227377	2.44098e-05
Vasseur F, Exposito-Alonso M, Ayala-Garay OJ, et al. Adaptive diversification of growth allometry in the plant Arabidopsis thaliana	ScalingExponent	Development	AT5G07875	CHG	333	0.233753	1.63697e-05
Vasseur F, Exposito-Alonso M, Ayala-Garay OJ, et al. Adaptive diversification of growth allometry in the plant Arabidopsis thaliana	ScalingExponent	Development	AT5G07875	CHH	333	0.227455	2.78834e-05
Vasseur F, Exposito-Alonso M, Ayala-Garay OJ, et al. Adaptive diversification of growth allometry in the plant Arabidopsis thaliana	ScalingExponent	Development	AT5G20858	CHG	320	0.225123	4.83129e-05
Strauch RC, Svedin E, Dilkes B, Chapple C, Li X. Discovery of a novel amino acid racemase through exploration of natural variation in Arabidopsis thaliana.	M130T666	Metabolite	AT1G07523	CG	164	0.320005	2.95261e-05
Strauch RC, Svedin E, Dilkes B, Chapple C, Li X. Discovery of a novel amino acid racemase through exploration of natural variation in Arabidopsis thaliana.	M130T666	Metabolite	AT1G07523	CHG	164	0.314186	4.18537e-05
Strauch RC, Svedin E, Dilkes B, Chapple C, Li X. Discovery of a novel amino acid racemase through exploration of natural variation in Arabidopsis thaliana.	M130T666	Metabolite	AT4G04445	CG	165	0.36676	1.26465e-06
Strauch RC, Svedin E, Dilkes B, Chapple C, Li X. Discovery of a novel amino acid racemase through exploration of natural variation in Arabidopsis thaliana.	M130T666	Metabolite	AT4G09725	CG	162	-0.324141	2.57793e-05
Strauch RC, Svedin E, Dilkes B, Chapple C, Li X. Discovery of a novel amino acid racemase through exploration of natural variation in Arabidopsis thaliana.	M130T666	Metabolite	AT4G38932	CHH	165	0.31276	4.31335e-05
Strauch RC, Svedin E, Dilkes B, Chapple C, Li X. Discovery of a novel amino acid racemase through exploration of natural variation in Arabidopsis thaliana.	M172T666	Metabolite	AT1G07523	CG	164	0.325762	2.07575e-05
Strauch RC, Svedin E, Dilkes B, Chapple C, Li X. Discovery of a novel amino acid racemase through exploration of natural variation in Arabidopsis thaliana.	M172T666	Metabolite	AT1G07523	CHG	164	0.311411	4.93047e-05
Strauch RC, Svedin E, Dilkes B, Chapple C, Li X. Discovery of a novel amino acid racemase through exploration of natural variation in Arabidopsis thaliana.	M172T666	Metabolite	AT1G07553	CHG	156	0.343351	1.14337e-05
Strauch RC, Svedin E, Dilkes B, Chapple C, Li X. Discovery of a novel amino acid racemase through exploration of natural variation in Arabidopsis thaliana.	M172T666	Metabolite	AT1G07557	CHG	156	0.342472	1.20791e-05
Strauch RC, Svedin E, Dilkes B, Chapple C, Li X. Discovery of a novel amino acid racemase through exploration of natural variation in Arabidopsis thaliana.	M172T666	Metabolite	AT3G04705	CHG	163	0.319931	3.1393e-05
Strauch RC, Svedin E, Dilkes B, Chapple C, Li X. Discovery of a novel amino acid racemase through exploration of natural variation in Arabidopsis thaliana.	M172T666	Metabolite	AT3G04705	CHH	163	0.336788	1.10347e-05
Strauch RC, Svedin E, Dilkes B, Chapple C, Li X. Discovery of a novel amino acid racemase through exploration of natural variation in Arabidopsis thaliana.	M172T666	Metabolite	AT3G06135	CHG	165	0.313402	4.15193e-05
Strauch RC, Svedin E, Dilkes B, Chapple C, Li X. Discovery of a novel amino acid racemase through exploration of natural variation in Arabidopsis thaliana.	M172T666	Metabolite	AT4G04445	CG	165	0.330282	1.47424e-05
Strauch RC, Svedin E, Dilkes B, Chapple C, Li X. Discovery of a novel amino acid racemase through exploration of natural variation in Arabidopsis thaliana.	M172T666	Metabolite	AT4G05605	CG	165	0.309829	5.12893e-05
Strauch RC, Svedin E, Dilkes B, Chapple C, Li X. Discovery of a novel amino acid racemase through exploration of natural variation in Arabidopsis thaliana.	M216T665	Metabolite	AT1G07523	CG	164	0.345178	5.99566e-06
Strauch RC, Svedin E, Dilkes B, Chapple C, Li X. Discovery of a novel amino acid racemase through exploration of natural variation in Arabidopsis thaliana.	M216T665	Metabolite	AT1G07523	CHG	164	0.314928	4.00468e-05
Strauch RC, Svedin E, Dilkes B, Chapple C, Li X. Discovery of a novel amino acid racemase through exploration of natural variation in Arabidopsis thaliana.	M216T665	Metabolite	AT1G07553	CHG	156	0.334184	2.01142e-05
Strauch RC, Svedin E, Dilkes B, Chapple C, Li X. Discovery of a novel amino acid racemase through exploration of natural variation in Arabidopsis thaliana.	M216T665	Metabolite	AT1G07557	CHG	156	0.333546	2.09068e-05
Strauch RC, Svedin E, Dilkes B, Chapple C, Li X. Discovery of a novel amino acid racemase through exploration of natural variation in Arabidopsis thaliana.	M216T665	Metabolite	AT1G09383	CG	165	-0.312754	4.31482e-05
Strauch RC, Svedin E, Dilkes B, Chapple C, Li X. Discovery of a novel amino acid racemase through exploration of natural variation in Arabidopsis thaliana.	M216T665	Metabolite	AT1G09383	CHG	165	-0.312064	4.49527e-05
Strauch RC, Svedin E, Dilkes B, Chapple C, Li X. Discovery of a novel amino acid racemase through exploration of natural variation in Arabidopsis thaliana.	M216T665	Metabolite	AT3G04705	CHG	163	0.325672	2.21395e-05
Strauch RC, Svedin E, Dilkes B, Chapple C, Li X. Discovery of a novel amino acid racemase through exploration of natural variation in Arabidopsis thaliana.	M216T665	Metabolite	AT3G04705	CHH	163	0.344387	6.74823e-06
Strauch RC, Svedin E, Dilkes B, Chapple C, Li X. Discovery of a novel amino acid racemase through exploration of natural variation in Arabidopsis thaliana.	M216T665	Metabolite	AT3G06135	CHG	165	0.311463	4.65786e-05
Strauch RC, Svedin E, Dilkes B, Chapple C, Li X. Discovery of a novel amino acid racemase through exploration of natural variation in Arabidopsis thaliana.	M216T665	Metabolite	AT4G04445	CG	165	0.373352	7.84746e-07
Strauch RC, Svedin E, Dilkes B, Chapple C, Li X. Discovery of a novel amino acid racemase through exploration of natural variation in Arabidopsis thaliana.	M216T665	Metabolite	AT4G05605	CG	165	0.340745	7.51909e-06
Strauch RC, Svedin E, Dilkes B, Chapple C, Li X. Discovery of a novel amino acid racemase through exploration of natural variation in Arabidopsis thaliana.	M216T665	Metabolite	AT4G05605	CHG	165	0.308434	5.56582e-05
Strauch RC, Svedin E, Dilkes B, Chapple C, Li X. Discovery of a novel amino acid racemase through exploration of natural variation in Arabidopsis thaliana.	M216T665	Metabolite	AT4G05605	CHH	165	0.32578	1.95487e-05
Strauch RC, Svedin E, Dilkes B, Chapple C, Li X. Discovery of a novel amino acid racemase through exploration of natural variation in Arabidopsis thaliana.	M216T665	Metabolite	AT4G09725	CG	162	-0.335502	1.27499e-05
Li Y, Huang Y, Bergelson J, Nordborg M, Borevitz JO. Association mapping of local climate-sensitive quantitative trait loci in Arabidopsis thaliana.	Area sweden 2009 (1st experiment)	Development	AT4G04825	CG	153	0.34805	1.04101e-05
Li Y, Huang Y, Bergelson J, Nordborg M, Borevitz JO. Association mapping of local climate-sensitive quantitative trait loci in Arabidopsis thaliana.	Area sweden 2009 (1st experiment)	Development	AT5G00885	CG	147	0.357732	8.65327e-06
Li Y, Huang Y, Bergelson J, Nordborg M, Borevitz JO. Association mapping of local climate-sensitive quantitative trait loci in Arabidopsis thaliana.	DTFlocSweden2008	Flowering	AT1G06033	CHG	102	0.403962	2.54884e-05
Li Y, Huang Y, Bergelson J, Nordborg M, Borevitz JO. Association mapping of local climate-sensitive quantitative trait loci in Arabidopsis thaliana.	DTFlocSweden2008	Flowering	AT1G06293	CG	116	-0.366479	5.20874e-05
Li Y, Huang Y, Bergelson J, Nordborg M, Borevitz JO. Association mapping of local climate-sensitive quantitative trait loci in Arabidopsis thaliana.	DTFlocSweden2008	Flowering	AT1G08863	CG	107	0.395356	2.5022e-05
Li Y, Huang Y, Bergelson J, Nordborg M, Borevitz JO. Association mapping of local climate-sensitive quantitative trait loci in Arabidopsis thaliana.	DTFlocSweden2008	Flowering	AT1G09013	CHH	108	0.384423	3.99884e-05
Li Y, Huang Y, Bergelson J, Nordborg M, Borevitz JO. Association mapping of local climate-sensitive quantitative trait loci in Arabidopsis thaliana.	DTFlocSweden2008	Flowering	AT2G04665	CHG	116	-0.375561	3.26381e-05
Li Y, Huang Y, Bergelson J, Nordborg M, Borevitz JO. Association mapping of local climate-sensitive quantitative trait loci in Arabidopsis thaliana.	DTFlocSweden2008	Flowering	AT2G08630	CG	116	0.391786	1.36671e-05
Li Y, Huang Y, Bergelson J, Nordborg M, Borevitz JO. Association mapping of local climate-sensitive quantitative trait loci in Arabidopsis thaliana.	DTFlocSweden2008	Flowering	AT2G08790	CHH	116	0.388896	1.60131e-05
Li Y, Huang Y, Bergelson J, Nordborg M, Borevitz JO. Association mapping of local climate-sensitive quantitative trait loci in Arabidopsis thaliana.	DTFlocSweden2008	Flowering	AT2G21570	CHG	110	0.443267	1.23685e-06
Li Y, Huang Y, Bergelson J, Nordborg M, Borevitz JO. Association mapping of local climate-sensitive quantitative trait loci in Arabidopsis thaliana.	DTFlocSweden2008	Flowering	AT3G01755	CG	116	0.370535	4.23474e-05
Li Y, Huang Y, Bergelson J, Nordborg M, Borevitz JO. Association mapping of local climate-sensitive quantitative trait loci in Arabidopsis thaliana.	DTFlocSweden2008	Flowering	AT3G02045	CG	107	0.379893	5.43992e-05
Li Y, Huang Y, Bergelson J, Nordborg M, Borevitz JO. Association mapping of local climate-sensitive quantitative trait loci in Arabidopsis thaliana.	DTFlocSweden2008	Flowering	AT3G02315	CHH	111	0.430919	2.34478e-06
Li Y, Huang Y, Bergelson J, Nordborg M, Borevitz JO. Association mapping of local climate-sensitive quantitative trait loci in Arabidopsis thaliana.	DTFlocSweden2008	Flowering	AT3G04875	CG	112	0.400207	1.23089e-05
Li Y, Huang Y, Bergelson J, Nordborg M, Borevitz JO. Association mapping of local climate-sensitive quantitative trait loci in Arabidopsis thaliana.	DTFlocSweden2008	Flowering	AT3G06095	CG	112	-0.460297	3.2855e-07
Li Y, Huang Y, Bergelson J, Nordborg M, Borevitz JO. Association mapping of local climate-sensitive quantitative trait loci in Arabidopsis thaliana.	DTFlocSweden2008	Flowering	AT5G00975	CHH	116	0.377831	2.89753e-05
Li Y, Huang Y, Bergelson J, Nordborg M, Borevitz JO. Association mapping of local climate-sensitive quantitative trait loci in Arabidopsis thaliana.	DTFlocSweden2008	Flowering	AT5G00985	CHG	115	0.38376	2.29897e-05
Li Y, Huang Y, Bergelson J, Nordborg M, Borevitz JO. Association mapping of local climate-sensitive quantitative trait loci in Arabidopsis thaliana.	DTFlocSweden2008	Flowering	AT5G00985	CHH	115	0.406323	6.61568e-06
Li Y, Huang Y, Bergelson J, Nordborg M, Borevitz JO. Association mapping of local climate-sensitive quantitative trait loci in Arabidopsis thaliana.	DTFlocSweden2008	Flowering	AT5G09435	CG	116	0.455134	2.85133e-07
Li Y, Huang Y, Bergelson J, Nordborg M, Borevitz JO. Association mapping of local climate-sensitive quantitative trait loci in Arabidopsis thaliana.	DTFlocSweden2008	Flowering	AT5G09435	CHH	116	0.450976	3.76796e-07
Li Y, Huang Y, Bergelson J, Nordborg M, Borevitz JO. Association mapping of local climate-sensitive quantitative trait loci in Arabidopsis thaliana.	DTFlocSweden2008	Flowering	AT5G53487	CG	101	0.459311	1.35613e-06
Li Y, Huang Y, Bergelson J, Nordborg M, Borevitz JO. Association mapping of local climate-sensitive quantitative trait loci in Arabidopsis thaliana.	DTFlocSweden2009	Flowering	AT1G06377	CG	164	0.334111	1.22949e-05
Li Y, Huang Y, Bergelson J, Nordborg M, Borevitz JO. Association mapping of local climate-sensitive quantitative trait loci in Arabidopsis thaliana.	DTFlocSweden2009	Flowering	AT1G06397	CG	164	0.357093	2.68268e-06
Li Y, Huang Y, Bergelson J, Nordborg M, Borevitz JO. Association mapping of local climate-sensitive quantitative trait loci in Arabidopsis thaliana.	DTFlocSweden2009	Flowering	AT1G06997	CG	164	-0.325398	2.12304e-05
Li Y, Huang Y, Bergelson J, Nordborg M, Borevitz JO. Association mapping of local climate-sensitive quantitative trait loci in Arabidopsis thaliana.	DTFlocSweden2009	Flowering	AT1G08517	CHH	159	-0.332347	1.86915e-05
Li Y, Huang Y, Bergelson J, Nordborg M, Borevitz JO. Association mapping of local climate-sensitive quantitative trait loci in Arabidopsis thaliana.	DTFlocSweden2009	Flowering	AT1G09537	CHG	164	0.310904	5.07939e-05
Li Y, Huang Y, Bergelson J, Nordborg M, Borevitz JO. Association mapping of local climate-sensitive quantitative trait loci in Arabidopsis thaliana.	DTFlocSweden2009	Flowering	AT1G30830	CG	155	0.383816	8.22547e-07
Li Y, Huang Y, Bergelson J, Nordborg M, Borevitz JO. Association mapping of local climate-sensitive quantitative trait loci in Arabidopsis thaliana.	DTFlocSweden2009	Flowering	AT1G75891	CG	164	0.387587	2.93721e-07
Li Y, Huang Y, Bergelson J, Nordborg M, Borevitz JO. Association mapping of local climate-sensitive quantitative trait loci in Arabidopsis thaliana.	DTFlocSweden2009	Flowering	AT1G75891	CHG	164	0.333878	1.24786e-05
Li Y, Huang Y, Bergelson J, Nordborg M, Borevitz JO. Association mapping of local climate-sensitive quantitative trait loci in Arabidopsis thaliana.	DTFlocSweden2009	Flowering	AT2G04685	CG	163	-0.312237	4.9578e-05
Li Y, Huang Y, Bergelson J, Nordborg M, Borevitz JO. Association mapping of local climate-sensitive quantitative trait loci in Arabidopsis thaliana.	DTFlocSweden2009	Flowering	AT2G04685	CHG	161	-0.392595	2.59116e-07
Li Y, Huang Y, Bergelson J, Nordborg M, Borevitz JO. Association mapping of local climate-sensitive quantitative trait loci in Arabidopsis thaliana.	DTFlocSweden2009	Flowering	AT2G04855	CHG	164	-0.308474	5.85369e-05
Li Y, Huang Y, Bergelson J, Nordborg M, Borevitz JO. Association mapping of local climate-sensitive quantitative trait loci in Arabidopsis thaliana.	DTFlocSweden2009	Flowering	AT2G05015	CHG	162	-0.353304	3.99562e-06
Li Y, Huang Y, Bergelson J, Nordborg M, Borevitz JO. Association mapping of local climate-sensitive quantitative trait loci in Arabidopsis thaliana.	DTFlocSweden2009	Flowering	AT2G07645	CG	163	-0.389165	2.83424e-07
Li Y, Huang Y, Bergelson J, Nordborg M, Borevitz JO. Association mapping of local climate-sensitive quantitative trait loci in Arabidopsis thaliana.	DTFlocSweden2009	Flowering	AT2G07645	CHG	156	-0.323832	3.72646e-05
Li Y, Huang Y, Bergelson J, Nordborg M, Borevitz JO. Association mapping of local climate-sensitive quantitative trait loci in Arabidopsis thaliana.	DTFlocSweden2009	Flowering	AT2G09555	CG	164	-0.373344	8.48882e-07
Li Y, Huang Y, Bergelson J, Nordborg M, Borevitz JO. Association mapping of local climate-sensitive quantitative trait loci in Arabidopsis thaliana.	DTFlocSweden2009	Flowering	AT3G01125	CHG	164	0.339763	8.54944e-06
Li Y, Huang Y, Bergelson J, Nordborg M, Borevitz JO. Association mapping of local climate-sensitive quantitative trait loci in Arabidopsis thaliana.	DTFlocSweden2009	Flowering	AT3G04395	CG	163	-0.344771	6.58054e-06
Li Y, Huang Y, Bergelson J, Nordborg M, Borevitz JO. Association mapping of local climate-sensitive quantitative trait loci in Arabidopsis thaliana.	DTFlocSweden2009	Flowering	AT3G04935	CG	164	-0.314004	4.23086e-05
Li Y, Huang Y, Bergelson J, Nordborg M, Borevitz JO. Association mapping of local climate-sensitive quantitative trait loci in Arabidopsis thaliana.	DTFlocSweden2009	Flowering	AT3G04935	CHG	164	-0.336137	1.08024e-05
Li Y, Huang Y, Bergelson J, Nordborg M, Borevitz JO. Association mapping of local climate-sensitive quantitative trait loci in Arabidopsis thaliana.	DTFlocSweden2009	Flowering	AT3G04955	CG	164	-0.311208	4.9895e-05
Li Y, Huang Y, Bergelson J, Nordborg M, Borevitz JO. Association mapping of local climate-sensitive quantitative trait loci in Arabidopsis thaliana.	DTFlocSweden2009	Flowering	AT3G04955	CHG	164	-0.334527	1.1973e-05
Li Y, Huang Y, Bergelson J, Nordborg M, Borevitz JO. Association mapping of local climate-sensitive quantitative trait loci in Arabidopsis thaliana.	DTFlocSweden2009	Flowering	AT3G06955	CG	163	-0.316596	3.83268e-05
Li Y, Huang Y, Bergelson J, Nordborg M, Borevitz JO. Association mapping of local climate-sensitive quantitative trait loci in Arabidopsis thaliana.	DTFlocSweden2009	Flowering	AT3G06955	CHG	163	-0.31941	3.23912e-05
Li Y, Huang Y, Bergelson J, Nordborg M, Borevitz JO. Association mapping of local climate-sensitive quantitative trait loci in Arabidopsis thaliana.	DTFlocSweden2009	Flowering	AT3G08255	CHG	163	0.319855	3.1536e-05
Li Y, Huang Y, Bergelson J, Nordborg M, Borevitz JO. Association mapping of local climate-sensitive quantitative trait loci in Arabidopsis thaliana.	DTFlocSweden2009	Flowering	AT3G08735	CHG	164	0.332351	1.37473e-05
Li Y, Huang Y, Bergelson J, Nordborg M, Borevitz JO. Association mapping of local climate-sensitive quantitative trait loci in Arabidopsis thaliana.	DTFlocSweden2009	Flowering	AT3G09845	CHG	164	-0.311032	5.04135e-05
Li Y, Huang Y, Bergelson J, Nordborg M, Borevitz JO. Association mapping of local climate-sensitive quantitative trait loci in Arabidopsis thaliana.	DTFlocSweden2009	Flowering	AT3G26612	CHG	164	-0.331099	1.48781e-05
Li Y, Huang Y, Bergelson J, Nordborg M, Borevitz JO. Association mapping of local climate-sensitive quantitative trait loci in Arabidopsis thaliana.	DTFlocSweden2009	Flowering	AT4G04945	CHH	164	-0.314287	4.16034e-05
Li Y, Huang Y, Bergelson J, Nordborg M, Borevitz JO. Association mapping of local climate-sensitive quantitative trait loci in Arabidopsis thaliana.	DTFlocSweden2009	Flowering	AT4G05850	CG	148	-0.358858	7.50719e-06
Li Y, Huang Y, Bergelson J, Nordborg M, Borevitz JO. Association mapping of local climate-sensitive quantitative trait loci in Arabidopsis thaliana.	DTFlocSweden2009	Flowering	AT4G05850	CHG	148	-0.341025	2.22098e-05
Li Y, Huang Y, Bergelson J, Nordborg M, Borevitz JO. Association mapping of local climate-sensitive quantitative trait loci in Arabidopsis thaliana.	DTFlocSweden2009	Flowering	AT4G05855	CG	148	-0.390608	9.19745e-07
Li Y, Huang Y, Bergelson J, Nordborg M, Borevitz JO. Association mapping of local climate-sensitive quantitative trait loci in Arabidopsis thaliana.	DTFlocSweden2009	Flowering	AT4G07295	CHG	164	-0.312825	4.53649e-05
Li Y, Huang Y, Bergelson J, Nordborg M, Borevitz JO. Association mapping of local climate-sensitive quantitative trait loci in Arabidopsis thaliana.	DTFlocSweden2009	Flowering	AT4G07300	CHG	164	-0.31294	4.50582e-05
Li Y, Huang Y, Bergelson J, Nordborg M, Borevitz JO. Association mapping of local climate-sensitive quantitative trait loci in Arabidopsis thaliana.	DTFlocSweden2009	Flowering	AT4G17975	CHG	127	0.362169	2.86383e-05
Li Y, Huang Y, Bergelson J, Nordborg M, Borevitz JO. Association mapping of local climate-sensitive quantitative trait loci in Arabidopsis thaliana.	DTFlocSweden2009	Flowering	AT4G34071	CG	163	-0.336794	1.10303e-05
Li Y, Huang Y, Bergelson J, Nordborg M, Borevitz JO. Association mapping of local climate-sensitive quantitative trait loci in Arabidopsis thaliana.	DTFlocSweden2009	Flowering	AT4G34071	CHG	163	-0.345509	6.26893e-06
Li Y, Huang Y, Bergelson J, Nordborg M, Borevitz JO. Association mapping of local climate-sensitive quantitative trait loci in Arabidopsis thaliana.	DTFlocSweden2009	Flowering	AT5G01735	CHH	154	0.364324	3.40139e-06
Li Y, Huang Y, Bergelson J, Nordborg M, Borevitz JO. Association mapping of local climate-sensitive quantitative trait loci in Arabidopsis thaliana.	DTFlocSweden2009	Flowering	AT5G01745	CHH	154	0.370296	2.27923e-06
Li Y, Huang Y, Bergelson J, Nordborg M, Borevitz JO. Association mapping of local climate-sensitive quantitative trait loci in Arabidopsis thaliana.	DTFlocSweden2009	Flowering	AT5G02935	CG	164	-0.385441	3.45762e-07
Li Y, Huang Y, Bergelson J, Nordborg M, Borevitz JO. Association mapping of local climate-sensitive quantitative trait loci in Arabidopsis thaliana.	DTFlocSweden2009	Flowering	AT5G02935	CHG	164	-0.39009	2.42473e-07
Li Y, Huang Y, Bergelson J, Nordborg M, Borevitz JO. Association mapping of local climate-sensitive quantitative trait loci in Arabidopsis thaliana.	DTFlocSweden2009	Flowering	AT5G02935	CHH	164	-0.316653	3.61299e-05
Li Y, Huang Y, Bergelson J, Nordborg M, Borevitz JO. Association mapping of local climate-sensitive quantitative trait loci in Arabidopsis thaliana.	DTFlocSweden2009	Flowering	AT5G04905	CHG	164	-0.314645	4.07288e-05
Li Y, Huang Y, Bergelson J, Nordborg M, Borevitz JO. Association mapping of local climate-sensitive quantitative trait loci in Arabidopsis thaliana.	DTFlocSweden2009	Flowering	AT5G05525	CHG	138	0.403771	9.06928e-07
Li Y, Huang Y, Bergelson J, Nordborg M, Borevitz JO. Association mapping of local climate-sensitive quantitative trait loci in Arabidopsis thaliana.	DTFlocSweden2009	Flowering	AT5G05535	CG	156	0.377909	1.15199e-06
Li Y, Huang Y, Bergelson J, Nordborg M, Borevitz JO. Association mapping of local climate-sensitive quantitative trait loci in Arabidopsis thaliana.	DTFmainEffect2008	Flowering	AT2G04685	CG	116	-0.402197	7.62775e-06
Li Y, Huang Y, Bergelson J, Nordborg M, Borevitz JO. Association mapping of local climate-sensitive quantitative trait loci in Arabidopsis thaliana.	DTFmainEffect2008	Flowering	AT2G04685	CHG	115	-0.399024	9.9982e-06
Li Y, Huang Y, Bergelson J, Nordborg M, Borevitz JO. Association mapping of local climate-sensitive quantitative trait loci in Arabidopsis thaliana.	DTFmainEffect2008	Flowering	AT2G07645	CG	115	-0.425561	2.12467e-06
Li Y, Huang Y, Bergelson J, Nordborg M, Borevitz JO. Association mapping of local climate-sensitive quantitative trait loci in Arabidopsis thaliana.	DTFmainEffect2008	Flowering	AT2G08895	CHG	116	-0.387102	1.76547e-05
Li Y, Huang Y, Bergelson J, Nordborg M, Borevitz JO. Association mapping of local climate-sensitive quantitative trait loci in Arabidopsis thaliana.	DTFmainEffect2008	Flowering	AT3G04935	CHH	116	-0.382412	2.27265e-05
Li Y, Huang Y, Bergelson J, Nordborg M, Borevitz JO. Association mapping of local climate-sensitive quantitative trait loci in Arabidopsis thaliana.	DTFmainEffect2008	Flowering	AT3G04955	CHH	116	-0.375034	3.35472e-05
Li Y, Huang Y, Bergelson J, Nordborg M, Borevitz JO. Association mapping of local climate-sensitive quantitative trait loci in Arabidopsis thaliana.	DTFmainEffect2008	Flowering	AT3G06955	CHG	116	-0.418513	2.93741e-06
Li Y, Huang Y, Bergelson J, Nordborg M, Borevitz JO. Association mapping of local climate-sensitive quantitative trait loci in Arabidopsis thaliana.	DTFmainEffect2008	Flowering	AT5G04925	CHG	115	-0.402202	8.3627e-06
Li Y, Huang Y, Bergelson J, Nordborg M, Borevitz JO. Association mapping of local climate-sensitive quantitative trait loci in Arabidopsis thaliana.	DTFmainEffect2008	Flowering	AT5G07875	CHG	115	-0.365902	5.78616e-05
Li Y, Huang Y, Bergelson J, Nordborg M, Borevitz JO. Association mapping of local climate-sensitive quantitative trait loci in Arabidopsis thaliana.	DTFmainEffect2009	Flowering	AT1G05117	CG	158	0.314517	5.70619e-05
Li Y, Huang Y, Bergelson J, Nordborg M, Borevitz JO. Association mapping of local climate-sensitive quantitative trait loci in Arabidopsis thaliana.	DTFmainEffect2009	Flowering	AT1G05117	CHG	142	0.366844	7.10986e-06
Li Y, Huang Y, Bergelson J, Nordborg M, Borevitz JO. Association mapping of local climate-sensitive quantitative trait loci in Arabidopsis thaliana.	DTFmainEffect2009	Flowering	AT1G06353	CHG	164	-0.345331	5.93553e-06
Li Y, Huang Y, Bergelson J, Nordborg M, Borevitz JO. Association mapping of local climate-sensitive quantitative trait loci in Arabidopsis thaliana.	DTFmainEffect2009	Flowering	AT1G06943	CHG	164	-0.318412	3.25076e-05
Li Y, Huang Y, Bergelson J, Nordborg M, Borevitz JO. Association mapping of local climate-sensitive quantitative trait loci in Arabidopsis thaliana.	DTFmainEffect2009	Flowering	AT1G06973	CHG	163	-0.320067	3.11364e-05
Li Y, Huang Y, Bergelson J, Nordborg M, Borevitz JO. Association mapping of local climate-sensitive quantitative trait loci in Arabidopsis thaliana.	DTFmainEffect2009	Flowering	AT1G06993	CHG	161	-0.313896	5.01712e-05
Li Y, Huang Y, Bergelson J, Nordborg M, Borevitz JO. Association mapping of local climate-sensitive quantitative trait loci in Arabidopsis thaliana.	DTFmainEffect2009	Flowering	AT1G07323	CHG	147	-0.412233	2.12599e-07
Li Y, Huang Y, Bergelson J, Nordborg M, Borevitz JO. Association mapping of local climate-sensitive quantitative trait loci in Arabidopsis thaliana.	DTFmainEffect2009	Flowering	AT1G09993	CG	164	0.31534	3.90786e-05
Li Y, Huang Y, Bergelson J, Nordborg M, Borevitz JO. Association mapping of local climate-sensitive quantitative trait loci in Arabidopsis thaliana.	DTFmainEffect2009	Flowering	AT1G70185	CHG	149	0.328593	4.28755e-05
Li Y, Huang Y, Bergelson J, Nordborg M, Borevitz JO. Association mapping of local climate-sensitive quantitative trait loci in Arabidopsis thaliana.	DTFmainEffect2009	Flowering	AT2G01422	CG	164	-0.385727	3.38368e-07
Li Y, Huang Y, Bergelson J, Nordborg M, Borevitz JO. Association mapping of local climate-sensitive quantitative trait loci in Arabidopsis thaliana.	DTFmainEffect2009	Flowering	AT2G01422	CHG	164	-0.386432	3.20719e-07
Li Y, Huang Y, Bergelson J, Nordborg M, Borevitz JO. Association mapping of local climate-sensitive quantitative trait loci in Arabidopsis thaliana.	DTFmainEffect2009	Flowering	AT2G03885	CHG	164	-0.375689	7.1522e-07
Li Y, Huang Y, Bergelson J, Nordborg M, Borevitz JO. Association mapping of local climate-sensitive quantitative trait loci in Arabidopsis thaliana.	DTFmainEffect2009	Flowering	AT2G04075	CG	163	-0.356536	2.99206e-06
Li Y, Huang Y, Bergelson J, Nordborg M, Borevitz JO. Association mapping of local climate-sensitive quantitative trait loci in Arabidopsis thaliana.	DTFmainEffect2009	Flowering	AT2G04085	CG	164	-0.317841	3.36445e-05
Li Y, Huang Y, Bergelson J, Nordborg M, Borevitz JO. Association mapping of local climate-sensitive quantitative trait loci in Arabidopsis thaliana.	DTFmainEffect2009	Flowering	AT2G04685	CG	163	-0.350144	4.60949e-06
Li Y, Huang Y, Bergelson J, Nordborg M, Borevitz JO. Association mapping of local climate-sensitive quantitative trait loci in Arabidopsis thaliana.	DTFmainEffect2009	Flowering	AT2G05015	CHG	162	-0.352762	4.14351e-06
Li Y, Huang Y, Bergelson J, Nordborg M, Borevitz JO. Association mapping of local climate-sensitive quantitative trait loci in Arabidopsis thaliana.	DTFmainEffect2009	Flowering	AT2G07645	CHG	156	-0.379299	1.04452e-06
Li Y, Huang Y, Bergelson J, Nordborg M, Borevitz JO. Association mapping of local climate-sensitive quantitative trait loci in Arabidopsis thaliana.	DTFmainEffect2009	Flowering	AT2G08895	CHG	164	-0.359951	2.20123e-06
Li Y, Huang Y, Bergelson J, Nordborg M, Borevitz JO. Association mapping of local climate-sensitive quantitative trait loci in Arabidopsis thaliana.	DTFmainEffect2009	Flowering	AT2G09555	CHG	164	-0.360278	2.15162e-06
Li Y, Huang Y, Bergelson J, Nordborg M, Borevitz JO. Association mapping of local climate-sensitive quantitative trait loci in Arabidopsis thaliana.	DTFmainEffect2009	Flowering	AT3G02315	CHH	159	0.394751	2.61863e-07
Li Y, Huang Y, Bergelson J, Nordborg M, Borevitz JO. Association mapping of local climate-sensitive quantitative trait loci in Arabidopsis thaliana.	DTFmainEffect2009	Flowering	AT3G04935	CG	164	-0.36027	2.15286e-06
Li Y, Huang Y, Bergelson J, Nordborg M, Borevitz JO. Association mapping of local climate-sensitive quantitative trait loci in Arabidopsis thaliana.	DTFmainEffect2009	Flowering	AT3G04955	CG	164	-0.3681	1.23907e-06
Li Y, Huang Y, Bergelson J, Nordborg M, Borevitz JO. Association mapping of local climate-sensitive quantitative trait loci in Arabidopsis thaliana.	DTFmainEffect2009	Flowering	AT3G06955	CHG	163	-0.330829	1.60819e-05
Li Y, Huang Y, Bergelson J, Nordborg M, Borevitz JO. Association mapping of local climate-sensitive quantitative trait loci in Arabidopsis thaliana.	DTFmainEffect2009	Flowering	AT3G08105	CHG	164	0.308623	5.8033e-05
Li Y, Huang Y, Bergelson J, Nordborg M, Borevitz JO. Association mapping of local climate-sensitive quantitative trait loci in Arabidopsis thaliana.	DTFmainEffect2009	Flowering	AT3G08295	CHG	163	-0.336762	1.10527e-05
Li Y, Huang Y, Bergelson J, Nordborg M, Borevitz JO. Association mapping of local climate-sensitive quantitative trait loci in Arabidopsis thaliana.	DTFmainEffect2009	Flowering	AT3G09825	CG	164	-0.351779	3.85553e-06
Li Y, Huang Y, Bergelson J, Nordborg M, Borevitz JO. Association mapping of local climate-sensitive quantitative trait loci in Arabidopsis thaliana.	DTFmainEffect2009	Flowering	AT3G09825	CHG	164	-0.355711	2.94985e-06
Li Y, Huang Y, Bergelson J, Nordborg M, Borevitz JO. Association mapping of local climate-sensitive quantitative trait loci in Arabidopsis thaliana.	DTFmainEffect2009	Flowering	AT3G09835	CG	164	-0.339823	8.5162e-06
Li Y, Huang Y, Bergelson J, Nordborg M, Borevitz JO. Association mapping of local climate-sensitive quantitative trait loci in Arabidopsis thaliana.	DTFmainEffect2009	Flowering	AT3G09835	CHG	164	-0.382581	4.28961e-07
Li Y, Huang Y, Bergelson J, Nordborg M, Borevitz JO. Association mapping of local climate-sensitive quantitative trait loci in Arabidopsis thaliana.	DTFmainEffect2009	Flowering	AT3G09835	CHH	164	-0.313082	4.4681e-05
Li Y, Huang Y, Bergelson J, Nordborg M, Borevitz JO. Association mapping of local climate-sensitive quantitative trait loci in Arabidopsis thaliana.	DTFmainEffect2009	Flowering	AT3G09845	CG	164	-0.328044	1.80163e-05
Li Y, Huang Y, Bergelson J, Nordborg M, Borevitz JO. Association mapping of local climate-sensitive quantitative trait loci in Arabidopsis thaliana.	DTFmainEffect2009	Flowering	AT3G09845	CHH	164	-0.325552	2.10288e-05
Li Y, Huang Y, Bergelson J, Nordborg M, Borevitz JO. Association mapping of local climate-sensitive quantitative trait loci in Arabidopsis thaliana.	DTFmainEffect2009	Flowering	AT4G04315	CHG	164	-0.318026	3.32725e-05
Li Y, Huang Y, Bergelson J, Nordborg M, Borevitz JO. Association mapping of local climate-sensitive quantitative trait loci in Arabidopsis thaliana.	DTFmainEffect2009	Flowering	AT4G04945	CHG	164	-0.38155	4.63411e-07
Li Y, Huang Y, Bergelson J, Nordborg M, Borevitz JO. Association mapping of local climate-sensitive quantitative trait loci in Arabidopsis thaliana.	DTFmainEffect2009	Flowering	AT4G05455	CHG	164	-0.327946	1.8127e-05
Li Y, Huang Y, Bergelson J, Nordborg M, Borevitz JO. Association mapping of local climate-sensitive quantitative trait loci in Arabidopsis thaliana.	DTFmainEffect2009	Flowering	AT4G05850	CG	148	-0.33088	3.99958e-05
Li Y, Huang Y, Bergelson J, Nordborg M, Borevitz JO. Association mapping of local climate-sensitive quantitative trait loci in Arabidopsis thaliana.	DTFmainEffect2009	Flowering	AT4G05855	CHG	151	-0.349631	1.08088e-05
Li Y, Huang Y, Bergelson J, Nordborg M, Borevitz JO. Association mapping of local climate-sensitive quantitative trait loci in Arabidopsis thaliana.	DTFmainEffect2009	Flowering	AT4G07295	CG	164	-0.337088	1.01624e-05
Li Y, Huang Y, Bergelson J, Nordborg M, Borevitz JO. Association mapping of local climate-sensitive quantitative trait loci in Arabidopsis thaliana.	DTFmainEffect2009	Flowering	AT4G07295	CHG	164	-0.325038	2.17076e-05
Li Y, Huang Y, Bergelson J, Nordborg M, Borevitz JO. Association mapping of local climate-sensitive quantitative trait loci in Arabidopsis thaliana.	DTFmainEffect2009	Flowering	AT4G07300	CG	160	-0.393417	2.65498e-07
Li Y, Huang Y, Bergelson J, Nordborg M, Borevitz JO. Association mapping of local climate-sensitive quantitative trait loci in Arabidopsis thaliana.	DTFmainEffect2009	Flowering	AT4G07300	CHG	164	-0.31962	3.02218e-05
Li Y, Huang Y, Bergelson J, Nordborg M, Borevitz JO. Association mapping of local climate-sensitive quantitative trait loci in Arabidopsis thaliana.	DTFmainEffect2009	Flowering	AT4G34071	CG	163	-0.315502	4.09008e-05
Li Y, Huang Y, Bergelson J, Nordborg M, Borevitz JO. Association mapping of local climate-sensitive quantitative trait loci in Arabidopsis thaliana.	DTFmainEffect2009	Flowering	AT4G34071	CHG	163	-0.321425	2.86847e-05
Li Y, Huang Y, Bergelson J, Nordborg M, Borevitz JO. Association mapping of local climate-sensitive quantitative trait loci in Arabidopsis thaliana.	DTFmainEffect2009	Flowering	AT5G04585	CG	164	-0.317433	3.44786e-05
Li Y, Huang Y, Bergelson J, Nordborg M, Borevitz JO. Association mapping of local climate-sensitive quantitative trait loci in Arabidopsis thaliana.	DTFmainEffect2009	Flowering	AT5G04925	CHG	162	-0.323239	2.7228e-05
Li Y, Huang Y, Bergelson J, Nordborg M, Borevitz JO. Association mapping of local climate-sensitive quantitative trait loci in Arabidopsis thaliana.	DTFplantingLoc2008	Flowering	AT1G08677	CHG	115	0.381108	2.64567e-05
Li Y, Huang Y, Bergelson J, Nordborg M, Borevitz JO. Association mapping of local climate-sensitive quantitative trait loci in Arabidopsis thaliana.	DTFplantingLoc2008	Flowering	AT1G49280	CG	105	0.395388	2.98717e-05
Li Y, Huang Y, Bergelson J, Nordborg M, Borevitz JO. Association mapping of local climate-sensitive quantitative trait loci in Arabidopsis thaliana.	DTFplantingLoc2008	Flowering	AT2G09215	CG	110	0.454349	6.17017e-07
Li Y, Huang Y, Bergelson J, Nordborg M, Borevitz JO. Association mapping of local climate-sensitive quantitative trait loci in Arabidopsis thaliana.	DTFplantingLoc2008	Flowering	AT3G09665	CG	116	0.416072	3.399e-06
Li Y, Huang Y, Bergelson J, Nordborg M, Borevitz JO. Association mapping of local climate-sensitive quantitative trait loci in Arabidopsis thaliana.	DTFplantingLoc2008	Flowering	AT3G09675	CG	116	0.376157	3.16364e-05
Li Y, Huang Y, Bergelson J, Nordborg M, Borevitz JO. Association mapping of local climate-sensitive quantitative trait loci in Arabidopsis thaliana.	DTFplantingLoc2008	Flowering	AT4G04065	CG	107	0.386044	4.01286e-05
Li Y, Huang Y, Bergelson J, Nordborg M, Borevitz JO. Association mapping of local climate-sensitive quantitative trait loci in Arabidopsis thaliana.	DTFplantingLoc2008	Flowering	AT4G06315	CG	111	0.391306	2.17034e-05
Li Y, Huang Y, Bergelson J, Nordborg M, Borevitz JO. Association mapping of local climate-sensitive quantitative trait loci in Arabidopsis thaliana.	DTFplantingLoc2008	Flowering	AT4G09655	CHG	115	0.397044	1.11644e-05
Li Y, Huang Y, Bergelson J, Nordborg M, Borevitz JO. Association mapping of local climate-sensitive quantitative trait loci in Arabidopsis thaliana.	DTFplantingLoc2008	Flowering	AT4G09905	CG	115	0.38377	2.29774e-05
Li Y, Huang Y, Bergelson J, Nordborg M, Borevitz JO. Association mapping of local climate-sensitive quantitative trait loci in Arabidopsis thaliana.	DTFplantingSummer2008	Flowering	AT1G06033	CHG	102	0.404953	2.42426e-05
Li Y, Huang Y, Bergelson J, Nordborg M, Borevitz JO. Association mapping of local climate-sensitive quantitative trait loci in Arabidopsis thaliana.	DTFplantingSummer2008	Flowering	AT1G08887	CG	116	0.391714	1.37211e-05
Li Y, Huang Y, Bergelson J, Nordborg M, Borevitz JO. Association mapping of local climate-sensitive quantitative trait loci in Arabidopsis thaliana.	DTFplantingSummer2008	Flowering	AT1G09907	CHH	110	0.376789	4.9658e-05
Li Y, Huang Y, Bergelson J, Nordborg M, Borevitz JO. Association mapping of local climate-sensitive quantitative trait loci in Arabidopsis thaliana.	DTFplantingSummer2008	Flowering	AT2G04665	CHG	116	-0.373869	3.56454e-05
Li Y, Huang Y, Bergelson J, Nordborg M, Borevitz JO. Association mapping of local climate-sensitive quantitative trait loci in Arabidopsis thaliana.	DTFplantingSummer2008	Flowering	AT2G05695	CG	114	-0.422034	2.91341e-06
Li Y, Huang Y, Bergelson J, Nordborg M, Borevitz JO. Association mapping of local climate-sensitive quantitative trait loci in Arabidopsis thaliana.	DTFplantingSummer2008	Flowering	AT2G05695	CHG	114	-0.413111	4.92506e-06
Li Y, Huang Y, Bergelson J, Nordborg M, Borevitz JO. Association mapping of local climate-sensitive quantitative trait loci in Arabidopsis thaliana.	DTFplantingSummer2008	Flowering	AT2G05695	CHH	115	-0.375467	3.55299e-05
Li Y, Huang Y, Bergelson J, Nordborg M, Borevitz JO. Association mapping of local climate-sensitive quantitative trait loci in Arabidopsis thaliana.	DTFplantingSummer2008	Flowering	AT2G07645	CHG	110	-0.381407	3.9386e-05
Li Y, Huang Y, Bergelson J, Nordborg M, Borevitz JO. Association mapping of local climate-sensitive quantitative trait loci in Arabidopsis thaliana.	DTFplantingSummer2008	Flowering	AT2G08790	CHH	116	0.365879	5.36975e-05
Li Y, Huang Y, Bergelson J, Nordborg M, Borevitz JO. Association mapping of local climate-sensitive quantitative trait loci in Arabidopsis thaliana.	DTFplantingSummer2008	Flowering	AT2G21570	CHG	110	0.445906	1.05043e-06
Li Y, Huang Y, Bergelson J, Nordborg M, Borevitz JO. Association mapping of local climate-sensitive quantitative trait loci in Arabidopsis thaliana.	DTFplantingSummer2008	Flowering	AT2G32698	CG	115	-0.366632	5.5778e-05
Li Y, Huang Y, Bergelson J, Nordborg M, Borevitz JO. Association mapping of local climate-sensitive quantitative trait loci in Arabidopsis thaliana.	DTFplantingSummer2008	Flowering	AT2G43137	CG	114	0.408863	6.29076e-06
Li Y, Huang Y, Bergelson J, Nordborg M, Borevitz JO. Association mapping of local climate-sensitive quantitative trait loci in Arabidopsis thaliana.	DTFplantingSummer2008	Flowering	AT3G04875	CG	112	0.408042	7.97574e-06
Li Y, Huang Y, Bergelson J, Nordborg M, Borevitz JO. Association mapping of local climate-sensitive quantitative trait loci in Arabidopsis thaliana.	DTFplantingSummer2008	Flowering	AT3G08125	CHG	116	0.365885	5.36809e-05
Li Y, Huang Y, Bergelson J, Nordborg M, Borevitz JO. Association mapping of local climate-sensitive quantitative trait loci in Arabidopsis thaliana.	DTFplantingSummer2008	Flowering	AT4G09175	CHG	116	0.376695	3.07574e-05
Li Y, Huang Y, Bergelson J, Nordborg M, Borevitz JO. Association mapping of local climate-sensitive quantitative trait loci in Arabidopsis thaliana.	DTFplantingSummer2008	Flowering	AT4G13554	CG	115	0.440937	8.13894e-07
Li Y, Huang Y, Bergelson J, Nordborg M, Borevitz JO. Association mapping of local climate-sensitive quantitative trait loci in Arabidopsis thaliana.	DTFplantingSummer2008	Flowering	AT4G13554	CHH	115	0.398549	1.0267e-05
Li Y, Huang Y, Bergelson J, Nordborg M, Borevitz JO. Association mapping of local climate-sensitive quantitative trait loci in Arabidopsis thaliana.	DTFplantingSummer2008	Flowering	AT4G26385	CHG	110	0.395822	1.86764e-05
Li Y, Huang Y, Bergelson J, Nordborg M, Borevitz JO. Association mapping of local climate-sensitive quantitative trait loci in Arabidopsis thaliana.	DTFplantingSummer2008	Flowering	AT5G00940	CHG	110	0.3906	2.45716e-05
Li Y, Huang Y, Bergelson J, Nordborg M, Borevitz JO. Association mapping of local climate-sensitive quantitative trait loci in Arabidopsis thaliana.	DTFplantingSummer2008	Flowering	AT5G00985	CHH	115	0.38026	2.76654e-05
Li Y, Huang Y, Bergelson J, Nordborg M, Borevitz JO. Association mapping of local climate-sensitive quantitative trait loci in Arabidopsis thaliana.	DTFplantingSummer2008	Flowering	AT5G07005	CG	111	0.43702	1.62204e-06
Li Y, Huang Y, Bergelson J, Nordborg M, Borevitz JO. Association mapping of local climate-sensitive quantitative trait loci in Arabidopsis thaliana.	DTFplantingSummer2008	Flowering	AT5G56365	CHG	102	0.39753	3.51551e-05
Li Y, Huang Y, Bergelson J, Nordborg M, Borevitz JO. Association mapping of local climate-sensitive quantitative trait loci in Arabidopsis thaliana.	DTFplantingSummer2009	Flowering	AT1G01270	CHG	164	0.31221	4.70416e-05
Li Y, Huang Y, Bergelson J, Nordborg M, Borevitz JO. Association mapping of local climate-sensitive quantitative trait loci in Arabidopsis thaliana.	DTFplantingSummer2009	Flowering	AT1G04077	CG	164	0.316323	3.68503e-05
Li Y, Huang Y, Bergelson J, Nordborg M, Borevitz JO. Association mapping of local climate-sensitive quantitative trait loci in Arabidopsis thaliana.	DTFplantingSummer2009	Flowering	AT1G05117	CG	158	0.3155	5.39298e-05
Li Y, Huang Y, Bergelson J, Nordborg M, Borevitz JO. Association mapping of local climate-sensitive quantitative trait loci in Arabidopsis thaliana.	DTFplantingSummer2009	Flowering	AT1G06347	CG	160	-0.358062	3.3398e-06
Li Y, Huang Y, Bergelson J, Nordborg M, Borevitz JO. Association mapping of local climate-sensitive quantitative trait loci in Arabidopsis thaliana.	DTFplantingSummer2009	Flowering	AT1G06353	CHG	164	-0.341976	7.4015e-06
Li Y, Huang Y, Bergelson J, Nordborg M, Borevitz JO. Association mapping of local climate-sensitive quantitative trait loci in Arabidopsis thaliana.	DTFplantingSummer2009	Flowering	AT1G06397	CG	164	0.319249	3.0908e-05
Li Y, Huang Y, Bergelson J, Nordborg M, Borevitz JO. Association mapping of local climate-sensitive quantitative trait loci in Arabidopsis thaliana.	DTFplantingSummer2009	Flowering	AT1G06663	CHG	155	-0.336824	1.82431e-05
Li Y, Huang Y, Bergelson J, Nordborg M, Borevitz JO. Association mapping of local climate-sensitive quantitative trait loci in Arabidopsis thaliana.	DTFplantingSummer2009	Flowering	AT1G06943	CHG	164	-0.318925	3.15191e-05
Li Y, Huang Y, Bergelson J, Nordborg M, Borevitz JO. Association mapping of local climate-sensitive quantitative trait loci in Arabidopsis thaliana.	DTFplantingSummer2009	Flowering	AT1G06973	CHG	163	-0.386792	3.39391e-07
Li Y, Huang Y, Bergelson J, Nordborg M, Borevitz JO. Association mapping of local climate-sensitive quantitative trait loci in Arabidopsis thaliana.	DTFplantingSummer2009	Flowering	AT1G06993	CHG	161	-0.361732	2.42005e-06
Li Y, Huang Y, Bergelson J, Nordborg M, Borevitz JO. Association mapping of local climate-sensitive quantitative trait loci in Arabidopsis thaliana.	DTFplantingSummer2009	Flowering	AT1G06997	CHG	164	-0.315572	3.85418e-05
Li Y, Huang Y, Bergelson J, Nordborg M, Borevitz JO. Association mapping of local climate-sensitive quantitative trait loci in Arabidopsis thaliana.	DTFplantingSummer2009	Flowering	AT1G07013	CG	164	-0.316896	3.56081e-05
Li Y, Huang Y, Bergelson J, Nordborg M, Borevitz JO. Association mapping of local climate-sensitive quantitative trait loci in Arabidopsis thaliana.	DTFplantingSummer2009	Flowering	AT1G07323	CHG	147	-0.394273	7.76614e-07
Li Y, Huang Y, Bergelson J, Nordborg M, Borevitz JO. Association mapping of local climate-sensitive quantitative trait loci in Arabidopsis thaliana.	DTFplantingSummer2009	Flowering	AT1G08517	CHH	159	-0.324505	3.00537e-05
Li Y, Huang Y, Bergelson J, Nordborg M, Borevitz JO. Association mapping of local climate-sensitive quantitative trait loci in Arabidopsis thaliana.	DTFplantingSummer2009	Flowering	AT1G08827	CG	164	0.336611	1.04784e-05
Li Y, Huang Y, Bergelson J, Nordborg M, Borevitz JO. Association mapping of local climate-sensitive quantitative trait loci in Arabidopsis thaliana.	DTFplantingSummer2009	Flowering	AT1G09993	CG	164	0.339348	8.78234e-06
Li Y, Huang Y, Bergelson J, Nordborg M, Borevitz JO. Association mapping of local climate-sensitive quantitative trait loci in Arabidopsis thaliana.	DTFplantingSummer2009	Flowering	AT2G01422	CHG	164	-0.352434	3.68837e-06
Li Y, Huang Y, Bergelson J, Nordborg M, Borevitz JO. Association mapping of local climate-sensitive quantitative trait loci in Arabidopsis thaliana.	DTFplantingSummer2009	Flowering	AT2G03885	CHG	164	-0.358657	2.40795e-06
Li Y, Huang Y, Bergelson J, Nordborg M, Borevitz JO. Association mapping of local climate-sensitive quantitative trait loci in Arabidopsis thaliana.	DTFplantingSummer2009	Flowering	AT2G04665	CHH	164	-0.325449	2.11632e-05
Li Y, Huang Y, Bergelson J, Nordborg M, Borevitz JO. Association mapping of local climate-sensitive quantitative trait loci in Arabidopsis thaliana.	DTFplantingSummer2009	Flowering	AT2G04855	CHG	164	-0.380469	5.02343e-07
Li Y, Huang Y, Bergelson J, Nordborg M, Borevitz JO. Association mapping of local climate-sensitive quantitative trait loci in Arabidopsis thaliana.	DTFplantingSummer2009	Flowering	AT2G04915	CHG	164	-0.331989	1.40658e-05
Li Y, Huang Y, Bergelson J, Nordborg M, Borevitz JO. Association mapping of local climate-sensitive quantitative trait loci in Arabidopsis thaliana.	DTFplantingSummer2009	Flowering	AT2G05465	CHG	161	-0.320434	3.41337e-05
Li Y, Huang Y, Bergelson J, Nordborg M, Borevitz JO. Association mapping of local climate-sensitive quantitative trait loci in Arabidopsis thaliana.	DTFplantingSummer2009	Flowering	AT2G05545	CHG	160	-0.340065	1.08434e-05
Li Y, Huang Y, Bergelson J, Nordborg M, Borevitz JO. Association mapping of local climate-sensitive quantitative trait loci in Arabidopsis thaliana.	DTFplantingSummer2009	Flowering	AT2G06002	CHG	164	-0.344547	6.2508e-06
Li Y, Huang Y, Bergelson J, Nordborg M, Borevitz JO. Association mapping of local climate-sensitive quantitative trait loci in Arabidopsis thaliana.	DTFplantingSummer2009	Flowering	AT2G06615	CHG	159	0.313865	5.60749e-05
Li Y, Huang Y, Bergelson J, Nordborg M, Borevitz JO. Association mapping of local climate-sensitive quantitative trait loci in Arabidopsis thaliana.	DTFplantingSummer2009	Flowering	AT2G06625	CHG	163	0.335068	1.23114e-05
Li Y, Huang Y, Bergelson J, Nordborg M, Borevitz JO. Association mapping of local climate-sensitive quantitative trait loci in Arabidopsis thaliana.	DTFplantingSummer2009	Flowering	AT2G07135	CHG	160	-0.32344	3.02136e-05
Li Y, Huang Y, Bergelson J, Nordborg M, Borevitz JO. Association mapping of local climate-sensitive quantitative trait loci in Arabidopsis thaliana.	DTFplantingSummer2009	Flowering	AT2G07970	CG	164	0.313396	4.386e-05
Li Y, Huang Y, Bergelson J, Nordborg M, Borevitz JO. Association mapping of local climate-sensitive quantitative trait loci in Arabidopsis thaliana.	DTFplantingSummer2009	Flowering	AT2G08085	CHG	164	-0.314328	4.15015e-05
Li Y, Huang Y, Bergelson J, Nordborg M, Borevitz JO. Association mapping of local climate-sensitive quantitative trait loci in Arabidopsis thaliana.	DTFplantingSummer2009	Flowering	AT2G08895	CHG	164	-0.381903	4.51337e-07
Li Y, Huang Y, Bergelson J, Nordborg M, Borevitz JO. Association mapping of local climate-sensitive quantitative trait loci in Arabidopsis thaliana.	DTFplantingSummer2009	Flowering	AT2G08920	CHG	157	0.32666	2.9738e-05
Li Y, Huang Y, Bergelson J, Nordborg M, Borevitz JO. Association mapping of local climate-sensitive quantitative trait loci in Arabidopsis thaliana.	DTFplantingSummer2009	Flowering	AT2G09120	CHH	163	-0.348973	4.98406e-06
Li Y, Huang Y, Bergelson J, Nordborg M, Borevitz JO. Association mapping of local climate-sensitive quantitative trait loci in Arabidopsis thaliana.	DTFplantingSummer2009	Flowering	AT2G09555	CHH	164	-0.309941	5.374e-05
Li Y, Huang Y, Bergelson J, Nordborg M, Borevitz JO. Association mapping of local climate-sensitive quantitative trait loci in Arabidopsis thaliana.	DTFplantingSummer2009	Flowering	AT2G32698	CG	163	-0.341245	8.28288e-06
Li Y, Huang Y, Bergelson J, Nordborg M, Borevitz JO. Association mapping of local climate-sensitive quantitative trait loci in Arabidopsis thaliana.	DTFplantingSummer2009	Flowering	AT3G01905	CG	164	0.335616	1.11688e-05
Li Y, Huang Y, Bergelson J, Nordborg M, Borevitz JO. Association mapping of local climate-sensitive quantitative trait loci in Arabidopsis thaliana.	DTFplantingSummer2009	Flowering	AT3G03605	CG	164	0.380497	5.01288e-07
Li Y, Huang Y, Bergelson J, Nordborg M, Borevitz JO. Association mapping of local climate-sensitive quantitative trait loci in Arabidopsis thaliana.	DTFplantingSummer2009	Flowering	AT3G03605	CHG	164	0.35293	3.56615e-06
Li Y, Huang Y, Bergelson J, Nordborg M, Borevitz JO. Association mapping of local climate-sensitive quantitative trait loci in Arabidopsis thaliana.	DTFplantingSummer2009	Flowering	AT3G04395	CHG	163	-0.320269	3.07585e-05
Li Y, Huang Y, Bergelson J, Nordborg M, Borevitz JO. Association mapping of local climate-sensitive quantitative trait loci in Arabidopsis thaliana.	DTFplantingSummer2009	Flowering	AT3G04935	CHG	164	-0.392572	2.00174e-07
Li Y, Huang Y, Bergelson J, Nordborg M, Borevitz JO. Association mapping of local climate-sensitive quantitative trait loci in Arabidopsis thaliana.	DTFplantingSummer2009	Flowering	AT3G04935	CHH	164	-0.315048	3.97629e-05
Li Y, Huang Y, Bergelson J, Nordborg M, Borevitz JO. Association mapping of local climate-sensitive quantitative trait loci in Arabidopsis thaliana.	DTFplantingSummer2009	Flowering	AT3G04955	CHG	164	-0.387874	2.87361e-07
Li Y, Huang Y, Bergelson J, Nordborg M, Borevitz JO. Association mapping of local climate-sensitive quantitative trait loci in Arabidopsis thaliana.	DTFplantingSummer2009	Flowering	AT3G04955	CHH	164	-0.311114	5.0171e-05
Li Y, Huang Y, Bergelson J, Nordborg M, Borevitz JO. Association mapping of local climate-sensitive quantitative trait loci in Arabidopsis thaliana.	DTFplantingSummer2009	Flowering	AT3G05665	CHG	164	-0.348177	4.91205e-06
Li Y, Huang Y, Bergelson J, Nordborg M, Borevitz JO. Association mapping of local climate-sensitive quantitative trait loci in Arabidopsis thaliana.	DTFplantingSummer2009	Flowering	AT3G06955	CG	163	-0.365501	1.60626e-06
Li Y, Huang Y, Bergelson J, Nordborg M, Borevitz JO. Association mapping of local climate-sensitive quantitative trait loci in Arabidopsis thaliana.	DTFplantingSummer2009	Flowering	AT3G08495	CHG	164	-0.351902	3.82373e-06
Li Y, Huang Y, Bergelson J, Nordborg M, Borevitz JO. Association mapping of local climate-sensitive quantitative trait loci in Arabidopsis thaliana.	DTFplantingSummer2009	Flowering	AT3G09825	CHG	164	-0.310751	5.12536e-05
Li Y, Huang Y, Bergelson J, Nordborg M, Borevitz JO. Association mapping of local climate-sensitive quantitative trait loci in Arabidopsis thaliana.	DTFplantingSummer2009	Flowering	AT3G09835	CHG	164	-0.330713	1.52436e-05
Li Y, Huang Y, Bergelson J, Nordborg M, Borevitz JO. Association mapping of local climate-sensitive quantitative trait loci in Arabidopsis thaliana.	DTFplantingSummer2009	Flowering	AT3G09835	CHH	164	-0.319936	2.96489e-05
Li Y, Huang Y, Bergelson J, Nordborg M, Borevitz JO. Association mapping of local climate-sensitive quantitative trait loci in Arabidopsis thaliana.	DTFplantingSummer2009	Flowering	AT3G09845	CHG	164	-0.350134	4.30808e-06
Li Y, Huang Y, Bergelson J, Nordborg M, Borevitz JO. Association mapping of local climate-sensitive quantitative trait loci in Arabidopsis thaliana.	DTFplantingSummer2009	Flowering	AT3G09845	CHH	164	-0.312386	4.65559e-05
Li Y, Huang Y, Bergelson J, Nordborg M, Borevitz JO. Association mapping of local climate-sensitive quantitative trait loci in Arabidopsis thaliana.	DTFplantingSummer2009	Flowering	AT3G26612	CHG	164	-0.339799	8.52949e-06
Li Y, Huang Y, Bergelson J, Nordborg M, Borevitz JO. Association mapping of local climate-sensitive quantitative trait loci in Arabidopsis thaliana.	DTFplantingSummer2009	Flowering	AT3G26612	CHH	164	-0.317774	3.37806e-05
Li Y, Huang Y, Bergelson J, Nordborg M, Borevitz JO. Association mapping of local climate-sensitive quantitative trait loci in Arabidopsis thaliana.	DTFplantingSummer2009	Flowering	AT3G48057	CHG	164	-0.312036	4.75246e-05
Li Y, Huang Y, Bergelson J, Nordborg M, Borevitz JO. Association mapping of local climate-sensitive quantitative trait loci in Arabidopsis thaliana.	DTFplantingSummer2009	Flowering	AT4G01533	CHG	160	-0.32262	3.17313e-05
Li Y, Huang Y, Bergelson J, Nordborg M, Borevitz JO. Association mapping of local climate-sensitive quantitative trait loci in Arabidopsis thaliana.	DTFplantingSummer2009	Flowering	AT4G04315	CHG	164	-0.362039	1.90268e-06
Li Y, Huang Y, Bergelson J, Nordborg M, Borevitz JO. Association mapping of local climate-sensitive quantitative trait loci in Arabidopsis thaliana.	DTFplantingSummer2009	Flowering	AT4G04835	CHG	157	-0.349877	7.06547e-06
Li Y, Huang Y, Bergelson J, Nordborg M, Borevitz JO. Association mapping of local climate-sensitive quantitative trait loci in Arabidopsis thaliana.	DTFplantingSummer2009	Flowering	AT4G04945	CHH	164	-0.353745	3.37396e-06
Li Y, Huang Y, Bergelson J, Nordborg M, Borevitz JO. Association mapping of local climate-sensitive quantitative trait loci in Arabidopsis thaliana.	DTFplantingSummer2009	Flowering	AT4G05850	CG	148	-0.409616	2.34593e-07
Li Y, Huang Y, Bergelson J, Nordborg M, Borevitz JO. Association mapping of local climate-sensitive quantitative trait loci in Arabidopsis thaliana.	DTFplantingSummer2009	Flowering	AT4G06665	CG	164	0.375949	7.01724e-07
Li Y, Huang Y, Bergelson J, Nordborg M, Borevitz JO. Association mapping of local climate-sensitive quantitative trait loci in Arabidopsis thaliana.	DTFplantingSummer2009	Flowering	AT4G07295	CG	164	-0.336366	1.06449e-05
Li Y, Huang Y, Bergelson J, Nordborg M, Borevitz JO. Association mapping of local climate-sensitive quantitative trait loci in Arabidopsis thaliana.	DTFplantingSummer2009	Flowering	AT4G07295	CHG	164	-0.384249	3.78379e-07
Li Y, Huang Y, Bergelson J, Nordborg M, Borevitz JO. Association mapping of local climate-sensitive quantitative trait loci in Arabidopsis thaliana.	DTFplantingSummer2009	Flowering	AT4G07300	CHG	164	-0.390203	2.40379e-07
Li Y, Huang Y, Bergelson J, Nordborg M, Borevitz JO. Association mapping of local climate-sensitive quantitative trait loci in Arabidopsis thaliana.	DTFplantingSummer2009	Flowering	AT4G13564	CHG	158	-0.330408	2.23637e-05
Li Y, Huang Y, Bergelson J, Nordborg M, Borevitz JO. Association mapping of local climate-sensitive quantitative trait loci in Arabidopsis thaliana.	DTFplantingSummer2009	Flowering	AT4G34071	CG	163	-0.314223	4.41123e-05
Li Y, Huang Y, Bergelson J, Nordborg M, Borevitz JO. Association mapping of local climate-sensitive quantitative trait loci in Arabidopsis thaliana.	DTFplantingSummer2009	Flowering	AT5G00840	CHH	149	0.33753	2.55835e-05
Li Y, Huang Y, Bergelson J, Nordborg M, Borevitz JO. Association mapping of local climate-sensitive quantitative trait loci in Arabidopsis thaliana.	DTFplantingSummer2009	Flowering	AT5G02935	CG	164	-0.313197	4.43781e-05
Li Y, Huang Y, Bergelson J, Nordborg M, Borevitz JO. Association mapping of local climate-sensitive quantitative trait loci in Arabidopsis thaliana.	DTFplantingSummer2009	Flowering	AT5G02935	CHH	164	-0.369354	1.13256e-06
Li Y, Huang Y, Bergelson J, Nordborg M, Borevitz JO. Association mapping of local climate-sensitive quantitative trait loci in Arabidopsis thaliana.	DTFplantingSummer2009	Flowering	AT5G03635	CG	164	0.318156	3.30134e-05
Li Y, Huang Y, Bergelson J, Nordborg M, Borevitz JO. Association mapping of local climate-sensitive quantitative trait loci in Arabidopsis thaliana.	DTFplantingSummer2009	Flowering	AT5G04575	CHG	164	-0.319871	2.97666e-05
Li Y, Huang Y, Bergelson J, Nordborg M, Borevitz JO. Association mapping of local climate-sensitive quantitative trait loci in Arabidopsis thaliana.	DTFplantingSummer2009	Flowering	AT5G04585	CG	164	-0.354856	3.12769e-06
Li Y, Huang Y, Bergelson J, Nordborg M, Borevitz JO. Association mapping of local climate-sensitive quantitative trait loci in Arabidopsis thaliana.	DTFplantingSummer2009	Flowering	AT5G04905	CHG	164	-0.363681	1.69541e-06
Li Y, Huang Y, Bergelson J, Nordborg M, Borevitz JO. Association mapping of local climate-sensitive quantitative trait loci in Arabidopsis thaliana.	DTFplantingSummer2009	Flowering	AT5G04925	CHG	162	-0.390528	2.78248e-07
Li Y, Huang Y, Bergelson J, Nordborg M, Borevitz JO. Association mapping of local climate-sensitive quantitative trait loci in Arabidopsis thaliana.	DTFplantingSummer2009	Flowering	AT5G05525	CG	156	0.356339	4.97913e-06
Li Y, Huang Y, Bergelson J, Nordborg M, Borevitz JO. Association mapping of local climate-sensitive quantitative trait loci in Arabidopsis thaliana.	DTFplantingSummer2009	Flowering	AT5G07005	CG	158	0.329423	2.37369e-05
Li Y, Huang Y, Bergelson J, Nordborg M, Borevitz JO. Association mapping of local climate-sensitive quantitative trait loci in Arabidopsis thaliana.	DTFplantingSummer2009	Flowering	AT5G07875	CHG	163	-0.393448	2.04014e-07
Li Y, Huang Y, Bergelson J, Nordborg M, Borevitz JO. Association mapping of local climate-sensitive quantitative trait loci in Arabidopsis thaliana.	DTFplantingSummer2009	Flowering	AT5G28824	CHG	164	-0.327149	1.90487e-05
Li Y, Huang Y, Bergelson J, Nordborg M, Borevitz JO. Association mapping of local climate-sensitive quantitative trait loci in Arabidopsis thaliana.	DTFplantingSummerLocSweden2009	Flowering	AT1G20375	CHG	152	0.321311	5.43133e-05
Li Y, Huang Y, Bergelson J, Nordborg M, Borevitz JO. Association mapping of local climate-sensitive quantitative trait loci in Arabidopsis thaliana.	DTFplantingSummerLocSweden2009	Flowering	AT1G22403	CHG	155	0.316381	6.05789e-05
Li Y, Huang Y, Bergelson J, Nordborg M, Borevitz JO. Association mapping of local climate-sensitive quantitative trait loci in Arabidopsis thaliana.	DTFplantingSummerLocSweden2009	Flowering	AT1G22403	CHH	155	0.356215	5.38831e-06
Li Y, Huang Y, Bergelson J, Nordborg M, Borevitz JO. Association mapping of local climate-sensitive quantitative trait loci in Arabidopsis thaliana.	DTFplantingSummerLocSweden2009	Flowering	AT2G09555	CHG	164	0.334578	1.19346e-05
Li Y, Huang Y, Bergelson J, Nordborg M, Borevitz JO. Association mapping of local climate-sensitive quantitative trait loci in Arabidopsis thaliana.	DTFplantingSummerLocSweden2009	Flowering	AT2G31585	CG	164	0.311959	4.77423e-05
Li Y, Huang Y, Bergelson J, Nordborg M, Borevitz JO. Association mapping of local climate-sensitive quantitative trait loci in Arabidopsis thaliana.	DTFplantingSummerLocSweden2009	Flowering	AT2G31585	CHH	164	0.349363	4.53707e-06
Li Y, Huang Y, Bergelson J, Nordborg M, Borevitz JO. Association mapping of local climate-sensitive quantitative trait loci in Arabidopsis thaliana.	DTFplantingSummerLocSweden2009	Flowering	AT3G02215	CHG	164	0.329383	1.65705e-05
Li Y, Huang Y, Bergelson J, Nordborg M, Borevitz JO. Association mapping of local climate-sensitive quantitative trait loci in Arabidopsis thaliana.	DTFplantingSummerLocSweden2009	Flowering	AT3G02665	CG	164	0.308509	5.84194e-05
Li Y, Huang Y, Bergelson J, Nordborg M, Borevitz JO. Association mapping of local climate-sensitive quantitative trait loci in Arabidopsis thaliana.	DTFplantingSummerLocSweden2009	Flowering	AT3G15585	CHG	149	0.39812	4.95128e-07
Li Y, Huang Y, Bergelson J, Nordborg M, Borevitz JO. Association mapping of local climate-sensitive quantitative trait loci in Arabidopsis thaliana.	DTFplantingSummerLocSweden2009	Flowering	AT3G50835	CHG	156	0.361564	3.52681e-06
Li Y, Huang Y, Bergelson J, Nordborg M, Borevitz JO. Association mapping of local climate-sensitive quantitative trait loci in Arabidopsis thaliana.	DTFplantingSummerLocSweden2009	Flowering	AT4G07300	CG	160	0.360758	2.78219e-06
Li Y, Huang Y, Bergelson J, Nordborg M, Borevitz JO. Association mapping of local climate-sensitive quantitative trait loci in Arabidopsis thaliana.	DTFplantingSummerLocSweden2009	Flowering	AT5G03965	CHH	162	0.339943	9.60856e-06
Li Y, Huang Y, Bergelson J, Nordborg M, Borevitz JO. Association mapping of local climate-sensitive quantitative trait loci in Arabidopsis thaliana.	DTFplantingSummerLocSweden2009	Flowering	AT5G06875	CHG	163	0.331408	1.55089e-05
Li Y, Huang Y, Bergelson J, Nordborg M, Borevitz JO. Association mapping of local climate-sensitive quantitative trait loci in Arabidopsis thaliana.	DTFplantingSummerLocSweden2009	Flowering	AT5G06875	CHH	164	0.324906	2.18845e-05
Li Y, Huang Y, Bergelson J, Nordborg M, Borevitz JO. Association mapping of local climate-sensitive quantitative trait loci in Arabidopsis thaliana.	DTF spain 2008 (1st experiment)	Flowering	AT2G04685	CG	116	-0.402025	7.7027e-06
Li Y, Huang Y, Bergelson J, Nordborg M, Borevitz JO. Association mapping of local climate-sensitive quantitative trait loci in Arabidopsis thaliana.	DTF spain 2008 (1st experiment)	Flowering	AT2G04685	CHG	115	-0.397158	1.10942e-05
Li Y, Huang Y, Bergelson J, Nordborg M, Borevitz JO. Association mapping of local climate-sensitive quantitative trait loci in Arabidopsis thaliana.	DTF spain 2008 (1st experiment)	Flowering	AT2G07645	CG	115	-0.426601	1.99408e-06
Li Y, Huang Y, Bergelson J, Nordborg M, Borevitz JO. Association mapping of local climate-sensitive quantitative trait loci in Arabidopsis thaliana.	DTF spain 2008 (1st experiment)	Flowering	AT2G08895	CHG	116	-0.385751	1.89948e-05
Li Y, Huang Y, Bergelson J, Nordborg M, Borevitz JO. Association mapping of local climate-sensitive quantitative trait loci in Arabidopsis thaliana.	DTF spain 2008 (1st experiment)	Flowering	AT3G04935	CHH	116	-0.382219	2.29621e-05
Li Y, Huang Y, Bergelson J, Nordborg M, Borevitz JO. Association mapping of local climate-sensitive quantitative trait loci in Arabidopsis thaliana.	DTF spain 2008 (1st experiment)	Flowering	AT3G04955	CHH	116	-0.374474	3.45415e-05
Li Y, Huang Y, Bergelson J, Nordborg M, Borevitz JO. Association mapping of local climate-sensitive quantitative trait loci in Arabidopsis thaliana.	DTF spain 2008 (1st experiment)	Flowering	AT3G06955	CHG	116	-0.417689	3.0861e-06
Li Y, Huang Y, Bergelson J, Nordborg M, Borevitz JO. Association mapping of local climate-sensitive quantitative trait loci in Arabidopsis thaliana.	DTF spain 2008 (1st experiment)	Flowering	AT5G04925	CHG	115	-0.399261	9.86607e-06
Li Y, Huang Y, Bergelson J, Nordborg M, Borevitz JO. Association mapping of local climate-sensitive quantitative trait loci in Arabidopsis thaliana.	DTF spain 2008 (2nd experiment)	Flowering	AT1G08283	CHG	115	0.369308	4.87214e-05
Li Y, Huang Y, Bergelson J, Nordborg M, Borevitz JO. Association mapping of local climate-sensitive quantitative trait loci in Arabidopsis thaliana.	DTF spain 2008 (2nd experiment)	Flowering	AT2G04685	CG	116	-0.367453	4.95749e-05
Li Y, Huang Y, Bergelson J, Nordborg M, Borevitz JO. Association mapping of local climate-sensitive quantitative trait loci in Arabidopsis thaliana.	DTF spain 2008 (2nd experiment)	Flowering	AT2G04685	CHG	115	-0.387247	1.90759e-05
Li Y, Huang Y, Bergelson J, Nordborg M, Borevitz JO. Association mapping of local climate-sensitive quantitative trait loci in Arabidopsis thaliana.	DTF spain 2008 (2nd experiment)	Flowering	AT2G05695	CHG	114	-0.370092	5.06019e-05
Li Y, Huang Y, Bergelson J, Nordborg M, Borevitz JO. Association mapping of local climate-sensitive quantitative trait loci in Arabidopsis thaliana.	DTF spain 2008 (2nd experiment)	Flowering	AT2G07645	CHG	110	-0.416993	5.85123e-06
Li Y, Huang Y, Bergelson J, Nordborg M, Borevitz JO. Association mapping of local climate-sensitive quantitative trait loci in Arabidopsis thaliana.	DTF spain 2008 (2nd experiment)	Flowering	AT2G21570	CHG	110	0.379235	4.39404e-05
Li Y, Huang Y, Bergelson J, Nordborg M, Borevitz JO. Association mapping of local climate-sensitive quantitative trait loci in Arabidopsis thaliana.	DTF spain 2008 (2nd experiment)	Flowering	AT2G32698	CG	115	-0.384298	2.23393e-05
Li Y, Huang Y, Bergelson J, Nordborg M, Borevitz JO. Association mapping of local climate-sensitive quantitative trait loci in Arabidopsis thaliana.	DTF spain 2008 (2nd experiment)	Flowering	AT2G43137	CG	114	0.386301	2.1849e-05
Li Y, Huang Y, Bergelson J, Nordborg M, Borevitz JO. Association mapping of local climate-sensitive quantitative trait loci in Arabidopsis thaliana.	DTF spain 2008 (2nd experiment)	Flowering	AT3G05465	CHG	115	0.408925	5.69677e-06
Li Y, Huang Y, Bergelson J, Nordborg M, Borevitz JO. Association mapping of local climate-sensitive quantitative trait loci in Arabidopsis thaliana.	DTF spain 2008 (2nd experiment)	Flowering	AT3G06095	CG	112	-0.415538	5.21166e-06
Li Y, Huang Y, Bergelson J, Nordborg M, Borevitz JO. Association mapping of local climate-sensitive quantitative trait loci in Arabidopsis thaliana.	DTF spain 2008 (2nd experiment)	Flowering	AT3G06955	CHG	116	-0.394489	1.17685e-05
Li Y, Huang Y, Bergelson J, Nordborg M, Borevitz JO. Association mapping of local climate-sensitive quantitative trait loci in Arabidopsis thaliana.	DTF spain 2008 (2nd experiment)	Flowering	AT3G09825	CHG	116	-0.36981	4.39531e-05
Li Y, Huang Y, Bergelson J, Nordborg M, Borevitz JO. Association mapping of local climate-sensitive quantitative trait loci in Arabidopsis thaliana.	DTF spain 2008 (2nd experiment)	Flowering	AT3G09835	CHG	116	-0.366194	5.28456e-05
Li Y, Huang Y, Bergelson J, Nordborg M, Borevitz JO. Association mapping of local climate-sensitive quantitative trait loci in Arabidopsis thaliana.	DTF spain 2008 (2nd experiment)	Flowering	AT3G09845	CHG	116	-0.373306	3.67031e-05
Li Y, Huang Y, Bergelson J, Nordborg M, Borevitz JO. Association mapping of local climate-sensitive quantitative trait loci in Arabidopsis thaliana.	DTF spain 2008 (2nd experiment)	Flowering	AT4G13554	CG	115	0.423461	2.41341e-06
Li Y, Huang Y, Bergelson J, Nordborg M, Borevitz JO. Association mapping of local climate-sensitive quantitative trait loci in Arabidopsis thaliana.	DTF spain 2008 (2nd experiment)	Flowering	AT4G13554	CHH	115	0.398986	1.0019e-05
Li Y, Huang Y, Bergelson J, Nordborg M, Borevitz JO. Association mapping of local climate-sensitive quantitative trait loci in Arabidopsis thaliana.	DTF spain 2008 (2nd experiment)	Flowering	AT5G00940	CHG	110	0.400971	1.41851e-05
Li Y, Huang Y, Bergelson J, Nordborg M, Borevitz JO. Association mapping of local climate-sensitive quantitative trait loci in Arabidopsis thaliana.	DTF spain 2008 (2nd experiment)	Flowering	AT5G07005	CG	111	0.427726	2.83542e-06
Li Y, Huang Y, Bergelson J, Nordborg M, Borevitz JO. Association mapping of local climate-sensitive quantitative trait loci in Arabidopsis thaliana.	DTF spain 2008 (2nd experiment)	Flowering	AT5G09435	CG	116	0.373826	3.57254e-05
Li Y, Huang Y, Bergelson J, Nordborg M, Borevitz JO. Association mapping of local climate-sensitive quantitative trait loci in Arabidopsis thaliana.	DTF spain 2008 (2nd experiment)	Flowering	AT5G09435	CHH	116	0.370786	4.1803e-05
Li Y, Huang Y, Bergelson J, Nordborg M, Borevitz JO. Association mapping of local climate-sensitive quantitative trait loci in Arabidopsis thaliana.	DTF spain 2008 (2nd experiment)	Flowering	AT5G53487	CG	101	0.44287	3.52541e-06
Li Y, Huang Y, Bergelson J, Nordborg M, Borevitz JO. Association mapping of local climate-sensitive quantitative trait loci in Arabidopsis thaliana.	DTF spain 2009 (1st experiment)	Flowering	AT1G05117	CG	158	0.314302	5.77681e-05
Li Y, Huang Y, Bergelson J, Nordborg M, Borevitz JO. Association mapping of local climate-sensitive quantitative trait loci in Arabidopsis thaliana.	DTF spain 2009 (1st experiment)	Flowering	AT1G05117	CHG	142	0.365108	7.91288e-06
Li Y, Huang Y, Bergelson J, Nordborg M, Borevitz JO. Association mapping of local climate-sensitive quantitative trait loci in Arabidopsis thaliana.	DTF spain 2009 (1st experiment)	Flowering	AT1G06353	CHG	164	-0.347435	5.16143e-06
Li Y, Huang Y, Bergelson J, Nordborg M, Borevitz JO. Association mapping of local climate-sensitive quantitative trait loci in Arabidopsis thaliana.	DTF spain 2009 (1st experiment)	Flowering	AT1G06943	CHG	164	-0.32417	2.28986e-05
Li Y, Huang Y, Bergelson J, Nordborg M, Borevitz JO. Association mapping of local climate-sensitive quantitative trait loci in Arabidopsis thaliana.	DTF spain 2009 (1st experiment)	Flowering	AT1G06973	CHG	163	-0.320549	3.02449e-05
Li Y, Huang Y, Bergelson J, Nordborg M, Borevitz JO. Association mapping of local climate-sensitive quantitative trait loci in Arabidopsis thaliana.	DTF spain 2009 (1st experiment)	Flowering	AT1G06993	CHG	161	-0.317855	3.9777e-05
Li Y, Huang Y, Bergelson J, Nordborg M, Borevitz JO. Association mapping of local climate-sensitive quantitative trait loci in Arabidopsis thaliana.	DTF spain 2009 (1st experiment)	Flowering	AT1G70185	CHG	149	0.331528	3.62517e-05
Li Y, Huang Y, Bergelson J, Nordborg M, Borevitz JO. Association mapping of local climate-sensitive quantitative trait loci in Arabidopsis thaliana.	DTF spain 2009 (1st experiment)	Flowering	AT2G01422	CG	164	-0.39008	2.42663e-07
Li Y, Huang Y, Bergelson J, Nordborg M, Borevitz JO. Association mapping of local climate-sensitive quantitative trait loci in Arabidopsis thaliana.	DTF spain 2009 (1st experiment)	Flowering	AT2G03885	CHG	164	-0.378171	5.95794e-07
Li Y, Huang Y, Bergelson J, Nordborg M, Borevitz JO. Association mapping of local climate-sensitive quantitative trait loci in Arabidopsis thaliana.	DTF spain 2009 (1st experiment)	Flowering	AT2G04075	CG	163	-0.355633	3.18232e-06
Li Y, Huang Y, Bergelson J, Nordborg M, Borevitz JO. Association mapping of local climate-sensitive quantitative trait loci in Arabidopsis thaliana.	DTF spain 2009 (1st experiment)	Flowering	AT2G04085	CG	164	-0.317838	3.36502e-05
Li Y, Huang Y, Bergelson J, Nordborg M, Borevitz JO. Association mapping of local climate-sensitive quantitative trait loci in Arabidopsis thaliana.	DTF spain 2009 (1st experiment)	Flowering	AT2G04685	CG	163	-0.348937	4.99607e-06
Li Y, Huang Y, Bergelson J, Nordborg M, Borevitz JO. Association mapping of local climate-sensitive quantitative trait loci in Arabidopsis thaliana.	DTF spain 2009 (1st experiment)	Flowering	AT2G05015	CHG	162	-0.358596	2.79109e-06
Li Y, Huang Y, Bergelson J, Nordborg M, Borevitz JO. Association mapping of local climate-sensitive quantitative trait loci in Arabidopsis thaliana.	DTF spain 2009 (1st experiment)	Flowering	AT2G07645	CHG	156	-0.38364	7.66875e-07
Li Y, Huang Y, Bergelson J, Nordborg M, Borevitz JO. Association mapping of local climate-sensitive quantitative trait loci in Arabidopsis thaliana.	DTF spain 2009 (1st experiment)	Flowering	AT2G08895	CHG	164	-0.360272	2.1526e-06
Li Y, Huang Y, Bergelson J, Nordborg M, Borevitz JO. Association mapping of local climate-sensitive quantitative trait loci in Arabidopsis thaliana.	DTF spain 2009 (1st experiment)	Flowering	AT2G09555	CHG	164	-0.364163	1.63881e-06
Li Y, Huang Y, Bergelson J, Nordborg M, Borevitz JO. Association mapping of local climate-sensitive quantitative trait loci in Arabidopsis thaliana.	DTF spain 2009 (1st experiment)	Flowering	AT3G01835	CG	155	-0.320245	4.85997e-05
Li Y, Huang Y, Bergelson J, Nordborg M, Borevitz JO. Association mapping of local climate-sensitive quantitative trait loci in Arabidopsis thaliana.	DTF spain 2009 (1st experiment)	Flowering	AT3G02315	CHH	159	0.390007	3.74072e-07
Li Y, Huang Y, Bergelson J, Nordborg M, Borevitz JO. Association mapping of local climate-sensitive quantitative trait loci in Arabidopsis thaliana.	DTF spain 2009 (1st experiment)	Flowering	AT3G04935	CG	164	-0.359253	2.31046e-06
Li Y, Huang Y, Bergelson J, Nordborg M, Borevitz JO. Association mapping of local climate-sensitive quantitative trait loci in Arabidopsis thaliana.	DTF spain 2009 (1st experiment)	Flowering	AT3G04955	CG	164	-0.367148	1.32616e-06
Li Y, Huang Y, Bergelson J, Nordborg M, Borevitz JO. Association mapping of local climate-sensitive quantitative trait loci in Arabidopsis thaliana.	DTF spain 2009 (1st experiment)	Flowering	AT3G06955	CHG	163	-0.336501	1.12383e-05
Li Y, Huang Y, Bergelson J, Nordborg M, Borevitz JO. Association mapping of local climate-sensitive quantitative trait loci in Arabidopsis thaliana.	DTF spain 2009 (1st experiment)	Flowering	AT3G08105	CHG	164	0.311164	5.00256e-05
Li Y, Huang Y, Bergelson J, Nordborg M, Borevitz JO. Association mapping of local climate-sensitive quantitative trait loci in Arabidopsis thaliana.	DTF spain 2009 (1st experiment)	Flowering	AT3G08295	CHG	163	-0.340429	8.73232e-06
Li Y, Huang Y, Bergelson J, Nordborg M, Borevitz JO. Association mapping of local climate-sensitive quantitative trait loci in Arabidopsis thaliana.	DTF spain 2009 (1st experiment)	Flowering	AT3G09825	CG	164	-0.353501	3.43039e-06
Li Y, Huang Y, Bergelson J, Nordborg M, Borevitz JO. Association mapping of local climate-sensitive quantitative trait loci in Arabidopsis thaliana.	DTF spain 2009 (1st experiment)	Flowering	AT3G09825	CHG	164	-0.358961	2.35771e-06
Li Y, Huang Y, Bergelson J, Nordborg M, Borevitz JO. Association mapping of local climate-sensitive quantitative trait loci in Arabidopsis thaliana.	DTF spain 2009 (1st experiment)	Flowering	AT3G09835	CG	164	-0.341393	7.68866e-06
Li Y, Huang Y, Bergelson J, Nordborg M, Borevitz JO. Association mapping of local climate-sensitive quantitative trait loci in Arabidopsis thaliana.	DTF spain 2009 (1st experiment)	Flowering	AT3G09835	CHG	164	-0.385706	3.38892e-07
Li Y, Huang Y, Bergelson J, Nordborg M, Borevitz JO. Association mapping of local climate-sensitive quantitative trait loci in Arabidopsis thaliana.	DTF spain 2009 (1st experiment)	Flowering	AT3G09835	CHH	164	-0.315224	3.93478e-05
Li Y, Huang Y, Bergelson J, Nordborg M, Borevitz JO. Association mapping of local climate-sensitive quantitative trait loci in Arabidopsis thaliana.	DTF spain 2009 (1st experiment)	Flowering	AT3G09845	CG	164	-0.330465	1.54834e-05
Li Y, Huang Y, Bergelson J, Nordborg M, Borevitz JO. Association mapping of local climate-sensitive quantitative trait loci in Arabidopsis thaliana.	DTF spain 2009 (1st experiment)	Flowering	AT3G09845	CHH	164	-0.329335	1.66204e-05
Li Y, Huang Y, Bergelson J, Nordborg M, Borevitz JO. Association mapping of local climate-sensitive quantitative trait loci in Arabidopsis thaliana.	DTF spain 2009 (1st experiment)	Flowering	AT4G04315	CHG	164	-0.31802	3.32839e-05
Li Y, Huang Y, Bergelson J, Nordborg M, Borevitz JO. Association mapping of local climate-sensitive quantitative trait loci in Arabidopsis thaliana.	DTF spain 2009 (1st experiment)	Flowering	AT4G04945	CHG	164	-0.38457	3.69329e-07
Li Y, Huang Y, Bergelson J, Nordborg M, Borevitz JO. Association mapping of local climate-sensitive quantitative trait loci in Arabidopsis thaliana.	DTF spain 2009 (1st experiment)	Flowering	AT4G04945	CHH	164	-0.30903	5.66749e-05
Li Y, Huang Y, Bergelson J, Nordborg M, Borevitz JO. Association mapping of local climate-sensitive quantitative trait loci in Arabidopsis thaliana.	DTF spain 2009 (1st experiment)	Flowering	AT4G05455	CHG	164	-0.331973	1.40804e-05
Li Y, Huang Y, Bergelson J, Nordborg M, Borevitz JO. Association mapping of local climate-sensitive quantitative trait loci in Arabidopsis thaliana.	DTF spain 2009 (1st experiment)	Flowering	AT4G05850	CG	148	-0.334889	3.17776e-05
Li Y, Huang Y, Bergelson J, Nordborg M, Borevitz JO. Association mapping of local climate-sensitive quantitative trait loci in Arabidopsis thaliana.	DTF spain 2009 (1st experiment)	Flowering	AT4G05855	CHG	151	-0.350211	1.04273e-05
Li Y, Huang Y, Bergelson J, Nordborg M, Borevitz JO. Association mapping of local climate-sensitive quantitative trait loci in Arabidopsis thaliana.	DTF spain 2009 (1st experiment)	Flowering	AT4G06145	CHH	163	0.310329	5.54189e-05
Li Y, Huang Y, Bergelson J, Nordborg M, Borevitz JO. Association mapping of local climate-sensitive quantitative trait loci in Arabidopsis thaliana.	DTF spain 2009 (1st experiment)	Flowering	AT4G07295	CG	164	-0.330173	1.57699e-05
Li Y, Huang Y, Bergelson J, Nordborg M, Borevitz JO. Association mapping of local climate-sensitive quantitative trait loci in Arabidopsis thaliana.	DTF spain 2009 (1st experiment)	Flowering	AT4G07295	CHG	164	-0.318793	3.17708e-05
Li Y, Huang Y, Bergelson J, Nordborg M, Borevitz JO. Association mapping of local climate-sensitive quantitative trait loci in Arabidopsis thaliana.	DTF spain 2009 (1st experiment)	Flowering	AT4G07300	CG	160	-0.384896	5.02403e-07
Li Y, Huang Y, Bergelson J, Nordborg M, Borevitz JO. Association mapping of local climate-sensitive quantitative trait loci in Arabidopsis thaliana.	DTF spain 2009 (1st experiment)	Flowering	AT4G07300	CHG	164	-0.313774	4.28889e-05
Li Y, Huang Y, Bergelson J, Nordborg M, Borevitz JO. Association mapping of local climate-sensitive quantitative trait loci in Arabidopsis thaliana.	DTF spain 2009 (1st experiment)	Flowering	AT4G34071	CG	163	-0.317203	3.69669e-05
Li Y, Huang Y, Bergelson J, Nordborg M, Borevitz JO. Association mapping of local climate-sensitive quantitative trait loci in Arabidopsis thaliana.	DTF spain 2009 (1st experiment)	Flowering	AT4G34071	CHG	163	-0.322788	2.64076e-05
Li Y, Huang Y, Bergelson J, Nordborg M, Borevitz JO. Association mapping of local climate-sensitive quantitative trait loci in Arabidopsis thaliana.	DTF spain 2009 (1st experiment)	Flowering	AT5G00960	CHG	160	-0.313381	5.45945e-05
Li Y, Huang Y, Bergelson J, Nordborg M, Borevitz JO. Association mapping of local climate-sensitive quantitative trait loci in Arabidopsis thaliana.	DTF spain 2009 (1st experiment)	Flowering	AT5G04585	CG	164	-0.319785	2.99212e-05
Li Y, Huang Y, Bergelson J, Nordborg M, Borevitz JO. Association mapping of local climate-sensitive quantitative trait loci in Arabidopsis thaliana.	DTF spain 2009 (1st experiment)	Flowering	AT5G04925	CHG	162	-0.323523	2.67636e-05
Li Y, Huang Y, Bergelson J, Nordborg M, Borevitz JO. Association mapping of local climate-sensitive quantitative trait loci in Arabidopsis thaliana.	DTF spain 2009 (2nd experiment)	Flowering	AT1G05117	CG	158	0.340433	1.20515e-05
Li Y, Huang Y, Bergelson J, Nordborg M, Borevitz JO. Association mapping of local climate-sensitive quantitative trait loci in Arabidopsis thaliana.	DTF spain 2009 (2nd experiment)	Flowering	AT1G05117	CHG	142	0.368362	6.47135e-06
Li Y, Huang Y, Bergelson J, Nordborg M, Borevitz JO. Association mapping of local climate-sensitive quantitative trait loci in Arabidopsis thaliana.	DTF spain 2009 (2nd experiment)	Flowering	AT1G06293	CHG	164	-0.311808	4.81683e-05
Li Y, Huang Y, Bergelson J, Nordborg M, Borevitz JO. Association mapping of local climate-sensitive quantitative trait loci in Arabidopsis thaliana.	DTF spain 2009 (2nd experiment)	Flowering	AT1G06347	CG	160	-0.358883	3.15977e-06
Li Y, Huang Y, Bergelson J, Nordborg M, Borevitz JO. Association mapping of local climate-sensitive quantitative trait loci in Arabidopsis thaliana.	DTF spain 2009 (2nd experiment)	Flowering	AT1G06353	CHG	164	-0.371738	9.53816e-07
Li Y, Huang Y, Bergelson J, Nordborg M, Borevitz JO. Association mapping of local climate-sensitive quantitative trait loci in Arabidopsis thaliana.	DTF spain 2009 (2nd experiment)	Flowering	AT1G06663	CHG	155	-0.332442	2.37672e-05
Li Y, Huang Y, Bergelson J, Nordborg M, Borevitz JO. Association mapping of local climate-sensitive quantitative trait loci in Arabidopsis thaliana.	DTF spain 2009 (2nd experiment)	Flowering	AT1G06943	CHG	164	-0.345077	6.03586e-06
Li Y, Huang Y, Bergelson J, Nordborg M, Borevitz JO. Association mapping of local climate-sensitive quantitative trait loci in Arabidopsis thaliana.	DTF spain 2009 (2nd experiment)	Flowering	AT1G06973	CHG	163	-0.389464	2.77038e-07
Li Y, Huang Y, Bergelson J, Nordborg M, Borevitz JO. Association mapping of local climate-sensitive quantitative trait loci in Arabidopsis thaliana.	DTF spain 2009 (2nd experiment)	Flowering	AT1G06993	CHG	161	-0.371041	1.26357e-06
Li Y, Huang Y, Bergelson J, Nordborg M, Borevitz JO. Association mapping of local climate-sensitive quantitative trait loci in Arabidopsis thaliana.	DTF spain 2009 (2nd experiment)	Flowering	AT1G07007	CHG	163	-0.316354	3.88835e-05
Li Y, Huang Y, Bergelson J, Nordborg M, Borevitz JO. Association mapping of local climate-sensitive quantitative trait loci in Arabidopsis thaliana.	DTF spain 2009 (2nd experiment)	Flowering	AT1G07013	CG	164	-0.309631	5.47212e-05
Li Y, Huang Y, Bergelson J, Nordborg M, Borevitz JO. Association mapping of local climate-sensitive quantitative trait loci in Arabidopsis thaliana.	DTF spain 2009 (2nd experiment)	Flowering	AT1G08287	CHG	162	-0.321351	3.05137e-05
Li Y, Huang Y, Bergelson J, Nordborg M, Borevitz JO. Association mapping of local climate-sensitive quantitative trait loci in Arabidopsis thaliana.	DTF spain 2009 (2nd experiment)	Flowering	AT1G08517	CHH	159	-0.330461	2.09779e-05
Li Y, Huang Y, Bergelson J, Nordborg M, Borevitz JO. Association mapping of local climate-sensitive quantitative trait loci in Arabidopsis thaliana.	DTF spain 2009 (2nd experiment)	Flowering	AT1G08827	CHG	164	0.344557	6.24701e-06
Li Y, Huang Y, Bergelson J, Nordborg M, Borevitz JO. Association mapping of local climate-sensitive quantitative trait loci in Arabidopsis thaliana.	DTF spain 2009 (2nd experiment)	Flowering	AT1G09993	CG	164	0.356844	2.72902e-06
Li Y, Huang Y, Bergelson J, Nordborg M, Borevitz JO. Association mapping of local climate-sensitive quantitative trait loci in Arabidopsis thaliana.	DTF spain 2009 (2nd experiment)	Flowering	AT2G01422	CG	164	-0.360698	2.0896e-06
Li Y, Huang Y, Bergelson J, Nordborg M, Borevitz JO. Association mapping of local climate-sensitive quantitative trait loci in Arabidopsis thaliana.	DTF spain 2009 (2nd experiment)	Flowering	AT2G04075	CG	163	-0.317065	3.7272e-05
Li Y, Huang Y, Bergelson J, Nordborg M, Borevitz JO. Association mapping of local climate-sensitive quantitative trait loci in Arabidopsis thaliana.	DTF spain 2009 (2nd experiment)	Flowering	AT2G04665	CHH	164	-0.317472	3.43998e-05
Li Y, Huang Y, Bergelson J, Nordborg M, Borevitz JO. Association mapping of local climate-sensitive quantitative trait loci in Arabidopsis thaliana.	DTF spain 2009 (2nd experiment)	Flowering	AT2G04685	CG	163	-0.33645	1.12753e-05
Li Y, Huang Y, Bergelson J, Nordborg M, Borevitz JO. Association mapping of local climate-sensitive quantitative trait loci in Arabidopsis thaliana.	DTF spain 2009 (2nd experiment)	Flowering	AT2G04855	CHG	164	-0.34555	5.84999e-06
Li Y, Huang Y, Bergelson J, Nordborg M, Borevitz JO. Association mapping of local climate-sensitive quantitative trait loci in Arabidopsis thaliana.	DTF spain 2009 (2nd experiment)	Flowering	AT2G04915	CHG	164	-0.326549	1.97704e-05
Li Y, Huang Y, Bergelson J, Nordborg M, Borevitz JO. Association mapping of local climate-sensitive quantitative trait loci in Arabidopsis thaliana.	DTF spain 2009 (2nd experiment)	Flowering	AT2G05015	CG	162	-0.349702	5.08208e-06
Li Y, Huang Y, Bergelson J, Nordborg M, Borevitz JO. Association mapping of local climate-sensitive quantitative trait loci in Arabidopsis thaliana.	DTF spain 2009 (2nd experiment)	Flowering	AT2G05465	CHG	161	-0.339555	1.05032e-05
Li Y, Huang Y, Bergelson J, Nordborg M, Borevitz JO. Association mapping of local climate-sensitive quantitative trait loci in Arabidopsis thaliana.	DTF spain 2009 (2nd experiment)	Flowering	AT2G05485	CHG	160	-0.31288	5.61964e-05
Li Y, Huang Y, Bergelson J, Nordborg M, Borevitz JO. Association mapping of local climate-sensitive quantitative trait loci in Arabidopsis thaliana.	DTF spain 2009 (2nd experiment)	Flowering	AT2G05545	CHG	160	-0.343153	8.90503e-06
Li Y, Huang Y, Bergelson J, Nordborg M, Borevitz JO. Association mapping of local climate-sensitive quantitative trait loci in Arabidopsis thaliana.	DTF spain 2009 (2nd experiment)	Flowering	AT2G05885	CHG	161	-0.327191	2.27093e-05
Li Y, Huang Y, Bergelson J, Nordborg M, Borevitz JO. Association mapping of local climate-sensitive quantitative trait loci in Arabidopsis thaliana.	DTF spain 2009 (2nd experiment)	Flowering	AT2G06002	CHG	164	-0.341707	7.53246e-06
Li Y, Huang Y, Bergelson J, Nordborg M, Borevitz JO. Association mapping of local climate-sensitive quantitative trait loci in Arabidopsis thaliana.	DTF spain 2009 (2nd experiment)	Flowering	AT2G07135	CHG	160	-0.324862	2.77426e-05
Li Y, Huang Y, Bergelson J, Nordborg M, Borevitz JO. Association mapping of local climate-sensitive quantitative trait loci in Arabidopsis thaliana.	DTF spain 2009 (2nd experiment)	Flowering	AT2G09555	CG	164	-0.329576	1.63715e-05
Li Y, Huang Y, Bergelson J, Nordborg M, Borevitz JO. Association mapping of local climate-sensitive quantitative trait loci in Arabidopsis thaliana.	DTF spain 2009 (2nd experiment)	Flowering	AT2G32698	CG	163	-0.316737	3.80075e-05
Li Y, Huang Y, Bergelson J, Nordborg M, Borevitz JO. Association mapping of local climate-sensitive quantitative trait loci in Arabidopsis thaliana.	DTF spain 2009 (2nd experiment)	Flowering	AT3G01835	CG	155	-0.334726	2.07162e-05
Li Y, Huang Y, Bergelson J, Nordborg M, Borevitz JO. Association mapping of local climate-sensitive quantitative trait loci in Arabidopsis thaliana.	DTF spain 2009 (2nd experiment)	Flowering	AT3G01835	CHG	155	-0.336056	1.91145e-05
Li Y, Huang Y, Bergelson J, Nordborg M, Borevitz JO. Association mapping of local climate-sensitive quantitative trait loci in Arabidopsis thaliana.	DTF spain 2009 (2nd experiment)	Flowering	AT3G04385	CG	162	-0.374099	9.39645e-07
Li Y, Huang Y, Bergelson J, Nordborg M, Borevitz JO. Association mapping of local climate-sensitive quantitative trait loci in Arabidopsis thaliana.	DTF spain 2009 (2nd experiment)	Flowering	AT3G04935	CG	164	-0.345119	6.01906e-06
Li Y, Huang Y, Bergelson J, Nordborg M, Borevitz JO. Association mapping of local climate-sensitive quantitative trait loci in Arabidopsis thaliana.	DTF spain 2009 (2nd experiment)	Flowering	AT3G04935	CHH	164	-0.383584	3.9781e-07
Li Y, Huang Y, Bergelson J, Nordborg M, Borevitz JO. Association mapping of local climate-sensitive quantitative trait loci in Arabidopsis thaliana.	DTF spain 2009 (2nd experiment)	Flowering	AT3G04955	CG	164	-0.34838	4.84602e-06
Li Y, Huang Y, Bergelson J, Nordborg M, Borevitz JO. Association mapping of local climate-sensitive quantitative trait loci in Arabidopsis thaliana.	DTF spain 2009 (2nd experiment)	Flowering	AT3G04955	CHH	164	-0.374353	7.88674e-07
Li Y, Huang Y, Bergelson J, Nordborg M, Borevitz JO. Association mapping of local climate-sensitive quantitative trait loci in Arabidopsis thaliana.	DTF spain 2009 (2nd experiment)	Flowering	AT3G05665	CHG	164	-0.339092	8.92947e-06
Li Y, Huang Y, Bergelson J, Nordborg M, Borevitz JO. Association mapping of local climate-sensitive quantitative trait loci in Arabidopsis thaliana.	DTF spain 2009 (2nd experiment)	Flowering	AT3G06095	CG	160	-0.365998	1.94127e-06
Li Y, Huang Y, Bergelson J, Nordborg M, Borevitz JO. Association mapping of local climate-sensitive quantitative trait loci in Arabidopsis thaliana.	DTF spain 2009 (2nd experiment)	Flowering	AT3G06955	CG	163	-0.346314	5.94494e-06
Li Y, Huang Y, Bergelson J, Nordborg M, Borevitz JO. Association mapping of local climate-sensitive quantitative trait loci in Arabidopsis thaliana.	DTF spain 2009 (2nd experiment)	Flowering	AT3G08495	CHG	164	-0.341655	7.55847e-06
Li Y, Huang Y, Bergelson J, Nordborg M, Borevitz JO. Association mapping of local climate-sensitive quantitative trait loci in Arabidopsis thaliana.	DTF spain 2009 (2nd experiment)	Flowering	AT3G09825	CG	164	-0.329339	1.66163e-05
Li Y, Huang Y, Bergelson J, Nordborg M, Borevitz JO. Association mapping of local climate-sensitive quantitative trait loci in Arabidopsis thaliana.	DTF spain 2009 (2nd experiment)	Flowering	AT3G09825	CHG	164	-0.356256	2.84167e-06
Li Y, Huang Y, Bergelson J, Nordborg M, Borevitz JO. Association mapping of local climate-sensitive quantitative trait loci in Arabidopsis thaliana.	DTF spain 2009 (2nd experiment)	Flowering	AT3G09825	CHH	164	-0.313591	4.33564e-05
Li Y, Huang Y, Bergelson J, Nordborg M, Borevitz JO. Association mapping of local climate-sensitive quantitative trait loci in Arabidopsis thaliana.	DTF spain 2009 (2nd experiment)	Flowering	AT3G09835	CG	164	-0.309341	5.56569e-05
Li Y, Huang Y, Bergelson J, Nordborg M, Borevitz JO. Association mapping of local climate-sensitive quantitative trait loci in Arabidopsis thaliana.	DTF spain 2009 (2nd experiment)	Flowering	AT3G09835	CHG	164	-0.380894	4.86671e-07
Li Y, Huang Y, Bergelson J, Nordborg M, Borevitz JO. Association mapping of local climate-sensitive quantitative trait loci in Arabidopsis thaliana.	DTF spain 2009 (2nd experiment)	Flowering	AT3G09835	CHH	164	-0.343398	6.74232e-06
Li Y, Huang Y, Bergelson J, Nordborg M, Borevitz JO. Association mapping of local climate-sensitive quantitative trait loci in Arabidopsis thaliana.	DTF spain 2009 (2nd experiment)	Flowering	AT3G09845	CG	164	-0.311251	4.97715e-05
Li Y, Huang Y, Bergelson J, Nordborg M, Borevitz JO. Association mapping of local climate-sensitive quantitative trait loci in Arabidopsis thaliana.	DTF spain 2009 (2nd experiment)	Flowering	AT3G09845	CHH	164	-0.343978	6.48996e-06
Li Y, Huang Y, Bergelson J, Nordborg M, Borevitz JO. Association mapping of local climate-sensitive quantitative trait loci in Arabidopsis thaliana.	DTF spain 2009 (2nd experiment)	Flowering	AT3G26612	CHG	164	-0.351094	4.03834e-06
Li Y, Huang Y, Bergelson J, Nordborg M, Borevitz JO. Association mapping of local climate-sensitive quantitative trait loci in Arabidopsis thaliana.	DTF spain 2009 (2nd experiment)	Flowering	AT3G26612	CHH	164	-0.321218	2.74302e-05
Li Y, Huang Y, Bergelson J, Nordborg M, Borevitz JO. Association mapping of local climate-sensitive quantitative trait loci in Arabidopsis thaliana.	DTF spain 2009 (2nd experiment)	Flowering	AT4G01533	CHG	160	-0.324187	2.88915e-05
Li Y, Huang Y, Bergelson J, Nordborg M, Borevitz JO. Association mapping of local climate-sensitive quantitative trait loci in Arabidopsis thaliana.	DTF spain 2009 (2nd experiment)	Flowering	AT4G04315	CHG	164	-0.372584	8.97079e-07
Li Y, Huang Y, Bergelson J, Nordborg M, Borevitz JO. Association mapping of local climate-sensitive quantitative trait loci in Arabidopsis thaliana.	DTF spain 2009 (2nd experiment)	Flowering	AT4G04835	CHG	157	-0.348298	7.81957e-06
Li Y, Huang Y, Bergelson J, Nordborg M, Borevitz JO. Association mapping of local climate-sensitive quantitative trait loci in Arabidopsis thaliana.	DTF spain 2009 (2nd experiment)	Flowering	AT4G04945	CHH	164	-0.362731	1.81252e-06
Li Y, Huang Y, Bergelson J, Nordborg M, Borevitz JO. Association mapping of local climate-sensitive quantitative trait loci in Arabidopsis thaliana.	DTF spain 2009 (2nd experiment)	Flowering	AT4G05850	CG	148	-0.407653	2.71219e-07
Li Y, Huang Y, Bergelson J, Nordborg M, Borevitz JO. Association mapping of local climate-sensitive quantitative trait loci in Arabidopsis thaliana.	DTF spain 2009 (2nd experiment)	Flowering	AT4G05850	CHG	148	-0.40294	3.8277e-07
Li Y, Huang Y, Bergelson J, Nordborg M, Borevitz JO. Association mapping of local climate-sensitive quantitative trait loci in Arabidopsis thaliana.	DTF spain 2009 (2nd experiment)	Flowering	AT4G05855	CHG	151	-0.351442	9.65856e-06
Li Y, Huang Y, Bergelson J, Nordborg M, Borevitz JO. Association mapping of local climate-sensitive quantitative trait loci in Arabidopsis thaliana.	DTF spain 2009 (2nd experiment)	Flowering	AT4G06145	CHH	163	0.32512	2.2903e-05
Li Y, Huang Y, Bergelson J, Nordborg M, Borevitz JO. Association mapping of local climate-sensitive quantitative trait loci in Arabidopsis thaliana.	DTF spain 2009 (2nd experiment)	Flowering	AT4G06665	CG	164	0.320066	2.94166e-05
Li Y, Huang Y, Bergelson J, Nordborg M, Borevitz JO. Association mapping of local climate-sensitive quantitative trait loci in Arabidopsis thaliana.	DTF spain 2009 (2nd experiment)	Flowering	AT4G07295	CG	164	-0.36445	1.60587e-06
Li Y, Huang Y, Bergelson J, Nordborg M, Borevitz JO. Association mapping of local climate-sensitive quantitative trait loci in Arabidopsis thaliana.	DTF spain 2009 (2nd experiment)	Flowering	AT4G07295	CHG	164	-0.389944	2.45218e-07
Li Y, Huang Y, Bergelson J, Nordborg M, Borevitz JO. Association mapping of local climate-sensitive quantitative trait loci in Arabidopsis thaliana.	DTF spain 2009 (2nd experiment)	Flowering	AT4G07300	CHG	164	-0.3914	2.19189e-07
Li Y, Huang Y, Bergelson J, Nordborg M, Borevitz JO. Association mapping of local climate-sensitive quantitative trait loci in Arabidopsis thaliana.	DTF spain 2009 (2nd experiment)	Flowering	AT4G13564	CHG	158	-0.313659	5.99326e-05
Li Y, Huang Y, Bergelson J, Nordborg M, Borevitz JO. Association mapping of local climate-sensitive quantitative trait loci in Arabidopsis thaliana.	DTF spain 2009 (2nd experiment)	Flowering	AT4G26488	CG	164	0.321554	2.68736e-05
Li Y, Huang Y, Bergelson J, Nordborg M, Borevitz JO. Association mapping of local climate-sensitive quantitative trait loci in Arabidopsis thaliana.	DTF spain 2009 (2nd experiment)	Flowering	AT4G34071	CG	163	-0.340888	8.47673e-06
Li Y, Huang Y, Bergelson J, Nordborg M, Borevitz JO. Association mapping of local climate-sensitive quantitative trait loci in Arabidopsis thaliana.	DTF spain 2009 (2nd experiment)	Flowering	AT5G00960	CHG	160	-0.319649	3.78551e-05
Li Y, Huang Y, Bergelson J, Nordborg M, Borevitz JO. Association mapping of local climate-sensitive quantitative trait loci in Arabidopsis thaliana.	DTF spain 2009 (2nd experiment)	Flowering	AT5G02935	CHG	164	-0.384433	3.73171e-07
Li Y, Huang Y, Bergelson J, Nordborg M, Borevitz JO. Association mapping of local climate-sensitive quantitative trait loci in Arabidopsis thaliana.	DTF spain 2009 (2nd experiment)	Flowering	AT5G02935	CHH	164	-0.334031	1.23573e-05
Li Y, Huang Y, Bergelson J, Nordborg M, Borevitz JO. Association mapping of local climate-sensitive quantitative trait loci in Arabidopsis thaliana.	DTF spain 2009 (2nd experiment)	Flowering	AT5G04575	CHG	164	-0.322314	2.56566e-05
Li Y, Huang Y, Bergelson J, Nordborg M, Borevitz JO. Association mapping of local climate-sensitive quantitative trait loci in Arabidopsis thaliana.	DTF spain 2009 (2nd experiment)	Flowering	AT5G04585	CG	164	-0.367806	1.26533e-06
Li Y, Huang Y, Bergelson J, Nordborg M, Borevitz JO. Association mapping of local climate-sensitive quantitative trait loci in Arabidopsis thaliana.	DTF spain 2009 (2nd experiment)	Flowering	AT5G04905	CHG	164	-0.34345	6.71934e-06
Li Y, Huang Y, Bergelson J, Nordborg M, Borevitz JO. Association mapping of local climate-sensitive quantitative trait loci in Arabidopsis thaliana.	DTF spain 2009 (2nd experiment)	Flowering	AT5G04925	CHG	162	-0.393392	2.23513e-07
Li Y, Huang Y, Bergelson J, Nordborg M, Borevitz JO. Association mapping of local climate-sensitive quantitative trait loci in Arabidopsis thaliana.	DTF spain 2009 (2nd experiment)	Flowering	AT5G05195	CG	159	-0.376356	1.01243e-06
Li Y, Huang Y, Bergelson J, Nordborg M, Borevitz JO. Association mapping of local climate-sensitive quantitative trait loci in Arabidopsis thaliana.	DTF spain 2009 (2nd experiment)	Flowering	AT5G05525	CG	156	0.328115	2.89527e-05
Li Y, Huang Y, Bergelson J, Nordborg M, Borevitz JO. Association mapping of local climate-sensitive quantitative trait loci in Arabidopsis thaliana.	DTF spain 2009 (2nd experiment)	Flowering	AT5G07005	CG	158	0.313892	5.91409e-05
Li Y, Huang Y, Bergelson J, Nordborg M, Borevitz JO. Association mapping of local climate-sensitive quantitative trait loci in Arabidopsis thaliana.	DTF spain 2009 (2nd experiment)	Flowering	AT5G07875	CHG	163	-0.382715	4.61023e-07
Li Y, Huang Y, Bergelson J, Nordborg M, Borevitz JO. Association mapping of local climate-sensitive quantitative trait loci in Arabidopsis thaliana.	DTF spain 2009 (2nd experiment)	Flowering	AT5G07875	CHH	163	-0.387924	3.11487e-07
Li Y, Huang Y, Bergelson J, Nordborg M, Borevitz JO. Association mapping of local climate-sensitive quantitative trait loci in Arabidopsis thaliana.	DTF spain 2009 (2nd experiment)	Flowering	AT5G28824	CHG	164	-0.325307	2.13497e-05
Li Y, Huang Y, Bergelson J, Nordborg M, Borevitz JO. Association mapping of local climate-sensitive quantitative trait loci in Arabidopsis thaliana.	DTF sweden 2008 (1st experiment)	Flowering	AT1G06293	CG	116	-0.384586	2.02252e-05
Li Y, Huang Y, Bergelson J, Nordborg M, Borevitz JO. Association mapping of local climate-sensitive quantitative trait loci in Arabidopsis thaliana.	DTF sweden 2008 (1st experiment)	Flowering	AT1G08283	CHG	115	0.366462	5.6255e-05
Li Y, Huang Y, Bergelson J, Nordborg M, Borevitz JO. Association mapping of local climate-sensitive quantitative trait loci in Arabidopsis thaliana.	DTF sweden 2008 (1st experiment)	Flowering	AT2G04685	CG	116	-0.387366	1.74038e-05
Li Y, Huang Y, Bergelson J, Nordborg M, Borevitz JO. Association mapping of local climate-sensitive quantitative trait loci in Arabidopsis thaliana.	DTF sweden 2008 (1st experiment)	Flowering	AT2G04685	CHG	115	-0.374581	3.7195e-05
Li Y, Huang Y, Bergelson J, Nordborg M, Borevitz JO. Association mapping of local climate-sensitive quantitative trait loci in Arabidopsis thaliana.	DTF sweden 2008 (1st experiment)	Flowering	AT2G07645	CHG	110	-0.400211	1.47773e-05
Li Y, Huang Y, Bergelson J, Nordborg M, Borevitz JO. Association mapping of local climate-sensitive quantitative trait loci in Arabidopsis thaliana.	DTF sweden 2008 (1st experiment)	Flowering	AT2G09540	CHH	116	0.367919	4.84131e-05
Li Y, Huang Y, Bergelson J, Nordborg M, Borevitz JO. Association mapping of local climate-sensitive quantitative trait loci in Arabidopsis thaliana.	DTF sweden 2008 (1st experiment)	Flowering	AT2G21570	CHG	110	0.377263	4.84988e-05
Li Y, Huang Y, Bergelson J, Nordborg M, Borevitz JO. Association mapping of local climate-sensitive quantitative trait loci in Arabidopsis thaliana.	DTF sweden 2008 (1st experiment)	Flowering	AT3G02315	CHH	111	0.441174	1.25693e-06
Li Y, Huang Y, Bergelson J, Nordborg M, Borevitz JO. Association mapping of local climate-sensitive quantitative trait loci in Arabidopsis thaliana.	DTF sweden 2008 (1st experiment)	Flowering	AT3G06095	CG	112	-0.392671	1.84943e-05
Li Y, Huang Y, Bergelson J, Nordborg M, Borevitz JO. Association mapping of local climate-sensitive quantitative trait loci in Arabidopsis thaliana.	DTF sweden 2008 (1st experiment)	Flowering	AT3G06955	CHG	116	-0.38918	1.57672e-05
Li Y, Huang Y, Bergelson J, Nordborg M, Borevitz JO. Association mapping of local climate-sensitive quantitative trait loci in Arabidopsis thaliana.	DTF sweden 2008 (1st experiment)	Flowering	AT3G09845	CHG	116	-0.367178	5.02727e-05
Li Y, Huang Y, Bergelson J, Nordborg M, Borevitz JO. Association mapping of local climate-sensitive quantitative trait loci in Arabidopsis thaliana.	DTF sweden 2008 (1st experiment)	Flowering	AT5G00985	CHH	115	0.375032	3.6339e-05
Li Y, Huang Y, Bergelson J, Nordborg M, Borevitz JO. Association mapping of local climate-sensitive quantitative trait loci in Arabidopsis thaliana.	DTF sweden 2008 (1st experiment)	Flowering	AT5G04925	CHG	115	-0.368964	4.95798e-05
Li Y, Huang Y, Bergelson J, Nordborg M, Borevitz JO. Association mapping of local climate-sensitive quantitative trait loci in Arabidopsis thaliana.	DTF sweden 2008 (1st experiment)	Flowering	AT5G07875	CHG	115	-0.36516	6.00539e-05
Li Y, Huang Y, Bergelson J, Nordborg M, Borevitz JO. Association mapping of local climate-sensitive quantitative trait loci in Arabidopsis thaliana.	DTF sweden 2008 (1st experiment)	Flowering	AT5G09435	CG	116	0.363823	5.95633e-05
Li Y, Huang Y, Bergelson J, Nordborg M, Borevitz JO. Association mapping of local climate-sensitive quantitative trait loci in Arabidopsis thaliana.	DTF sweden 2008 (1st experiment)	Flowering	AT5G09435	CHH	116	0.364005	5.90217e-05
Li Y, Huang Y, Bergelson J, Nordborg M, Borevitz JO. Association mapping of local climate-sensitive quantitative trait loci in Arabidopsis thaliana.	DTF sweden 2008 (1st experiment)	Flowering	AT5G53487	CG	101	0.422375	1.08402e-05
Li Y, Huang Y, Bergelson J, Nordborg M, Borevitz JO. Association mapping of local climate-sensitive quantitative trait loci in Arabidopsis thaliana.	DTF sweden 2008 (2nd experiment)	Flowering	AT1G08887	CG	116	0.388116	1.67081e-05
Li Y, Huang Y, Bergelson J, Nordborg M, Borevitz JO. Association mapping of local climate-sensitive quantitative trait loci in Arabidopsis thaliana.	DTF sweden 2008 (2nd experiment)	Flowering	AT2G04665	CG	116	-0.383344	2.162e-05
Li Y, Huang Y, Bergelson J, Nordborg M, Borevitz JO. Association mapping of local climate-sensitive quantitative trait loci in Arabidopsis thaliana.	DTF sweden 2008 (2nd experiment)	Flowering	AT2G04685	CG	116	-0.402072	7.68201e-06
Li Y, Huang Y, Bergelson J, Nordborg M, Borevitz JO. Association mapping of local climate-sensitive quantitative trait loci in Arabidopsis thaliana.	DTF sweden 2008 (2nd experiment)	Flowering	AT2G04685	CHG	115	-0.374103	3.81237e-05
Li Y, Huang Y, Bergelson J, Nordborg M, Borevitz JO. Association mapping of local climate-sensitive quantitative trait loci in Arabidopsis thaliana.	DTF sweden 2008 (2nd experiment)	Flowering	AT2G07645	CHG	110	-0.408281	9.52402e-06
Li Y, Huang Y, Bergelson J, Nordborg M, Borevitz JO. Association mapping of local climate-sensitive quantitative trait loci in Arabidopsis thaliana.	DTF sweden 2008 (2nd experiment)	Flowering	AT2G21570	CHG	110	0.382862	3.65852e-05
Li Y, Huang Y, Bergelson J, Nordborg M, Borevitz JO. Association mapping of local climate-sensitive quantitative trait loci in Arabidopsis thaliana.	DTF sweden 2008 (2nd experiment)	Flowering	AT3G06095	CG	112	-0.411617	6.51914e-06
Li Y, Huang Y, Bergelson J, Nordborg M, Borevitz JO. Association mapping of local climate-sensitive quantitative trait loci in Arabidopsis thaliana.	DTF sweden 2008 (2nd experiment)	Flowering	AT3G06955	CHG	116	-0.40431	6.75979e-06
Li Y, Huang Y, Bergelson J, Nordborg M, Borevitz JO. Association mapping of local climate-sensitive quantitative trait loci in Arabidopsis thaliana.	DTF sweden 2008 (2nd experiment)	Flowering	AT3G09825	CG	116	-0.370544	4.23273e-05
Li Y, Huang Y, Bergelson J, Nordborg M, Borevitz JO. Association mapping of local climate-sensitive quantitative trait loci in Arabidopsis thaliana.	DTF sweden 2008 (2nd experiment)	Flowering	AT3G09825	CHG	116	-0.394734	1.16098e-05
Li Y, Huang Y, Bergelson J, Nordborg M, Borevitz JO. Association mapping of local climate-sensitive quantitative trait loci in Arabidopsis thaliana.	DTF sweden 2008 (2nd experiment)	Flowering	AT3G09835	CHG	116	-0.400008	8.63686e-06
Li Y, Huang Y, Bergelson J, Nordborg M, Borevitz JO. Association mapping of local climate-sensitive quantitative trait loci in Arabidopsis thaliana.	DTF sweden 2008 (2nd experiment)	Flowering	AT3G09845	CHG	116	-0.410185	4.81062e-06
Li Y, Huang Y, Bergelson J, Nordborg M, Borevitz JO. Association mapping of local climate-sensitive quantitative trait loci in Arabidopsis thaliana.	DTF sweden 2008 (2nd experiment)	Flowering	AT3G09845	CHH	116	-0.373298	3.67183e-05
Li Y, Huang Y, Bergelson J, Nordborg M, Borevitz JO. Association mapping of local climate-sensitive quantitative trait loci in Arabidopsis thaliana.	DTF sweden 2008 (2nd experiment)	Flowering	AT5G00985	CHH	115	0.365378	5.94013e-05
Li Y, Huang Y, Bergelson J, Nordborg M, Borevitz JO. Association mapping of local climate-sensitive quantitative trait loci in Arabidopsis thaliana.	DTF sweden 2008 (2nd experiment)	Flowering	AT5G07005	CG	111	0.391086	2.19555e-05
Li Y, Huang Y, Bergelson J, Nordborg M, Borevitz JO. Association mapping of local climate-sensitive quantitative trait loci in Arabidopsis thaliana.	DTF sweden 2008 (2nd experiment)	Flowering	AT5G09435	CG	116	0.390827	1.44071e-05
Li Y, Huang Y, Bergelson J, Nordborg M, Borevitz JO. Association mapping of local climate-sensitive quantitative trait loci in Arabidopsis thaliana.	DTF sweden 2008 (2nd experiment)	Flowering	AT5G09435	CHH	116	0.391159	1.41466e-05
Li Y, Huang Y, Bergelson J, Nordborg M, Borevitz JO. Association mapping of local climate-sensitive quantitative trait loci in Arabidopsis thaliana.	DTF sweden 2008 (2nd experiment)	Flowering	AT5G15833	CHG	109	0.381979	4.15765e-05
Li Y, Huang Y, Bergelson J, Nordborg M, Borevitz JO. Association mapping of local climate-sensitive quantitative trait loci in Arabidopsis thaliana.	DTF sweden 2008 (2nd experiment)	Flowering	AT5G53487	CG	101	0.484634	2.81486e-07
Li Y, Huang Y, Bergelson J, Nordborg M, Borevitz JO. Association mapping of local climate-sensitive quantitative trait loci in Arabidopsis thaliana.	DTF sweden 2009 (1st experiment)	Flowering	AT1G05117	CG	158	0.313616	6.00785e-05
Li Y, Huang Y, Bergelson J, Nordborg M, Borevitz JO. Association mapping of local climate-sensitive quantitative trait loci in Arabidopsis thaliana.	DTF sweden 2009 (1st experiment)	Flowering	AT1G05117	CHG	142	0.353874	1.55847e-05
Li Y, Huang Y, Bergelson J, Nordborg M, Borevitz JO. Association mapping of local climate-sensitive quantitative trait loci in Arabidopsis thaliana.	DTF sweden 2009 (1st experiment)	Flowering	AT1G06353	CHG	164	-0.358727	2.39635e-06
Li Y, Huang Y, Bergelson J, Nordborg M, Borevitz JO. Association mapping of local climate-sensitive quantitative trait loci in Arabidopsis thaliana.	DTF sweden 2009 (1st experiment)	Flowering	AT1G06943	CHG	164	-0.33144	1.45621e-05
Li Y, Huang Y, Bergelson J, Nordborg M, Borevitz JO. Association mapping of local climate-sensitive quantitative trait loci in Arabidopsis thaliana.	DTF sweden 2009 (1st experiment)	Flowering	AT1G06973	CHG	163	-0.342907	7.43374e-06
Li Y, Huang Y, Bergelson J, Nordborg M, Borevitz JO. Association mapping of local climate-sensitive quantitative trait loci in Arabidopsis thaliana.	DTF sweden 2009 (1st experiment)	Flowering	AT1G06993	CHG	161	-0.357096	3.31977e-06
Li Y, Huang Y, Bergelson J, Nordborg M, Borevitz JO. Association mapping of local climate-sensitive quantitative trait loci in Arabidopsis thaliana.	DTF sweden 2009 (1st experiment)	Flowering	AT1G07013	CG	164	-0.30987	5.39637e-05
Li Y, Huang Y, Bergelson J, Nordborg M, Borevitz JO. Association mapping of local climate-sensitive quantitative trait loci in Arabidopsis thaliana.	DTF sweden 2009 (1st experiment)	Flowering	AT1G07323	CHG	147	-0.408727	2.75406e-07
Li Y, Huang Y, Bergelson J, Nordborg M, Borevitz JO. Association mapping of local climate-sensitive quantitative trait loci in Arabidopsis thaliana.	DTF sweden 2009 (1st experiment)	Flowering	AT1G07383	CG	148	0.332205	3.70811e-05
Li Y, Huang Y, Bergelson J, Nordborg M, Borevitz JO. Association mapping of local climate-sensitive quantitative trait loci in Arabidopsis thaliana.	DTF sweden 2009 (1st experiment)	Flowering	AT1G08287	CHG	162	-0.32056	3.19991e-05
Li Y, Huang Y, Bergelson J, Nordborg M, Borevitz JO. Association mapping of local climate-sensitive quantitative trait loci in Arabidopsis thaliana.	DTF sweden 2009 (1st experiment)	Flowering	AT1G08517	CHH	159	-0.348982	6.53367e-06
Li Y, Huang Y, Bergelson J, Nordborg M, Borevitz JO. Association mapping of local climate-sensitive quantitative trait loci in Arabidopsis thaliana.	DTF sweden 2009 (1st experiment)	Flowering	AT1G09993	CG	164	0.351222	4.00354e-06
Li Y, Huang Y, Bergelson J, Nordborg M, Borevitz JO. Association mapping of local climate-sensitive quantitative trait loci in Arabidopsis thaliana.	DTF sweden 2009 (1st experiment)	Flowering	AT2G01422	CG	164	-0.384615	3.68055e-07
Li Y, Huang Y, Bergelson J, Nordborg M, Borevitz JO. Association mapping of local climate-sensitive quantitative trait loci in Arabidopsis thaliana.	DTF sweden 2009 (1st experiment)	Flowering	AT2G01422	CHG	164	-0.383747	3.92973e-07
Li Y, Huang Y, Bergelson J, Nordborg M, Borevitz JO. Association mapping of local climate-sensitive quantitative trait loci in Arabidopsis thaliana.	DTF sweden 2009 (1st experiment)	Flowering	AT2G03885	CHG	164	-0.344837	6.13228e-06
[truncated: 12,495 more rows]
