# Supplementary material for: Epiallelic variation of non-coding RNA genes and their phenotypic consequences
Source: Nat Commun. 2024 Feb 14;15:1375. doi: 10.1038/s41467-024-45771-5 (PMC10867003; doi:10.1038/s41467-024-45771-5)
Supplement: Supplementary file 8 — Supplementary Data 5 [file 41467_2024_45771_MOESM8_ESM.xlsx]

## Sheet: Supplementary Data 5
Supplementary Data 5. Detail information of 496 methylQTL
Trait	Group	Representative SNP	P-value	PVE(%)	MethylQTL type
AT1G01448_CG	antisense_long_noncoding_rna	Chr1_177559	1.7986e-23	20.08	proximal
AT1G04063_CG	long_noncoding_rna	Chr1_292671	1.9725e-15	11.02	proximal
AT1G04063_CHG	long_noncoding_rna	Chr1_292574	1.63985e-84	53.43	proximal
AT1G04063_CHH	long_noncoding_rna	Chr1_291765	1.43455e-94	58.22	proximal
AT1G04183_CG	antisense_long_noncoding_rna	Chr5_2241761	4.39934e-99	64.27	distal
AT1G04183_CHG	antisense_long_noncoding_rna	Chr5_2241761	3.30238e-101	65.10	distal
AT1G04183_CHH	antisense_long_noncoding_rna	Chr5_2241761	2.26257e-71	51.52	distal
AT1G04767_CG	antisense_long_noncoding_rna	Chr1_3299420	3.35191e-79	43.91	proximal
AT1G05857_CG	long_noncoding_rna	Chr1_8534959	1.17744e-79	44.42	proximal
AT1G06293_CG	long_noncoding_rna	Chr1_10383377	8.23304e-25	18.33	proximal
AT1G06293_CHG	long_noncoding_rna	Chr1_10384084	3.1463e-29	22.01	proximal
AT1G06327_CHG	long_noncoding_rna	Chr1_10787447	3.49045e-77	44.20	proximal
AT1G06327_CHH	long_noncoding_rna	Chr1_10771166	4.30235e-54	35.04	proximal
AT1G06333_CHG	long_noncoding_rna	Chr1_10782644	2.67364e-58	30.09	proximal
AT1G06333_CHH	long_noncoding_rna	Chr1_10771166	2.44605e-25	16.89	proximal
AT1G06387_CG	long_noncoding_rna	Chr1_11015928	9.40816e-47	24.78	proximal
AT1G06387_CHG	long_noncoding_rna	Chr1_11015928	1.67195e-52	27.86	proximal
AT1G06387_CHH	long_noncoding_rna	Chr1_11015928	3.46212e-47	24.32	proximal
AT1G06857_CG	long_noncoding_rna	Chr1_12978055	4.29212e-72	43.66	proximal
AT1G06863_CG	long_noncoding_rna	Chr1_12978055	9.98356e-62	38.32	proximal
AT1G06903_CG	mirna	Chr1_13055761	1.39526e-42	24.08	proximal
AT1G06903_CHG	mirna	Chr1_13055761	1.36277e-33	17.96	proximal
AT1G06983_CG	long_noncoding_rna	Chr1_13894106	3.45571e-40	28.60	proximal
AT1G07447_CG	long_noncoding_rna	Chr1_17602681	6.80882e-48	34.11	proximal
AT1G07447_CHG	long_noncoding_rna	Chr1_17602136	2.49188e-42	27.76	proximal
AT1G07447_CHH	long_noncoding_rna	Chr1_17602094	5.36973e-37	26.75	proximal
AT1G07483_CHG	long_noncoding_rna	Chr1_17837588	2.36309e-48	27.33	proximal
AT1G07517_CG	antisense_long_noncoding_rna	Chr1_18116164	1.02108e-85	41.05	proximal
AT1G07777_CG	long_noncoding_rna	Chr1_19354674	1.79496e-41	29.92	proximal
AT1G07777_CHG	long_noncoding_rna	Chr1_19354723	1.77168e-86	50.44	proximal
AT1G07777_CHH	long_noncoding_rna	Chr1_19354674	2.33657e-79	43.31	proximal
AT1G07823_CG	antisense_long_noncoding_rna	Chr1_19586623	8.46322e-68	45.08	proximal
AT1G08247_CG	long_noncoding_rna	Chr1_21712227	1.2225e-106	55.08	proximal
AT1G08247_CHG	long_noncoding_rna	Chr1_21712227	1.4715e-95	50.82	proximal
AT1G08247_CHH	long_noncoding_rna	Chr1_21712227	4.10898e-80	45.85	proximal
AT1G08313_CHH	long_noncoding_rna	Chr1_22244226	1.74425e-49	27.06	proximal
AT1G08677_CG	long_noncoding_rna	Chr1_23950665	1.10855e-63	36.83	proximal
AT1G08683_CG	long_noncoding_rna	Chr1_23950665	6.83119e-58	33.68	proximal
AT1G08833_CHG	long_noncoding_rna	Chr1_24721185	1.69981e-38	22.60	proximal
AT1G08833_CHH	long_noncoding_rna	Chr1_24721185	4.91056e-28	16.97	proximal
AT1G08857_CG	antisense_long_noncoding_rna	Chr1_24954547	1.31608e-19	10.51	proximal
AT1G08857_CHH	antisense_long_noncoding_rna	Chr1_24948946	1.39311e-18	20.38	proximal
AT1G09257_CG	antisense_long_noncoding_rna	Chr1_26932515	1.23082e-27	20.35	proximal
AT1G09717_CG	long_noncoding_rna	Chr1_29079344	1.10908e-260	84.19	proximal
AT1G09717_CHG	long_noncoding_rna	Chr1_29079344	5.29639e-145	62.18	proximal
AT1G17255_CG	antisense_long_noncoding_rna	Chr1_5904143	1.51774e-50	33.32	proximal
AT1G52185_CG	mirna	Chr1_19427934	5.53038e-26	22.81	proximal
AT1G52185_CHH	mirna	Chr1_19427819	5.90986e-31	21.17	proximal
AT1G66783_CHG	mirna	Chr1_24912506	1.15119e-30	21.69	proximal
AT1G66783_CHH	mirna	Chr1_24912506	1.43097e-23	16.40	proximal
AT2G04075_CG	long_noncoding_rna	Chr2_289298	2.7708e-38	30.51	proximal
AT2G04075_CHG	long_noncoding_rna	Chr2_289365	3.4125e-39	29.72	proximal
AT2G04075_CHH	long_noncoding_rna	Chr2_289365	5.22533e-61	48.29	proximal
AT2G04085_CG	long_noncoding_rna	Chr2_289298	3.67891e-32	25.81	proximal
AT2G04085_CHG	long_noncoding_rna	Chr2_289365	1.86624e-45	35.95	proximal
AT2G04085_CHH	long_noncoding_rna	Chr2_289365	8.22353e-50	40.30	proximal
AT2G04345_CG	long_noncoding_rna	Chr2_824192	5.01369e-200	78.80	proximal
AT2G05865_CHG	long_noncoding_rna	Chr2_5415858	1.38981e-33	23.46	proximal
AT2G05865_CHH	long_noncoding_rna	Chr2_5410886	8.79393e-16	10.25	proximal
AT2G05914_CHH	antisense_long_noncoding_rna	Chr2_2263695	4.71294e-36	29.75	proximal
AT2G06305_CHH	long_noncoding_rna	Chr2_6429220	2.9646e-19	15.27	proximal
AT2G06315_CHH	long_noncoding_rna	Chr2_6505835	2.54765e-27	23.74	proximal
AT2G06345_CHH	long_noncoding_rna	Chr2_6504308	1.6579e-55	41.59	proximal
AT2G06365_CG	long_noncoding_rna	Chr2_6544917	5.17571e-16	20.36	proximal
AT2G06395_CG	long_noncoding_rna	Chr1_9223237	2.3855e-19	11.22	distal
AT2G06395_CG	long_noncoding_rna	Chr2_6649178	3.0757e-12	6.80	proximal
AT2G06395_CHG	long_noncoding_rna	Chr1_9223237	4.85773e-13	7.42	distal
AT2G06395_CHG	long_noncoding_rna	Chr2_6648223	2.22648e-26	18.26	proximal
AT2G06395_CHH	long_noncoding_rna	Chr2_6648223	1.03674e-52	37.63	proximal
AT2G07035_CHH	long_noncoding_rna	Chr2_7857396	1.4299e-32	20.00	proximal
AT2G07645_CG	long_noncoding_rna	Chr2_9586019	7.36705e-98	70.98	proximal
AT2G07645_CHG	long_noncoding_rna	Chr2_9586019	1.32586e-38	40.09	proximal
AT2G07645_CHH	long_noncoding_rna	Chr2_9597228	2.19892e-26	30.61	proximal
AT2G07840_CG	long_noncoding_rna	Chr2_9629882	2.00287e-63	48.16	proximal
AT2G07840_CHG	long_noncoding_rna	Chr2_9623078	3.13807e-17	16.73	proximal
AT2G08015_CG	mirna	Chr2_10355816	9.21477e-51	29.93	proximal
AT2G08300_CG	long_noncoding_rna	Chr2_12393369	8.90342e-36	23.14	proximal
AT2G31902_CG	antisense_rna	Chr2_13570198	3.84983e-68	36.33	proximal
AT2G33051_CG	antisense_long_noncoding_rna	Chr2_14026292	1.36439e-46	37.20	proximal
AT2G35738_CG	antisense_long_noncoding_rna	Chr2_15025938	4.144e-36	20.73	proximal
AT2G40008_CG	antisense_long_noncoding_rna	Chr2_16718070	8.86638e-83	55.50	proximal
AT3G01025_CG	long_noncoding_rna	Chr3_159937	3.99559e-31	20.65	proximal
AT3G01575_CG	long_noncoding_rna	Chr3_1400317	3.8504e-35	25.86	proximal
AT3G01575_CHH	long_noncoding_rna	Chr3_1400317	3.49396e-24	18.91	proximal
AT3G01585_CG	long_noncoding_rna	Chr3_1400317	6.9462e-36	26.24	proximal
AT3G01585_CHH	long_noncoding_rna	Chr3_1400317	3.93974e-40	31.73	proximal
AT3G01835_CG	long_noncoding_rna	Chr3_1967008	3.82092e-184	81.98	proximal
AT3G01835_CHG	long_noncoding_rna	Chr3_1967008	1.16251e-158	78.00	proximal
AT3G01835_CHH	long_noncoding_rna	Chr3_1957072	9.28876e-101	55.90	proximal
AT3G01845_CG	long_noncoding_rna	Chr3_1967008	5.4771e-138	72.49	proximal
AT3G01845_CHG	long_noncoding_rna	Chr3_1967008	7.53627e-125	69.56	proximal
AT3G01845_CHH	long_noncoding_rna	Chr3_1967008	3.95225e-92	55.81	proximal
AT3G01925_CG	antisense_rna	Chr3_2242475	8.53565e-33	24.39	proximal
AT3G02835_CG	long_noncoding_rna	Chr3_4648423	2.63637e-31	24.52	proximal
AT3G02835_CHG	long_noncoding_rna	Chr3_4515317	5.1296e-10	9.89	distal
AT3G02835_CHG	long_noncoding_rna	Chr3_4647901	1.4028e-22	14.55	proximal
AT3G03165_CG	long_noncoding_rna	Chr3_5381611	6.63797e-47	26.07	proximal
AT3G03165_CHG	long_noncoding_rna	Chr3_5381611	7.05818e-15	7.23	proximal
AT3G03235_CG	mirna	Chr3_5498976	2.44033e-126	64.25	proximal
AT3G03235_CHG	mirna	Chr3_5498976	2.20504e-95	58.29	proximal
AT3G03235_CHH	mirna	Chr3_5498976	2.13989e-79	49.67	proximal
AT3G03985_CG	long_noncoding_rna	Chr3_7234248	1.10203e-105	57.37	proximal
AT3G03985_CHG	long_noncoding_rna	Chr3_7234248	1.47037e-108	57.68	proximal
AT3G03985_CHH	long_noncoding_rna	Chr3_7236430	4.93441e-28	18.08	proximal
AT3G04335_CG	long_noncoding_rna	Chr3_8128833	1.00737e-76	46.62	proximal
AT3G04705_CG	long_noncoding_rna	Chr3_8947253	3.95931e-101	61.85	proximal
AT3G04935_CG	long_noncoding_rna	Chr3_9381875	3.32842e-47	33.83	proximal
AT3G04935_CHG	long_noncoding_rna	Chr3_9381875	3.99514e-30	23.13	proximal
AT3G04935_CHH	long_noncoding_rna	Chr3_9381875	5.09395e-38	27.66	proximal
AT3G04955_CG	long_noncoding_rna	Chr3_9381875	2.88144e-45	32.67	proximal
AT3G04955_CHG	long_noncoding_rna	Chr3_9381875	3.20828e-31	23.90	proximal
AT3G04955_CHH	long_noncoding_rna	Chr3_9381875	2.70289e-30	22.53	proximal
AT3G05455_CHH	long_noncoding_rna	Chr3_10530187	8.23766e-45	26.11	proximal
AT3G05705_CG	long_noncoding_rna	Chr3_11112918	2.73133e-28	24.33	proximal
AT3G05705_CHG	long_noncoding_rna	Chr3_11112918	3.07264e-26	20.56	proximal
AT3G05705_CHH	long_noncoding_rna	Chr3_11112918	4.11384e-22	15.58	proximal
AT3G05945_CG	long_noncoding_rna	Chr3_11509487	2.25994e-49	46.97	proximal
AT3G05945_CHG	long_noncoding_rna	Chr3_11476952	1.49165e-49	32.89	proximal
AT3G05945_CHH	long_noncoding_rna	Chr3_11509838	1.43359e-43	26.29	proximal
AT3G06655_CHG	long_noncoding_rna	Chr3_15608999	1.48797e-49	34.06	proximal
AT3G06655_CHH	long_noncoding_rna	Chr3_15608999	3.67863e-32	21.71	proximal
AT3G07505_CG	long_noncoding_rna	Chr3_17177601	6.70997e-35	23.50	proximal
AT3G07855_CG	long_noncoding_rna	Chr3_17728490	4.35578e-38	30.02	proximal
AT3G07855_CHH	long_noncoding_rna	Chr3_17726181	8.69314e-37	19.46	proximal
AT3G07905_CG	long_noncoding_rna	Chr3_17837515	1.00101e-122	61.76	proximal
AT3G07905_CHH	long_noncoding_rna	Chr3_17835003	1.64778e-94	47.35	proximal
AT3G08415_CHG	long_noncoding_rna	Chr3_20272705	1.07423e-111	50.16	proximal
AT3G09125_CG	long_noncoding_rna	Chr3_21612668	8.85894e-66	39.63	proximal
AT3G09125_CHG	long_noncoding_rna	Chr3_21612668	2.58956e-68	38.43	proximal
AT3G09125_CHH	long_noncoding_rna	Chr3_21612668	2.73058e-55	31.64	proximal
AT3G09765_CG	long_noncoding_rna	Chr3_23067793	1.78011e-129	68.19	proximal
AT3G09765_CHG	long_noncoding_rna	Chr3_23067793	1.98201e-82	48.44	proximal
AT3G09765_CHH	long_noncoding_rna	Chr3_23067793	1.15195e-28	21.81	proximal
AT3G09825_CG	long_noncoding_rna	Chr3_23154305	1.05771e-29	20.44	proximal
AT3G09825_CHG	long_noncoding_rna	Chr3_23154305	3.86373e-25	17.04	proximal
AT3G09825_CHH	long_noncoding_rna	Chr3_23154305	1.33859e-16	12.35	proximal
AT3G09835_CG	long_noncoding_rna	Chr3_23154305	9.00582e-31	20.49	proximal
AT3G09835_CHG	long_noncoding_rna	Chr3_23154305	4.21208e-28	19.18	proximal
AT3G24518_CG	antisense_long_noncoding_rna	Chr3_8936839	1.18243e-37	28.96	proximal
AT3G27990_CHH	antisense_long_noncoding_rna	Chr3_10408342	7.25342e-28	23.06	proximal
AT3G46658_CG	antisense_long_noncoding_rna	Chr3_17189313	5.1438e-111	54.38	proximal
AT3G51075_CG	antisense_long_noncoding_rna	Chr3_18970894	3.63811e-41	22.82	proximal
AT4G03039_CG	mirna	Chr4_1347017	4.9279e-100	76.67	proximal
AT4G03039_CHH	mirna	Chr4_1369731	7.67784e-39	30.03	proximal
AT4G04445_CG	antisense_long_noncoding_rna	Chr4_1420696	2.10337e-100	50.35	proximal
AT4G04565_CG	long_noncoding_rna	Chr4_1480207	1.42333e-146	77.65	proximal
AT4G04825_CHG	mirna	Chr4_2178696	6.99882e-36	21.74	proximal
AT4G04825_CHH	mirna	Chr4_2178696	7.2174e-24	15.22	proximal
AT4G04895_CG	long_noncoding_rna	Chr4_2197920	2.88953e-116	62.29	proximal
AT4G04895_CHG	long_noncoding_rna	Chr4_2197920	3.43526e-83	47.08	proximal
AT4G04895_CHH	long_noncoding_rna	Chr4_2197920	9.74157e-44	26.76	proximal
AT4G05005_CHH	long_noncoding_rna	Chr4_2451447	3.56319e-37	34.48	proximal
AT4G05535_CG	long_noncoding_rna	Chr4_5374808	1.70651e-107	56.61	proximal
AT4G05535_CHG	long_noncoding_rna	Chr4_5374808	1.04793e-99	53.21	proximal
AT4G05565_CHG	long_noncoding_rna	Chr4_5412006	1.132e-25	21.99	proximal
AT4G05565_CHH	long_noncoding_rna	Chr4_5412006	3.64143e-28	23.25	proximal
AT4G05605_CG	long_noncoding_rna	Chr4_5634981	1.4388e-118	76.10	proximal
AT4G05665_CG	long_noncoding_rna	Chr4_5714703	2.09376e-37	24.26	proximal
AT4G05755_CG	antisense_long_noncoding_rna	Chr4_6269975	2.69021e-36	24.80	proximal
AT4G05920_CHG	long_noncoding_rna	Chr4_7080027	9.42641e-71	45.34	proximal
AT4G05920_CHH	long_noncoding_rna	Chr4_7080027	7.69048e-70	40.51	proximal
AT4G06095_CG	long_noncoding_rna	Chr4_7855865	2.92643e-75	43.87	proximal
AT4G06095_CHG	long_noncoding_rna	Chr4_7855870	4.54707e-17	10.79	proximal
AT4G06185_CG	long_noncoding_rna	Chr4_8216200	4.71031e-44	34.55	proximal
AT4G06185_CHG	long_noncoding_rna	Chr4_8214647	7.08168e-40	32.07	proximal
AT4G06185_CHH	long_noncoding_rna	Chr4_8216200	7.08695e-46	29.17	proximal
AT4G06800_CG	long_noncoding_rna	Chr4_10181799	4.90952e-37	30.17	proximal
AT4G06800_CHG	long_noncoding_rna	Chr4_10181799	4.11241e-33	29.19	proximal
AT4G07090_CHG	long_noncoding_rna	Chr4_11895294	8.74538e-72	42.87	proximal
AT4G07395_CHG	long_noncoding_rna	Chr4_13020051	2.64296e-33	32.39	proximal
AT5G00780_CG	antisense_long_noncoding_rna	Chr5_226004	2.10909e-38	19.50	proximal
AT5G01005_CG	antisense_long_noncoding_rna	Chr5_1554902	1.10233e-37	21.02	proximal
AT5G01105_CG	long_noncoding_rna	Chr5_1736502	1.26117e-45	19.48	proximal
AT5G01105_CHG	long_noncoding_rna	Chr5_1737990	1.26733e-79	40.26	proximal
AT5G01105_CHH	long_noncoding_rna	Chr5_1738059	5.50436e-71	38.37	proximal
AT5G04165_CG	long_noncoding_rna	Chr5_9043824	3.28575e-47	32.32	proximal
AT5G04165_CHG	long_noncoding_rna	Chr5_9043763	1.24569e-52	34.87	proximal
AT5G04165_CHH	long_noncoding_rna	Chr5_9043763	3.43375e-50	34.30	proximal
AT5G04505_CG	long_noncoding_rna	Chr5_9843748	4.96172e-67	37.64	proximal
AT5G04505_CHG	long_noncoding_rna	Chr5_9843748	1.65444e-61	36.54	proximal
AT5G04505_CHH	long_noncoding_rna	Chr5_9843748	6.22864e-44	28.86	proximal
AT5G04615_CG	long_noncoding_rna	Chr5_9992678	8.03184e-34	22.80	proximal
AT5G04615_CHG	long_noncoding_rna	Chr5_9992678	2.08408e-33	22.57	proximal
AT5G04615_CHH	long_noncoding_rna	Chr5_9992678	4.06768e-31	22.28	proximal
AT5G05185_CG	mirna	Chr5_13622517	2.67261e-28	21.64	proximal
AT5G07825_CG	long_noncoding_rna	Chr5_21038247	2.15173e-35	23.47	proximal
AT5G09120_CG	antisense_long_noncoding_rna	Chr5_25281114	5.57031e-33	22.65	proximal
AT5G40384_CG	mirna	Chr5_16157335	3.91674e-132	64.80	proximal
AT5G40384_CHG	mirna	Chr5_16156281	3.70241e-52	31.95	proximal
AT5G40384_CHH	mirna	Chr5_16156281	1.72403e-87	48.56	proximal
AT5G41663_CG	mirna	Chr5_16659033	2.22027e-34	21.56	proximal
AT5G45472_CG	antisense_long_noncoding_rna	Chr5_18424570	1.33419e-50	25.00	proximal
AT5G45472_CG	antisense_long_noncoding_rna	Chr5_18449692	5.82701e-36	23.51	proximal
AT5G60022_CG	antisense_long_noncoding_rna	Chr5_24169563	8.31389e-54	30.91	proximal
AT1G04425_CG	other_rna	Chr1_1193354	1.3106e-42	36.25	proximal
AT1G04425_CHG	other_rna	Chr1_1193354	7.59759e-46	32.87	proximal
AT1G04425_CHH	other_rna	Chr1_1195474	2.30944e-39	27.91	proximal
AT1G04837_CG	antisense_long_noncoding_rna	Chr5_15228906	3.82378e-12	6.27	distal
AT1G04963_CHG	long_noncoding_rna	Chr1_4321301	1.05072e-13	6.95	proximal
AT1G04977_CG	antisense_long_noncoding_rna	Chr1_4383067	6.64905e-18	19.46	proximal
AT1G05343_CG	antisense_long_noncoding_rna	Chr1_6142726	1.54274e-12	7.27	proximal
AT1G05347_CG	antisense_long_noncoding_rna	Chr1_6151670	1.00184e-18	12.68	proximal
AT1G05767_CHG	antisense_long_noncoding_rna	Chr1_8074333	8.54555e-16	10.25	proximal
AT1G05887_CG	long_noncoding_rna	Chr1_8649971	2.51437e-23	10.08	proximal
AT1G05893_CG	long_noncoding_rna	Chr1_8649971	3.22316e-23	10.31	proximal
AT1G06147_CG	long_noncoding_rna	Chr4_16163294	1.54184e-11	9.18	distal
AT1G06347_CG	long_noncoding_rna	Chr1_10816314	3.14342e-18	9.86	proximal
AT1G06347_CHG	long_noncoding_rna	Chr1_10816314	5.92444e-15	6.99	proximal
AT1G06383_CG	long_noncoding_rna	Chr1_11020607	1.26136e-22	17.18	proximal
AT1G06397_CG	small_nucleolar_rna	Chr1_11040664	3.13889e-31	21.44	proximal
AT1G06423_CG	antisense_long_noncoding_rna	Chr1_11147089	9.05863e-16	10.89	proximal
AT1G06567_CG	long_noncoding_rna	Chr1_26087377	1.71316e-11	6.54	distal
AT1G06583_CHG	long_noncoding_rna	Chr1_11779246	4.03157e-29	18.77	proximal
AT1G06583_CHH	long_noncoding_rna	Chr1_11779246	2.50684e-32	18.70	proximal
AT1G06587_CHG	long_noncoding_rna	Chr1_11779246	4.03157e-29	18.77	proximal
AT1G06587_CHH	long_noncoding_rna	Chr1_11779246	2.50684e-32	18.70	proximal
AT1G06723_CHH	long_noncoding_rna	Chr1_12360824	1.83102e-31	20.39	proximal
AT1G06773_CG	long_noncoding_rna	Chr1_12386718	2.44492e-30	24.40	distal
AT1G06777_CG	long_noncoding_rna	Chr3_14892533	6.18121e-74	41.73	distal
AT1G06777_CHG	long_noncoding_rna	Chr3_14890375	2.89115e-15	11.33	distal
AT1G06777_CHH	long_noncoding_rna	Chr3_14890614	1.332e-16	10.79	distal
AT1G06783_CG	long_noncoding_rna	Chr3_14890375	2.05049e-63	40.55	distal
AT1G06783_CHG	long_noncoding_rna	Chr3_14881993	2.93912e-19	13.37	distal
AT1G06783_CHH	long_noncoding_rna	Chr3_14881993	2.21905e-16	9.45	distal
AT1G06817_CHH	long_noncoding_rna	Chr1_12889083	3.17343e-14	7.85	proximal
AT1G06943_CHG	long_noncoding_rna	Chr1_13429250	1.96558e-13	8.63	proximal
AT1G07003_CHG	long_noncoding_rna	Chr5_23554747	1.34672e-10	7.00	distal
AT1G07007_CHG	long_noncoding_rna	Chr1_14032060	1.08911e-23	18.94	proximal
AT1G07013_CHG	long_noncoding_rna	Chr3_12096622	4.0522e-30	23.10	distal
AT1G07013_CHH	long_noncoding_rna	Chr3_12102411	2.30959e-19	14.51	distal
AT1G07023_CG	long_noncoding_rna	Chr1_14284471	8.95693e-26	19.46	proximal
AT1G07193_CG	long_noncoding_rna	Chr3_14895928	5.99329e-12	7.80	distal
AT1G07233_CG	long_noncoding_rna	Chr1_16638195	1.00026e-16	9.62	proximal
AT1G07253_CHH	long_noncoding_rna	Chr5_5738231	1.03571e-14	7.16	distal
AT1G07263_CG	long_noncoding_rna	Chr2_6965553	5.61988e-14	12.65	distal
AT1G07357_CHG	mirna	Chr1_17372959	1.12115e-18	11.91	proximal
AT1G07357_CHH	mirna	Chr1_17372959	9.91203e-19	11.90	proximal
AT1G07537_CHG	small_nuclear_rna	Chr1_18224793	1.6911e-105	53.77	proximal
AT1G07537_CHH	small_nuclear_rna	Chr1_18224793	1.07475e-98	46.69	proximal
AT1G07553_CHG	long_noncoding_rna	Chr1_18272972	7.43593e-30	19.03	proximal
AT1G07553_CHH	long_noncoding_rna	Chr1_18272972	6.39335e-30	18.84	proximal
AT1G07557_CHG	long_noncoding_rna	Chr1_18272972	7.21238e-30	19.03	proximal
AT1G07763_CG	long_noncoding_rna	Chr3_15839935	3.19294e-32	21.46	distal
AT1G07763_CHG	long_noncoding_rna	Chr3_15839935	1.91189e-32	21.84	distal
AT1G07763_CHH	long_noncoding_rna	Chr3_15839935	5.36009e-20	12.81	distal
AT1G08207_CG	long_noncoding_rna	Chr1_21574545	2.13474e-17	12.77	proximal
AT1G08237_CHH	long_noncoding_rna	Chr1_5333161	2.43403e-11	4.42	distal
AT1G08263_CG	long_noncoding_rna	Chr1_22120572	2.43327e-29	18.31	distal
AT1G08263_CHG	long_noncoding_rna	Chr1_22120572	8.85613e-25	16.00	distal
AT1G08263_CHH	long_noncoding_rna	Chr1_22120572	6.21463e-25	17.21	distal
AT1G08293_CHG	long_noncoding_rna	Chr1_22084919	1.27548e-25	15.48	proximal
AT1G08503_CG	long_noncoding_rna	Chr3_18859553	1.4547e-17	10.75	distal
AT1G08517_CHH	long_noncoding_rna	Chr1_5056701	5.33279e-14	10.40	distal
AT1G08747_CG	antisense_rna	Chr1_24230327	3.63005e-28	19.73	proximal
AT1G09383_CG	antisense_long_noncoding_rna	Chr4_53495	5.79749e-32	17.02	distal
AT1G09847_CG	long_noncoding_rna	Chr1_29892161	1.34785e-13	28.63	distal
AT1G09853_CG	long_noncoding_rna	Chr1_29892161	1.36536e-13	28.70	distal
AT1G09857_CG	long_noncoding_rna	Chr1_29764061	3.62047e-25	18.95	proximal
AT1G09883_CHG	small_nucleolar_rna	Chr1_5321681	1.61971e-10	5.25	distal
AT1G17232_CG	antisense_long_noncoding_rna	Chr1_5906033	3.01422e-30	9.75	proximal
AT1G28920_CG	pre_trna	Chr5_26901466	2.99047e-14	8.99	distal
AT1G28980_CHH	pre_trna	Chr1_28464432	7.82202e-12	5.25	distal
AT1G29785_CG	antisense_long_noncoding_rna	Chr1_10428325	3.09667e-20	9.56	proximal
AT1G31935_CG	other_rna	Chr1_11470109	1.65181e-38	24.93	proximal
AT1G50055_CHG	other_rna	Chr1_18631011	2.05431e-13	8.85	proximal
AT1G52615_CG	other_rna	Chr1_19596132	6.70619e-19	12.32	proximal
AT1G60545_CG	antisense_long_noncoding_rna	Chr4_13343719	4.83547e-14	9.45	distal
AT1G61226_CG	mirna	Chr1_22576819	6.43333e-19	12.57	proximal
AT1G66173_CG	other_rna	Chr1_24644129	2.21912e-56	44.40	proximal
AT1G66173_CHG	other_rna	Chr1_24644129	4.5069e-34	25.18	proximal
AT1G66173_CHH	other_rna	Chr1_24641374	1.7475e-14	10.10	proximal
AT1G67481_CG	mirna	Chr1_25284261	1.82558e-13	5.76	proximal
AT1G77040_CHH	pre_trna	Chr5_6411707	5.11428e-13	7.07	distal
AT2G04295_CG	antisense_long_noncoding_rna	Chr2_767338	9.50367e-14	8.66	proximal
AT2G04325_CHG	long_noncoding_rna	Chr2_18397242	1.14368e-12	6.36	distal
AT2G04325_CHH	long_noncoding_rna	Chr2_18397242	3.54002e-15	7.73	distal
AT2G04365_CHG	long_noncoding_rna	Chr2_819761	5.0721e-14	9.00	proximal
AT2G04535_CG	antisense_long_noncoding_rna	Chr2_1103572	2.32603e-32	16.81	proximal
AT2G04765_CHG	long_noncoding_rna	Chr2_1486276	1.77644e-27	14.61	proximal
AT2G04765_CHH	long_noncoding_rna	Chr2_1490353	5.28413e-14	9.46	proximal
AT2G04825_CHG	long_noncoding_rna	Chr2_1764308	1.02996e-16	11.66	proximal
AT2G04835_CHG	long_noncoding_rna	Chr2_1764308	1.31682e-16	11.59	proximal
AT2G04875_CHG	long_noncoding_rna	Chr2_1835429	7.68906e-22	13.14	proximal
AT2G04875_CHH	long_noncoding_rna	Chr2_1835429	1.25747e-27	16.50	proximal
AT2G04935_CG	mirna	Chr2_2061217	5.4869e-11	7.20	proximal
AT2G05395_CG	long_noncoding_rna	Chr2_3048676	6.31277e-149	74.62	distal
AT2G05525_CG	small_nucleolar_rna	Chr2_4124082	8.65083e-12	10.17	proximal
AT2G05535_CHG	long_noncoding_rna	Chr2_4071366	2.7704e-18	11.20	proximal
AT2G05535_CHH	long_noncoding_rna	Chr2_3542845	4.6361e-23	14.41	distal
AT2G05605_CHG	mirna	Chr2_4666228	1.35704e-17	16.87	proximal
AT2G05705_CHG	long_noncoding_rna	Chr2_5032616	6.48113e-17	14.91	proximal
AT2G05785_CHG	long_noncoding_rna	Chr2_5026656	1.93585e-26	17.12	proximal
AT2G05785_CHH	long_noncoding_rna	Chr2_5028524	4.24903e-21	14.71	proximal
AT2G05812_CG	antisense_long_noncoding_rna	Chr2_2215240	9.56669e-23	14.84	proximal
AT2G05855_CHG	long_noncoding_rna	Chr2_5403853	6.52414e-13	10.36	proximal
AT2G05905_CHG	long_noncoding_rna	Chr2_5630519	3.30691e-17	18.11	proximal
AT2G06275_CG	long_noncoding_rna	Chr2_3119822	5.82282e-13	10.41	distal
AT2G06385_CHH	long_noncoding_rna	Chr2_6609006	1.54358e-14	9.04	proximal
AT2G06535_CHG	long_noncoding_rna	Chr2_6972796	8.9666e-19	14.97	proximal
AT2G06535_CHH	long_noncoding_rna	Chr2_6978261	7.50823e-15	7.86	proximal
AT2G06795_CG	antisense_long_noncoding_rna	Chr2_7338126	2.25173e-32	13.69	proximal
AT2G07042_CG	other_rna	Chr2_2922184	2.71566e-17	12.40	proximal
AT2G07042_CHH	other_rna	Chr2_2920407	1.2972e-34	17.74	proximal
AT2G07763_CG	pre_trna	Chr2_17971673	1.3087e-10	5.29	distal
AT2G07805_CG	antisense_long_noncoding_rna	Chr2_9602595	2.06755e-16	9.85	proximal
AT2G07895_CHG	mirna	Chr2_9920390	6.72339e-23	14.68	proximal
AT2G07895_CHH	mirna	Chr2_9918365	1.39016e-14	8.64	proximal
AT2G08105_CHH	long_noncoding_rna	Chr2_10687514	7.76529e-37	19.33	proximal
AT2G08295_CG	long_noncoding_rna	Chr3_14328429	7.38463e-24	16.78	distal
AT2G08295_CG	long_noncoding_rna	Chr5_2575361	1.26017e-11	12.29	distal
AT2G08295_CHH	long_noncoding_rna	Chr5_2569906	5.04097e-15	13.52	distal
AT2G08540_CHG	long_noncoding_rna	Chr2_6414262	1.96802e-40	26.84	distal
AT2G08540_CHH	long_noncoding_rna	Chr2_6414262	2.51469e-44	29.97	distal
AT2G08660_CG	antisense_long_noncoding_rna	Chr2_14512433	7.21417e-21	17.10	proximal
AT2G08735_CHG	long_noncoding_rna	Chr4_13512542	2.03937e-19	15.46	distal
AT2G08825_CHG	long_noncoding_rna	Chr1_10683183	3.42404e-12	6.01	distal
AT2G08850_CHH	long_noncoding_rna	Chr2_15572530	7.99148e-19	15.77	proximal
AT2G09045_CG	antisense_rna	Chr2_16462082	5.91195e-14	11.14	proximal
AT2G09555_CG	long_noncoding_rna	Chr2_18001752	9.12006e-17	9.69	distal
AT2G24103_CG	mirna	Chr2_10245715	8.01677e-13	4.23	proximal
AT2G24735_CG	other_rna	Chr2_5900600	4.78742e-21	15.54	distal
AT2G24735_CHH	other_rna	Chr2_5900912	2.02681e-16	13.33	distal
AT2G27400_CHG	other_rna	Chr2_11722371	1.05724e-23	13.83	proximal
AT2G27400_CHH	other_rna	Chr2_11722371	1.67718e-16	10.23	proximal
AT2G30115_CG	other_rna	Chr2_12880132	2.0627e-60	34.83	proximal
AT2G30115_CHG	other_rna	Chr2_12880132	6.66935e-62	35.39	proximal
AT2G30115_CHH	other_rna	Chr2_12880132	4.84361e-73	38.87	proximal
AT2G42485_CG	other_rna	Chr2_17690563	3.40115e-17	22.60	proximal
AT2G42485_CHG	other_rna	Chr2_17690763	7.36097e-17	20.46	proximal
AT2G42485_CHH	other_rna	Chr2_17689585	1.43539e-13	16.94	proximal
AT2G44255_CG	antisense_long_noncoding_rna	Chr2_18293484	5.43126e-14	7.24	proximal
AT3G01865_CG	long_noncoding_rna	Chr3_2070031	1.77445e-34	19.61	proximal
AT3G02495_CHG	antisense_long_noncoding_rna	Chr3_6461436	1.02887e-12	5.95	distal
AT3G03965_CG	antisense_long_noncoding_rna	Chr3_7056589	3.94094e-16	9.13	proximal
AT3G04185_CG	antisense_long_noncoding_rna	Chr3_7686471	1.85806e-14	8.75	proximal
AT3G04245_CG	long_noncoding_rna	Chr4_18197390	1.67705e-11	4.45	distal
AT3G04655_CG	mirna	Chr3_8839599	2.5107e-19	10.11	proximal
AT3G04655_CHG	mirna	Chr3_8837166	1.08127e-20	13.97	proximal
AT3G04655_CHG	mirna	Chr3_8861268	1.55607e-20	14.20	proximal
AT3G04655_CHH	mirna	Chr3_8837142	2.57611e-20	10.30	proximal
AT3G04655_CHH	mirna	Chr3_8863021	4.60295e-14	9.02	proximal
AT3G04675_CG	long_noncoding_rna	Chr2_4975730	3.16467e-22	18.21	distal
AT3G04675_CHG	long_noncoding_rna	Chr2_4998316	4.03896e-16	13.93	distal
AT3G04695_CHH	antisense_long_noncoding_rna	Chr1_19946906	2.70172e-11	6.08	distal
AT3G05855_CG	long_noncoding_rna	Chr3_11507480	2.6066e-24	17.89	proximal
AT3G05855_CHG	long_noncoding_rna	Chr3_11509512	1.32579e-25	14.39	proximal
AT3G05855_CHH	long_noncoding_rna	Chr3_11471476	2.84096e-14	10.07	proximal
AT3G05885_CHG	long_noncoding_rna	Chr3_11476952	1.39194e-19	16.74	proximal
AT3G05885_CHH	long_noncoding_rna	Chr3_11477307	9.00086e-15	9.16	proximal
AT3G05915_CHH	long_noncoding_rna	Chr3_11486469	2.30307e-19	15.10	proximal
AT3G05955_CG	long_noncoding_rna	Chr3_11578808	1.03824e-29	13.61	proximal
AT3G05955_CHH	long_noncoding_rna	Chr3_11578078	1.96679e-22	9.79	proximal
AT3G06065_CHG	long_noncoding_rna	Chr3_12283368	6.7551e-14	10.08	proximal
AT3G06125_CG	other_rna	Chr4_5614522	2.79112e-89	44.20	distal
AT3G06125_CHG	other_rna	Chr4_5614522	5.92785e-85	42.55	distal
AT3G06155_CHH	long_noncoding_rna	Chr3_12586888	1.47465e-30	20.20	proximal
AT3G06315_CHG	long_noncoding_rna	Chr3_13577527	1.62608e-21	17.55	distal
AT3G07305_CG	antisense_long_noncoding_rna	Chr3_16870927	1.21928e-17	12.03	proximal
AT3G07545_CG	long_noncoding_rna	Chr3_17314447	1.4774e-11	7.20	proximal
AT3G08335_CHH	long_noncoding_rna	Chr3_19760217	2.03564e-15	8.36	proximal
AT3G08450_CG	long_noncoding_rna	Chr3_20448609	2.47292e-11	6.26	proximal
AT3G08460_CHH	long_noncoding_rna	Chr4_901887	2.99118e-10	5.50	distal
AT3G08595_CHG	long_noncoding_rna	Chr1_15818226	1.10276e-61	42.32	distal
AT3G08595_CHH	long_noncoding_rna	Chr1_15891784	5.26125e-37	24.93	distal
AT3G08605_CHG	small_nuclear_rna	Chr3_1639687	1.54362e-11	5.93	distal
AT3G09115_CG	long_noncoding_rna	Chr3_21591205	2.07371e-26	14.57	proximal
AT3G09565_CG	long_noncoding_rna	Chr3_22619615	6.61013e-25	17.64	proximal
AT3G09565_CHG	long_noncoding_rna	Chr3_22617332	4.91783e-22	17.98	proximal
AT3G09845_CG	long_noncoding_rna	Chr3_23154305	2.75841e-28	19.71	proximal
AT3G09845_CHG	long_noncoding_rna	Chr3_23154305	8.13653e-27	18.65	proximal
AT3G29644_CG	antisense_long_noncoding_rna	Chr3_11486548	6.48056e-25	16.56	proximal
AT3G29644_CHG	antisense_long_noncoding_rna	Chr2_3173869	1.62149e-14	8.66	distal
AT3G29644_CHH	antisense_long_noncoding_rna	Chr2_3173821	9.87733e-13	8.02	distal
AT3G29644_CHH	antisense_long_noncoding_rna	Chr3_11486548	6.18526e-18	10.20	proximal
AT3G46668_CG	antisense_long_noncoding_rna	Chr3_17194620	1.05104e-14	8.40	proximal
AT3G48057_CG	mirna	Chr3_17720934	1.93146e-26	18.91	proximal
AT3G48057_CHG	mirna	Chr3_17720934	4.14253e-15	11.53	proximal
AT3G61198_CHG	other_rna	Chr3_22642612	1.55285e-49	35.65	proximal
AT3G61198_CHH	other_rna	Chr3_22642612	6.67053e-45	35.80	proximal
AT3G62285_CG	pre_trna	Chr5_5150463	5.82881e-11	6.53	distal
AT4G00975_CG	antisense_rna	Chr4_422993	1.86549e-28	19.15	proximal
AT4G02005_CG	other_rna	Chr4_874397	7.38124e-32	21.12	proximal
AT4G03038_CG	other_rna	Chr4_1347017	1.33203e-112	77.51	proximal
AT4G03038_CHG	other_rna	Chr4_1347017	1.66577e-79	68.92	proximal
AT4G03038_CHH	other_rna	Chr4_1347501	1.88937e-43	51.50	proximal
AT4G04221_CG	antisense_long_noncoding_rna	Chr4_2039787	4.67642e-31	16.22	proximal
AT4G04295_CG	long_noncoding_rna	Chr4_5412006	1.13325e-27	22.17	distal
AT4G04295_CHG	long_noncoding_rna	Chr4_5412006	4.34814e-30	20.10	distal
AT4G04295_CHH	long_noncoding_rna	Chr4_5412006	7.30121e-29	18.35	distal
AT4G04875_CG	long_noncoding_rna	Chr4_2188773	2.26146e-23	16.61	proximal
AT4G04875_CHG	long_noncoding_rna	Chr4_2188773	5.30348e-22	14.46	proximal
AT4G04875_CHH	long_noncoding_rna	Chr4_2188773	1.06715e-15	11.10	proximal
AT4G05285_CHG	long_noncoding_rna	Chr4_17861780	1.41734e-11	7.08	distal
AT4G05615_CHG	long_noncoding_rna	Chr4_5652770	6.83224e-21	10.86	proximal
AT4G05615_CHH	long_noncoding_rna	Chr4_5654579	2.33152e-25	19.25	proximal
AT4G05745_CG	long_noncoding_rna	Chr4_6207901	3.77083e-14	12.18	proximal
AT4G05985_CHG	long_noncoding_rna	Chr4_7329160	2.28656e-23	14.82	proximal
AT4G05990_CHH	long_noncoding_rna	Chr4_904080	6.29498e-10	5.18	distal
AT4G05995_CG	long_noncoding_rna	Chr4_7590032	8.97318e-22	9.62	proximal
AT4G05995_CHG	long_noncoding_rna	Chr4_7590032	3.13307e-16	5.14	proximal
AT4G06135_CG	antisense_long_noncoding_rna	Chr4_7892169	9.08995e-21	16.29	proximal
AT4G08205_CG	long_noncoding_rna	Chr5_8195145	1.12858e-30	25.39	distal
AT4G08205_CHG	long_noncoding_rna	Chr5_8195145	9.14377e-30	25.01	distal
AT4G08205_CHH	long_noncoding_rna	Chr5_8195145	1.24747e-44	32.58	distal
AT4G08435_CHG	long_noncoding_rna	Chr1_5337370	2.09812e-16	9.83	distal
AT4G08465_CG	long_noncoding_rna	Chr3_11959133	3.55394e-13	7.36	distal
AT4G08495_CG	long_noncoding_rna	Chr3_6723806	1.88986e-13	6.96	distal
AT4G08785_CHG	antisense_long_noncoding_rna	Chr1_28791638	2.45992e-13	9.74	distal
AT4G08915_CHG	long_noncoding_rna	Chr2_18700888	1.29433e-48	40.87	distal
AT4G08915_CHH	long_noncoding_rna	Chr2_18700888	2.23825e-52	37.33	distal
AT4G09725_CG	long_noncoding_rna	Chr4_1354823	1.82828e-109	71.76	distal
AT4G09725_CHG	long_noncoding_rna	Chr4_1367509	8.01707e-68	47.55	distal
AT4G09725_CHH	long_noncoding_rna	Chr4_1354823	3.67604e-63	45.26	distal
AT4G09945_CHH	long_noncoding_rna	Chr5_458035	2.7736e-12	6.26	distal
AT4G12917_CG	other_rna	Chr1_28416013	3.04391e-39	30.52	distal
AT4G12917_CHG	other_rna	Chr1_28419374	1.06718e-40	33.94	distal
AT4G12917_CHH	other_rna	Chr1_28419374	1.23115e-46	36.15	distal
AT4G13495_CG	other_rna	Chr4_7843451	1.16031e-21	16.23	proximal
AT4G13495_CHH	other_rna	Chr4_7843451	1.84177e-19	11.67	proximal
AT4G16748_CG	other_rna	Chr4_9419524	1.31164e-42	27.08	proximal
AT4G21595_CHH	mirna	Chr2_11031380	2.7802e-10	5.62	distal
AT4G30975_CHG	other_rna	Chr5_1368108	2.67565e-15	8.22	distal
AT5G00745_CHG	long_noncoding_rna	Chr1_29599164	6.78335e-12	5.91	distal
AT5G01555_CG	antisense_long_noncoding_rna	Chr5_2770037	2.41339e-15	9.77	proximal
AT5G01705_CG	long_noncoding_rna	Chr1_27065830	5.56093e-30	15.06	distal
AT5G01705_CHG	long_noncoding_rna	Chr1_27065830	1.50388e-19	8.55	distal
AT5G01705_CHH	long_noncoding_rna	Chr1_27065830	1.47845e-32	18.55	distal
AT5G01725_CG	long_noncoding_rna	Chr1_27065830	5.56093e-30	15.06	distal
AT5G01725_CHG	long_noncoding_rna	Chr1_27065830	1.50388e-19	8.55	distal
AT5G01725_CHH	long_noncoding_rna	Chr1_27065830	1.47845e-32	18.55	distal
AT5G01732_CG	antisense_long_noncoding_rna	Chr5_275711	1.29876e-12	7.88	proximal
AT5G01735_CG	mirna	Chr1_27065830	7.5691e-18	7.28	distal
AT5G01735_CHH	mirna	Chr1_27065830	1.82444e-16	8.10	distal
AT5G01745_CHH	mirna	Chr1_27065830	2.64347e-15	7.69	distal
AT5G01795_CHH	long_noncoding_rna	Chr3_4188079	1.20011e-11	5.79	distal
AT5G02125_CHH	antisense_long_noncoding_rna	Chr4_6503029	2.249e-19	15.00	distal
AT5G02535_CHG	antisense_rna	Chr3_1639600	3.57783e-15	8.17	distal
AT5G03205_CHH	long_noncoding_rna	Chr1_10948371	6.3472e-15	8.60	distal
AT5G03215_CG	long_noncoding_rna	Chr4_5356490	1.09797e-14	7.48	distal
AT5G03575_CHG	long_noncoding_rna	Chr2_763334	1.23648e-14	9.81	distal
AT5G03575_CHH	long_noncoding_rna	Chr2_761929	5.09693e-26	19.81	distal
AT5G04365_CHG	long_noncoding_rna	Chr4_13449392	6.76786e-12	4.98	distal
AT5G04745_CHG	long_noncoding_rna	Chr1_21161501	2.62115e-12	6.91	distal
AT5G04765_CG	long_noncoding_rna	Chr5_17997748	3.47471e-19	11.06	distal
AT5G04775_CG	long_noncoding_rna	Chr5_17997748	1.59721e-17	9.93	distal
AT5G04845_CG	long_noncoding_rna	Chr5_10805008	9.25571e-25	19.94	proximal
AT5G04975_CHH	mirna	Chr5_12024942	1.67331e-19	15.36	distal
AT5G05175_CHG	long_noncoding_rna	Chr5_13407176	3.60711e-13	10.77	proximal
AT5G05525_CG	long_noncoding_rna	Chr5_15024127	5.4075e-34	17.66	proximal
AT5G05535_CG	long_noncoding_rna	Chr5_15024127	1.79957e-34	18.20	proximal
AT5G05645_CHG	long_noncoding_rna	Chr5_14805665	1.28925e-119	59.92	distal
AT5G05925_CG	long_noncoding_rna	Chr5_15770734	1.07017e-21	15.22	proximal
AT5G05925_CHG	long_noncoding_rna	Chr5_15768138	9.27086e-14	8.26	proximal
AT5G05925_CHH	long_noncoding_rna	Chr5_15768138	1.11265e-16	9.81	proximal
AT5G05995_CG	antisense_long_noncoding_rna	Chr1_21331064	5.13844e-17	11.49	distal
AT5G05995_CHG	antisense_long_noncoding_rna	Chr1_21331064	1.34953e-20	13.92	distal
AT5G06025_CHG	long_noncoding_rna	Chr1_5336912	5.6253e-12	5.69	distal
AT5G06105_CG	mirna	Chr5_16409550	2.61726e-20	15.66	proximal
AT5G06175_CHG	mirna	Chr5_16648678	1.07765e-23	11.96	proximal
AT5G06175_CHH	mirna	Chr5_16648678	4.95175e-30	16.10	proximal
AT5G06405_CG	long_noncoding_rna	Chr5_17191668	3.8479e-35	18.23	proximal
AT5G06405_CHH	long_noncoding_rna	Chr5_17190701	1.44768e-25	18.84	proximal
AT5G07385_CG	long_noncoding_rna	Chr5_19987161	1.06192e-22	11.31	proximal
AT5G08225_CHH	long_noncoding_rna	Chr5_22186272	1.82517e-15	7.80	proximal
AT5G08275_CG	antisense_long_noncoding_rna	Chr5_22467226	1.45438e-26	15.65	proximal
AT5G08425_CG	antisense_long_noncoding_rna	Chr5_22654872	8.78481e-33	18.25	proximal
AT5G08475_CHH	long_noncoding_rna	Chr4_903662	1.51375e-10	5.39	distal
AT5G09215_CG	long_noncoding_rna	Chr5_13150775	1.72517e-12	11.77	distal
AT5G09325_CHG	long_noncoding_rna	Chr3_10155187	1.13722e-10	6.05	distal
AT5G09535_CG	antisense_long_noncoding_rna	Chr5_26386905	2.58123e-17	13.05	proximal
AT5G19221_CG	antisense_long_noncoding_rna	Chr5_6462981	1.43364e-15	14.06	proximal
AT5G20858_CG	pre_trna	Chr5_7075117	9.08846e-36	33.50	proximal
AT5G24825_CG	mirna	Chr1_19191853	2.98571e-15	8.58	distal
AT5G24825_CHG	mirna	Chr1_19193606	3.82714e-18	9.96	distal
AT5G26146_CG	antisense_long_noncoding_rna	Chr5_9139089	3.93156e-22	14.70	proximal
AT5G28262_CG	other_rna	Chr5_10235812	5.47012e-47	23.22	proximal
AT5G28262_CHH	other_rna	Chr5_10228975	7.0238e-63	33.41	proximal
AT5G28824_CHG	other_rna	Chr5_10833090	1.54938e-19	16.17	proximal
AT5G34871_CG	other_rna	Chr5_13053090	4.73582e-25	20.42	proximal
AT5G34871_CHG	other_rna	Chr5_13053090	2.00793e-21	14.35	proximal
AT5G36002_CG	antisense_long_noncoding_rna	Chr5_14140220	2.34494e-13	9.91	proximal
AT5G37485_CG	other_rna	Chr5_14887312	1.95373e-48	31.92	proximal
AT5G38212_CG	antisense_long_noncoding_rna	Chr5_15265025	2.81957e-26	13.10	proximal
AT5G43725_CG	other_rna	Chr5_17560200	5.42932e-67	43.75	proximal
AT5G45475_CG	other_rna	Chr5_18408354	1.06298e-30	20.02	proximal
AT5G46315_CG	small_nuclear_rna	Chr5_18787188	5.32366e-113	69.66	proximal
AT5G46315_CHG	small_nuclear_rna	Chr5_18787188	3.35618e-88	62.84	proximal
AT5G46315_CHH	small_nuclear_rna	Chr5_18787154	4.93746e-75	56.29	proximal
AT5G49615_CHG	other_rna	Chr5_20113549	1.78342e-44	28.30	proximal
AT5G49615_CHH	other_rna	Chr5_20113549	1.75774e-44	29.01	proximal
AT5G52495_CG	pre_trna	Chr1_11034989	2.25035e-14	8.13	distal
AT5G52495_CG	pre_trna	Chr3_12317932	8.84585e-16	8.63	distal
AT5G56975_CG	pre_trna	Chr3_9838558	1.74843e-11	7.19	distal
AT5G59505_CG	mirna	Chr5_23988934	4.61402e-16	9.22	proximal
AT5G60966_CG	pre_trna	Chr2_15282134	7.00776e-23	12.32	distal
AT5G63195_CG	antisense_long_noncoding_rna	Chr5_25354528	4.50062e-18	13.58	proximal
