# Supplementary material for: Epiallelic variation of non-coding RNA genes and their phenotypic consequences
Source: Nat Commun. 2024 Feb 14;15:1375. doi: 10.1038/s41467-024-45771-5 (PMC10867003; doi:10.1038/s41467-024-45771-5)
Supplement: Supplementary file 9 — Supplementary Data 6 [file 41467_2024_45771_MOESM9_ESM.xlsx]

## Sheet: Supplementary Data 6
Supplementary Data 6. The overlap of significant SNPs and genomic features
Trait	Significnat SNP	P-value	Overlap genomic feature	ID of overlapped genomic feature
AT1G01046_CHG	Chr3_3825875	7.06e-09	promoter1K	AT3G12020
AT1G01270_CHG	Chr5_9152322	2.82e-09	protein-coding	AT5G26180
AT1G01270_CHG	Chr5_9152323	1.72e-09	protein-coding	AT5G26180
AT1G01270_CHG	Chr5_9152325	2.06e-09	protein-coding	AT5G26180
AT1G01270_CHH	Chr1_4994306	4.81e-09	intergenic	-
AT1G01270_CHH	Chr1_5001547	3.33e-09	promoter1K	AT1G14590
AT1G01270_CHH	Chr1_5001547	3.33e-09	protein-coding	AT1G14600
AT1G01270_CHH	Chr1_5049796	3.89e-09	protein-coding	AT1G14688
AT1G01270_CHH	Chr1_5052257	4.82e-10	protein-coding	AT1G14690
AT1G01270_CHH	Chr1_5060226	8.91e-09	protein-coding	AT1G14700
AT1G01270_CHH	Chr1_5061627	3.25e-09	intergenic	-
AT1G01270_CHH	Chr1_5061743	9.79e-10	protein-coding	AT1G14710
AT1G01270_CHH	Chr1_27552499	7.55e-10	protein-coding	AT1G73270
AT1G01270_CHH	Chr1_27556851	1.51e-09	protein-coding	AT1G73290
AT1G01270_CHH	Chr1_27558363	9.11e-10	protein-coding	AT1G73290
AT1G01270_CHH	Chr2_19372862	1.11e-10	intergenic	-
AT1G01270_CHH	Chr2_19373990	2.15e-09	intergenic	-
AT1G01270_CHH	Chr2_19374078	2.14e-09	intergenic	-
AT1G01270_CHH	Chr2_19374261	1.18e-09	intergenic	-
AT1G01270_CHH	Chr2_19482000	3.59e-09	protein-coding	AT2G47470,AT2G47480
AT1G01270_CHH	Chr2_19513319	8.49e-09	promoter1K	AT2G47560
AT1G01270_CHH	Chr2_19545248	8.05e-09	promoter1K	AT2G47670
AT1G01270_CHH	Chr2_19545876	3.55e-09	promoter1K	AT2G47670
AT1G01270_CHH	Chr2_19545876	3.55e-09	protein-coding	AT2G47680
AT1G01270_CHH	Chr2_19549688	7.78e-09	protein-coding	AT2G47680
AT1G01270_CHH	Chr2_19551009	5.63e-11	promoter1K	AT2G47690,AT2G47680
AT1G01270_CHH	Chr2_19551009	5.63e-11	protein-coding	AT2G47680
AT1G01270_CHH	Chr2_19551247	4.13e-09	promoter1K	AT2G47690,AT2G47680
AT1G01270_CHH	Chr2_19551247	4.13e-09	protein-coding	AT2G47690,AT2G47700
AT1G01270_CHH	Chr2_19551559	6.77e-09	promoter1K	AT2G47690,AT2G47680
AT1G01270_CHH	Chr2_19551559	6.77e-09	protein-coding	AT2G47690,AT2G47700
AT1G01270_CHH	Chr3_16504186	2.17e-09	promoter1K	AT3G45100
AT1G01270_CHH	Chr4_7672584	2.87e-09	protein-coding	AT4G13210
AT1G01270_CHH	Chr4_7675610	7.23e-09	promoter1K	AT4G13220
AT1G01270_CHH	Chr4_7675610	7.23e-09	TE	AT4TE33600
AT1G01270_CHH	Chr4_7676520	4.58e-09	protein-coding	AT4G13230
AT1G01270_CHH	Chr4_7678057	1.72e-09	protein-coding	AT4G13235
AT1G01270_CHH	Chr4_14148229	3.05e-09	promoter1K	AT4G28650
AT1G01270_CHH	Chr4_14160982	9.88e-11	promoter1K	AT4G28700
AT1G01270_CHH	Chr4_14160982	9.88e-11	protein-coding	AT4G28690
AT1G01270_CHH	Chr5_7181416	4.41e-09	promoter1K	AT5G21120
AT1G01270_CHH	Chr5_7181416	4.41e-09	TE	AT5TE25960,AT5TE25965
AT1G01270_CHH	Chr5_9371920	5.4e-09	TE	AT5TE33990,AT5TE33995,AT5TE34000
AT1G01270_CHH	Chr5_14565017	1.19e-09	promoter1K	AT5G36920
AT1G01270_CHH	Chr5_14565021	1.38e-09	promoter1K	AT5G36920
AT1G01270_CHH	Chr5_14565040	9.2e-14	promoter1K	AT5G36920
AT1G01270_CHH	Chr5_17581129	5.89e-11	protein-coding	AT5G43750
AT1G01270_CHH	Chr5_17715084	8.39e-10	protein-coding	AT5G44020,AT5G44030,AT5G44040
AT1G01270_CHH	Chr5_17715086	8.84e-10	protein-coding	AT5G44020,AT5G44030,AT5G44040
AT1G01270_CHH	Chr5_17715091	7.73e-10	protein-coding	AT5G44020,AT5G44030,AT5G44040
AT1G01270_CHH	Chr5_17715093	8.16e-10	protein-coding	AT5G44020,AT5G44030,AT5G44040
AT1G01448_CG	Chr1_148345	1.38e-10	protein-coding	AT1G01380,AT1G01390
AT1G01448_CG	Chr1_153104	2.66e-11	promoter1K	AT1G01410,AT1G01400
AT1G01448_CG	Chr1_155678	1.4e-10	protein-coding	AT1G01420
AT1G01448_CG	Chr1_155679	2.94e-13	protein-coding	AT1G01420
AT1G01448_CG	Chr1_155921	2.28e-13	protein-coding	AT1G01420
AT1G01448_CG	Chr1_155984	1.09e-12	protein-coding	AT1G01420
AT1G01448_CG	Chr1_156628	1.14e-09	promoter1K	AT1G01420
AT1G01448_CG	Chr1_156628	1.14e-09	protein-coding	AT1G01430
AT1G01448_CG	Chr1_157936	5.26e-12	protein-coding	AT1G01430
AT1G01448_CG	Chr1_157941	1.62e-10	protein-coding	AT1G01430
AT1G01448_CG	Chr1_159210	1.6e-10	promoter1K	AT1G01430
AT1G01448_CG	Chr1_162028	8.67e-11	protein-coding	AT1G01440
AT1G01448_CG	Chr1_163082	1.18e-10	promoter1K	AT1G01440
AT1G01448_CG	Chr1_163681	2.44e-18	ncRNA	AT1G01448
AT1G01448_CG	Chr1_163681	2.44e-18	promoter1K	AT1G01440
AT1G01448_CG	Chr1_163686	1.27e-18	ncRNA	AT1G01448
AT1G01448_CG	Chr1_163686	1.27e-18	promoter1K	AT1G01440
AT1G01448_CG	Chr1_163716	2.49e-13	ncRNA	AT1G01448
AT1G01448_CG	Chr1_163716	2.49e-13	promoter1K	AT1G01440
AT1G01448_CG	Chr1_163750	1.25e-11	ncRNA	AT1G01448
AT1G01448_CG	Chr1_163750	1.25e-11	promoter1K	AT1G01440
AT1G01448_CG	Chr1_163766	1.19e-13	ncRNA	AT1G01448
AT1G01448_CG	Chr1_163766	1.19e-13	promoter1K	AT1G01440
AT1G01448_CG	Chr1_163770	5.98e-11	ncRNA	AT1G01448
AT1G01448_CG	Chr1_163770	5.98e-11	promoter1K	AT1G01440
AT1G01448_CG	Chr1_163815	4.13e-11	ncRNA	AT1G01448
AT1G01448_CG	Chr1_163815	4.13e-11	promoter1K	AT1G01440
AT1G01448_CG	Chr1_163890	3.03e-11	ncRNA	AT1G01448
AT1G01448_CG	Chr1_163890	3.03e-11	promoter1K	AT1G01440
AT1G01448_CG	Chr1_164085	6.24e-12	ncRNA	AT1G01448
AT1G01448_CG	Chr1_164111	9.12e-12	ncRNA	AT1G01448
AT1G01448_CG	Chr1_164111	9.12e-12	protein-coding	AT1G01450
AT1G01448_CG	Chr1_164158	8e-10	ncRNA	AT1G01448
AT1G01448_CG	Chr1_164158	8e-10	protein-coding	AT1G01450
AT1G01448_CG	Chr1_164310	2.61e-09	ncRNA	AT1G01448
AT1G01448_CG	Chr1_164310	2.61e-09	protein-coding	AT1G01450
AT1G01448_CG	Chr1_164414	8.53e-09	ncRNA	AT1G01448
AT1G01448_CG	Chr1_164414	8.53e-09	protein-coding	AT1G01450
AT1G01448_CG	Chr1_164432	6.19e-09	ncRNA	AT1G01448
AT1G01448_CG	Chr1_164432	6.19e-09	protein-coding	AT1G01450
AT1G01448_CG	Chr1_164495	1.05e-10	ncRNA	AT1G01448
AT1G01448_CG	Chr1_164495	1.05e-10	protein-coding	AT1G01450
AT1G01448_CG	Chr1_164679	2.48e-11	ncRNA	AT1G01448
AT1G01448_CG	Chr1_164679	2.48e-11	protein-coding	AT1G01450
AT1G01448_CG	Chr1_164708	4.06e-11	ncRNA	AT1G01448
AT1G01448_CG	Chr1_164708	4.06e-11	protein-coding	AT1G01450
AT1G01448_CG	Chr1_164815	4.48e-12	ncRNA	AT1G01448
AT1G01448_CG	Chr1_164815	4.48e-12	protein-coding	AT1G01450
AT1G01448_CG	Chr1_164969	5.41e-12	ncRNA	AT1G01448
AT1G01448_CG	Chr1_164969	5.41e-12	protein-coding	AT1G01450
AT1G01448_CG	Chr1_165017	1.38e-11	ncRNA	AT1G01448
AT1G01448_CG	Chr1_165017	1.38e-11	protein-coding	AT1G01450
AT1G01448_CG	Chr1_165023	2.35e-13	ncRNA	AT1G01448
AT1G01448_CG	Chr1_165023	2.35e-13	protein-coding	AT1G01450
AT1G01448_CG	Chr1_165037	1.13e-11	ncRNA	AT1G01448
AT1G01448_CG	Chr1_165037	1.13e-11	protein-coding	AT1G01450
AT1G01448_CG	Chr1_165153	1.87e-10	ncRNA	AT1G01448
AT1G01448_CG	Chr1_165153	1.87e-10	protein-coding	AT1G01450
AT1G01448_CG	Chr1_165162	1.95e-10	ncRNA	AT1G01448
AT1G01448_CG	Chr1_165162	1.95e-10	protein-coding	AT1G01450
AT1G01448_CG	Chr1_165164	5.68e-11	ncRNA	AT1G01448
AT1G01448_CG	Chr1_165164	5.68e-11	protein-coding	AT1G01450
AT1G01448_CG	Chr1_165168	8.16e-12	ncRNA	AT1G01448
AT1G01448_CG	Chr1_165168	8.16e-12	protein-coding	AT1G01450
AT1G01448_CG	Chr1_165625	3.59e-14	ncRNA	AT1G01448
AT1G01448_CG	Chr1_165625	3.59e-14	promoter1K	AT1G01450
AT1G01448_CG	Chr1_165766	2.63e-13	ncRNA	AT1G01448
AT1G01448_CG	Chr1_165766	2.63e-13	promoter1K	AT1G01450
AT1G01448_CG	Chr1_165893	2.27e-13	ncRNA	AT1G01448
AT1G01448_CG	Chr1_165893	2.27e-13	promoter1K	AT1G01450
AT1G01448_CG	Chr1_165913	1.24e-13	ncRNA	AT1G01448
AT1G01448_CG	Chr1_165913	1.24e-13	promoter1K	AT1G01450
AT1G01448_CG	Chr1_165984	2.9e-11	ncRNA	AT1G01448
AT1G01448_CG	Chr1_165984	2.9e-11	promoter1K	AT1G01450
AT1G01448_CG	Chr1_166019	2.48e-12	ncRNA	AT1G01448
AT1G01448_CG	Chr1_166019	2.48e-12	promoter1K	AT1G01450
AT1G01448_CG	Chr1_166030	2.62e-12	ncRNA	AT1G01448
AT1G01448_CG	Chr1_166030	2.62e-12	promoter1K	AT1G01450
AT1G01448_CG	Chr1_166071	6.3e-12	ncRNA	AT1G01448
AT1G01448_CG	Chr1_166071	6.3e-12	promoter1K	AT1G01450
AT1G01448_CG	Chr1_166133	3.05e-13	ncRNA	AT1G01448
AT1G01448_CG	Chr1_166133	3.05e-13	promoter1K	AT1G01450
AT1G01448_CG	Chr1_166150	7.91e-12	ncRNA	AT1G01448
AT1G01448_CG	Chr1_166150	7.91e-12	promoter1K	AT1G01450
AT1G01448_CG	Chr1_166156	5.38e-13	ncRNA	AT1G01448
AT1G01448_CG	Chr1_166156	5.38e-13	promoter1K	AT1G01450
AT1G01448_CG	Chr1_166179	3.51e-13	ncRNA	AT1G01448
AT1G01448_CG	Chr1_166179	3.51e-13	promoter1K	AT1G01450
AT1G01448_CG	Chr1_166386	4.06e-18	promoter1K	AT1G01450
AT1G01448_CG	Chr1_166465	2.63e-11	promoter1K	AT1G01450
AT1G01448_CG	Chr1_167252	8.3e-12	protein-coding	AT1G01453
AT1G01448_CG	Chr1_167493	1.18e-09	protein-coding	AT1G01453
AT1G01448_CG	Chr1_167766	1.79e-10	promoter1K	AT1G01460,AT1G01453
AT1G01448_CG	Chr1_167766	1.79e-10	protein-coding	AT1G01453
AT1G01448_CG	Chr1_168451	1.37e-22	promoter1K	AT1G01460,AT1G01453
AT1G01448_CG	Chr1_168745	3.76e-17	promoter1K	AT1G01460,AT1G01453
AT1G01448_CG	Chr1_168745	3.76e-17	protein-coding	AT1G01460
AT1G01448_CG	Chr1_169429	2.61e-12	protein-coding	AT1G01460
AT1G01448_CG	Chr1_169785	2.01e-10	protein-coding	AT1G01460
AT1G01448_CG	Chr1_169788	5.59e-10	protein-coding	AT1G01460
AT1G01448_CG	Chr1_169883	8.51e-11	protein-coding	AT1G01460
AT1G01448_CG	Chr1_170218	6.72e-09	protein-coding	AT1G01460
AT1G01448_CG	Chr1_170284	1.84e-15	protein-coding	AT1G01460
AT1G01448_CG	Chr1_170599	1.02e-14	protein-coding	AT1G01460
AT1G01448_CG	Chr1_171352	2.41e-09	protein-coding	AT1G01460
AT1G01448_CG	Chr1_172182	2.83e-17	protein-coding	AT1G01470
AT1G01448_CG	Chr1_173463	8.45e-11	promoter1K	AT1G01470
AT1G01448_CG	Chr1_173839	6.74e-09	promoter1K	AT1G01470
AT1G01448_CG	Chr1_173852	1.98e-12	promoter1K	AT1G01470
AT1G01448_CG	Chr1_173858	2.09e-12	promoter1K	AT1G01470
AT1G01448_CG	Chr1_174022	3.28e-09	intergenic	-
AT1G01448_CG	Chr1_174024	3.29e-11	intergenic	-
AT1G01448_CG	Chr1_174037	1.86e-11	intergenic	-
AT1G01448_CG	Chr1_174088	1.1e-11	intergenic	-
AT1G01448_CG	Chr1_174090	1.66e-12	intergenic	-
AT1G01448_CG	Chr1_174179	4.19e-17	intergenic	-
AT1G01448_CG	Chr1_174207	9.86e-15	intergenic	-
AT1G01448_CG	Chr1_174262	6.41e-14	intergenic	-
AT1G01448_CG	Chr1_174268	5.14e-15	intergenic	-
AT1G01448_CG	Chr1_174411	6.48e-17	intergenic	-
AT1G01448_CG	Chr1_174418	1.48e-14	intergenic	-
AT1G01448_CG	Chr1_174454	6.96e-17	intergenic	-
AT1G01448_CG	Chr1_174458	4.5e-17	intergenic	-
AT1G01448_CG	Chr1_174605	5.01e-18	intergenic	-
AT1G01448_CG	Chr1_174655	6.06e-18	intergenic	-
AT1G01448_CG	Chr1_174666	7.12e-18	intergenic	-
AT1G01448_CG	Chr1_174745	2.82e-11	promoter1K	AT1G01480
AT1G01448_CG	Chr1_174751	7.34e-15	promoter1K	AT1G01480
AT1G01448_CG	Chr1_174757	1.2e-12	promoter1K	AT1G01480
AT1G01448_CG	Chr1_174758	5.21e-14	promoter1K	AT1G01480
AT1G01448_CG	Chr1_174775	6.33e-14	promoter1K	AT1G01480
AT1G01448_CG	Chr1_174777	9.12e-12	promoter1K	AT1G01480
AT1G01448_CG	Chr1_174791	2.32e-13	promoter1K	AT1G01480
AT1G01448_CG	Chr1_174829	7.82e-15	promoter1K	AT1G01480
AT1G01448_CG	Chr1_174949	1.2e-12	promoter1K	AT1G01480
AT1G01448_CG	Chr1_175036	3.02e-17	promoter1K	AT1G01480
AT1G01448_CG	Chr1_175125	5.29e-15	promoter1K	AT1G01480
AT1G01448_CG	Chr1_175126	7.52e-14	promoter1K	AT1G01480
AT1G01448_CG	Chr1_175151	4.95e-14	promoter1K	AT1G01480
AT1G01448_CG	Chr1_175158	6.27e-16	promoter1K	AT1G01480
AT1G01448_CG	Chr1_175181	7.26e-15	promoter1K	AT1G01480
AT1G01448_CG	Chr1_175293	9.23e-11	promoter1K	AT1G01480
AT1G01448_CG	Chr1_175294	2.45e-11	promoter1K	AT1G01480
AT1G01448_CG	Chr1_175300	4.42e-13	promoter1K	AT1G01480
AT1G01448_CG	Chr1_175480	9.42e-12	promoter1K	AT1G01480
AT1G01448_CG	Chr1_175489	8.77e-12	promoter1K	AT1G01480
AT1G01448_CG	Chr1_175625	1.26e-09	promoter1K	AT1G01480
AT1G01448_CG	Chr1_175634	2.12e-12	promoter1K	AT1G01480
AT1G01448_CG	Chr1_175723	2.55e-11	protein-coding	AT1G01480
AT1G01448_CG	Chr1_175747	5.39e-17	protein-coding	AT1G01480
AT1G01448_CG	Chr1_175775	3.93e-13	protein-coding	AT1G01480
AT1G01448_CG	Chr1_175854	3.52e-13	protein-coding	AT1G01480
AT1G01448_CG	Chr1_175877	2.56e-13	protein-coding	AT1G01480
AT1G01448_CG	Chr1_175878	4.72e-14	protein-coding	AT1G01480
AT1G01448_CG	Chr1_175881	3.97e-20	protein-coding	AT1G01480
AT1G01448_CG	Chr1_175987	3.62e-19	protein-coding	AT1G01480
AT1G01448_CG	Chr1_176008	8.91e-21	protein-coding	AT1G01480
AT1G01448_CG	Chr1_176104	5.72e-13	protein-coding	AT1G01480
AT1G01448_CG	Chr1_176184	1.23e-14	protein-coding	AT1G01480
AT1G01448_CG	Chr1_176276	7.05e-14	protein-coding	AT1G01480
AT1G01448_CG	Chr1_176382	1.66e-14	protein-coding	AT1G01480
AT1G01448_CG	Chr1_176389	1.12e-16	protein-coding	AT1G01480
AT1G01448_CG	Chr1_176582	6.03e-12	protein-coding	AT1G01480
AT1G01448_CG	Chr1_176636	2.58e-18	protein-coding	AT1G01480
AT1G01448_CG	Chr1_176656	2.11e-13	protein-coding	AT1G01480
AT1G01448_CG	Chr1_176720	1.54e-15	protein-coding	AT1G01480
AT1G01448_CG	Chr1_176800	7.23e-15	protein-coding	AT1G01480
AT1G01448_CG	Chr1_176801	1.43e-13	protein-coding	AT1G01480
AT1G01448_CG	Chr1_176865	4.54e-14	protein-coding	AT1G01480
AT1G01448_CG	Chr1_176943	4e-18	protein-coding	AT1G01480
AT1G01448_CG	Chr1_176945	2.34e-12	protein-coding	AT1G01480
AT1G01448_CG	Chr1_176954	3.98e-13	protein-coding	AT1G01480
AT1G01448_CG	Chr1_176955	1.22e-12	protein-coding	AT1G01480
AT1G01448_CG	Chr1_176960	1.71e-13	protein-coding	AT1G01480
AT1G01448_CG	Chr1_176969	2.19e-11	protein-coding	AT1G01480
AT1G01448_CG	Chr1_176973	3.13e-12	protein-coding	AT1G01480
AT1G01448_CG	Chr1_177009	6.85e-11	protein-coding	AT1G01480
AT1G01448_CG	Chr1_177089	2.28e-14	protein-coding	AT1G01480
AT1G01448_CG	Chr1_177090	2.67e-10	protein-coding	AT1G01480
AT1G01448_CG	Chr1_177117	4.74e-20	protein-coding	AT1G01480
AT1G01448_CG	Chr1_177121	4.56e-20	protein-coding	AT1G01480
AT1G01448_CG	Chr1_177136	5.48e-20	protein-coding	AT1G01480
AT1G01448_CG	Chr1_177139	8.91e-20	protein-coding	AT1G01480
AT1G01448_CG	Chr1_177157	2.37e-13	protein-coding	AT1G01480
AT1G01448_CG	Chr1_177202	2.64e-19	protein-coding	AT1G01480
AT1G01448_CG	Chr1_177263	1.25e-14	protein-coding	AT1G01480
AT1G01448_CG	Chr1_177337	2.1e-14	protein-coding	AT1G01480
AT1G01448_CG	Chr1_177400	7.42e-15	protein-coding	AT1G01480
AT1G01448_CG	Chr1_177478	1.91e-13	protein-coding	AT1G01480
AT1G01448_CG	Chr1_177559	1.8e-23	protein-coding	AT1G01480
AT1G01448_CG	Chr1_177611	2.21e-22	protein-coding	AT1G01480
AT1G01448_CG	Chr1_177741	1.62e-22	protein-coding	AT1G01480
AT1G01448_CG	Chr1_177909	2.18e-14	protein-coding	AT1G01480
AT1G01448_CG	Chr1_178070	3.76e-15	protein-coding	AT1G01480
AT1G01448_CG	Chr1_178080	6.55e-15	protein-coding	AT1G01480
AT1G01448_CG	Chr1_178094	1.05e-14	protein-coding	AT1G01480
AT1G01448_CG	Chr1_178142	2.17e-14	protein-coding	AT1G01480
AT1G01448_CG	Chr1_178153	8.38e-15	protein-coding	AT1G01480
AT1G01448_CG	Chr1_178155	2.54e-14	protein-coding	AT1G01480
AT1G01448_CG	Chr1_178612	5.58e-10	intergenic	-
AT1G01448_CG	Chr1_178636	1.03e-13	intergenic	-
AT1G01448_CG	Chr1_178786	7.22e-11	intergenic	-
AT1G01448_CG	Chr1_179209	2.65e-19	intergenic	-
AT1G01448_CG	Chr1_179597	1.5e-10	intergenic	-
AT1G01448_CG	Chr1_179629	2.98e-14	intergenic	-
AT1G01448_CG	Chr1_180148	8.36e-15	protein-coding	AT1G01490
AT1G01448_CG	Chr1_180172	3.05e-16	protein-coding	AT1G01490
AT1G01448_CG	Chr1_180322	4.85e-17	protein-coding	AT1G01490
AT1G01448_CG	Chr1_180336	2.4e-18	protein-coding	AT1G01490
AT1G01448_CG	Chr1_180865	4.86e-12	protein-coding	AT1G01490
AT1G01448_CG	Chr1_180925	1.24e-10	protein-coding	AT1G01490
AT1G01448_CG	Chr1_181039	8.47e-12	protein-coding	AT1G01490
AT1G01448_CG	Chr1_181040	2.02e-11	protein-coding	AT1G01490
AT1G01448_CG	Chr1_181073	7.6e-11	protein-coding	AT1G01490
AT1G01448_CG	Chr1_181083	6.31e-11	protein-coding	AT1G01490
AT1G01448_CG	Chr1_181257	2.13e-14	protein-coding	AT1G01490
AT1G01448_CG	Chr1_181258	2.15e-14	protein-coding	AT1G01490
AT1G01448_CG	Chr1_181632	1.5e-11	protein-coding	AT1G01490
AT1G01448_CG	Chr1_445092	2.21e-09	protein-coding	AT1G02270
AT1G01890_CHH	Chr1_9823343	7.92e-09	intergenic	-
AT1G02480_CG	Chr1_25930688	4.95e-13	protein-coding	AT1G68960
AT1G02480_CG	Chr2_17439611	3.86e-09	protein-coding	AT2G41810
AT1G02480_CG	Chr3_5033650	8.66e-09	promoter1K	AT3G14950
AT1G02480_CG	Chr3_16312529	1.83e-15	ncRNA	AT3G44765
AT1G02480_CG	Chr3_16313371	4.8e-09	ncRNA	AT3G44765
AT1G02480_CG	Chr4_791401	7.29e-09	promoter1K	AT4G01830
AT1G02480_CG	Chr4_9307948	2.73e-10	protein-coding	AT4G16520
AT1G02480_CG	Chr4_9583362	6.84e-09	promoter1K	AT4G17030
AT1G02480_CG	Chr4_9583382	6.91e-10	promoter1K	AT4G17030
AT1G02480_CG	Chr4_11150523	7.51e-09	protein-coding	AT4G20820
AT1G02480_CG	Chr5_13680657	4.38e-09	TE	AT5TE48675,AT5TE48680
AT1G02480_CG	Chr5_13680658	7.34e-09	TE	AT5TE48675,AT5TE48680
AT1G02480_CG	Chr5_13681362	1.09e-09	intergenic	-
AT1G02480_CG	Chr5_13681456	1.85e-09	intergenic	-
AT1G02480_CG	Chr5_13682609	2.35e-10	intergenic	-
AT1G02480_CG	Chr5_13683759	1.6e-09	transcript_region	AT5G00520
AT1G02480_CG	Chr5_13684427	2.46e-09	ncRNA	AT5G05195
AT1G02480_CG	Chr5_13684790	9.37e-10	intergenic	-
AT1G02480_CG	Chr5_13687792	9.31e-10	promoter1K	AT5G35475
AT1G02480_CG	Chr5_13688495	1.57e-09	protein-coding	AT5G35480
AT1G02480_CG	Chr5_13688495	1.57e-09	TE	AT5TE48705,AT5TE48710,AT5TE48715,AT5TE48720
AT1G02480_CG	Chr5_13688921	2.1e-10	promoter1K	AT5G35490,AT5G35480
AT1G02480_CG	Chr5_13688921	2.1e-10	protein-coding	AT5G35480
AT1G02480_CG	Chr5_13688921	2.1e-10	TE	AT5TE48705,AT5TE48710,AT5TE48715,AT5TE48720
AT1G02480_CG	Chr5_13689588	7.33e-10	promoter1K	AT5G35490,AT5G35480
AT1G02480_CG	Chr5_13689588	7.33e-10	protein-coding	AT5G35480
AT1G02480_CG	Chr5_13689588	7.33e-10	TE	AT5TE48705,AT5TE48710,AT5TE48715,AT5TE48720
AT1G02480_CG	Chr5_13690349	6.74e-09	promoter1K	AT5G35490,AT5G35480
AT1G02480_CG	Chr5_13690349	6.74e-09	protein-coding	AT5G35490
AT1G02480_CG	Chr5_13693070	6.2e-09	intergenic	-
AT1G02480_CG	Chr5_13693933	7.58e-10	intergenic	-
AT1G02480_CG	Chr5_13695295	2.04e-10	TE_gene	AT5G35495
AT1G02480_CG	Chr5_13695295	2.04e-10	TE	AT5TE48740
AT1G02480_CG	Chr5_13697363	2.5e-09	TE_gene	AT5G35495
AT1G02480_CG	Chr5_13697363	2.5e-09	TE	AT5TE48740
AT1G02480_CG	Chr5_13697738	2.53e-09	promoter1K	AT5G35510
AT1G02480_CG	Chr5_13697738	2.53e-09	TE_gene	AT5G35495
AT1G02480_CG	Chr5_13697738	2.53e-09	TE	AT5TE48740
AT1G02480_CG	Chr5_13697773	6.51e-10	promoter1K	AT5G35510
AT1G02480_CG	Chr5_13697773	6.51e-10	TE_gene	AT5G35495
AT1G02480_CG	Chr5_13697773	6.51e-10	TE	AT5TE48740
AT1G02480_CG	Chr5_13698069	5.24e-10	promoter1K	AT5G35510
AT1G02480_CG	Chr5_13698069	5.24e-10	TE_gene	AT5G35495
AT1G02480_CG	Chr5_13698069	5.24e-10	TE	AT5TE48740
AT1G02480_CG	Chr5_18556811	7.98e-09	protein-coding	AT5G45740
AT1G02480_CHG	Chr1_11978897	4.7e-10	promoter1K	AT1G33060
AT1G02480_CHG	Chr2_15010168	5.1e-09	intergenic	-
AT1G02480_CHG	Chr2_15010921	7.06e-10	protein-coding	AT2G35710
AT1G02480_CHG	Chr3_11174572	5.6e-10	TE_gene	AT3G29205
AT1G02480_CHG	Chr3_16312529	6.41e-14	ncRNA	AT3G44765
AT1G02480_CHG	Chr4_9392053	1.22e-10	promoter1K	AT4G16680
AT1G02480_CHG	Chr4_9392053	1.22e-10	protein-coding	AT4G16690
AT1G02480_CHG	Chr4_9392054	1.23e-10	promoter1K	AT4G16680
AT1G02480_CHG	Chr4_9392054	1.23e-10	protein-coding	AT4G16690
AT1G02480_CHG	Chr5_6295679	1.4e-09	protein-coding	AT5G18860
AT1G02480_CHG	Chr5_23588519	7.2e-10	TE	AT5TE84820,AT5TE84825,AT5TE84830,AT5TE84835
AT1G02480_CHH	Chr1_174893	9e-10	promoter1K	AT1G01480
AT1G02480_CHH	Chr1_25189751	5.08e-09	protein-coding	AT1G67280
AT1G02480_CHH	Chr3_9128242	1.54e-09	promoter1K	AT3G25060
AT1G02480_CHH	Chr3_9128242	1.54e-09	protein-coding	AT3G25050
AT1G02480_CHH	Chr3_9479600	8.06e-09	TE	AT3TE39565
AT1G02480_CHH	Chr3_11173885	4.5e-10	TE_gene	AT3G29205
AT1G02480_CHH	Chr3_11173885	4.5e-10	TE	AT3TE46490,AT3TE46495
AT1G02480_CHH	Chr3_11174572	1.03e-11	TE_gene	AT3G29205
AT1G02480_CHH	Chr3_16312529	1.28e-15	ncRNA	AT3G44765
AT1G02480_CHH	Chr4_9392053	2.01e-09	promoter1K	AT4G16680
AT1G02480_CHH	Chr4_9392053	2.01e-09	protein-coding	AT4G16690
AT1G02480_CHH	Chr4_9392054	1.96e-09	promoter1K	AT4G16680
AT1G02480_CHH	Chr4_9392054	1.96e-09	protein-coding	AT4G16690
AT1G02480_CHH	Chr4_15466555	7.71e-09	protein-coding	AT4G31980
AT1G02480_CHH	Chr5_16483750	6.21e-10	promoter1K	AT5G41180
AT1G02480_CHH	Chr5_16483750	6.21e-10	TE	AT5TE59520,AT5TE59525,AT5TE59530
AT1G02480_CHH	Chr5_24711427	2.31e-10	protein-coding	AT5G61450
AT1G02480_CHH	Chr5_24711563	1.56e-09	protein-coding	AT5G61450
AT1G02480_CHH	Chr5_24723059	1.23e-09	protein-coding	AT5G61470
AT1G02952_CHG	Chr5_26101301	6.09e-09	intergenic	-
AT1G02952_CHG	Chr5_26602093	3.04e-09	intergenic	-
AT1G02952_CHG	Chr5_26602253	6.15e-09	intergenic	-
AT1G02952_CHG	Chr5_26621419	2.27e-09	promoter1K	AT5G66680
AT1G03570_CG	Chr1_7241000	1.88e-09	intergenic	-
AT1G03570_CG	Chr1_7241160	3.95e-11	TE	AT1TE23390,AT1TE23395
AT1G03570_CG	Chr1_7242753	1.83e-09	promoter1K	AT1G20830
AT1G03570_CG	Chr1_17071499	6.12e-09	TE_gene	AT1G45140
AT1G03570_CG	Chr1_17071499	6.12e-09	TE	AT1TE56505,AT1TE56510
AT1G03570_CG	Chr1_25182382	6.56e-09	TE	AT1TE82640,AT1TE82645
AT1G03570_CG	Chr1_26882187	5.64e-09	promoter1K	AT1G71320
AT1G03570_CG	Chr1_26882187	5.64e-09	TE	AT1TE87980,AT1TE87985
AT1G03570_CG	Chr2_5450433	4.68e-09	TE_gene	AT2G13170
AT1G03570_CG	Chr2_5450433	4.68e-09	TE	AT2TE22060,AT2TE22065,AT2TE22070,AT2TE22075,AT2TE22080
AT1G03570_CG	Chr2_7431672	4.06e-10	protein-coding	AT2G17070
AT1G03570_CG	Chr2_7661201	8.93e-09	intergenic	-
AT1G03570_CG	Chr2_8849395	8.13e-10	protein-coding	AT2G20560
AT1G03570_CG	Chr2_8870928	5.72e-10	TE	AT2TE37315
AT1G03570_CG	Chr3_16418799	2.59e-09	TE	AT3TE66520,AT3TE66525,AT3TE66530,AT3TE66535
AT1G03570_CG	Chr3_19922967	8.09e-09	promoter1K	AT3G53770,AT3G53760
AT1G03570_CG	Chr3_23209381	2.29e-09	protein-coding	AT3G62730
AT1G03570_CG	Chr4_1291796	3.61e-09	promoter1K	AT4G02920
AT1G03570_CG	Chr4_13692957	4.93e-09	promoter1K	AT4G27350,AT4G27360
AT1G03570_CG	Chr4_13696196	3.97e-09	protein-coding	AT4G27370
AT1G03570_CG	Chr4_13703243	5.9e-11	protein-coding	AT4G27380,AT4G27390
AT1G03570_CG	Chr5_16110543	4.41e-11	promoter1K	AT5G40300
AT1G03570_CG	Chr5_16110543	4.41e-11	TE	AT5TE58200
AT1G03570_CG	Chr5_25887685	3.68e-09	intergenic	-
AT1G03640_CG	Chr1_18981977	7.4e-10	intergenic	-
AT1G03640_CG	Chr1_25930688	6.32e-09	protein-coding	AT1G68960
AT1G03640_CHG	Chr3_15904355	1.71e-14	promoter1K	AT3G44190
AT1G03640_CHG	Chr3_16312529	1.16e-09	ncRNA	AT3G44765
AT1G03640_CHG	Chr3_17023496	1.42e-09	protein-coding	AT3G46330
AT1G03640_CHH	Chr1_4082168	2.52e-12	intergenic	-
AT1G03640_CHH	Chr1_24937626	4.86e-09	intergenic	-
AT1G03640_CHH	Chr1_24940084	2.8e-09	promoter1K	AT1G66855
AT1G03640_CHH	Chr1_24940084	2.8e-09	TE	AT1TE81915
AT1G03640_CHH	Chr1_25930688	1.13e-11	protein-coding	AT1G68960
AT1G03640_CHH	Chr2_9894818	1.56e-09	protein-coding	AT2G23230
AT1G03640_CHH	Chr3_16312529	6.94e-21	ncRNA	AT3G44765
AT1G03640_CHH	Chr3_16452691	1.54e-09	TE	AT3TE66695,AT3TE66700,AT3TE66705,AT3TE66710
AT1G03640_CHH	Chr4_9355934	1.36e-12	promoter1K	AT4G16610
AT1G03640_CHH	Chr4_9356031	4.73e-10	promoter1K	AT4G16610
AT1G03640_CHH	Chr4_9356418	3.78e-09	intergenic	-
AT1G03640_CHH	Chr4_9356497	6.95e-10	intergenic	-
AT1G03640_CHH	Chr4_9356499	1.32e-09	intergenic	-
AT1G03640_CHH	Chr4_9356591	4.4e-12	intergenic	-
AT1G03640_CHH	Chr4_9357089	2.31e-13	intergenic	-
AT1G03640_CHH	Chr4_9357112	2.85e-10	intergenic	-
AT1G03640_CHH	Chr4_9359338	5.28e-10	protein-coding	AT4G16620
AT1G03640_CHH	Chr4_9392053	1.5e-09	promoter1K	AT4G16680
AT1G03640_CHH	Chr4_9392053	1.5e-09	protein-coding	AT4G16690
AT1G03640_CHH	Chr4_9392054	1.53e-09	promoter1K	AT4G16680
AT1G03640_CHH	Chr4_9392054	1.53e-09	protein-coding	AT4G16690
AT1G03640_CHH	Chr4_14162166	5.96e-09	protein-coding	AT4G28700
AT1G03640_CHH	Chr5_6295679	1.17e-09	protein-coding	AT5G18860
AT1G03640_CHH	Chr5_18760023	8.16e-09	protein-coding	AT5G46260
AT1G03743_CHG	Chr1_18504393	7.19e-09	promoter1K	AT1G49975,AT1G49970
AT1G03743_CHG	Chr1_18504393	7.19e-09	protein-coding	AT1G49960,AT1G49970
AT1G03743_CHH	Chr1_7313506	1.21e-09	promoter1K	AT1G20970
AT1G03743_CHH	Chr1_22254037	1.76e-09	promoter1K	AT1G60400
AT1G03743_CHH	Chr1_22254037	1.76e-09	TE	AT1TE73490
AT1G03746_CG	Chr3_877380	5.39e-09	promoter1K	AT3G03620
AT1G03746_CHG	Chr2_623488	3.01e-09	protein-coding	AT2G02370
AT1G03746_CHG	Chr2_623488	3.01e-09	TE	AT2TE02650
AT1G03746_CHG	Chr2_623499	4.89e-12	protein-coding	AT2G02370
AT1G03746_CHG	Chr2_623499	4.89e-12	TE	AT2TE02650
AT1G03746_CHG	Chr2_9917545	7.37e-09	protein-coding	AT2G23310
AT1G03746_CHG	Chr2_9917849	4.47e-09	protein-coding	AT2G23310
AT1G03746_CHG	Chr2_9918164	8.62e-09	protein-coding	AT2G23310
AT1G03746_CHG	Chr2_9918179	5.03e-10	protein-coding	AT2G23310
AT1G03746_CHG	Chr2_9918200	6.45e-11	protein-coding	AT2G23310
AT1G03746_CHG	Chr2_9918242	5.99e-11	protein-coding	AT2G23310
AT1G03746_CHG	Chr2_9918285	3.56e-11	protein-coding	AT2G23310
AT1G03746_CHG	Chr2_9918294	1.92e-09	protein-coding	AT2G23310
AT1G03746_CHG	Chr2_9918296	3.26e-09	protein-coding	AT2G23310
AT1G03746_CHG	Chr2_9918310	6.88e-09	protein-coding	AT2G23310
AT1G03746_CHG	Chr2_9918327	3.42e-09	protein-coding	AT2G23310
AT1G03746_CHG	Chr2_9918345	1.59e-09	protein-coding	AT2G23310
AT1G03746_CHG	Chr2_9918365	4.4e-11	protein-coding	AT2G23310
AT1G03746_CHG	Chr2_9918420	3.75e-09	protein-coding	AT2G23310
AT1G03746_CHG	Chr2_9918443	1.18e-09	protein-coding	AT2G23310
AT1G03746_CHG	Chr2_9918488	1.96e-09	protein-coding	AT2G23310
AT1G03746_CHG	Chr2_9918537	8.46e-09	protein-coding	AT2G23310
AT1G03746_CHG	Chr2_9918614	2.65e-09	protein-coding	AT2G23310
AT1G03746_CHG	Chr2_9918617	1.59e-09	protein-coding	AT2G23310
AT1G03746_CHG	Chr2_9918863	8.83e-10	protein-coding	AT2G23310
AT1G03746_CHG	Chr5_16471701	1.18e-10	protein-coding	AT5G41140,AT5G41150,AT5G41160
AT1G03746_CHG	Chr5_16471702	7.74e-09	protein-coding	AT5G41140,AT5G41150,AT5G41160
AT1G03746_CHG	Chr5_17390419	1.71e-09	promoter1K	AT5G43330,AT5G43320
AT1G03746_CHG	Chr5_17390419	1.71e-09	protein-coding	AT5G43330
AT1G03746_CHG	Chr5_17390691	1.27e-10	protein-coding	AT5G43330
AT1G03746_CHG	Chr5_19605796	6.89e-11	protein-coding	AT5G48380
AT1G03746_CHH	Chr4_8136264	5.41e-09	protein-coding	AT4G14120,AT4G14130
AT1G03987_CHG	Chr1_10944322	2.32e-09	protein-coding	AT1G30814
AT1G03987_CHG	Chr2_870447	6.19e-09	intergenic	-
AT1G03987_CHH	Chr2_7047522	6.1e-09	protein-coding	AT2G16270
AT1G03997_CHH	Chr4_10152317	2.06e-09	promoter1K	AT4G18375,AT4G18372
AT1G04003_CG	Chr1_16907346	2.24e-09	intergenic	-
AT1G04003_CG	Chr1_19710999	2.17e-09	promoter1K	AT1G52930,AT1G52920
AT1G04003_CG	Chr1_19710999	2.17e-09	protein-coding	AT1G52910,AT1G52920
AT1G04003_CG	Chr1_28704505	5.19e-09	promoter1K	AT1G76500
AT1G04003_CG	Chr1_28704505	5.19e-09	TE	AT1TE93910,AT1TE93915,AT1TE93920
AT1G04003_CG	Chr1_29140550	6.86e-09	protein-coding	AT1G77530,AT1G77540,AT1G77550
AT1G04003_CG	Chr2_6324457	2.4e-10	intergenic	-
AT1G04003_CG	Chr3_10452706	6.21e-09	protein-coding	AT3G28080
AT1G04003_CG	Chr3_22398234	2.01e-12	protein-coding	AT3G60590,AT3G60600
AT1G04003_CG	Chr3_22398245	2.29e-11	protein-coding	AT3G60590,AT3G60600
AT1G04003_CG	Chr4_767246	8.38e-09	promoter1K	AT4G01780
AT1G04003_CG	Chr4_767253	1.17e-09	promoter1K	AT4G01780
AT1G04003_CG	Chr4_10979729	1.78e-17	promoter1K	AT4G20325
AT1G04003_CG	Chr4_11599435	4.66e-16	intergenic	-
AT1G04003_CG	Chr4_11600061	2.89e-10	protein-coding	AT4G21860,AT4G21865
AT1G04003_CG	Chr5_821203	2.66e-12	promoter1K	AT5G03360
AT1G04003_CG	Chr5_9685842	4.66e-13	intergenic	-
AT1G04003_CG	Chr5_9685953	1.47e-11	intergenic	-
AT1G04003_CG	Chr5_15613213	8.16e-10	protein-coding	AT5G39000
AT1G04003_CG	Chr5_15615343	1.96e-09	promoter1K	AT5G39010,AT5G39020
AT1G04003_CG	Chr5_15615343	1.96e-09	TE	AT5TE56490,AT5TE56495
AT1G04003_CG	Chr5_15615345	5.58e-10	promoter1K	AT5G39010,AT5G39020
AT1G04003_CG	Chr5_15615345	5.58e-10	TE	AT5TE56490,AT5TE56495
AT1G04003_CG	Chr5_15615360	4.66e-11	promoter1K	AT5G39010,AT5G39020
AT1G04003_CG	Chr5_15615360	4.66e-11	TE	AT5TE56490,AT5TE56495
AT1G04003_CG	Chr5_15615368	5.56e-10	promoter1K	AT5G39010,AT5G39020
AT1G04003_CG	Chr5_15615368	5.56e-10	TE	AT5TE56490,AT5TE56495
AT1G04003_CG	Chr5_15738422	6.05e-10	protein-coding	AT5G39300
AT1G04003_CG	Chr5_16471959	5.4e-09	protein-coding	AT5G41140,AT5G41150,AT5G41160
AT1G04003_CG	Chr5_17084849	2.89e-09	intergenic	-
AT1G04003_CG	Chr5_19829335	5.49e-16	intergenic	-
AT1G04003_CG	Chr5_19829356	8.31e-12	intergenic	-
AT1G04003_CG	Chr5_19829359	4.52e-12	intergenic	-
AT1G04003_CHH	Chr3_6314536	5.34e-09	protein-coding	AT3G18390
AT1G04003_CHH	Chr3_6333467	5.57e-09	protein-coding	AT3G18460
AT1G04003_CHH	Chr3_6339329	5.81e-09	protein-coding	AT3G18480
AT1G04003_CHH	Chr3_6341673	5.67e-10	protein-coding	AT3G18480
AT1G04003_CHH	Chr3_6344274	3.03e-09	ncRNA	AT3G03685,AT3G03695
AT1G04003_CHH	Chr3_6357519	6.15e-09	intergenic	-
AT1G04003_CHH	Chr3_8412754	2.13e-12	protein-coding	AT3G23460
AT1G04003_CHH	Chr3_8413173	2.98e-09	protein-coding	AT3G23460
AT1G04003_CHH	Chr3_12037437	4.49e-09	TE_gene	AT3G30413
AT1G04003_CHH	Chr3_12037437	4.49e-09	TE	AT3TE50125,AT3TE50130
AT1G04003_CHH	Chr3_16166992	8.7e-11	protein-coding	AT3G44590,AT3G44600
AT1G04003_CHH	Chr5_2982849	7.77e-09	intergenic	-
AT1G04007_CG	Chr3_11583687	1.22e-09	TE_gene	AT3G29755
AT1G04007_CG	Chr3_11583687	1.22e-09	TE	AT3TE48165,AT3TE48170
AT1G04013_CHH	Chr1_22624222	2.65e-19	protein-coding	AT1G61330
AT1G04013_CHH	Chr1_22624222	2.65e-19	TE	AT1TE74610,AT1TE74615,AT1TE74620,AT1TE74630,AT1TE74635,AT1TE74640
AT1G04013_CHH	Chr4_5570738	1.44e-09	TE	AT4TE23340,AT4TE23345,AT4TE23350
AT1G04027_CHG	Chr3_9025390	4.04e-09	protein-coding	AT3G24715,AT3G24730
AT1G04033_CG	Chr3_23348906	7.36e-09	TE	AT3TE95170,AT3TE95175,AT3TE95180
AT1G04043_CG	Chr2_11330985	5.18e-09	protein-coding	AT2G26640,AT2G26650
AT1G04043_CG	Chr5_10803842	8.03e-10	TE	AT5TE39280
AT1G04043_CG	Chr5_11544238	9e-09	promoter1K	AT5G31412
AT1G04047_CHH	Chr1_5560409	4.07e-09	protein-coding	AT1G16250,AT1G16260
AT1G04047_CHH	Chr1_5560417	2.19e-11	protein-coding	AT1G16250,AT1G16260
AT1G04047_CHH	Chr1_5589534	3.17e-11	protein-coding	AT1G16340,AT1G16350
AT1G04047_CHH	Chr1_5589535	7.25e-13	protein-coding	AT1G16340,AT1G16350
AT1G04047_CHH	Chr1_13431423	3.34e-09	promoter1K	AT1G36005
AT1G04047_CHH	Chr1_17586260	5.2e-09	transcript_region	AT1G09535
AT1G04047_CHH	Chr1_25614054	2.88e-10	protein-coding	AT1G68340
AT1G04047_CHH	Chr1_25614055	2.89e-10	protein-coding	AT1G68340
AT1G04047_CHH	Chr2_7073159	1.36e-10	promoter1K	AT2G16340,AT2G16365
AT1G04047_CHH	Chr2_7073159	1.36e-10	protein-coding	AT2G16340
AT1G04047_CHH	Chr2_7073170	1.26e-11	promoter1K	AT2G16340,AT2G16365
AT1G04047_CHH	Chr2_7073170	1.26e-11	protein-coding	AT2G16340
AT1G04047_CHH	Chr2_11596217	8.53e-10	protein-coding	AT2G27130
AT1G04047_CHH	Chr2_18388349	6.81e-09	promoter1K	AT2G44540
AT1G04047_CHH	Chr3_1932253	4.36e-09	protein-coding	AT3G06370
AT1G04047_CHH	Chr3_3629539	1.12e-12	protein-coding	AT3G11530
AT1G04047_CHH	Chr3_3629974	5.01e-10	protein-coding	AT3G11530
AT1G04047_CHH	Chr3_3629976	1.97e-12	protein-coding	AT3G11530
AT1G04047_CHH	Chr3_3629977	1.66e-11	protein-coding	AT3G11530
AT1G04047_CHH	Chr3_3629983	3.03e-09	protein-coding	AT3G11530
AT1G04047_CHH	Chr3_3629990	4.24e-09	protein-coding	AT3G11530
AT1G04047_CHH	Chr3_3629991	1.28e-09	protein-coding	AT3G11530
AT1G04047_CHH	Chr3_3630313	4.79e-09	protein-coding	AT3G11530
AT1G04047_CHH	Chr3_3631683	8.34e-09	promoter1K	AT3G11530,AT3G11540
AT1G04047_CHH	Chr3_14967918	1.07e-09	TE_gene	AT3G42890
AT1G04047_CHH	Chr3_14967918	1.07e-09	TE	AT3TE61010,AT3TE61015,AT3TE61020
AT1G04047_CHH	Chr3_14972522	3.32e-09	TE_gene	AT3G42900
AT1G04047_CHH	Chr3_14972522	3.32e-09	TE	AT3TE61035,AT3TE61040
AT1G04047_CHH	Chr3_14972970	7.24e-09	TE	AT3TE61035,AT3TE61040
AT1G04047_CHH	Chr3_15339444	8.24e-10	TE	AT3TE62305,AT3TE62310,AT3TE62315,AT3TE62320,AT3TE62330
AT1G04047_CHH	Chr3_17611015	2.1e-09	promoter1K	AT3G47760
AT1G04047_CHH	Chr3_17611015	2.1e-09	protein-coding	AT3G47750
AT1G04047_CHH	Chr3_17611018	2.08e-11	promoter1K	AT3G47760
AT1G04047_CHH	Chr3_17611018	2.08e-11	protein-coding	AT3G47750
AT1G04047_CHH	Chr4_15313388	1.93e-09	promoter1K	AT4G31590
AT1G04047_CHH	Chr4_18395102	7.4e-12	promoter1K	AT4G39620,AT4G39610
AT1G04047_CHH	Chr5_13673516	1.31e-09	protein-coding	AT5G35460
AT1G04047_CHH	Chr5_19592891	1.81e-13	promoter1K	AT5G48350
AT1G04047_CHH	Chr5_19592891	1.81e-13	protein-coding	AT5G48340
AT1G04053_CHG	Chr2_11758022	3.75e-09	protein-coding	AT2G27510
AT1G04053_CHG	Chr4_12919235	8.51e-09	protein-coding	AT4G25210
AT1G04053_CHG	Chr4_12923965	4.45e-09	promoter1K	AT4G25230,AT4G25225
AT1G04053_CHG	Chr4_12923965	4.45e-09	protein-coding	AT4G25230
AT1G04053_CHG	Chr4_12935387	6.96e-09	protein-coding	AT4G25250
AT1G04053_CHG	Chr4_12957479	9.9e-10	promoter1K	AT4G25330
AT1G04053_CHG	Chr4_12957479	9.9e-10	TE	AT4TE60630
AT1G04053_CHG	Chr4_12990854	3.38e-09	protein-coding	AT4G25420
AT1G04053_CHG	Chr5_21432627	5.22e-10	protein-coding	AT5G52880
AT1G04057_CG	Chr2_9746759	3.79e-09	promoter1K	AT2G22900
AT1G04057_CG	Chr5_16323816	8.05e-09	protein-coding	AT5G40780
AT1G04057_CG	Chr5_16323816	8.05e-09	TE	AT5TE58950,AT5TE58955
AT1G04057_CHG	Chr5_9989943	2.79e-09	TE	AT5TE36360,AT5TE36365
AT1G04057_CHG	Chr5_9994832	3.95e-09	TE	AT5TE36370,AT5TE36375,AT5TE36380,AT5TE36385,AT5TE36390,AT5TE36395,AT5TE36400,AT5TE36405,AT5TE36410
AT1G04063_CG	Chr1_223286	6.33e-09	protein-coding	AT1G01610
AT1G04063_CG	Chr1_270845	8.05e-12	protein-coding	AT1G01720,AT1G01725,AT1G01730,AT1G01740
AT1G04063_CG	Chr1_271416	1.23e-14	promoter1K	AT1G01725
AT1G04063_CG	Chr1_271416	1.23e-14	protein-coding	AT1G01720,AT1G01725,AT1G01730,AT1G01740
AT1G04063_CG	Chr1_272101	4.51e-13	protein-coding	AT1G01720,AT1G01725,AT1G01730,AT1G01740
AT1G04063_CG	Chr1_274629	1.03e-13	promoter1K	AT1G01750,AT1G01740
AT1G04063_CG	Chr1_274629	1.03e-13	protein-coding	AT1G01720,AT1G01725,AT1G01730,AT1G01740
AT1G04063_CG	Chr1_275285	1.44e-14	promoter1K	AT1G01750,AT1G01740
AT1G04063_CG	Chr1_275285	1.44e-14	protein-coding	AT1G01750,AT1G01760,AT1G01770,AT1G01780
AT1G04063_CG	Chr1_275938	3.22e-14	ncRNA	AT1G04053
AT1G04063_CG	Chr1_275938	3.22e-14	protein-coding	AT1G01750,AT1G01760,AT1G01770,AT1G01780
AT1G04063_CG	Chr1_277613	6.82e-09	promoter1K	AT1G01770,AT1G01760
AT1G04063_CG	Chr1_277613	6.82e-09	protein-coding	AT1G01750,AT1G01760,AT1G01770,AT1G01780
AT1G04063_CG	Chr1_277659	1.53e-14	promoter1K	AT1G01770,AT1G01760
AT1G04063_CG	Chr1_277659	1.53e-14	protein-coding	AT1G01750,AT1G01760,AT1G01770,AT1G01780
AT1G04063_CG	Chr1_277847	1.83e-09	promoter1K	AT1G01770,AT1G01760
AT1G04063_CG	Chr1_277847	1.83e-09	protein-coding	AT1G01750,AT1G01760,AT1G01770,AT1G01780
AT1G04063_CG	Chr1_278556	1.02e-14	promoter1K	AT1G01770,AT1G01760
AT1G04063_CG	Chr1_278556	1.02e-14	protein-coding	AT1G01750,AT1G01760,AT1G01770,AT1G01780
AT1G04063_CG	Chr1_281265	1.02e-14	protein-coding	AT1G01750,AT1G01760,AT1G01770,AT1G01780
AT1G04063_CG	Chr1_283723	1.41e-09	promoter1K	AT1G01790
AT1G04063_CG	Chr1_283723	1.41e-09	protein-coding	AT1G01750,AT1G01760,AT1G01770,AT1G01780
AT1G04063_CG	Chr1_284094	2.33e-09	promoter1K	AT1G01790
AT1G04063_CG	Chr1_284094	2.33e-09	protein-coding	AT1G01750,AT1G01760,AT1G01770,AT1G01780
AT1G04063_CG	Chr1_284187	2.2e-12	promoter1K	AT1G01790
AT1G04063_CG	Chr1_284187	2.2e-12	protein-coding	AT1G01750,AT1G01760,AT1G01770,AT1G01780
AT1G04063_CG	Chr1_285729	1.18e-14	protein-coding	AT1G01790
AT1G04063_CG	Chr1_286029	1.47e-13	protein-coding	AT1G01790
AT1G04063_CG	Chr1_287160	1.53e-14	protein-coding	AT1G01790
AT1G04063_CG	Chr1_290554	5.69e-11	protein-coding	AT1G01790
AT1G04063_CG	Chr1_290689	9.61e-11	protein-coding	AT1G01790
AT1G04063_CG	Chr1_290788	2.01e-10	protein-coding	AT1G01790
AT1G04063_CG	Chr1_291135	6.7e-12	protein-coding	AT1G01790
AT1G04063_CG	Chr1_291136	1.65e-11	protein-coding	AT1G01790
AT1G04063_CG	Chr1_291363	1.88e-13	intergenic	-
AT1G04063_CG	Chr1_291602	6.71e-13	ncRNA	AT1G04063
AT1G04063_CG	Chr1_291765	1.55e-14	ncRNA	AT1G04063
AT1G04063_CG	Chr1_292110	3.28e-09	intergenic	-
AT1G04063_CG	Chr1_292138	1.02e-14	intergenic	-
AT1G04063_CG	Chr1_292387	1.18e-14	promoter1K	AT1G01800
AT1G04063_CG	Chr1_292495	1.24e-12	promoter1K	AT1G01800
AT1G04063_CG	Chr1_292520	2.12e-13	promoter1K	AT1G01800
AT1G04063_CG	Chr1_292574	1.39e-13	promoter1K	AT1G01800
AT1G04063_CG	Chr1_292671	1.97e-15	promoter1K	AT1G01800
AT1G04063_CG	Chr1_296724	4.99e-10	protein-coding	AT1G01820
AT1G04063_CG	Chr1_297946	7.52e-09	protein-coding	AT1G01820
AT1G04063_CG	Chr1_298614	1.81e-09	promoter1K	AT1G01820
AT1G04063_CG	Chr1_298614	1.81e-09	protein-coding	AT1G01830
AT1G04063_CG	Chr1_299439	1.62e-09	protein-coding	AT1G01830
AT1G04063_CG	Chr1_299440	3.58e-09	protein-coding	AT1G01830
AT1G04063_CG	Chr1_300023	1.26e-09	protein-coding	AT1G01830
AT1G04063_CG	Chr1_300024	5.69e-09	protein-coding	AT1G01830
AT1G04063_CG	Chr1_300277	2.58e-10	protein-coding	AT1G01830
AT1G04063_CHG	Chr1_140411	9.23e-13	intergenic	-
AT1G04063_CHG	Chr1_141556	8.13e-10	promoter1K	AT1G01360
AT1G04063_CHG	Chr1_150992	6.04e-10	protein-coding	AT1G01400
AT1G04063_CHG	Chr1_153232	7.75e-13	protein-coding	AT1G01410
AT1G04063_CHG	Chr1_158233	1.28e-09	protein-coding	AT1G01430
AT1G04063_CHG	Chr1_158842	9.07e-11	promoter1K	AT1G01430
AT1G04063_CHG	Chr1_159941	4.58e-11	protein-coding	AT1G01440
AT1G04063_CHG	Chr1_163492	8.24e-13	ncRNA	AT1G01448
AT1G04063_CHG	Chr1_163492	8.24e-13	promoter1K	AT1G01440
AT1G04063_CHG	Chr1_166850	2.61e-15	protein-coding	AT1G01453
AT1G04063_CHG	Chr1_169429	1.68e-12	protein-coding	AT1G01460
AT1G04063_CHG	Chr1_171250	2.98e-10	protein-coding	AT1G01460
AT1G04063_CHG	Chr1_171573	4.05e-15	protein-coding	AT1G01470
AT1G04063_CHG	Chr1_174087	3.86e-11	intergenic	-
AT1G04063_CHG	Chr1_177232	3.47e-12	protein-coding	AT1G01480
AT1G04063_CHG	Chr1_184847	5.93e-16	promoter1K	AT1G01500
AT1G04063_CHG	Chr1_193553	1.07e-15	protein-coding	AT1G01530
AT1G04063_CHG	Chr1_194761	2.79e-12	promoter1K	AT1G01530,AT1G01540
AT1G04063_CHG	Chr1_201942	9.33e-19	promoter1K	AT1G01560
AT1G04063_CHG	Chr1_203974	1.25e-18	promoter1K	AT1G01570
AT1G04063_CHG	Chr1_203974	1.25e-18	protein-coding	AT1G01560
AT1G04063_CHG	Chr1_205710	9.98e-10	protein-coding	AT1G01570
AT1G04063_CHG	Chr1_207187	4.82e-10	protein-coding	AT1G01570
AT1G04063_CHG	Chr1_208251	9.65e-10	promoter1K	AT1G01580
AT1G04063_CHG	Chr1_208251	9.65e-10	TE	AT1TE00660,AT1TE00665,AT1TE00670
AT1G04063_CHG	Chr1_208851	8.06e-19	promoter1K	AT1G01580
AT1G04063_CHG	Chr1_208851	8.06e-19	TE	AT1TE00660,AT1TE00665,AT1TE00670
AT1G04063_CHG	Chr1_208903	7.67e-09	promoter1K	AT1G01580
AT1G04063_CHG	Chr1_208903	7.67e-09	TE	AT1TE00660,AT1TE00665,AT1TE00670
AT1G04063_CHG	Chr1_209720	3.25e-18	protein-coding	AT1G01580
AT1G04063_CHG	Chr1_215105	6.53e-13	protein-coding	AT1G01590
AT1G04063_CHG	Chr1_215174	8.29e-10	protein-coding	AT1G01590
AT1G04063_CHG	Chr1_218956	4.9e-18	protein-coding	AT1G01600
AT1G04063_CHG	Chr1_219685	3.31e-09	protein-coding	AT1G01600
AT1G04063_CHG	Chr1_220757	2.29e-21	protein-coding	AT1G01600
AT1G04063_CHG	Chr1_221204	3.28e-10	protein-coding	AT1G01600
AT1G04063_CHG	Chr1_221441	2.4e-10	intergenic	-
AT1G04063_CHG	Chr1_221606	5.01e-09	intergenic	-
AT1G04063_CHG	Chr1_221682	2.05e-10	protein-coding	AT1G01610
AT1G04063_CHG	Chr1_221700	7.56e-09	protein-coding	AT1G01610
AT1G04063_CHG	Chr1_221702	3.2e-09	protein-coding	AT1G01610
AT1G04063_CHG	Chr1_221712	5.56e-11	protein-coding	AT1G01610
AT1G04063_CHG	Chr1_221714	9.44e-11	protein-coding	AT1G01610
AT1G04063_CHG	Chr1_221761	1.58e-11	protein-coding	AT1G01610
AT1G04063_CHG	Chr1_221792	1.47e-10	protein-coding	AT1G01610
AT1G04063_CHG	Chr1_222391	1.7e-18	protein-coding	AT1G01610
AT1G04063_CHG	Chr1_222444	2.58e-10	protein-coding	AT1G01610
AT1G04063_CHG	Chr1_222445	2.57e-10	protein-coding	AT1G01610
AT1G04063_CHG	Chr1_222475	1.37e-10	protein-coding	AT1G01610
AT1G04063_CHG	Chr1_222487	1.76e-10	protein-coding	AT1G01610
AT1G04063_CHG	Chr1_222488	1.62e-10	protein-coding	AT1G01610
AT1G04063_CHG	Chr1_222501	4.75e-13	protein-coding	AT1G01610
AT1G04063_CHG	Chr1_222502	1.17e-12	protein-coding	AT1G01610
AT1G04063_CHG	Chr1_222540	8.11e-11	protein-coding	AT1G01610
AT1G04063_CHG	Chr1_222595	4.21e-13	protein-coding	AT1G01610
AT1G04063_CHG	Chr1_222603	1.42e-10	protein-coding	AT1G01610
AT1G04063_CHG	Chr1_222616	9.35e-13	protein-coding	AT1G01610
AT1G04063_CHG	Chr1_222782	3.52e-11	protein-coding	AT1G01610
AT1G04063_CHG	Chr1_222797	8.83e-11	protein-coding	AT1G01610
AT1G04063_CHG	Chr1_222800	5.17e-11	protein-coding	AT1G01610
AT1G04063_CHG	Chr1_222821	1.25e-18	protein-coding	AT1G01610
AT1G04063_CHG	Chr1_223037	2.08e-12	protein-coding	AT1G01610
AT1G04063_CHG	Chr1_223147	1.14e-14	protein-coding	AT1G01610
AT1G04063_CHG	Chr1_223160	1.93e-14	protein-coding	AT1G01610
AT1G04063_CHG	Chr1_223286	1.92e-15	protein-coding	AT1G01610
AT1G04063_CHG	Chr1_223306	2.36e-23	protein-coding	AT1G01610
AT1G04063_CHG	Chr1_223800	5.07e-10	protein-coding	AT1G01610
AT1G04063_CHG	Chr1_225000	3.44e-12	promoter1K	AT1G01610
AT1G04063_CHG	Chr1_225129	5.64e-13	promoter1K	AT1G01610
AT1G04063_CHG	Chr1_225762	5.51e-11	protein-coding	AT1G01620
AT1G04063_CHG	Chr1_225936	7.97e-10	protein-coding	AT1G01620
AT1G04063_CHG	Chr1_226067	7.54e-09	protein-coding	AT1G01620
AT1G04063_CHG	Chr1_226366	4.23e-11	protein-coding	AT1G01620
AT1G04063_CHG	Chr1_227286	1.69e-12	protein-coding	AT1G01620
AT1G04063_CHG	Chr1_228155	3.26e-25	promoter1K	AT1G01620,AT1G01630
AT1G04063_CHG	Chr1_230858	1.76e-14	protein-coding	AT1G01630,AT1G01640
AT1G04063_CHG	Chr1_232531	5.8e-13	protein-coding	AT1G01630,AT1G01640
AT1G04063_CHG	Chr1_233094	7.14e-27	promoter1K	AT1G01640
AT1G04063_CHG	Chr1_233094	7.14e-27	protein-coding	AT1G01650
AT1G04063_CHG	Chr1_233313	6.73e-20	promoter1K	AT1G01640
AT1G04063_CHG	Chr1_233313	6.73e-20	protein-coding	AT1G01650
AT1G04063_CHG	Chr1_233852	9.79e-31	protein-coding	AT1G01650
AT1G04063_CHG	Chr1_236043	5.42e-19	protein-coding	AT1G01650
AT1G04063_CHG	Chr1_238327	2.5e-12	promoter1K	AT1G01650
AT1G04063_CHG	Chr1_238383	1.05e-18	promoter1K	AT1G01650
AT1G04063_CHG	Chr1_238424	2.29e-12	promoter1K	AT1G01650
AT1G04063_CHG	Chr1_238622	9.66e-12	promoter1K	AT1G01650
AT1G04063_CHG	Chr1_238645	1.02e-25	promoter1K	AT1G01650
AT1G04063_CHG	Chr1_238654	2.99e-24	promoter1K	AT1G01650
AT1G04063_CHG	Chr1_238752	8.46e-15	promoter1K	AT1G01650
AT1G04063_CHG	Chr1_239072	3.66e-15	intergenic	-
AT1G04063_CHG	Chr1_239269	3.39e-12	intergenic	-
AT1G04063_CHG	Chr1_239341	7.07e-16	intergenic	-
AT1G04063_CHG	Chr1_247157	1.23e-13	protein-coding	AT1G01680
AT1G04063_CHG	Chr1_247484	5.69e-09	protein-coding	AT1G01680
AT1G04063_CHG	Chr1_247583	3.51e-11	protein-coding	AT1G01680
AT1G04063_CHG	Chr1_247721	1.02e-20	protein-coding	AT1G01680
AT1G04063_CHG	Chr1_247789	8.24e-19	protein-coding	AT1G01680
AT1G04063_CHG	Chr1_247814	7.55e-20	protein-coding	AT1G01680
AT1G04063_CHG	Chr1_247850	1.23e-18	protein-coding	AT1G01680
AT1G04063_CHG	Chr1_247919	1.52e-15	protein-coding	AT1G01680
AT1G04063_CHG	Chr1_247920	1.2e-16	protein-coding	AT1G01680
AT1G04063_CHG	Chr1_248118	9.4e-14	promoter1K	AT1G01690,AT1G01680
AT1G04063_CHG	Chr1_248118	9.4e-14	protein-coding	AT1G01680
AT1G04063_CHG	Chr1_248261	1.07e-22	promoter1K	AT1G01690,AT1G01680
AT1G04063_CHG	Chr1_248261	1.07e-22	protein-coding	AT1G01680
AT1G04063_CHG	Chr1_248437	9.29e-28	promoter1K	AT1G01690,AT1G01680
AT1G04063_CHG	Chr1_248437	9.29e-28	protein-coding	AT1G01680
AT1G04063_CHG	Chr1_248737	1.53e-16	promoter1K	AT1G01690,AT1G01680
AT1G04063_CHG	Chr1_249083	1.05e-15	promoter1K	AT1G01690,AT1G01680
AT1G04063_CHG	Chr1_249083	1.05e-15	protein-coding	AT1G01690
AT1G04063_CHG	Chr1_249256	7.27e-12	promoter1K	AT1G01690,AT1G01680
AT1G04063_CHG	Chr1_249256	7.27e-12	protein-coding	AT1G01690
AT1G04063_CHG	Chr1_249384	9.8e-10	promoter1K	AT1G01690,AT1G01680
AT1G04063_CHG	Chr1_249384	9.8e-10	protein-coding	AT1G01690
AT1G04063_CHG	Chr1_249475	1.19e-16	protein-coding	AT1G01690
AT1G04063_CHG	Chr1_249479	1.86e-09	protein-coding	AT1G01690
AT1G04063_CHG	Chr1_249525	3.68e-17	protein-coding	AT1G01690
AT1G04063_CHG	Chr1_249667	1.75e-09	protein-coding	AT1G01690
AT1G04063_CHG	Chr1_249734	8.09e-16	protein-coding	AT1G01690
AT1G04063_CHG	Chr1_249866	3.48e-09	protein-coding	AT1G01690
AT1G04063_CHG	Chr1_249885	8.29e-09	protein-coding	AT1G01690
AT1G04063_CHG	Chr1_249937	3.75e-09	protein-coding	AT1G01690
AT1G04063_CHG	Chr1_250017	1.7e-09	protein-coding	AT1G01690
AT1G04063_CHG	Chr1_250291	1.14e-15	protein-coding	AT1G01690
AT1G04063_CHG	Chr1_250295	1.37e-15	protein-coding	AT1G01690
AT1G04063_CHG	Chr1_250396	6.27e-15	protein-coding	AT1G01690
AT1G04063_CHG	Chr1_250421	2.93e-16	protein-coding	AT1G01690
AT1G04063_CHG	Chr1_250478	2.09e-15	protein-coding	AT1G01690
AT1G04063_CHG	Chr1_250479	6.33e-16	protein-coding	AT1G01690
AT1G04063_CHG	Chr1_250624	4.53e-14	protein-coding	AT1G01690
AT1G04063_CHG	Chr1_250636	1.6e-12	protein-coding	AT1G01690
AT1G04063_CHG	Chr1_250637	2.55e-13	protein-coding	AT1G01690
AT1G04063_CHG	Chr1_250648	2.82e-13	protein-coding	AT1G01690
AT1G04063_CHG	Chr1_250650	2.42e-15	protein-coding	AT1G01690
AT1G04063_CHG	Chr1_250718	1.09e-14	protein-coding	AT1G01690
AT1G04063_CHG	Chr1_250860	3.37e-15	protein-coding	AT1G01690
AT1G04063_CHG	Chr1_250868	5.58e-15	protein-coding	AT1G01690
AT1G04063_CHG	Chr1_250874	7.46e-16	protein-coding	AT1G01690
AT1G04063_CHG	Chr1_250882	1.13e-14	protein-coding	AT1G01690
AT1G04063_CHG	Chr1_250891	1.82e-14	protein-coding	AT1G01690
AT1G04063_CHG	Chr1_250914	3.25e-14	protein-coding	AT1G01690
AT1G04063_CHG	Chr1_250918	2.81e-15	protein-coding	AT1G01690
AT1G04063_CHG	Chr1_250934	1.58e-15	protein-coding	AT1G01690
AT1G04063_CHG	Chr1_250951	9.95e-10	protein-coding	AT1G01690
AT1G04063_CHG	Chr1_251006	1.22e-16	protein-coding	AT1G01690
AT1G04063_CHG	Chr1_251041	6.94e-15	protein-coding	AT1G01690
AT1G04063_CHG	Chr1_251071	5.05e-16	protein-coding	AT1G01690
AT1G04063_CHG	Chr1_251145	1.84e-12	protein-coding	AT1G01690
AT1G04063_CHG	Chr1_251227	3.17e-12	protein-coding	AT1G01690
AT1G04063_CHG	Chr1_251256	5.58e-13	protein-coding	AT1G01690
AT1G04063_CHG	Chr1_251584	4.37e-14	protein-coding	AT1G01690
AT1G04063_CHG	Chr1_251692	5.69e-12	promoter1K	AT1G01695
AT1G04063_CHG	Chr1_251692	5.69e-12	protein-coding	AT1G01690
AT1G04063_CHG	Chr1_251858	2.71e-10	promoter1K	AT1G01695
AT1G04063_CHG	Chr1_251858	2.71e-10	protein-coding	AT1G01690
AT1G04063_CHG	Chr1_251878	1.4e-13	promoter1K	AT1G01695
AT1G04063_CHG	Chr1_251878	1.4e-13	protein-coding	AT1G01690
AT1G04063_CHG	Chr1_251905	2.35e-13	promoter1K	AT1G01695
AT1G04063_CHG	Chr1_251905	2.35e-13	protein-coding	AT1G01690
AT1G04063_CHG	Chr1_252347	4.52e-13	promoter1K	AT1G01695
AT1G04063_CHG	Chr1_252347	4.52e-13	protein-coding	AT1G01690
AT1G04063_CHG	Chr1_252349	3.86e-11	promoter1K	AT1G01695
AT1G04063_CHG	Chr1_252349	3.86e-11	protein-coding	AT1G01690
AT1G04063_CHG	Chr1_252489	7.06e-12	promoter1K	AT1G01695
AT1G04063_CHG	Chr1_252489	7.06e-12	protein-coding	AT1G01690
AT1G04063_CHG	Chr1_252563	2.94e-10	promoter1K	AT1G01695
AT1G04063_CHG	Chr1_252800	4.06e-16	protein-coding	AT1G01695
AT1G04063_CHG	Chr1_253125	1.52e-10	protein-coding	AT1G01695
AT1G04063_CHG	Chr1_253289	1.63e-11	protein-coding	AT1G01695
AT1G04063_CHG	Chr1_253330	1.45e-10	protein-coding	AT1G01695
AT1G04063_CHG	Chr1_253601	1.4e-27	protein-coding	AT1G01695
AT1G04063_CHG	Chr1_253606	3.61e-24	protein-coding	AT1G01695
AT1G04063_CHG	Chr1_254004	3.02e-15	protein-coding	AT1G01695
AT1G04063_CHG	Chr1_254556	1.05e-09	intergenic	-
AT1G04063_CHG	Chr1_255333	2.24e-09	ncRNA	AT1G04033
AT1G04063_CHG	Chr1_255333	2.24e-09	transcript_region	AT1G08775
AT1G04063_CHG	Chr1_255355	1.49e-17	ncRNA	AT1G04033
AT1G04063_CHG	Chr1_255355	1.49e-17	transcript_region	AT1G08775
AT1G04063_CHG	Chr1_255849	5.5e-14	TE	AT1TE00820,AT1TE00825,AT1TE00830
AT1G04063_CHG	Chr1_255849	5.5e-14	transcript_region	AT1G08775
AT1G04063_CHG	Chr1_255869	2.3e-14	TE	AT1TE00820,AT1TE00825,AT1TE00830
AT1G04063_CHG	Chr1_255869	2.3e-14	transcript_region	AT1G08775
AT1G04063_CHG	Chr1_255927	5.55e-16	TE	AT1TE00820,AT1TE00825,AT1TE00830
AT1G04063_CHG	Chr1_255927	5.55e-16	transcript_region	AT1G08775
AT1G04063_CHG	Chr1_256002	3.31e-12	TE	AT1TE00820,AT1TE00825,AT1TE00830
AT1G04063_CHG	Chr1_256002	3.31e-12	transcript_region	AT1G08775
AT1G04063_CHG	Chr1_256039	1.24e-09	TE	AT1TE00820,AT1TE00825,AT1TE00830
AT1G04063_CHG	Chr1_256039	1.24e-09	transcript_region	AT1G08775
AT1G04063_CHG	Chr1_256194	4.64e-14	TE	AT1TE00820,AT1TE00825,AT1TE00830
AT1G04063_CHG	Chr1_256194	4.64e-14	transcript_region	AT1G08775
AT1G04063_CHG	Chr1_256705	2.91e-27	TE	AT1TE00820,AT1TE00825,AT1TE00830
AT1G04063_CHG	Chr1_256705	2.91e-27	transcript_region	AT1G08775
AT1G04063_CHG	Chr1_256796	3.74e-17	TE	AT1TE00820,AT1TE00825,AT1TE00830
AT1G04063_CHG	Chr1_256796	3.74e-17	transcript_region	AT1G08775
AT1G04063_CHG	Chr1_261898	7.55e-20	promoter1K	AT1G01700,AT1G01710
AT1G04063_CHG	Chr1_262148	2.62e-14	promoter1K	AT1G01700,AT1G01710
AT1G04063_CHG	Chr1_263787	1.48e-10	protein-coding	AT1G01710
AT1G04063_CHG	Chr1_264624	5.75e-30	protein-coding	AT1G01710
AT1G04063_CHG	Chr1_264625	2.92e-31	protein-coding	AT1G01710
AT1G04063_CHG	Chr1_264633	2.99e-16	protein-coding	AT1G01710
AT1G04063_CHG	Chr1_264749	7.86e-10	protein-coding	AT1G01710
AT1G04063_CHG	Chr1_265554	3.65e-10	promoter1K	AT1G01715
AT1G04063_CHG	Chr1_265554	3.65e-10	protein-coding	AT1G01710
AT1G04063_CHG	Chr1_265611	1.23e-27	promoter1K	AT1G01715
AT1G04063_CHG	Chr1_265611	1.23e-27	protein-coding	AT1G01710
AT1G04063_CHG	Chr1_266159	1.18e-24	promoter1K	AT1G01715
AT1G04063_CHG	Chr1_266159	1.18e-24	protein-coding	AT1G01710
AT1G04063_CHG	Chr1_266943	1.23e-17	protein-coding	AT1G01715
AT1G04063_CHG	Chr1_267588	2.88e-14	promoter1K	AT1G01720
AT1G04063_CHG	Chr1_267588	2.88e-14	protein-coding	AT1G01715
AT1G04063_CHG	Chr1_267613	2.67e-17	promoter1K	AT1G01720
AT1G04063_CHG	Chr1_267613	2.67e-17	protein-coding	AT1G01715
AT1G04063_CHG	Chr1_267892	1.25e-09	promoter1K	AT1G01720
AT1G04063_CHG	Chr1_267925	1.3e-28	promoter1K	AT1G01720
AT1G04063_CHG	Chr1_267982	9.88e-17	promoter1K	AT1G01720
AT1G04063_CHG	Chr1_269283	1.1e-28	protein-coding	AT1G01720,AT1G01725,AT1G01730,AT1G01740
AT1G04063_CHG	Chr1_269524	8.55e-09	protein-coding	AT1G01720,AT1G01725,AT1G01730,AT1G01740
AT1G04063_CHG	Chr1_269596	1.91e-12	protein-coding	AT1G01720,AT1G01725,AT1G01730,AT1G01740
AT1G04063_CHG	Chr1_269628	5.74e-14	protein-coding	AT1G01720,AT1G01725,AT1G01730,AT1G01740
AT1G04063_CHG	Chr1_270458	4.07e-24	ncRNA	AT1G04047
AT1G04063_CHG	Chr1_270458	4.07e-24	promoter1K	AT1G01730
AT1G04063_CHG	Chr1_270458	4.07e-24	protein-coding	AT1G01720,AT1G01725,AT1G01730,AT1G01740
AT1G04063_CHG	Chr1_270845	5.4e-68	protein-coding	AT1G01720,AT1G01725,AT1G01730,AT1G01740
AT1G04063_CHG	Chr1_271050	1.16e-32	promoter1K	AT1G01725
AT1G04063_CHG	Chr1_271050	1.16e-32	protein-coding	AT1G01720,AT1G01725,AT1G01730,AT1G01740
AT1G04063_CHG	Chr1_271416	6.67e-78	promoter1K	AT1G01725
AT1G04063_CHG	Chr1_271416	6.67e-78	protein-coding	AT1G01720,AT1G01725,AT1G01730,AT1G01740
AT1G04063_CHG	Chr1_272101	1.95e-75	protein-coding	AT1G01720,AT1G01725,AT1G01730,AT1G01740
AT1G04063_CHG	Chr1_274629	2.91e-77	promoter1K	AT1G01750,AT1G01740
AT1G04063_CHG	Chr1_274629	2.91e-77	protein-coding	AT1G01720,AT1G01725,AT1G01730,AT1G01740
AT1G04063_CHG	Chr1_275285	1.39e-79	promoter1K	AT1G01750,AT1G01740
AT1G04063_CHG	Chr1_275285	1.39e-79	protein-coding	AT1G01750,AT1G01760,AT1G01770,AT1G01780
AT1G04063_CHG	Chr1_275291	1.25e-21	promoter1K	AT1G01750,AT1G01740
AT1G04063_CHG	Chr1_275291	1.25e-21	protein-coding	AT1G01750,AT1G01760,AT1G01770,AT1G01780
AT1G04063_CHG	Chr1_275504	7.48e-23	ncRNA	AT1G04053
AT1G04063_CHG	Chr1_275504	7.48e-23	promoter1K	AT1G01750,AT1G01740
AT1G04063_CHG	Chr1_275504	7.48e-23	protein-coding	AT1G01750,AT1G01760,AT1G01770,AT1G01780
AT1G04063_CHG	Chr1_275624	1.03e-34	ncRNA	AT1G04053
AT1G04063_CHG	Chr1_275624	1.03e-34	promoter1K	AT1G01750,AT1G01740
AT1G04063_CHG	Chr1_275624	1.03e-34	protein-coding	AT1G01750,AT1G01760,AT1G01770,AT1G01780
AT1G04063_CHG	Chr1_275938	1.16e-73	ncRNA	AT1G04053
AT1G04063_CHG	Chr1_275938	1.16e-73	protein-coding	AT1G01750,AT1G01760,AT1G01770,AT1G01780
AT1G04063_CHG	Chr1_277613	7.12e-32	promoter1K	AT1G01770,AT1G01760
AT1G04063_CHG	Chr1_277613	7.12e-32	protein-coding	AT1G01750,AT1G01760,AT1G01770,AT1G01780
AT1G04063_CHG	Chr1_277659	4.19e-74	promoter1K	AT1G01770,AT1G01760
AT1G04063_CHG	Chr1_277659	4.19e-74	protein-coding	AT1G01750,AT1G01760,AT1G01770,AT1G01780
AT1G04063_CHG	Chr1_277847	2.52e-29	promoter1K	AT1G01770,AT1G01760
AT1G04063_CHG	Chr1_277847	2.52e-29	protein-coding	AT1G01750,AT1G01760,AT1G01770,AT1G01780
AT1G04063_CHG	Chr1_278320	4.53e-23	promoter1K	AT1G01770,AT1G01760
AT1G04063_CHG	Chr1_278320	4.53e-23	protein-coding	AT1G01750,AT1G01760,AT1G01770,AT1G01780
AT1G04063_CHG	Chr1_278556	8.65e-69	promoter1K	AT1G01770,AT1G01760
AT1G04063_CHG	Chr1_278556	8.65e-69	protein-coding	AT1G01750,AT1G01760,AT1G01770,AT1G01780
AT1G04063_CHG	Chr1_280584	8.9e-11	protein-coding	AT1G01750,AT1G01760,AT1G01770,AT1G01780
AT1G04063_CHG	Chr1_281265	4.09e-79	protein-coding	AT1G01750,AT1G01760,AT1G01770,AT1G01780
AT1G04063_CHG	Chr1_281933	6.82e-32	promoter1K	AT1G01780
AT1G04063_CHG	Chr1_281933	6.82e-32	protein-coding	AT1G01750,AT1G01760,AT1G01770,AT1G01780
AT1G04063_CHG	Chr1_283723	1.34e-32	promoter1K	AT1G01790
AT1G04063_CHG	Chr1_283723	1.34e-32	protein-coding	AT1G01750,AT1G01760,AT1G01770,AT1G01780
AT1G04063_CHG	Chr1_284094	5.27e-28	promoter1K	AT1G01790
AT1G04063_CHG	Chr1_284094	5.27e-28	protein-coding	AT1G01750,AT1G01760,AT1G01770,AT1G01780
AT1G04063_CHG	Chr1_284187	1.08e-73	promoter1K	AT1G01790
AT1G04063_CHG	Chr1_284187	1.08e-73	protein-coding	AT1G01750,AT1G01760,AT1G01770,AT1G01780
AT1G04063_CHG	Chr1_284815	2.35e-11	protein-coding	AT1G01790
AT1G04063_CHG	Chr1_284904	7.95e-12	protein-coding	AT1G01790
AT1G04063_CHG	Chr1_285111	1.51e-28	protein-coding	AT1G01790
AT1G04063_CHG	Chr1_285729	2.45e-79	protein-coding	AT1G01790
AT1G04063_CHG	Chr1_285820	5.1e-11	protein-coding	AT1G01790
AT1G04063_CHG	Chr1_286029	1.39e-77	protein-coding	AT1G01790
AT1G04063_CHG	Chr1_287160	2.18e-74	protein-coding	AT1G01790
AT1G04063_CHG	Chr1_287556	4.87e-20	protein-coding	AT1G01790
AT1G04063_CHG	Chr1_288548	9.51e-26	protein-coding	AT1G01790
AT1G04063_CHG	Chr1_289260	9.75e-20	protein-coding	AT1G01790
AT1G04063_CHG	Chr1_289857	5.4e-37	protein-coding	AT1G01790
AT1G04063_CHG	Chr1_290554	6.71e-50	protein-coding	AT1G01790
AT1G04063_CHG	Chr1_290689	4.07e-52	protein-coding	AT1G01790
AT1G04063_CHG	Chr1_290788	5.15e-48	protein-coding	AT1G01790
AT1G04063_CHG	Chr1_291008	1.05e-27	protein-coding	AT1G01790
AT1G04063_CHG	Chr1_291135	1.72e-50	protein-coding	AT1G01790
AT1G04063_CHG	Chr1_291136	1.79e-49	protein-coding	AT1G01790
AT1G04063_CHG	Chr1_291363	9.59e-56	intergenic	-
AT1G04063_CHG	Chr1_291602	2.08e-71	ncRNA	AT1G04063
AT1G04063_CHG	Chr1_291765	1.39e-79	ncRNA	AT1G04063
AT1G04063_CHG	Chr1_291796	7.13e-32	ncRNA	AT1G04063
AT1G04063_CHG	Chr1_291814	3.83e-20	ncRNA	AT1G04063
AT1G04063_CHG	Chr1_292058	7.67e-27	ncRNA	AT1G04063
AT1G04063_CHG	Chr1_292110	1.07e-28	intergenic	-
AT1G04063_CHG	Chr1_292138	4.87e-60	intergenic	-
AT1G04063_CHG	Chr1_292277	1.71e-28	promoter1K	AT1G01800
AT1G04063_CHG	Chr1_292278	7.56e-21	promoter1K	AT1G01800
AT1G04063_CHG	Chr1_292381	1.9e-12	promoter1K	AT1G01800
AT1G04063_CHG	Chr1_292387	3.77e-77	promoter1K	AT1G01800
AT1G04063_CHG	Chr1_292495	3.74e-70	promoter1K	AT1G01800
AT1G04063_CHG	Chr1_292520	5.72e-72	promoter1K	AT1G01800
AT1G04063_CHG	Chr1_292574	1.64e-84	promoter1K	AT1G01800
AT1G04063_CHG	Chr1_292671	6.94e-82	promoter1K	AT1G01800
AT1G04063_CHG	Chr1_292698	1.5e-11	promoter1K	AT1G01800
AT1G04063_CHG	Chr1_292896	5.92e-11	promoter1K	AT1G01800
AT1G04063_CHG	Chr1_294093	3.84e-11	protein-coding	AT1G01800
AT1G04063_CHG	Chr1_296205	8.51e-25	protein-coding	AT1G01820
AT1G04063_CHG	Chr1_296724	2.36e-37	protein-coding	AT1G01820
AT1G04063_CHG	Chr1_297946	8.18e-34	protein-coding	AT1G01820
AT1G04063_CHG	Chr1_298086	4.06e-10	protein-coding	AT1G01820
AT1G04063_CHG	Chr1_298221	7.99e-25	protein-coding	AT1G01820
AT1G04063_CHG	Chr1_298614	1.69e-35	promoter1K	AT1G01820
AT1G04063_CHG	Chr1_298614	1.69e-35	protein-coding	AT1G01830
AT1G04063_CHG	Chr1_299439	6.02e-34	protein-coding	AT1G01830
AT1G04063_CHG	Chr1_299440	4.87e-35	protein-coding	AT1G01830
AT1G04063_CHG	Chr1_300023	6.15e-35	protein-coding	AT1G01830
AT1G04063_CHG	Chr1_300024	1.24e-32	protein-coding	AT1G01830
AT1G04063_CHG	Chr1_300277	1.36e-35	protein-coding	AT1G01830
AT1G04063_CHG	Chr1_302182	8.29e-10	protein-coding	AT1G01830
AT1G04063_CHG	Chr1_302689	3.24e-12	promoter1K	AT1G01830,AT1G01840
AT1G04063_CHG	Chr1_304565	5.63e-10	ncRNA	AT1G04073
AT1G04063_CHG	Chr1_304565	5.63e-10	protein-coding	AT1G01840,AT1G01860
AT1G04063_CHG	Chr1_305431	1.46e-11	protein-coding	AT1G01840,AT1G01860
AT1G04063_CHG	Chr1_307847	3.69e-16	protein-coding	AT1G01880
AT1G04063_CHG	Chr1_308370	5.51e-14	protein-coding	AT1G01880
AT1G04063_CHG	Chr1_309970	1.33e-09	promoter1K	AT1G01900,AT1G01880
AT1G04063_CHG	Chr1_311279	1.25e-32	protein-coding	AT1G01900,AT1G01910,AT1G01920
AT1G04063_CHG	Chr1_313381	4.45e-37	protein-coding	AT1G01900,AT1G01910,AT1G01920
AT1G04063_CHG	Chr1_325132	1.08e-11	promoter1K	AT1G01950
AT1G04063_CHG	Chr1_325901	1.11e-12	protein-coding	AT1G01950,AT1G01960
AT1G04063_CHG	Chr1_326965	2.95e-11	protein-coding	AT1G01950,AT1G01960
AT1G04063_CHG	Chr1_328445	5.65e-33	protein-coding	AT1G01950,AT1G01960
AT1G04063_CHG	Chr1_331269	3.9e-12	protein-coding	AT1G01950,AT1G01960
AT1G04063_CHG	Chr1_331930	6.87e-12	protein-coding	AT1G01950,AT1G01960
AT1G04063_CHG	Chr1_332265	4.87e-09	protein-coding	AT1G01950,AT1G01960
AT1G04063_CHG	Chr1_332266	3.11e-09	protein-coding	AT1G01950,AT1G01960
AT1G04063_CHG	Chr1_333482	4.05e-12	protein-coding	AT1G01950,AT1G01960
AT1G04063_CHG	Chr1_334737	3.57e-09	protein-coding	AT1G01950,AT1G01960
AT1G04063_CHG	Chr1_335990	3.94e-09	protein-coding	AT1G01950,AT1G01960
AT1G04063_CHG	Chr1_338145	4.82e-11	promoter1K	AT1G01970,AT1G01960
AT1G04063_CHG	Chr1_338744	6.27e-09	promoter1K	AT1G01970,AT1G01960
AT1G04063_CHG	Chr1_338744	6.27e-09	protein-coding	AT1G01970
AT1G04063_CHG	Chr1_340025	4.96e-09	protein-coding	AT1G01970
AT1G04063_CHG	Chr1_340810	3.47e-09	protein-coding	AT1G01980
AT1G04063_CHG	Chr1_341924	3.06e-09	protein-coding	AT1G01980
AT1G04063_CHG	Chr1_342085	8.16e-09	promoter1K	AT1G01980
AT1G04063_CHG	Chr1_342095	3.03e-09	promoter1K	AT1G01980
AT1G04063_CHG	Chr1_342115	8.53e-09	promoter1K	AT1G01980
AT1G04063_CHG	Chr1_342116	3.23e-09	promoter1K	AT1G01980
AT1G04063_CHG	Chr1_342305	7.4e-09	promoter1K	AT1G01980
AT1G04063_CHG	Chr1_342314	3.99e-09	promoter1K	AT1G01980
AT1G04063_CHG	Chr1_342966	1.25e-09	promoter1K	AT1G01980
AT1G04063_CHG	Chr1_342966	1.25e-09	protein-coding	AT1G01990
AT1G04063_CHG	Chr1_346123	5.9e-24	protein-coding	AT1G02000
AT1G04063_CHG	Chr1_349119	1.52e-31	protein-coding	AT1G02010
AT1G04063_CHG	Chr1_349223	6.59e-09	protein-coding	AT1G02010
AT1G04063_CHG	Chr1_349310	6.67e-32	protein-coding	AT1G02010
AT1G04063_CHG	Chr1_349437	4.41e-09	protein-coding	AT1G02010
AT1G04063_CHG	Chr1_349489	6.68e-09	protein-coding	AT1G02010
AT1G04063_CHG	Chr1_350398	8.41e-09	protein-coding	AT1G02010
AT1G04063_CHG	Chr1_350432	7.74e-10	protein-coding	AT1G02010
AT1G04063_CHG	Chr1_350606	4.67e-27	protein-coding	AT1G02010
AT1G04063_CHG	Chr1_350813	4.97e-09	protein-coding	AT1G02010
AT1G04063_CHG	Chr1_351212	3.96e-09	protein-coding	AT1G02010
AT1G04063_CHG	Chr1_351393	4e-09	protein-coding	AT1G02010
AT1G04063_CHG	Chr1_351689	1.42e-29	protein-coding	AT1G02010
AT1G04063_CHG	Chr1_351711	1.76e-09	protein-coding	AT1G02010
AT1G04063_CHG	Chr1_352341	2.54e-09	protein-coding	AT1G02010
AT1G04063_CHG	Chr1_352381	1.86e-10	protein-coding	AT1G02010
AT1G04063_CHG	Chr1_352391	2.9e-30	protein-coding	AT1G02010
AT1G04063_CHG	Chr1_352401	3.59e-09	protein-coding	AT1G02010
AT1G04063_CHG	Chr1_352929	2.76e-09	protein-coding	AT1G02020,AT1G02030
AT1G04063_CHG	Chr1_352950	4.11e-09	protein-coding	AT1G02020,AT1G02030
AT1G04063_CHG	Chr1_353046	2.71e-09	protein-coding	AT1G02020,AT1G02030
AT1G04063_CHG	Chr1_353201	1.22e-29	protein-coding	AT1G02020,AT1G02030
AT1G04063_CHG	Chr1_353213	9.11e-10	protein-coding	AT1G02020,AT1G02030
AT1G04063_CHG	Chr1_353313	5.06e-10	protein-coding	AT1G02020,AT1G02030
AT1G04063_CHG	Chr1_353328	2.09e-10	protein-coding	AT1G02020,AT1G02030
AT1G04063_CHG	Chr1_359382	4.98e-10	promoter1K	AT1G02040
AT1G04063_CHG	Chr1_359382	4.98e-10	protein-coding	AT1G02050
AT1G04063_CHG	Chr1_359566	7.52e-09	promoter1K	AT1G02040
AT1G04063_CHG	Chr1_359566	7.52e-09	protein-coding	AT1G02050
AT1G04063_CHG	Chr1_365411	6.32e-09	protein-coding	AT1G02065,AT1G02067
AT1G04063_CHG	Chr1_367150	1.73e-23	protein-coding	AT1G02065,AT1G02067
AT1G04063_CHG	Chr1_367407	4.97e-15	promoter1K	AT1G02067
AT1G04063_CHG	Chr1_367407	4.97e-15	protein-coding	AT1G02065,AT1G02067
AT1G04063_CHG	Chr1_367489	2.54e-14	promoter1K	AT1G02067
AT1G04063_CHG	Chr1_368962	1.11e-13	intergenic	-
AT1G04063_CHG	Chr1_369630	3.2e-12	intergenic	-
AT1G04063_CHG	Chr1_369706	1.22e-18	intergenic	-
AT1G04063_CHG	Chr1_371098	5.57e-10	promoter1K	AT1G02070
AT1G04063_CHG	Chr1_371410	1.28e-12	promoter1K	AT1G02070
AT1G04063_CHG	Chr1_373035	9.07e-13	promoter1K	AT1G02080
AT1G04063_CHG	Chr1_373097	1.21e-10	promoter1K	AT1G02080
AT1G04063_CHG	Chr1_375468	8.48e-13	protein-coding	AT1G02080
AT1G04063_CHG	Chr1_375499	2.04e-10	protein-coding	AT1G02080
AT1G04063_CHG	Chr1_377825	2.42e-19	protein-coding	AT1G02080
AT1G04063_CHG	Chr1_378101	2.35e-20	protein-coding	AT1G02080
AT1G04063_CHG	Chr1_379809	2.5e-13	protein-coding	AT1G02080
AT1G04063_CHG	Chr1_380762	1.61e-13	protein-coding	AT1G02080
AT1G04063_CHG	Chr1_381773	2.97e-13	protein-coding	AT1G02080
AT1G04063_CHG	Chr1_382525	2.35e-13	protein-coding	AT1G02080
AT1G04063_CHG	Chr1_382531	7.19e-15	protein-coding	AT1G02080
AT1G04063_CHG	Chr1_383526	1.17e-13	protein-coding	AT1G02080
AT1G04063_CHG	Chr1_384584	1.76e-13	protein-coding	AT1G02080
AT1G04063_CHG	Chr1_385069	9.83e-11	protein-coding	AT1G02080
AT1G04063_CHG	Chr1_387876	7.32e-12	protein-coding	AT1G02090
AT1G04063_CHG	Chr1_388705	1.2e-09	protein-coding	AT1G02090
AT1G04063_CHG	Chr1_389577	8.93e-11	promoter1K	AT1G02100,AT1G02090
AT1G04063_CHG	Chr1_389577	8.93e-11	protein-coding	AT1G02090
AT1G04063_CHG	Chr1_389692	5.36e-16	promoter1K	AT1G02100,AT1G02090
AT1G04063_CHG	Chr1_389692	5.36e-16	protein-coding	AT1G02090
AT1G04063_CHG	Chr1_390415	5.6e-10	promoter1K	AT1G02100,AT1G02090
AT1G04063_CHG	Chr1_390415	5.6e-10	protein-coding	AT1G02100
AT1G04063_CHG	Chr1_390542	3.02e-10	promoter1K	AT1G02100,AT1G02090
AT1G04063_CHG	Chr1_390542	3.02e-10	protein-coding	AT1G02100
AT1G04063_CHG	Chr1_391359	2.75e-21	protein-coding	AT1G02100
AT1G04063_CHG	Chr1_391637	9.11e-10	protein-coding	AT1G02100
AT1G04063_CHG	Chr1_392131	6.02e-09	promoter1K	AT1G02110
AT1G04063_CHG	Chr1_392131	6.02e-09	protein-coding	AT1G02100
AT1G04063_CHG	Chr1_394552	9.96e-21	protein-coding	AT1G02110
AT1G04063_CHG	Chr1_395878	1.15e-09	protein-coding	AT1G02120,AT1G02130
AT1G04063_CHG	Chr1_397698	5.04e-09	protein-coding	AT1G02120,AT1G02130
AT1G04063_CHG	Chr1_401894	2.35e-13	protein-coding	AT1G02120,AT1G02130
AT1G04063_CHG	Chr1_402228	3.25e-20	ncRNA	AT1G04087
AT1G04063_CHG	Chr1_402228	3.25e-20	promoter1K	AT1G02130
AT1G04063_CHG	Chr1_404108	1.61e-20	promoter1K	AT1G02145,AT1G02140
AT1G04063_CHG	Chr1_404108	1.61e-20	protein-coding	AT1G02140
AT1G04063_CHG	Chr1_404407	4.17e-09	promoter1K	AT1G02145,AT1G02140
AT1G04063_CHG	Chr1_404407	4.17e-09	protein-coding	AT1G02140
AT1G04063_CHG	Chr1_405652	7.61e-22	protein-coding	AT1G02145
AT1G04063_CHG	Chr1_405740	2.48e-09	protein-coding	AT1G02145
AT1G04063_CHG	Chr1_406177	8.68e-21	protein-coding	AT1G02145
AT1G04063_CHG	Chr1_409707	6.12e-09	protein-coding	AT1G02150
AT1G04063_CHG	Chr1_410463	3.45e-16	promoter1K	AT1G02160,AT1G02170
AT1G04063_CHG	Chr1_410463	3.45e-16	protein-coding	AT1G02150
AT1G04063_CHG	Chr1_413335	1.69e-20	protein-coding	AT1G02170,AT1G02180
AT1G04063_CHG	Chr1_413471	5.37e-15	protein-coding	AT1G02170,AT1G02180
AT1G04063_CHG	Chr1_413623	9.28e-14	protein-coding	AT1G02170,AT1G02180
AT1G04063_CHG	Chr1_413817	1.8e-12	protein-coding	AT1G02170,AT1G02180
AT1G04063_CHG	Chr1_413901	1.74e-14	protein-coding	AT1G02170,AT1G02180
AT1G04063_CHG	Chr1_413907	5.93e-15	protein-coding	AT1G02170,AT1G02180
AT1G04063_CHG	Chr1_413908	7.83e-14	protein-coding	AT1G02170,AT1G02180
AT1G04063_CHG	Chr1_413911	3.56e-14	protein-coding	AT1G02170,AT1G02180
AT1G04063_CHG	Chr1_414303	4.99e-13	promoter1K	AT1G02190,AT1G02180
AT1G04063_CHG	Chr1_414303	4.99e-13	protein-coding	AT1G02170,AT1G02180
AT1G04063_CHG	Chr1_414314	5.96e-14	promoter1K	AT1G02190,AT1G02180
AT1G04063_CHG	Chr1_414314	5.96e-14	protein-coding	AT1G02170,AT1G02180
AT1G04063_CHG	Chr1_416649	7.16e-09	protein-coding	AT1G02190
AT1G04063_CHG	Chr1_416711	1.09e-21	protein-coding	AT1G02190
AT1G04063_CHG	Chr1_417815	2.56e-23	promoter1K	AT1G02205
AT1G04063_CHG	Chr1_417815	2.56e-23	protein-coding	AT1G02190
AT1G04063_CHG	Chr1_417891	1.16e-18	promoter1K	AT1G02205
AT1G04063_CHG	Chr1_417891	1.16e-18	protein-coding	AT1G02190
AT1G04063_CHG	Chr1_417956	3.62e-20	promoter1K	AT1G02205
AT1G04063_CHG	Chr1_417956	3.62e-20	protein-coding	AT1G02190
AT1G04063_CHG	Chr1_418434	4.56e-12	protein-coding	AT1G02205
AT1G04063_CHG	Chr1_418615	4.15e-14	protein-coding	AT1G02205
AT1G04063_CHG	Chr1_419082	5.87e-11	protein-coding	AT1G02205
AT1G04063_CHG	Chr1_419617	3.59e-16	protein-coding	AT1G02205
AT1G04063_CHG	Chr1_426800	7.12e-09	intergenic	-
AT1G04063_CHG	Chr1_426854	1.65e-09	intergenic	-
AT1G04063_CHG	Chr1_426998	1.8e-17	intergenic	-
AT1G04063_CHG	Chr1_427069	1.53e-17	intergenic	-
AT1G04063_CHG	Chr1_427339	1.47e-13	intergenic	-
AT1G04063_CHG	Chr1_427795	1.91e-09	protein-coding	AT1G02210
AT1G04063_CHG	Chr1_428050	2.11e-11	promoter1K	AT1G02210
AT1G04063_CHG	Chr1_428236	1.95e-11	promoter1K	AT1G02210
AT1G04063_CHG	Chr1_428276	1.6e-13	promoter1K	AT1G02210
AT1G04063_CHG	Chr1_428315	2.34e-17	promoter1K	AT1G02210
AT1G04063_CHG	Chr1_428318	5.12e-09	promoter1K	AT1G02210
AT1G04063_CHG	Chr1_428381	2.45e-18	promoter1K	AT1G02210
AT1G04063_CHG	Chr1_429505	2.34e-10	protein-coding	AT1G02220
AT1G04063_CHG	Chr1_430193	4.06e-13	protein-coding	AT1G02220
AT1G04063_CHG	Chr1_438688	7.57e-10	protein-coding	AT1G02250
AT1G04063_CHG	Chr1_440564	1.19e-10	protein-coding	AT1G02260
AT1G04063_CHG	Chr1_440771	2.8e-13	protein-coding	AT1G02260
AT1G04063_CHG	Chr1_440781	1.05e-09	protein-coding	AT1G02260
AT1G04063_CHG	Chr1_442244	4.23e-17	protein-coding	AT1G02260
AT1G04063_CHG	Chr1_446882	1.34e-12	promoter1K	AT1G02270
AT1G04063_CHG	Chr1_447072	4.13e-10	promoter1K	AT1G02270
AT1G04063_CHG	Chr1_449560	2.44e-13	protein-coding	AT1G02280
AT1G04063_CHG	Chr1_453167	2.55e-13	promoter1K	AT1G02300,AT1G02290
AT1G04063_CHG	Chr1_453167	2.55e-13	protein-coding	AT1G02300
AT1G04063_CHG	Chr1_454260	3.75e-13	protein-coding	AT1G02300
AT1G04063_CHG	Chr1_458079	8.07e-12	protein-coding	AT1G02305,AT1G02310
AT1G04063_CHG	Chr1_461371	5.95e-11	ncRNA	AT1G04103
AT1G04063_CHG	Chr1_461371	5.95e-11	promoter1K	AT1G02320,AT1G02310
AT1G04063_CHG	Chr1_461371	5.95e-11	TE	AT1TE01490
AT1G04063_CHG	Chr1_464103	9.64e-14	promoter1K	AT1G02330
AT1G04063_CHG	Chr1_464103	9.64e-14	protein-coding	AT1G02335
AT1G04063_CHG	Chr1_464929	9.03e-11	protein-coding	AT1G02335
AT1G04063_CHG	Chr1_488260	1.23e-09	protein-coding	AT1G02400
AT1G04063_CHG	Chr1_495164	2.9e-09	ncRNA	AT1G04117
AT1G04063_CHG	Chr1_495164	2.9e-09	protein-coding	AT1G02420,AT1G02430
AT1G04063_CHG	Chr1_496957	5.25e-10	promoter1K	AT1G02430
AT1G04063_CHG	Chr1_496957	5.25e-10	protein-coding	AT1G02440
AT1G04063_CHH	Chr1_140411	2.88e-12	intergenic	-
AT1G04063_CHH	Chr1_141556	2.31e-09	promoter1K	AT1G01360
AT1G04063_CHH	Chr1_150992	3.37e-09	protein-coding	AT1G01400
AT1G04063_CHH	Chr1_153232	1.34e-11	protein-coding	AT1G01410
AT1G04063_CHH	Chr1_163492	5.35e-12	ncRNA	AT1G01448
AT1G04063_CHH	Chr1_163492	5.35e-12	promoter1K	AT1G01440
AT1G04063_CHH	Chr1_166850	1.62e-15	protein-coding	AT1G01453
AT1G04063_CHH	Chr1_171250	7.92e-11	protein-coding	AT1G01460
AT1G04063_CHH	Chr1_171573	3.16e-12	protein-coding	AT1G01470
AT1G04063_CHH	Chr1_171924	1.78e-09	protein-coding	AT1G01470
AT1G04063_CHH	Chr1_174087	2.76e-09	intergenic	-
AT1G04063_CHH	Chr1_177232	7.01e-10	protein-coding	AT1G01480
AT1G04063_CHH	Chr1_179753	6.15e-10	intergenic	-
AT1G04063_CHH	Chr1_184847	4.2e-16	promoter1K	AT1G01500
AT1G04063_CHH	Chr1_193553	5.3e-16	protein-coding	AT1G01530
AT1G04063_CHH	Chr1_194761	1.24e-09	promoter1K	AT1G01530,AT1G01540
AT1G04063_CHH	Chr1_199485	4.18e-09	promoter1K	AT1G01550
AT1G04063_CHH	Chr1_201942	3.09e-18	promoter1K	AT1G01560
AT1G04063_CHH	Chr1_203974	1.35e-18	promoter1K	AT1G01570
AT1G04063_CHH	Chr1_203974	1.35e-18	protein-coding	AT1G01560
AT1G04063_CHH	Chr1_205710	1.41e-12	protein-coding	AT1G01570
AT1G04063_CHH	Chr1_207187	2.48e-10	protein-coding	AT1G01570
AT1G04063_CHH	Chr1_208251	7.35e-10	promoter1K	AT1G01580
AT1G04063_CHH	Chr1_208251	7.35e-10	TE	AT1TE00660,AT1TE00665,AT1TE00670
AT1G04063_CHH	Chr1_208851	5.87e-18	promoter1K	AT1G01580
AT1G04063_CHH	Chr1_208851	5.87e-18	TE	AT1TE00660,AT1TE00665,AT1TE00670
AT1G04063_CHH	Chr1_208903	4.03e-09	promoter1K	AT1G01580
AT1G04063_CHH	Chr1_208903	4.03e-09	TE	AT1TE00660,AT1TE00665,AT1TE00670
AT1G04063_CHH	Chr1_209720	5.16e-19	protein-coding	AT1G01580
AT1G04063_CHH	Chr1_215105	9.05e-14	protein-coding	AT1G01590
AT1G04063_CHH	Chr1_215174	2.17e-09	protein-coding	AT1G01590
AT1G04063_CHH	Chr1_218956	1.75e-19	protein-coding	AT1G01600
AT1G04063_CHH	Chr1_220757	6.97e-22	protein-coding	AT1G01600
AT1G04063_CHH	Chr1_220860	6.75e-09	protein-coding	AT1G01600
AT1G04063_CHH	Chr1_221204	6.81e-11	protein-coding	AT1G01600
AT1G04063_CHH	Chr1_221441	3.51e-09	intergenic	-
AT1G04063_CHH	Chr1_221606	2.28e-09	intergenic	-
AT1G04063_CHH	Chr1_221682	5.06e-11	protein-coding	AT1G01610
AT1G04063_CHH	Chr1_221700	2.44e-09	protein-coding	AT1G01610
AT1G04063_CHH	Chr1_221702	2.2e-09	protein-coding	AT1G01610
AT1G04063_CHH	Chr1_221712	6.57e-11	protein-coding	AT1G01610
AT1G04063_CHH	Chr1_221714	7.08e-11	protein-coding	AT1G01610
AT1G04063_CHH	Chr1_221761	8.32e-10	protein-coding	AT1G01610
AT1G04063_CHH	Chr1_221792	2.08e-09	protein-coding	AT1G01610
AT1G04063_CHH	Chr1_222391	7.51e-16	protein-coding	AT1G01610
AT1G04063_CHH	Chr1_222444	1.78e-09	protein-coding	AT1G01610
AT1G04063_CHH	Chr1_222445	1.68e-09	protein-coding	AT1G01610
AT1G04063_CHH	Chr1_222475	1.2e-09	protein-coding	AT1G01610
AT1G04063_CHH	Chr1_222487	1.29e-10	protein-coding	AT1G01610
AT1G04063_CHH	Chr1_222488	2.05e-10	protein-coding	AT1G01610
AT1G04063_CHH	Chr1_222501	7.54e-13	protein-coding	AT1G01610
AT1G04063_CHH	Chr1_222502	2.27e-12	protein-coding	AT1G01610
AT1G04063_CHH	Chr1_222540	2.09e-11	protein-coding	AT1G01610
AT1G04063_CHH	Chr1_222595	3.71e-12	protein-coding	AT1G01610
AT1G04063_CHH	Chr1_222616	9.85e-12	protein-coding	AT1G01610
AT1G04063_CHH	Chr1_222782	3.77e-11	protein-coding	AT1G01610
AT1G04063_CHH	Chr1_222797	1.79e-10	protein-coding	AT1G01610
AT1G04063_CHH	Chr1_222800	5.55e-11	protein-coding	AT1G01610
AT1G04063_CHH	Chr1_222821	1.91e-16	protein-coding	AT1G01610
AT1G04063_CHH	Chr1_223037	4.62e-13	protein-coding	AT1G01610
AT1G04063_CHH	Chr1_223147	6.34e-13	protein-coding	AT1G01610
AT1G04063_CHH	Chr1_223160	2.35e-12	protein-coding	AT1G01610
AT1G04063_CHH	Chr1_223286	7.29e-13	protein-coding	AT1G01610
AT1G04063_CHH	Chr1_223306	8.97e-24	protein-coding	AT1G01610
AT1G04063_CHH	Chr1_225000	1.04e-12	promoter1K	AT1G01610
AT1G04063_CHH	Chr1_225129	1.8e-13	promoter1K	AT1G01610
AT1G04063_CHH	Chr1_225762	1.79e-10	protein-coding	AT1G01620
AT1G04063_CHH	Chr1_226366	1.67e-11	protein-coding	AT1G01620
AT1G04063_CHH	Chr1_227286	1.22e-12	protein-coding	AT1G01620
AT1G04063_CHH	Chr1_228155	8.14e-28	promoter1K	AT1G01620,AT1G01630
AT1G04063_CHH	Chr1_230858	1.11e-14	protein-coding	AT1G01630,AT1G01640
AT1G04063_CHH	Chr1_232531	5.8e-14	protein-coding	AT1G01630,AT1G01640
AT1G04063_CHH	Chr1_233094	3.6e-28	promoter1K	AT1G01640
AT1G04063_CHH	Chr1_233094	3.6e-28	protein-coding	AT1G01650
AT1G04063_CHH	Chr1_233313	3.64e-21	promoter1K	AT1G01640
AT1G04063_CHH	Chr1_233313	3.64e-21	protein-coding	AT1G01650
AT1G04063_CHH	Chr1_233534	1.7e-10	promoter1K	AT1G01640
AT1G04063_CHH	Chr1_233534	1.7e-10	protein-coding	AT1G01650
AT1G04063_CHH	Chr1_233852	4.82e-32	protein-coding	AT1G01650
AT1G04063_CHH	Chr1_236043	1.53e-22	protein-coding	AT1G01650
AT1G04063_CHH	Chr1_238327	3.06e-10	promoter1K	AT1G01650
AT1G04063_CHH	Chr1_238383	5.83e-20	promoter1K	AT1G01650
AT1G04063_CHH	Chr1_238424	2.74e-13	promoter1K	AT1G01650
AT1G04063_CHH	Chr1_238622	1.38e-14	promoter1K	AT1G01650
AT1G04063_CHH	Chr1_238645	4.78e-28	promoter1K	AT1G01650
AT1G04063_CHH	Chr1_238654	9.5e-27	promoter1K	AT1G01650
AT1G04063_CHH	Chr1_238752	6.54e-19	promoter1K	AT1G01650
AT1G04063_CHH	Chr1_239072	1.24e-18	intergenic	-
AT1G04063_CHH	Chr1_239269	2.86e-15	intergenic	-
AT1G04063_CHH	Chr1_239341	2.35e-17	intergenic	-
AT1G04063_CHH	Chr1_247157	1.48e-13	protein-coding	AT1G01680
AT1G04063_CHH	Chr1_247484	1.57e-09	protein-coding	AT1G01680
AT1G04063_CHH	Chr1_247583	4.39e-11	protein-coding	AT1G01680
AT1G04063_CHH	Chr1_247721	2.74e-19	protein-coding	AT1G01680
AT1G04063_CHH	Chr1_247789	2.08e-17	protein-coding	AT1G01680
AT1G04063_CHH	Chr1_247814	1.96e-18	protein-coding	AT1G01680
AT1G04063_CHH	Chr1_247850	2.81e-18	protein-coding	AT1G01680
AT1G04063_CHH	Chr1_247919	7.94e-16	protein-coding	AT1G01680
AT1G04063_CHH	Chr1_247920	1.73e-17	protein-coding	AT1G01680
AT1G04063_CHH	Chr1_248118	1.05e-12	promoter1K	AT1G01690,AT1G01680
AT1G04063_CHH	Chr1_248118	1.05e-12	protein-coding	AT1G01680
AT1G04063_CHH	Chr1_248261	1.07e-23	promoter1K	AT1G01690,AT1G01680
AT1G04063_CHH	Chr1_248261	1.07e-23	protein-coding	AT1G01680
AT1G04063_CHH	Chr1_248437	3.26e-29	promoter1K	AT1G01690,AT1G01680
AT1G04063_CHH	Chr1_248437	3.26e-29	protein-coding	AT1G01680
AT1G04063_CHH	Chr1_248737	1.84e-16	promoter1K	AT1G01690,AT1G01680
AT1G04063_CHH	Chr1_249083	4.59e-16	promoter1K	AT1G01690,AT1G01680
AT1G04063_CHH	Chr1_249083	4.59e-16	protein-coding	AT1G01690
AT1G04063_CHH	Chr1_249256	8.76e-12	promoter1K	AT1G01690,AT1G01680
AT1G04063_CHH	Chr1_249256	8.76e-12	protein-coding	AT1G01690
AT1G04063_CHH	Chr1_249384	4.38e-10	promoter1K	AT1G01690,AT1G01680
AT1G04063_CHH	Chr1_249384	4.38e-10	protein-coding	AT1G01690
AT1G04063_CHH	Chr1_249475	1.15e-15	protein-coding	AT1G01690
AT1G04063_CHH	Chr1_249479	4.03e-09	protein-coding	AT1G01690
AT1G04063_CHH	Chr1_249525	8.34e-17	protein-coding	AT1G01690
AT1G04063_CHH	Chr1_249667	3.12e-10	protein-coding	AT1G01690
AT1G04063_CHH	Chr1_249734	7.37e-16	protein-coding	AT1G01690
AT1G04063_CHH	Chr1_249866	1.2e-09	protein-coding	AT1G01690
AT1G04063_CHH	Chr1_249885	1.48e-09	protein-coding	AT1G01690
AT1G04063_CHH	Chr1_249891	4.42e-09	protein-coding	AT1G01690
AT1G04063_CHH	Chr1_249937	5.59e-09	protein-coding	AT1G01690
AT1G04063_CHH	Chr1_250291	1.98e-13	protein-coding	AT1G01690
AT1G04063_CHH	Chr1_250295	3.03e-13	protein-coding	AT1G01690
AT1G04063_CHH	Chr1_250396	2.89e-13	protein-coding	AT1G01690
AT1G04063_CHH	Chr1_250421	5.95e-14	protein-coding	AT1G01690
AT1G04063_CHH	Chr1_250478	2.97e-13	protein-coding	AT1G01690
AT1G04063_CHH	Chr1_250479	2.32e-13	protein-coding	AT1G01690
AT1G04063_CHH	Chr1_250624	1.49e-12	protein-coding	AT1G01690
AT1G04063_CHH	Chr1_250636	1.48e-12	protein-coding	AT1G01690
AT1G04063_CHH	Chr1_250637	3.24e-14	protein-coding	AT1G01690
AT1G04063_CHH	Chr1_250648	1.28e-13	protein-coding	AT1G01690
AT1G04063_CHH	Chr1_250650	4.59e-14	protein-coding	AT1G01690
AT1G04063_CHH	Chr1_250718	1.29e-13	protein-coding	AT1G01690
AT1G04063_CHH	Chr1_250860	3.08e-13	protein-coding	AT1G01690
AT1G04063_CHH	Chr1_250868	2.12e-13	protein-coding	AT1G01690
AT1G04063_CHH	Chr1_250874	3.78e-15	protein-coding	AT1G01690
AT1G04063_CHH	Chr1_250882	1.23e-14	protein-coding	AT1G01690
AT1G04063_CHH	Chr1_250891	8.31e-14	protein-coding	AT1G01690
AT1G04063_CHH	Chr1_250914	1.03e-13	protein-coding	AT1G01690
AT1G04063_CHH	Chr1_250918	6.05e-15	protein-coding	AT1G01690
AT1G04063_CHH	Chr1_250934	8.54e-15	protein-coding	AT1G01690
AT1G04063_CHH	Chr1_251006	9.41e-15	protein-coding	AT1G01690
AT1G04063_CHH	Chr1_251041	9.94e-14	protein-coding	AT1G01690
AT1G04063_CHH	Chr1_251071	2.02e-14	protein-coding	AT1G01690
AT1G04063_CHH	Chr1_251256	6.76e-09	protein-coding	AT1G01690
AT1G04063_CHH	Chr1_251584	6.45e-10	protein-coding	AT1G01690
AT1G04063_CHH	Chr1_251878	1.59e-09	promoter1K	AT1G01695
AT1G04063_CHH	Chr1_251878	1.59e-09	protein-coding	AT1G01690
AT1G04063_CHH	Chr1_252489	3.54e-09	promoter1K	AT1G01695
AT1G04063_CHH	Chr1_252489	3.54e-09	protein-coding	AT1G01690
AT1G04063_CHH	Chr1_252800	6.21e-18	protein-coding	AT1G01695
AT1G04063_CHH	Chr1_253601	6.35e-30	protein-coding	AT1G01695
AT1G04063_CHH	Chr1_253606	6.15e-25	protein-coding	AT1G01695
AT1G04063_CHH	Chr1_254004	2.17e-14	protein-coding	AT1G01695
AT1G04063_CHH	Chr1_255333	6.39e-09	ncRNA	AT1G04033
AT1G04063_CHH	Chr1_255333	6.39e-09	transcript_region	AT1G08775
AT1G04063_CHH	Chr1_255355	2.71e-18	ncRNA	AT1G04033
AT1G04063_CHH	Chr1_255355	2.71e-18	transcript_region	AT1G08775
AT1G04063_CHH	Chr1_255849	2.8e-15	TE	AT1TE00820,AT1TE00825,AT1TE00830
AT1G04063_CHH	Chr1_255849	2.8e-15	transcript_region	AT1G08775
AT1G04063_CHH	Chr1_255869	1.33e-15	TE	AT1TE00820,AT1TE00825,AT1TE00830
AT1G04063_CHH	Chr1_255869	1.33e-15	transcript_region	AT1G08775
AT1G04063_CHH	Chr1_255927	4.21e-16	TE	AT1TE00820,AT1TE00825,AT1TE00830
AT1G04063_CHH	Chr1_255927	4.21e-16	transcript_region	AT1G08775
AT1G04063_CHH	Chr1_256039	7.91e-10	TE	AT1TE00820,AT1TE00825,AT1TE00830
AT1G04063_CHH	Chr1_256039	7.91e-10	transcript_region	AT1G08775
AT1G04063_CHH	Chr1_256194	1.04e-15	TE	AT1TE00820,AT1TE00825,AT1TE00830
AT1G04063_CHH	Chr1_256194	1.04e-15	transcript_region	AT1G08775
AT1G04063_CHH	Chr1_256705	8.94e-29	TE	AT1TE00820,AT1TE00825,AT1TE00830
AT1G04063_CHH	Chr1_256705	8.94e-29	transcript_region	AT1G08775
AT1G04063_CHH	Chr1_256796	1.53e-15	TE	AT1TE00820,AT1TE00825,AT1TE00830
AT1G04063_CHH	Chr1_256796	1.53e-15	transcript_region	AT1G08775
AT1G04063_CHH	Chr1_261898	6.32e-23	promoter1K	AT1G01700,AT1G01710
AT1G04063_CHH	Chr1_262148	1.36e-10	promoter1K	AT1G01700,AT1G01710
AT1G04063_CHH	Chr1_264624	9.66e-32	protein-coding	AT1G01710
AT1G04063_CHH	Chr1_264625	1.1e-32	protein-coding	AT1G01710
AT1G04063_CHH	Chr1_264633	1.89e-18	protein-coding	AT1G01710
AT1G04063_CHH	Chr1_265611	1.43e-27	promoter1K	AT1G01715
AT1G04063_CHH	Chr1_265611	1.43e-27	protein-coding	AT1G01710
AT1G04063_CHH	Chr1_266159	6.9e-24	promoter1K	AT1G01715
AT1G04063_CHH	Chr1_266159	6.9e-24	protein-coding	AT1G01710
AT1G04063_CHH	Chr1_266943	2.93e-13	protein-coding	AT1G01715
AT1G04063_CHH	Chr1_267588	1.47e-11	promoter1K	AT1G01720
AT1G04063_CHH	Chr1_267588	1.47e-11	protein-coding	AT1G01715
AT1G04063_CHH	Chr1_267613	1.74e-13	promoter1K	AT1G01720
AT1G04063_CHH	Chr1_267613	1.74e-13	protein-coding	AT1G01715
AT1G04063_CHH	Chr1_267892	1.04e-11	promoter1K	AT1G01720
AT1G04063_CHH	Chr1_267925	2.88e-27	promoter1K	AT1G01720
AT1G04063_CHH	Chr1_267982	4.73e-18	promoter1K	AT1G01720
AT1G04063_CHH	Chr1_269283	7.53e-30	protein-coding	AT1G01720,AT1G01725,AT1G01730,AT1G01740
AT1G04063_CHH	Chr1_269596	2.63e-12	protein-coding	AT1G01720,AT1G01725,AT1G01730,AT1G01740
AT1G04063_CHH	Chr1_269628	4.04e-13	protein-coding	AT1G01720,AT1G01725,AT1G01730,AT1G01740
AT1G04063_CHH	Chr1_270458	5.84e-29	ncRNA	AT1G04047
AT1G04063_CHH	Chr1_270458	5.84e-29	promoter1K	AT1G01730
AT1G04063_CHH	Chr1_270458	5.84e-29	protein-coding	AT1G01720,AT1G01725,AT1G01730,AT1G01740
AT1G04063_CHH	Chr1_270845	2.9e-81	protein-coding	AT1G01720,AT1G01725,AT1G01730,AT1G01740
AT1G04063_CHH	Chr1_271050	2.3e-37	promoter1K	AT1G01725
AT1G04063_CHH	Chr1_271050	2.3e-37	protein-coding	AT1G01720,AT1G01725,AT1G01730,AT1G01740
AT1G04063_CHH	Chr1_271416	1.82e-93	promoter1K	AT1G01725
AT1G04063_CHH	Chr1_271416	1.82e-93	protein-coding	AT1G01720,AT1G01725,AT1G01730,AT1G01740
AT1G04063_CHH	Chr1_272101	3.27e-87	protein-coding	AT1G01720,AT1G01725,AT1G01730,AT1G01740
AT1G04063_CHH	Chr1_274629	4.73e-91	promoter1K	AT1G01750,AT1G01740
AT1G04063_CHH	Chr1_274629	4.73e-91	protein-coding	AT1G01720,AT1G01725,AT1G01730,AT1G01740
AT1G04063_CHH	Chr1_275285	2.93e-93	promoter1K	AT1G01750,AT1G01740
AT1G04063_CHH	Chr1_275285	2.93e-93	protein-coding	AT1G01750,AT1G01760,AT1G01770,AT1G01780
AT1G04063_CHH	Chr1_275291	6.63e-26	promoter1K	AT1G01750,AT1G01740
AT1G04063_CHH	Chr1_275291	6.63e-26	protein-coding	AT1G01750,AT1G01760,AT1G01770,AT1G01780
AT1G04063_CHH	Chr1_275504	1.37e-26	ncRNA	AT1G04053
AT1G04063_CHH	Chr1_275504	1.37e-26	promoter1K	AT1G01750,AT1G01740
AT1G04063_CHH	Chr1_275504	1.37e-26	protein-coding	AT1G01750,AT1G01760,AT1G01770,AT1G01780
AT1G04063_CHH	Chr1_275624	4.51e-39	ncRNA	AT1G04053
AT1G04063_CHH	Chr1_275624	4.51e-39	promoter1K	AT1G01750,AT1G01740
AT1G04063_CHH	Chr1_275624	4.51e-39	protein-coding	AT1G01750,AT1G01760,AT1G01770,AT1G01780
AT1G04063_CHH	Chr1_275938	5.89e-89	ncRNA	AT1G04053
AT1G04063_CHH	Chr1_275938	5.89e-89	protein-coding	AT1G01750,AT1G01760,AT1G01770,AT1G01780
AT1G04063_CHH	Chr1_277613	9.15e-36	promoter1K	AT1G01770,AT1G01760
AT1G04063_CHH	Chr1_277613	9.15e-36	protein-coding	AT1G01750,AT1G01760,AT1G01770,AT1G01780
AT1G04063_CHH	Chr1_277659	3.48e-87	promoter1K	AT1G01770,AT1G01760
AT1G04063_CHH	Chr1_277659	3.48e-87	protein-coding	AT1G01750,AT1G01760,AT1G01770,AT1G01780
AT1G04063_CHH	Chr1_277847	1.63e-35	promoter1K	AT1G01770,AT1G01760
AT1G04063_CHH	Chr1_277847	1.63e-35	protein-coding	AT1G01750,AT1G01760,AT1G01770,AT1G01780
AT1G04063_CHH	Chr1_278320	1.72e-26	promoter1K	AT1G01770,AT1G01760
AT1G04063_CHH	Chr1_278320	1.72e-26	protein-coding	AT1G01750,AT1G01760,AT1G01770,AT1G01780
AT1G04063_CHH	Chr1_278556	5.49e-79	promoter1K	AT1G01770,AT1G01760
AT1G04063_CHH	Chr1_278556	5.49e-79	protein-coding	AT1G01750,AT1G01760,AT1G01770,AT1G01780
AT1G04063_CHH	Chr1_281265	5.91e-88	protein-coding	AT1G01750,AT1G01760,AT1G01770,AT1G01780
AT1G04063_CHH	Chr1_281933	2.32e-35	promoter1K	AT1G01780
AT1G04063_CHH	Chr1_281933	2.32e-35	protein-coding	AT1G01750,AT1G01760,AT1G01770,AT1G01780
AT1G04063_CHH	Chr1_283723	1.02e-35	promoter1K	AT1G01790
AT1G04063_CHH	Chr1_283723	1.02e-35	protein-coding	AT1G01750,AT1G01760,AT1G01770,AT1G01780
AT1G04063_CHH	Chr1_284094	3.55e-31	promoter1K	AT1G01790
AT1G04063_CHH	Chr1_284094	3.55e-31	protein-coding	AT1G01750,AT1G01760,AT1G01770,AT1G01780
AT1G04063_CHH	Chr1_284187	3.22e-84	promoter1K	AT1G01790
AT1G04063_CHH	Chr1_284187	3.22e-84	protein-coding	AT1G01750,AT1G01760,AT1G01770,AT1G01780
AT1G04063_CHH	Chr1_284904	4.3e-09	protein-coding	AT1G01790
AT1G04063_CHH	Chr1_285111	2.16e-31	protein-coding	AT1G01790
AT1G04063_CHH	Chr1_285729	3.53e-93	protein-coding	AT1G01790
AT1G04063_CHH	Chr1_286029	3.41e-93	protein-coding	AT1G01790
AT1G04063_CHH	Chr1_287160	3.22e-86	protein-coding	AT1G01790
AT1G04063_CHH	Chr1_287556	1.49e-24	protein-coding	AT1G01790
AT1G04063_CHH	Chr1_288548	9.08e-28	protein-coding	AT1G01790
AT1G04063_CHH	Chr1_289260	2.78e-24	protein-coding	AT1G01790
AT1G04063_CHH	Chr1_289857	1.96e-41	protein-coding	AT1G01790
AT1G04063_CHH	Chr1_290554	2.02e-52	protein-coding	AT1G01790
AT1G04063_CHH	Chr1_290689	1.6e-57	protein-coding	AT1G01790
AT1G04063_CHH	Chr1_290788	9.65e-56	protein-coding	AT1G01790
AT1G04063_CHH	Chr1_291008	5.94e-29	protein-coding	AT1G01790
AT1G04063_CHH	Chr1_291135	1.07e-56	protein-coding	AT1G01790
AT1G04063_CHH	Chr1_291136	1.01e-56	protein-coding	AT1G01790
AT1G04063_CHH	Chr1_291363	3.12e-69	intergenic	-
AT1G04063_CHH	Chr1_291602	2.74e-86	ncRNA	AT1G04063
AT1G04063_CHH	Chr1_291765	1.43e-94	ncRNA	AT1G04063
AT1G04063_CHH	Chr1_291796	2.71e-35	ncRNA	AT1G04063
AT1G04063_CHH	Chr1_291814	5.36e-22	ncRNA	AT1G04063
AT1G04063_CHH	Chr1_292058	8.42e-30	ncRNA	AT1G04063
AT1G04063_CHH	Chr1_292110	5.88e-30	intergenic	-
AT1G04063_CHH	Chr1_292138	4.14e-69	intergenic	-
AT1G04063_CHH	Chr1_292277	2.74e-31	promoter1K	AT1G01800
AT1G04063_CHH	Chr1_292278	7.78e-24	promoter1K	AT1G01800
AT1G04063_CHH	Chr1_292381	1.35e-09	promoter1K	AT1G01800
AT1G04063_CHH	Chr1_292387	1.33e-89	promoter1K	AT1G01800
AT1G04063_CHH	Chr1_292495	2.52e-81	promoter1K	AT1G01800
AT1G04063_CHH	Chr1_292520	1.02e-81	promoter1K	AT1G01800
AT1G04063_CHH	Chr1_292574	3.63e-94	promoter1K	AT1G01800
AT1G04063_CHH	Chr1_292671	2.75e-94	promoter1K	AT1G01800
AT1G04063_CHH	Chr1_292698	2.23e-09	promoter1K	AT1G01800
AT1G04063_CHH	Chr1_294093	3.31e-10	protein-coding	AT1G01800
AT1G04063_CHH	Chr1_296205	3.36e-29	protein-coding	AT1G01820
AT1G04063_CHH	Chr1_296724	7.58e-44	protein-coding	AT1G01820
AT1G04063_CHH	Chr1_297946	1.24e-38	protein-coding	AT1G01820
AT1G04063_CHH	Chr1_298086	3.44e-11	protein-coding	AT1G01820
AT1G04063_CHH	Chr1_298221	1.24e-29	protein-coding	AT1G01820
AT1G04063_CHH	Chr1_298614	7.37e-39	promoter1K	AT1G01820
AT1G04063_CHH	Chr1_298614	7.37e-39	protein-coding	AT1G01830
AT1G04063_CHH	Chr1_299439	1.77e-40	protein-coding	AT1G01830
AT1G04063_CHH	Chr1_299440	1.12e-40	protein-coding	AT1G01830
AT1G04063_CHH	Chr1_300023	4.42e-42	protein-coding	AT1G01830
AT1G04063_CHH	Chr1_300024	2.17e-41	protein-coding	AT1G01830
AT1G04063_CHH	Chr1_300277	1.1e-43	protein-coding	AT1G01830
AT1G04063_CHH	Chr1_302182	6.66e-10	protein-coding	AT1G01830
AT1G04063_CHH	Chr1_302689	5.67e-11	promoter1K	AT1G01830,AT1G01840
AT1G04063_CHH	Chr1_304565	2.57e-10	ncRNA	AT1G04073
AT1G04063_CHH	Chr1_304565	2.57e-10	protein-coding	AT1G01840,AT1G01860
AT1G04063_CHH	Chr1_305431	3.08e-12	protein-coding	AT1G01840,AT1G01860
AT1G04063_CHH	Chr1_307847	1.56e-14	protein-coding	AT1G01880
AT1G04063_CHH	Chr1_308370	2.84e-12	protein-coding	AT1G01880
AT1G04063_CHH	Chr1_311279	3.12e-34	protein-coding	AT1G01900,AT1G01910,AT1G01920
AT1G04063_CHH	Chr1_313381	2.02e-38	protein-coding	AT1G01900,AT1G01910,AT1G01920
AT1G04063_CHH	Chr1_325132	6.24e-10	promoter1K	AT1G01950
AT1G04063_CHH	Chr1_325901	2.55e-11	protein-coding	AT1G01950,AT1G01960
AT1G04063_CHH	Chr1_326965	4.04e-10	protein-coding	AT1G01950,AT1G01960
AT1G04063_CHH	Chr1_328445	6.03e-34	protein-coding	AT1G01950,AT1G01960
AT1G04063_CHH	Chr1_331269	2.85e-11	protein-coding	AT1G01950,AT1G01960
AT1G04063_CHH	Chr1_331930	6.84e-11	protein-coding	AT1G01950,AT1G01960
AT1G04063_CHH	Chr1_333482	6.35e-11	protein-coding	AT1G01950,AT1G01960
AT1G04063_CHH	Chr1_338145	9.75e-10	promoter1K	AT1G01970,AT1G01960
AT1G04063_CHH	Chr1_346016	4.2e-09	protein-coding	AT1G02000
AT1G04063_CHH	Chr1_346123	7.15e-26	protein-coding	AT1G02000
AT1G04063_CHH	Chr1_347128	2.22e-10	promoter1K	AT1G02010
AT1G04063_CHH	Chr1_347128	2.22e-10	protein-coding	AT1G02000
AT1G04063_CHH	Chr1_349119	9.8e-34	protein-coding	AT1G02010
AT1G04063_CHH	Chr1_349186	8.64e-11	protein-coding	AT1G02010
AT1G04063_CHH	Chr1_349197	1.18e-09	protein-coding	AT1G02010
AT1G04063_CHH	Chr1_349208	1.79e-10	protein-coding	AT1G02010
AT1G04063_CHH	Chr1_349211	1.3e-09	protein-coding	AT1G02010
AT1G04063_CHH	Chr1_349223	3.5e-10	protein-coding	AT1G02010
AT1G04063_CHH	Chr1_349310	2.29e-34	protein-coding	AT1G02010
AT1G04063_CHH	Chr1_349437	3.49e-10	protein-coding	AT1G02010
AT1G04063_CHH	Chr1_349489	2.44e-09	protein-coding	AT1G02010
AT1G04063_CHH	Chr1_350398	1.25e-09	protein-coding	AT1G02010
AT1G04063_CHH	Chr1_350432	3.99e-10	protein-coding	AT1G02010
AT1G04063_CHH	Chr1_350606	1.04e-29	protein-coding	AT1G02010
AT1G04063_CHH	Chr1_350813	8.22e-10	protein-coding	AT1G02010
AT1G04063_CHH	Chr1_350814	6.79e-10	protein-coding	AT1G02010
AT1G04063_CHH	Chr1_351212	1.22e-10	protein-coding	AT1G02010
AT1G04063_CHH	Chr1_351229	3.37e-09	protein-coding	AT1G02010
AT1G04063_CHH	Chr1_351374	9.08e-10	protein-coding	AT1G02010
AT1G04063_CHH	Chr1_351376	2.44e-09	protein-coding	AT1G02010
AT1G04063_CHH	Chr1_351393	1.91e-09	protein-coding	AT1G02010
AT1G04063_CHH	Chr1_351689	1.05e-31	protein-coding	AT1G02010
AT1G04063_CHH	Chr1_351711	9.11e-10	protein-coding	AT1G02010
AT1G04063_CHH	Chr1_352341	1.57e-10	protein-coding	AT1G02010
AT1G04063_CHH	Chr1_352381	3.41e-11	protein-coding	AT1G02010
AT1G04063_CHH	Chr1_352391	5.09e-34	protein-coding	AT1G02010
AT1G04063_CHH	Chr1_352401	1.72e-10	protein-coding	AT1G02010
AT1G04063_CHH	Chr1_352602	3.14e-09	intergenic	-
AT1G04063_CHH	Chr1_352929	1.78e-10	protein-coding	AT1G02020,AT1G02030
AT1G04063_CHH	Chr1_352944	9.03e-10	protein-coding	AT1G02020,AT1G02030
AT1G04063_CHH	Chr1_352950	7.43e-10	protein-coding	AT1G02020,AT1G02030
AT1G04063_CHH	Chr1_352953	5.15e-09	protein-coding	AT1G02020,AT1G02030
AT1G04063_CHH	Chr1_352964	8.58e-09	protein-coding	AT1G02020,AT1G02030
AT1G04063_CHH	Chr1_353046	5.75e-10	protein-coding	AT1G02020,AT1G02030
AT1G04063_CHH	Chr1_353106	6.59e-09	protein-coding	AT1G02020,AT1G02030
AT1G04063_CHH	Chr1_353126	1.49e-09	protein-coding	AT1G02020,AT1G02030
AT1G04063_CHH	Chr1_353201	9.66e-32	protein-coding	AT1G02020,AT1G02030
AT1G04063_CHH	Chr1_353213	8.57e-11	protein-coding	AT1G02020,AT1G02030
AT1G04063_CHH	Chr1_353230	8e-10	protein-coding	AT1G02020,AT1G02030
AT1G04063_CHH	Chr1_353313	6.01e-11	protein-coding	AT1G02020,AT1G02030
AT1G04063_CHH	Chr1_353328	2.92e-11	protein-coding	AT1G02020,AT1G02030
AT1G04063_CHH	Chr1_359382	2.6e-09	promoter1K	AT1G02040
AT1G04063_CHH	Chr1_359382	2.6e-09	protein-coding	AT1G02050
AT1G04063_CHH	Chr1_365411	1.12e-10	protein-coding	AT1G02065,AT1G02067
AT1G04063_CHH	Chr1_366921	4.83e-09	protein-coding	AT1G02065,AT1G02067
AT1G04063_CHH	Chr1_367150	6.53e-23	protein-coding	AT1G02065,AT1G02067
AT1G04063_CHH	Chr1_367407	3.09e-17	promoter1K	AT1G02067
AT1G04063_CHH	Chr1_367407	3.09e-17	protein-coding	AT1G02065,AT1G02067
AT1G04063_CHH	Chr1_367489	1.42e-17	promoter1K	AT1G02067
AT1G04063_CHH	Chr1_368962	6.05e-16	intergenic	-
AT1G04063_CHH	Chr1_369630	2.4e-15	intergenic	-
AT1G04063_CHH	Chr1_369706	5.73e-19	intergenic	-
AT1G04063_CHH	Chr1_371098	1.93e-09	promoter1K	AT1G02070
AT1G04063_CHH	Chr1_371410	3.18e-13	promoter1K	AT1G02070
AT1G04063_CHH	Chr1_373035	6.57e-12	promoter1K	AT1G02080
AT1G04063_CHH	Chr1_373097	2.8e-11	promoter1K	AT1G02080
AT1G04063_CHH	Chr1_375468	8.83e-13	protein-coding	AT1G02080
AT1G04063_CHH	Chr1_375499	1.48e-10	protein-coding	AT1G02080
AT1G04063_CHH	Chr1_377825	4.53e-19	protein-coding	AT1G02080
AT1G04063_CHH	Chr1_378101	4.15e-19	protein-coding	AT1G02080
AT1G04063_CHH	Chr1_379809	6.88e-13	protein-coding	AT1G02080
AT1G04063_CHH	Chr1_380762	9.06e-12	protein-coding	AT1G02080
AT1G04063_CHH	Chr1_381773	4.25e-13	protein-coding	AT1G02080
AT1G04063_CHH	Chr1_381817	6.48e-10	protein-coding	AT1G02080
AT1G04063_CHH	Chr1_382525	2.21e-12	protein-coding	AT1G02080
AT1G04063_CHH	Chr1_382531	9.74e-15	protein-coding	AT1G02080
AT1G04063_CHH	Chr1_383526	1.34e-13	protein-coding	AT1G02080
AT1G04063_CHH	Chr1_384033	5.61e-09	protein-coding	AT1G02080
AT1G04063_CHH	Chr1_384584	1.43e-13	protein-coding	AT1G02080
AT1G04063_CHH	Chr1_385069	2e-10	protein-coding	AT1G02080
AT1G04063_CHH	Chr1_387876	5.29e-13	protein-coding	AT1G02090
AT1G04063_CHH	Chr1_388705	3.75e-10	protein-coding	AT1G02090
AT1G04063_CHH	Chr1_389095	7.28e-09	promoter1K	AT1G02100,AT1G02090
AT1G04063_CHH	Chr1_389095	7.28e-09	protein-coding	AT1G02090
AT1G04063_CHH	Chr1_389370	4.1e-09	promoter1K	AT1G02100,AT1G02090
AT1G04063_CHH	Chr1_389370	4.1e-09	protein-coding	AT1G02090
AT1G04063_CHH	Chr1_389577	3.02e-10	promoter1K	AT1G02100,AT1G02090
AT1G04063_CHH	Chr1_389577	3.02e-10	protein-coding	AT1G02090
AT1G04063_CHH	Chr1_389692	3.33e-15	promoter1K	AT1G02100,AT1G02090
AT1G04063_CHH	Chr1_389692	3.33e-15	protein-coding	AT1G02090
AT1G04063_CHH	Chr1_390211	4.37e-11	promoter1K	AT1G02100,AT1G02090
AT1G04063_CHH	Chr1_390211	4.37e-11	protein-coding	AT1G02100
AT1G04063_CHH	Chr1_390415	1.13e-10	promoter1K	AT1G02100,AT1G02090
AT1G04063_CHH	Chr1_390415	1.13e-10	protein-coding	AT1G02100
AT1G04063_CHH	Chr1_390542	1.98e-12	promoter1K	AT1G02100,AT1G02090
AT1G04063_CHH	Chr1_390542	1.98e-12	protein-coding	AT1G02100
AT1G04063_CHH	Chr1_390711	2.51e-12	promoter1K	AT1G02100,AT1G02090
AT1G04063_CHH	Chr1_390711	2.51e-12	protein-coding	AT1G02100
AT1G04063_CHH	Chr1_390715	2.79e-11	promoter1K	AT1G02100,AT1G02090
AT1G04063_CHH	Chr1_390715	2.79e-11	protein-coding	AT1G02100
AT1G04063_CHH	Chr1_391359	1.59e-20	protein-coding	AT1G02100
AT1G04063_CHH	Chr1_391637	8.68e-10	protein-coding	AT1G02100
AT1G04063_CHH	Chr1_392131	3.69e-09	promoter1K	AT1G02110
AT1G04063_CHH	Chr1_392131	3.69e-09	protein-coding	AT1G02100
AT1G04063_CHH	Chr1_394129	2.37e-09	protein-coding	AT1G02110
AT1G04063_CHH	Chr1_394552	6.93e-20	protein-coding	AT1G02110
AT1G04063_CHH	Chr1_395461	2.88e-09	promoter1K	AT1G02120
AT1G04063_CHH	Chr1_395461	2.88e-09	protein-coding	AT1G02110
AT1G04063_CHH	Chr1_395878	2.18e-09	protein-coding	AT1G02120,AT1G02130
AT1G04063_CHH	Chr1_396277	8.11e-09	protein-coding	AT1G02120,AT1G02130
AT1G04063_CHH	Chr1_397698	5.82e-09	protein-coding	AT1G02120,AT1G02130
AT1G04063_CHH	Chr1_401532	4.49e-09	protein-coding	AT1G02120,AT1G02130
AT1G04063_CHH	Chr1_401894	3.19e-15	protein-coding	AT1G02120,AT1G02130
AT1G04063_CHH	Chr1_402228	1.4e-19	ncRNA	AT1G04087
AT1G04063_CHH	Chr1_402228	1.4e-19	promoter1K	AT1G02130
AT1G04063_CHH	Chr1_402676	3.19e-11	promoter1K	AT1G02130
AT1G04063_CHH	Chr1_404108	3.12e-21	promoter1K	AT1G02145,AT1G02140
AT1G04063_CHH	Chr1_404108	3.12e-21	protein-coding	AT1G02140
AT1G04063_CHH	Chr1_405652	1.76e-21	protein-coding	AT1G02145
AT1G04063_CHH	Chr1_406177	9.61e-22	protein-coding	AT1G02145
AT1G04063_CHH	Chr1_410463	1.25e-14	promoter1K	AT1G02160,AT1G02170
AT1G04063_CHH	Chr1_410463	1.25e-14	protein-coding	AT1G02150
AT1G04063_CHH	Chr1_413335	6.8e-21	protein-coding	AT1G02170,AT1G02180
AT1G04063_CHH	Chr1_413471	7.83e-16	protein-coding	AT1G02170,AT1G02180
AT1G04063_CHH	Chr1_413623	7.02e-14	protein-coding	AT1G02170,AT1G02180
AT1G04063_CHH	Chr1_413817	4.74e-13	protein-coding	AT1G02170,AT1G02180
AT1G04063_CHH	Chr1_413901	2.65e-14	protein-coding	AT1G02170,AT1G02180
AT1G04063_CHH	Chr1_413907	1.65e-14	protein-coding	AT1G02170,AT1G02180
AT1G04063_CHH	Chr1_413908	4.26e-14	protein-coding	AT1G02170,AT1G02180
AT1G04063_CHH	Chr1_413911	1.28e-14	protein-coding	AT1G02170,AT1G02180
AT1G04063_CHH	Chr1_414303	1.84e-13	promoter1K	AT1G02190,AT1G02180
AT1G04063_CHH	Chr1_414303	1.84e-13	protein-coding	AT1G02170,AT1G02180
AT1G04063_CHH	Chr1_414314	1.83e-14	promoter1K	AT1G02190,AT1G02180
AT1G04063_CHH	Chr1_414314	1.83e-14	protein-coding	AT1G02170,AT1G02180
AT1G04063_CHH	Chr1_416649	1.05e-09	protein-coding	AT1G02190
AT1G04063_CHH	Chr1_416711	1.68e-22	protein-coding	AT1G02190
AT1G04063_CHH	Chr1_417815	2.96e-22	promoter1K	AT1G02205
AT1G04063_CHH	Chr1_417815	2.96e-22	protein-coding	AT1G02190
AT1G04063_CHH	Chr1_417891	5.66e-19	promoter1K	AT1G02205
AT1G04063_CHH	Chr1_417891	5.66e-19	protein-coding	AT1G02190
AT1G04063_CHH	Chr1_417956	1.45e-18	promoter1K	AT1G02205
AT1G04063_CHH	Chr1_417956	1.45e-18	protein-coding	AT1G02190
AT1G04063_CHH	Chr1_418434	7.82e-12	protein-coding	AT1G02205
AT1G04063_CHH	Chr1_418615	2.1e-13	protein-coding	AT1G02205
AT1G04063_CHH	Chr1_419082	1.63e-11	protein-coding	AT1G02205
AT1G04063_CHH	Chr1_419617	1.46e-15	protein-coding	AT1G02205
AT1G04063_CHH	Chr1_426800	8.46e-11	intergenic	-
AT1G04063_CHH	Chr1_426854	9.95e-12	intergenic	-
AT1G04063_CHH	Chr1_426998	5.55e-18	intergenic	-
AT1G04063_CHH	Chr1_427069	2.78e-18	intergenic	-
AT1G04063_CHH	Chr1_427339	1.36e-13	intergenic	-
AT1G04063_CHH	Chr1_427795	3.5e-10	protein-coding	AT1G02210
AT1G04063_CHH	Chr1_427801	1.2e-09	protein-coding	AT1G02210
AT1G04063_CHH	Chr1_427802	3.36e-09	protein-coding	AT1G02210
AT1G04063_CHH	Chr1_427813	1.38e-09	promoter1K	AT1G02210
AT1G04063_CHH	Chr1_428050	1.29e-11	promoter1K	AT1G02210
AT1G04063_CHH	Chr1_428236	1.99e-12	promoter1K	AT1G02210
AT1G04063_CHH	Chr1_428276	8.36e-15	promoter1K	AT1G02210
AT1G04063_CHH	Chr1_428315	9.91e-18	promoter1K	AT1G02210
AT1G04063_CHH	Chr1_428318	5.25e-11	promoter1K	AT1G02210
AT1G04063_CHH	Chr1_428381	3.35e-19	promoter1K	AT1G02210
AT1G04063_CHH	Chr1_429400	8.91e-09	protein-coding	AT1G02220
AT1G04063_CHH	Chr1_429505	5.26e-11	protein-coding	AT1G02220
AT1G04063_CHH	Chr1_430193	8.55e-13	protein-coding	AT1G02220
AT1G04063_CHH	Chr1_438688	1.66e-09	protein-coding	AT1G02250
AT1G04063_CHH	Chr1_440564	8.78e-09	protein-coding	AT1G02260
AT1G04063_CHH	Chr1_440771	7.19e-13	protein-coding	AT1G02260
AT1G04063_CHH	Chr1_442244	5.76e-21	protein-coding	AT1G02260
AT1G04063_CHH	Chr1_446882	3.34e-13	promoter1K	AT1G02270
AT1G04063_CHH	Chr1_447072	1.5e-09	promoter1K	AT1G02270
AT1G04063_CHH	Chr1_449560	5.32e-13	protein-coding	AT1G02280
AT1G04063_CHH	Chr1_453167	1.2e-13	promoter1K	AT1G02300,AT1G02290
AT1G04063_CHH	Chr1_453167	1.2e-13	protein-coding	AT1G02300
AT1G04063_CHH	Chr1_454260	3.74e-13	protein-coding	AT1G02300
AT1G04063_CHH	Chr1_455960	4.62e-09	ncRNA	AT1G04097
AT1G04063_CHH	Chr1_455960	4.62e-09	protein-coding	AT1G02305,AT1G02310
AT1G04063_CHH	Chr1_456051	1.42e-10	ncRNA	AT1G04097
AT1G04063_CHH	Chr1_456051	1.42e-10	protein-coding	AT1G02305,AT1G02310
AT1G04063_CHH	Chr1_456097	1.95e-10	ncRNA	AT1G04097
AT1G04063_CHH	Chr1_456097	1.95e-10	protein-coding	AT1G02305,AT1G02310
AT1G04063_CHH	Chr1_456127	2.28e-10	ncRNA	AT1G04097
AT1G04063_CHH	Chr1_456127	2.28e-10	protein-coding	AT1G02305,AT1G02310
AT1G04063_CHH	Chr1_458079	1.21e-13	protein-coding	AT1G02305,AT1G02310
AT1G04063_CHH	Chr1_461371	1.87e-11	ncRNA	AT1G04103
AT1G04063_CHH	Chr1_461371	1.87e-11	promoter1K	AT1G02320,AT1G02310
AT1G04063_CHH	Chr1_461371	1.87e-11	TE	AT1TE01490
AT1G04063_CHH	Chr1_464103	4.62e-13	promoter1K	AT1G02330
AT1G04063_CHH	Chr1_464103	4.62e-13	protein-coding	AT1G02335
AT1G04063_CHH	Chr1_464929	1.56e-12	protein-coding	AT1G02335
AT1G04063_CHH	Chr1_488260	1.83e-10	protein-coding	AT1G02400
AT1G04063_CHH	Chr1_509713	2.06e-09	intergenic	-
AT1G04063_CHH	Chr1_516502	4.17e-11	promoter1K	AT1G02475,AT1G02490
AT1G04063_CHH	Chr1_517121	4.93e-12	promoter1K	AT1G02500
AT1G04063_CHH	Chr1_520622	1.59e-10	protein-coding	AT1G02510
AT1G04063_CHH	Chr1_524735	1.48e-10	protein-coding	AT1G02520
AT1G04063_CHH	Chr1_546718	2.11e-09	protein-coding	AT1G02580
AT1G04067_CHH	Chr5_9202383	3.84e-09	protein-coding	AT5G26260
AT1G04067_CHH	Chr5_9221355	6.73e-10	pseudogene	AT5G26286
AT1G04073_CG	Chr3_18212360	1.81e-09	protein-coding	AT3G49140
AT1G04073_CG	Chr3_18218907	7.91e-09	protein-coding	AT3G49150
AT1G04073_CHG	Chr3_20784791	2.17e-10	protein-coding	AT3G56000
AT1G04073_CHG	Chr3_20784793	1.66e-10	protein-coding	AT3G56000
AT1G04073_CHG	Chr3_20784795	2.08e-10	protein-coding	AT3G56000
AT1G04073_CHG	Chr3_20784797	1.75e-10	protein-coding	AT3G56000
AT1G04073_CHG	Chr3_20786077	1.59e-11	promoter1K	AT3G56000
AT1G04073_CHG	Chr3_20786077	1.59e-11	TE	AT3TE84540,AT3TE84545,AT3TE84550,AT3TE84555
AT1G04073_CHG	Chr3_20786080	1.8e-09	promoter1K	AT3G56000
AT1G04073_CHG	Chr3_20786080	1.8e-09	TE	AT3TE84540,AT3TE84545,AT3TE84550,AT3TE84555
AT1G04073_CHG	Chr3_20794472	3.59e-10	protein-coding	AT3G56030,AT3G56040
AT1G04073_CHG	Chr3_20798361	3.45e-09	promoter1K	AT3G56040
AT1G04073_CHG	Chr3_20798361	3.45e-09	protein-coding	AT3G56050
AT1G04073_CHH	Chr1_19538799	3.32e-09	promoter1K	AT1G52440
AT1G04073_CHH	Chr1_26542337	1.06e-09	ncRNA	AT1G09173,AT1G09177
AT1G04073_CHH	Chr2_10285208	4.13e-10	promoter1K	AT2G24195,AT2G24190
AT1G04073_CHH	Chr3_17643422	2.17e-09	promoter1K	AT3G47820
AT1G04077_CG	Chr1_846548	6.51e-09	ncRNA	AT1G04183
AT1G04077_CG	Chr1_846548	6.51e-09	protein-coding	AT1G03410
AT1G04077_CG	Chr1_849103	1.91e-12	protein-coding	AT1G03430
AT1G04077_CG	Chr1_849106	1.16e-12	protein-coding	AT1G03430
AT1G04077_CG	Chr1_849109	5.22e-12	protein-coding	AT1G03430
AT1G04077_CG	Chr1_10569051	3.83e-09	TE	AT1TE34170,AT1TE34175
AT1G04077_CG	Chr1_13548843	3.47e-09	protein-coding	AT1G36180
AT1G04077_CG	Chr1_13548843	3.47e-09	TE	AT1TE44340,AT1TE44345,AT1TE44350,AT1TE44355
AT1G04077_CG	Chr1_13566334	1.44e-10	TE	AT1TE44385,AT1TE44390,AT1TE44395,AT1TE44400,AT1TE44405
AT1G04077_CG	Chr1_13611414	2.97e-09	protein-coding	AT1G36230
AT1G04077_CG	Chr1_13613068	3.8e-10	protein-coding	AT1G36230
AT1G04077_CG	Chr1_13622941	3.06e-09	TE_gene	AT1G36250
AT1G04077_CG	Chr1_13622941	3.06e-09	TE	AT1TE44605,AT1TE44610,AT1TE44615
AT1G04077_CG	Chr1_18027750	1.59e-09	intergenic	-
AT1G04077_CG	Chr1_19477977	6.94e-09	promoter1K	AT1G52300,AT1G52310
AT1G04077_CG	Chr1_19483207	4.49e-10	TE	AT1TE64490,AT1TE64495,AT1TE64500
AT1G04077_CG	Chr1_19483567	6.83e-09	promoter1K	AT1G52320
AT1G04077_CG	Chr1_19483567	6.83e-09	TE	AT1TE64490,AT1TE64495,AT1TE64500
AT1G04077_CG	Chr1_19493057	3.53e-10	protein-coding	AT1G52342
AT1G04077_CG	Chr1_19513885	6.5e-09	TE	AT1TE64590
AT1G04077_CG	Chr1_19548563	6.63e-09	promoter1K	AT1G52460
AT1G04077_CG	Chr1_19549539	5.14e-09	protein-coding	AT1G52460
AT1G04077_CG	Chr1_19549669	6.41e-09	protein-coding	AT1G52460
AT1G04077_CG	Chr1_19552366	9.49e-10	promoter1K	AT1G52470
AT1G04077_CG	Chr1_19557348	2.22e-09	promoter1K	AT1G52490
AT1G04077_CG	Chr1_19561375	2.15e-09	protein-coding	AT1G52500,AT1G52510
AT1G04077_CG	Chr1_19563312	4.33e-09	protein-coding	AT1G52500,AT1G52510
AT1G04077_CG	Chr1_19564595	4.3e-09	protein-coding	AT1G52500,AT1G52510
AT1G04077_CG	Chr1_19577278	5.85e-09	intergenic	-
AT1G04077_CG	Chr1_19587650	4.57e-09	ncRNA	AT1G07823
AT1G04077_CG	Chr1_19587650	4.57e-09	promoter1K	AT1G52580,AT1G52570
AT1G04077_CG	Chr1_19587650	4.57e-09	protein-coding	AT1G52580,AT1G52590
AT1G04077_CG	Chr1_19588669	4.54e-09	ncRNA	AT1G07823
AT1G04077_CG	Chr1_19588669	4.54e-09	protein-coding	AT1G52580,AT1G52590
AT1G04077_CG	Chr1_19593180	4.06e-10	intergenic	-
AT1G04077_CG	Chr1_19594623	1.45e-10	TE	AT1TE64810,AT1TE64815,AT1TE64820
AT1G04077_CG	Chr1_19595471	1.48e-10	promoter1K	AT1G52603
AT1G04077_CG	Chr1_19595471	1.48e-10	TE	AT1TE64825,AT1TE64830
AT1G04077_CG	Chr1_19595909	2.01e-09	protein-coding	AT1G52603
AT1G04077_CG	Chr1_19595909	2.01e-09	TE	AT1TE64825,AT1TE64830
AT1G04077_CG	Chr1_19599410	2.1e-09	TE	AT1TE64825,AT1TE64830
AT1G04077_CG	Chr1_19601635	3.2e-10	ncRNA	AT1G52615
AT1G04077_CG	Chr1_19604261	4.62e-09	protein-coding	AT1G52620
AT1G04077_CG	Chr1_19605533	8.14e-10	protein-coding	AT1G52620
AT1G04077_CG	Chr1_19615715	8.54e-10	protein-coding	AT1G52660,AT1G52670
AT1G04077_CG	Chr1_19618837	4.83e-09	promoter1K	AT1G52690,AT1G52680
AT1G04077_CG	Chr1_19618837	4.83e-09	protein-coding	AT1G52680
AT1G04077_CG	Chr1_19619309	1.13e-10	promoter1K	AT1G52690,AT1G52680
AT1G04077_CG	Chr1_19627665	3.12e-10	TE	AT1TE64915,AT1TE64920
AT1G04077_CG	Chr1_19629071	2.42e-09	intergenic	-
AT1G04077_CG	Chr1_20908430	5.74e-10	protein-coding	AT1G55915
AT1G04077_CG	Chr1_26153045	1.43e-10	protein-coding	AT1G69550
AT1G04077_CG	Chr1_26153048	1.27e-17	protein-coding	AT1G69550
AT1G04077_CG	Chr1_26153050	2.08e-12	protein-coding	AT1G69550
AT1G04077_CG	Chr1_26153051	1.96e-12	protein-coding	AT1G69550
AT1G04077_CG	Chr2_11396658	3.59e-14	protein-coding	AT2G26750
AT1G04077_CG	Chr2_13435072	1.24e-11	protein-coding	AT2G31550
AT1G04077_CG	Chr2_18123231	1.33e-10	protein-coding	AT2G43720
AT1G04077_CG	Chr2_18123237	2.41e-09	protein-coding	AT2G43720
AT1G04077_CG	Chr2_18228694	2.54e-12	protein-coding	AT2G44065,AT2G44070
AT1G04077_CG	Chr4_8443788	4.49e-09	intergenic	-
AT1G04077_CG	Chr4_9950960	1.4e-09	promoter1K	AT4G17905
AT1G04077_CG	Chr4_9950960	1.4e-09	pseudogene	AT4G17908
AT1G04077_CG	Chr4_9950961	1.4e-09	promoter1K	AT4G17905
AT1G04077_CG	Chr4_9950961	1.4e-09	pseudogene	AT4G17908
AT1G04077_CG	Chr5_5766554	4.84e-09	promoter1K	AT5G17490,AT5G17500
AT1G04077_CG	Chr5_10192195	6.47e-14	protein-coding	AT5G28210,AT5G28220
AT1G04077_CG	Chr5_10777677	2.99e-09	TE	AT5TE39210
AT1G04077_CG	Chr5_12972698	4.94e-09	TE_gene	AT5G34800
AT1G04077_CG	Chr5_12972698	4.94e-09	TE	AT5TE46165,AT5TE46170,AT5TE46175,AT5TE46180
AT1G04077_CG	Chr5_14918445	5.11e-09	intergenic	-
AT1G04077_CG	Chr5_18976067	4.31e-10	protein-coding	AT5G46760
AT1G04077_CHG	Chr1_849103	9.23e-11	protein-coding	AT1G03430
AT1G04077_CHG	Chr1_849106	1.12e-10	protein-coding	AT1G03430
AT1G04077_CHG	Chr1_849109	5.52e-10	protein-coding	AT1G03430
AT1G04077_CHG	Chr1_10569051	5.3e-09	TE	AT1TE34170,AT1TE34175
AT1G04077_CHG	Chr1_13566334	4.76e-10	TE	AT1TE44385,AT1TE44390,AT1TE44395,AT1TE44400,AT1TE44405
AT1G04077_CHG	Chr1_13613068	4.09e-09	protein-coding	AT1G36230
AT1G04077_CHG	Chr1_18027750	3.65e-09	intergenic	-
AT1G04077_CHG	Chr1_19483207	2.7e-09	TE	AT1TE64490,AT1TE64495,AT1TE64500
AT1G04077_CHG	Chr1_19493057	4.73e-09	protein-coding	AT1G52342
AT1G04077_CHG	Chr1_19593180	4.31e-09	intergenic	-
AT1G04077_CHG	Chr1_19594623	1.69e-09	TE	AT1TE64810,AT1TE64815,AT1TE64820
AT1G04077_CHG	Chr1_19595471	1.49e-09	promoter1K	AT1G52603
AT1G04077_CHG	Chr1_19595471	1.49e-09	TE	AT1TE64825,AT1TE64830
AT1G04077_CHG	Chr1_19601635	7.2e-09	ncRNA	AT1G52615
AT1G04077_CHG	Chr1_19619309	1.83e-09	promoter1K	AT1G52690,AT1G52680
AT1G04077_CHG	Chr1_19627665	3.62e-09	TE	AT1TE64915,AT1TE64920
AT1G04077_CHG	Chr1_20908430	3.12e-09	protein-coding	AT1G55915
AT1G04077_CHG	Chr1_26153045	4.72e-09	protein-coding	AT1G69550
AT1G04077_CHG	Chr1_26153048	2.47e-16	protein-coding	AT1G69550
AT1G04077_CHG	Chr1_26153050	1.93e-11	protein-coding	AT1G69550
AT1G04077_CHG	Chr1_26153051	1.99e-11	protein-coding	AT1G69550
AT1G04077_CHG	Chr2_11396658	6.78e-14	protein-coding	AT2G26750
AT1G04077_CHG	Chr2_13435072	1.47e-10	protein-coding	AT2G31550
AT1G04077_CHG	Chr2_18123231	3.9e-09	protein-coding	AT2G43720
AT1G04077_CHG	Chr2_18228694	1.76e-11	protein-coding	AT2G44065,AT2G44070
AT1G04077_CHG	Chr3_16725038	8.08e-09	intergenic	-
AT1G04077_CHG	Chr4_9950960	4.2e-09	promoter1K	AT4G17905
AT1G04077_CHG	Chr4_9950960	4.2e-09	pseudogene	AT4G17908
AT1G04077_CHG	Chr4_9950961	3.95e-09	promoter1K	AT4G17905
AT1G04077_CHG	Chr4_9950961	3.95e-09	pseudogene	AT4G17908
AT1G04077_CHG	Chr5_10192195	1.33e-12	protein-coding	AT5G28210,AT5G28220
AT1G04077_CHG	Chr5_10777677	1.33e-09	TE	AT5TE39210
AT1G04077_CHG	Chr5_12972698	6.68e-09	TE_gene	AT5G34800
AT1G04077_CHG	Chr5_12972698	6.68e-09	TE	AT5TE46165,AT5TE46170,AT5TE46175,AT5TE46180
AT1G04077_CHG	Chr5_13764589	6.29e-09	TE	AT5TE49015,AT5TE49020
AT1G04077_CHG	Chr5_18976067	8.03e-09	protein-coding	AT5G46760
AT1G04077_CHG	Chr5_22645576	7.8e-09	protein-coding	AT5G55920
AT1G04077_CHH	Chr1_5202744	5.7e-09	protein-coding	AT1G15120,AT1G15125
AT1G04077_CHH	Chr1_5203274	1.51e-09	protein-coding	AT1G15120,AT1G15125
AT1G04077_CHH	Chr1_5207232	2.15e-09	protein-coding	AT1G15130
AT1G04077_CHH	Chr1_5207781	8.45e-09	protein-coding	AT1G15130
AT1G04077_CHH	Chr1_5240950	8.42e-09	protein-coding	AT1G15215,AT1G15220
AT1G04077_CHH	Chr1_5245581	2.96e-09	protein-coding	AT1G15240,AT1G15250
AT1G04077_CHH	Chr1_5245916	4.42e-09	protein-coding	AT1G15240,AT1G15250
AT1G04077_CHH	Chr1_5247255	4.26e-09	protein-coding	AT1G15240,AT1G15250
AT1G04077_CHH	Chr1_5257036	5.63e-09	protein-coding	AT1G15290
AT1G04077_CHH	Chr1_5265838	5.73e-09	promoter1K	AT1G15290
AT1G04077_CHH	Chr1_5265838	5.73e-09	TE_gene	AT1G15300
AT1G04077_CHH	Chr1_5265838	5.73e-09	TE	AT1TE17030
AT1G04077_CHH	Chr1_5562301	5.99e-09	promoter1K	AT1G16270,AT1G16260
AT1G04077_CHH	Chr1_12268268	3.3e-09	protein-coding	AT1G33811
AT1G04077_CHH	Chr1_26153048	1.38e-09	protein-coding	AT1G69550
AT1G04077_CHH	Chr2_11396658	8.34e-11	protein-coding	AT2G26750
AT1G04077_CHH	Chr2_13435072	6.02e-09	protein-coding	AT2G31550
AT1G04077_CHH	Chr2_17458819	5.52e-10	protein-coding	AT2G41835,AT2G41840
AT1G04077_CHH	Chr2_17459043	3.65e-10	protein-coding	AT2G41835,AT2G41840
AT1G04077_CHH	Chr2_17459136	7.67e-10	protein-coding	AT2G41835,AT2G41840
AT1G04077_CHH	Chr5_10192195	1.07e-09	protein-coding	AT5G28210,AT5G28220
AT1G04077_CHH	Chr5_17096354	1.19e-09	intergenic	-
AT1G04077_CHH	Chr5_19244025	8.23e-09	protein-coding	AT5G47435,AT5G47440
AT1G04077_CHH	Chr5_19244026	7.37e-09	protein-coding	AT5G47435,AT5G47440
AT1G04083_CHG	Chr1_14213389	5.03e-09	TE_gene	AT1G37275
AT1G04083_CHG	Chr1_14213389	5.03e-09	TE	AT1TE46660
AT1G04083_CHG	Chr4_14530660	5.04e-09	TE	AT4TE68760,AT4TE68765,AT4TE68770
AT1G04083_CHG	Chr5_1383875	4.38e-09	promoter1K	AT5G04780
AT1G04087_CG	Chr1_9358122	1.52e-09	intergenic	-
AT1G04087_CG	Chr1_9361618	8.09e-09	protein-coding	AT1G26970
AT1G04087_CG	Chr1_9363365	4.79e-09	intergenic	-
AT1G04087_CG	Chr1_10701286	9.61e-11	TE_gene	AT1G30340
AT1G04087_CG	Chr1_10701286	9.61e-11	TE	AT1TE34580,AT1TE34585
AT1G04087_CG	Chr3_15027849	6.06e-09	TE_gene	AT3G42980
AT1G04087_CG	Chr3_15027849	6.06e-09	TE	AT3TE61250,AT3TE61255,AT3TE61260,AT3TE61265,AT3TE61270,AT3TE61275,AT3TE61280
AT1G04087_CG	Chr3_15052228	2.41e-09	TE	AT3TE61335,AT3TE61340
AT1G04087_CG	Chr3_15100299	4.13e-10	TE	AT3TE61510,AT3TE61515,AT3TE61520,AT3TE61525
AT1G04087_CG	Chr3_15112450	7.59e-09	TE_gene	AT3G43140
AT1G04087_CG	Chr3_15112450	7.59e-09	TE	AT3TE61530,AT3TE61535,AT3TE61540,AT3TE61545,AT3TE61550,AT3TE61555,AT3TE61570,AT3TE61575,AT3TE61580,AT3TE61585,AT3TE61590
AT1G04087_CG	Chr3_15115742	6.76e-09	TE_gene	AT3G43141
AT1G04087_CG	Chr3_15115742	6.76e-09	TE	AT3TE61530,AT3TE61535,AT3TE61540,AT3TE61545,AT3TE61550,AT3TE61555,AT3TE61570,AT3TE61575,AT3TE61580,AT3TE61585,AT3TE61590
AT1G04087_CG	Chr3_15118411	1.13e-09	TE	AT3TE61530,AT3TE61535,AT3TE61540,AT3TE61545,AT3TE61550,AT3TE61555,AT3TE61570,AT3TE61575,AT3TE61580,AT3TE61585,AT3TE61590
AT1G04087_CG	Chr3_15120849	9.44e-12	TE_gene	AT3G43142
AT1G04087_CG	Chr3_15120849	9.44e-12	TE	AT3TE61530,AT3TE61535,AT3TE61540,AT3TE61545,AT3TE61550,AT3TE61555,AT3TE61570,AT3TE61575,AT3TE61580,AT3TE61585,AT3TE61590
AT1G04087_CG	Chr3_15124346	7.23e-09	TE_gene	AT3G43144
AT1G04087_CG	Chr3_15124346	7.23e-09	TE	AT3TE61530,AT3TE61535,AT3TE61540,AT3TE61545,AT3TE61550,AT3TE61555,AT3TE61570,AT3TE61575,AT3TE61580,AT3TE61585,AT3TE61590
AT1G04087_CG	Chr3_15124512	6.92e-11	TE_gene	AT3G43144
AT1G04087_CG	Chr3_15124512	6.92e-11	TE	AT3TE61530,AT3TE61535,AT3TE61540,AT3TE61545,AT3TE61550,AT3TE61555,AT3TE61570,AT3TE61575,AT3TE61580,AT3TE61585,AT3TE61590
AT1G04087_CG	Chr3_15124953	3.97e-09	TE_gene	AT3G43144
AT1G04087_CG	Chr3_15124953	3.97e-09	TE	AT3TE61530,AT3TE61535,AT3TE61540,AT3TE61545,AT3TE61550,AT3TE61555,AT3TE61570,AT3TE61575,AT3TE61580,AT3TE61585,AT3TE61590
AT1G04087_CG	Chr3_15126999	1.15e-09	TE_gene	AT3G43144
AT1G04087_CG	Chr3_15126999	1.15e-09	TE	AT3TE61530,AT3TE61535,AT3TE61540,AT3TE61545,AT3TE61550,AT3TE61555,AT3TE61570,AT3TE61575,AT3TE61580,AT3TE61585,AT3TE61590
AT1G04087_CG	Chr3_15150543	3.04e-10	protein-coding	AT3G43153
AT1G04087_CG	Chr3_15150543	3.04e-10	TE	AT3TE61640,AT3TE61645
AT1G04087_CG	Chr3_15167188	7.21e-09	protein-coding	AT3G43160
AT1G04087_CG	Chr3_15167188	7.21e-09	TE	AT3TE61650,AT3TE61655
AT1G04087_CHG	Chr4_7228551	7.73e-09	protein-coding	AT4G12060
AT1G04093_CG	Chr1_2200092	7.42e-10	promoter1K	AT1G07170,AT1G07160
AT1G04093_CG	Chr1_2200092	7.42e-10	protein-coding	AT1G07170
AT1G04093_CG	Chr1_2203024	5.37e-11	protein-coding	AT1G07175
AT1G04093_CG	Chr1_5056483	1.19e-09	intergenic	-
AT1G04093_CG	Chr1_5845071	2.44e-09	promoter1K	AT1G17100,AT1G17090
AT1G04093_CG	Chr1_5845071	2.44e-09	protein-coding	AT1G17100
AT1G04093_CG	Chr1_5849383	1.97e-09	protein-coding	AT1G17110
AT1G04093_CG	Chr1_6579731	4.6e-10	promoter1K	AT1G19050
AT1G04093_CG	Chr1_9203186	1.32e-10	intergenic	-
AT1G04093_CG	Chr1_9205898	8.04e-11	protein-coding	AT1G26630,AT1G26640
AT1G04093_CG	Chr1_12662010	4.86e-13	protein-coding	AT1G34580
AT1G04093_CG	Chr1_13357337	9.65e-11	intergenic	-
AT1G04093_CG	Chr1_16425396	2.65e-12	intergenic	-
AT1G04093_CG	Chr1_16430581	1.39e-11	promoter1K	AT1G43620
AT1G04093_CG	Chr1_16430581	1.39e-11	TE	AT1TE54160
AT1G04093_CG	Chr1_16430630	6.62e-12	promoter1K	AT1G43620
AT1G04093_CG	Chr1_16430630	6.62e-12	TE	AT1TE54160
AT1G04093_CG	Chr1_16430852	1.27e-11	promoter1K	AT1G43620
AT1G04093_CG	Chr1_16432019	1.52e-12	intergenic	-
AT1G04093_CG	Chr1_16433843	4.2e-11	intergenic	-
AT1G04093_CG	Chr1_16446665	3e-10	protein-coding	AT1G43650
AT1G04093_CG	Chr1_16448240	7.09e-12	TE	AT1TE54220,AT1TE54225
AT1G04093_CG	Chr1_16451134	1.82e-12	TE	AT1TE54235,AT1TE54240
AT1G04093_CG	Chr1_16453877	1.2e-09	promoter1K	AT1G43665
AT1G04093_CG	Chr1_16453877	1.2e-09	TE	AT1TE54250,AT1TE54255
AT1G04093_CG	Chr1_16460160	3.23e-09	intergenic	-
AT1G04093_CG	Chr1_16462890	7.49e-09	TE	AT1TE54310
AT1G04093_CG	Chr1_16463283	1.5e-09	TE	AT1TE54310
AT1G04093_CG	Chr1_16469137	3.48e-09	protein-coding	AT1G43670
AT1G04093_CG	Chr1_16477008	4.74e-09	TE	AT1TE54360,AT1TE54365,AT1TE54370,AT1TE54375
AT1G04093_CG	Chr1_16477013	9.62e-10	TE	AT1TE54360,AT1TE54365,AT1TE54370,AT1TE54375
AT1G04093_CG	Chr1_18304398	3.53e-09	TE_gene	AT1G49440
AT1G04093_CG	Chr1_18304398	3.53e-09	TE	AT1TE60635,AT1TE60640,AT1TE60645,AT1TE60650,AT1TE60655,AT1TE60660,AT1TE60665
AT1G04093_CG	Chr1_18989456	2e-10	intergenic	-
AT1G04093_CG	Chr1_19521061	1.44e-10	protein-coding	AT1G52410
AT1G04093_CG	Chr1_19620121	7.99e-10	protein-coding	AT1G52690,AT1G52695
AT1G04093_CG	Chr1_19685611	5.99e-09	protein-coding	AT1G52870
AT1G04093_CG	Chr1_19686860	4.75e-09	protein-coding	AT1G52870
AT1G04093_CG	Chr2_540943	1.9e-09	intergenic	-
AT1G04093_CG	Chr2_542010	5.26e-11	pseudogene	AT2G02135
AT1G04093_CG	Chr2_560133	2.22e-10	promoter1K	AT2G02170,AT2G02180
AT1G04093_CG	Chr2_1110582	4.87e-11	intergenic	-
AT1G04093_CG	Chr2_2240211	3.32e-09	TE	AT2TE10355,AT2TE10360
AT1G04093_CG	Chr2_2246124	5.3e-09	TE	AT2TE10380,AT2TE10385,AT2TE10390,AT2TE10395
AT1G04093_CG	Chr2_2281255	7.29e-10	TE_gene	AT2G05935
AT1G04093_CG	Chr2_2281255	7.29e-10	TE	AT2TE10495,AT2TE10500
AT1G04093_CG	Chr2_19055119	1.37e-09	protein-coding	AT2G46420
AT1G04093_CG	Chr3_2918757	1.79e-15	intergenic	-
AT1G04093_CG	Chr3_7611068	1.94e-11	promoter1K	AT3G21610
AT1G04093_CG	Chr3_7611068	1.94e-11	protein-coding	AT3G21620
AT1G04093_CG	Chr3_7621630	1.73e-09	promoter1K	AT3G21640
AT1G04093_CG	Chr3_7621630	1.73e-09	protein-coding	AT3G21650
AT1G04093_CG	Chr3_7629529	3.58e-09	promoter1K	AT3G21670
AT1G04093_CG	Chr3_7633479	1.96e-09	protein-coding	AT3G21680
AT1G04093_CG	Chr3_7644041	1.04e-09	promoter1K	AT3G21700
AT1G04093_CG	Chr3_7645587	4.71e-11	protein-coding	AT3G21700
AT1G04093_CG	Chr3_7645587	4.71e-11	TE	AT3TE32115
AT1G04093_CG	Chr3_7645658	4.48e-10	protein-coding	AT3G21700
AT1G04093_CG	Chr3_7651908	2.91e-09	intergenic	-
AT1G04093_CG	Chr3_7657608	5.79e-11	intergenic	-
AT1G04093_CG	Chr3_7668902	3.29e-10	ncRNA	AT3G21755
AT1G04093_CG	Chr3_8001282	5.95e-09	promoter1K	AT3G22570
AT1G04093_CG	Chr3_8001282	5.95e-09	protein-coding	AT3G22560,AT3G22565,AT3G22570
AT1G04093_CG	Chr3_8412647	3.94e-11	protein-coding	AT3G23460
AT1G04093_CG	Chr3_8412674	1.85e-09	protein-coding	AT3G23460
AT1G04093_CG	Chr3_8412687	2.8e-10	protein-coding	AT3G23460
AT1G04093_CG	Chr3_8412688	2.91e-10	protein-coding	AT3G23460
AT1G04093_CG	Chr3_11428397	6.03e-09	TE	AT3TE47620
AT1G04093_CG	Chr3_11521659	2.66e-13	TE	AT3TE47965,AT3TE47970,AT3TE47975,AT3TE47980
AT1G04093_CG	Chr3_11521725	3.58e-09	TE	AT3TE47965,AT3TE47970,AT3TE47975,AT3TE47980
AT1G04093_CG	Chr3_14059111	2.93e-09	TE_gene	AT3G33570
AT1G04093_CG	Chr3_14059111	2.93e-09	TE	AT3TE57640,AT3TE57645
AT1G04093_CG	Chr3_14945635	1.41e-13	promoter1K	AT3G42850
AT1G04093_CG	Chr3_14945797	1.56e-11	promoter1K	AT3G42850
AT1G04093_CG	Chr3_14945797	1.56e-11	TE	AT3TE60960,AT3TE60965
AT1G04093_CG	Chr3_14947545	7.91e-11	protein-coding	AT3G42860
AT1G04093_CG	Chr3_14967918	1.83e-15	TE_gene	AT3G42890
AT1G04093_CG	Chr3_14967918	1.83e-15	TE	AT3TE61010,AT3TE61015,AT3TE61020
AT1G04093_CG	Chr3_14972671	1.25e-10	TE	AT3TE61035,AT3TE61040
AT1G04093_CG	Chr3_14972706	1.23e-09	TE	AT3TE61035,AT3TE61040
AT1G04093_CG	Chr3_14972862	2.18e-11	TE	AT3TE61035,AT3TE61040
AT1G04093_CG	Chr3_15063595	6.72e-12	TE_gene	AT3G43050
AT1G04093_CG	Chr3_15063595	6.72e-12	TE	AT3TE61385,AT3TE61390
AT1G04093_CG	Chr3_15752318	1.15e-09	protein-coding	AT3G43910
AT1G04093_CG	Chr3_15752330	1.95e-13	protein-coding	AT3G43910
AT1G04093_CG	Chr3_15752344	6.26e-12	protein-coding	AT3G43910
AT1G04093_CG	Chr3_15752355	5.09e-12	protein-coding	AT3G43910
AT1G04093_CG	Chr3_15752527	3.82e-13	promoter1K	AT3G43920
AT1G04093_CG	Chr3_15752527	3.82e-13	protein-coding	AT3G43910
AT1G04093_CG	Chr3_15754485	1.73e-09	protein-coding	AT3G43920,AT3G43930
AT1G04093_CG	Chr3_15756229	1.66e-11	protein-coding	AT3G43920,AT3G43930
AT1G04093_CG	Chr3_15761519	7.22e-12	protein-coding	AT3G43920,AT3G43930
AT1G04093_CG	Chr3_15761592	4.8e-12	protein-coding	AT3G43920,AT3G43930
AT1G04093_CG	Chr3_15767384	2.58e-09	intergenic	-
AT1G04093_CG	Chr3_15767652	5.35e-09	TE	AT3TE63745,AT3TE63750,AT3TE63755
AT1G04093_CG	Chr3_15775972	1.17e-13	promoter1K	AT3G43960
AT1G04093_CG	Chr3_15781478	4e-09	transcript_region	AT3G06705
AT1G04093_CG	Chr3_15790863	1.75e-09	TE	AT3TE63835,AT3TE63840,AT3TE63845,AT3TE63850,AT3TE63855
AT1G04093_CG	Chr3_15792826	2.41e-09	TE	AT3TE63835,AT3TE63840,AT3TE63845,AT3TE63850,AT3TE63855
AT1G04093_CG	Chr3_15792944	2.43e-11	TE	AT3TE63835,AT3TE63840,AT3TE63845,AT3TE63850,AT3TE63855
AT1G04093_CG	Chr3_15911925	2.32e-13	protein-coding	AT3G44200
AT1G04093_CG	Chr3_15912665	6.79e-15	intergenic	-
AT1G04093_CG	Chr3_15913302	1.12e-13	TE_gene	AT3G44205
AT1G04093_CG	Chr3_15913302	1.12e-13	TE	AT3TE64395,AT3TE64400,AT3TE64405
AT1G04093_CG	Chr3_16591078	1.78e-09	TE_gene	AT3G45253
AT1G04093_CG	Chr3_16591078	1.78e-09	TE	AT3TE67295,AT3TE67300
AT1G04093_CG	Chr3_16594044	3.05e-09	TE_gene	AT3G45253
AT1G04093_CG	Chr3_16594044	3.05e-09	TE	AT3TE67305
AT1G04093_CG	Chr3_16594451	2.37e-09	TE_gene	AT3G45253
AT1G04093_CG	Chr3_16594451	2.37e-09	TE	AT3TE67305
AT1G04093_CG	Chr3_18569895	3.24e-11	intergenic	-
AT1G04093_CG	Chr3_18569896	5.9e-09	intergenic	-
AT1G04093_CG	Chr3_18569906	5.59e-09	intergenic	-
AT1G04093_CG	Chr4_1513982	2.37e-09	protein-coding	AT4G03420
AT1G04093_CG	Chr4_1575246	5.75e-09	protein-coding	AT4G03550
AT1G04093_CG	Chr4_1577177	1.6e-10	protein-coding	AT4G03550
AT1G04093_CG	Chr4_2731040	5.86e-09	protein-coding	AT4G05360
AT1G04093_CG	Chr4_5677972	1.99e-13	intergenic	-
AT1G04093_CG	Chr4_6216465	3.05e-09	TE	AT4TE26355,AT4TE26360,AT4TE26365
AT1G04093_CG	Chr4_7371500	1.29e-10	intergenic	-
AT1G04093_CG	Chr4_7374460	1.13e-11	TE	AT4TE32115
AT1G04093_CG	Chr4_7375725	1.34e-10	promoter1K	AT4G12440
AT1G04093_CG	Chr4_7377929	1.25e-11	protein-coding	AT4G12440
AT1G04093_CG	Chr4_7378668	6.53e-10	protein-coding	AT4G12440
AT1G04093_CG	Chr4_7379115	1.85e-10	protein-coding	AT4G12440
AT1G04093_CG	Chr4_8220657	2.98e-11	promoter1K	AT4G14276
AT1G04093_CG	Chr4_9756466	1.88e-15	TE	AT4TE44180,AT4TE44185,AT4TE44190,AT4TE44195
AT1G04093_CG	Chr4_9758109	1.19e-12	intergenic	-
AT1G04093_CG	Chr4_11598881	5.28e-12	intergenic	-
AT1G04093_CG	Chr4_11598887	4.98e-13	intergenic	-
AT1G04093_CG	Chr4_11603262	8.09e-09	protein-coding	AT4G21860,AT4G21865
AT1G04093_CG	Chr4_12163758	1.81e-09	promoter1K	AT4G23240
AT1G04093_CG	Chr4_12163758	1.81e-09	protein-coding	AT4G23240,AT4G23250
AT1G04093_CG	Chr4_17254989	1.13e-09	protein-coding	AT4G36570
AT1G04093_CG	Chr5_3503546	1.56e-11	protein-coding	AT5G11050
AT1G04093_CG	Chr5_3519184	4.73e-10	protein-coding	AT5G11080
AT1G04093_CG	Chr5_4419852	9.18e-10	protein-coding	AT5G13690,AT5G13700
AT1G04093_CG	Chr5_8754560	1.8e-12	protein-coding	AT5G25260,AT5G25265
AT1G04093_CG	Chr5_8754607	5.11e-12	protein-coding	AT5G25260,AT5G25265
AT1G04093_CG	Chr5_8754622	1.78e-09	protein-coding	AT5G25260,AT5G25265
AT1G04093_CG	Chr5_8754627	1.3e-09	protein-coding	AT5G25260,AT5G25265
AT1G04093_CG	Chr5_8755158	1.68e-09	protein-coding	AT5G25260,AT5G25265
AT1G04093_CG	Chr5_8755159	1.91e-09	protein-coding	AT5G25260,AT5G25265
AT1G04093_CG	Chr5_8755587	2.01e-09	protein-coding	AT5G25260,AT5G25265
AT1G04093_CG	Chr5_8755761	4.39e-10	protein-coding	AT5G25260,AT5G25265
AT1G04093_CG	Chr5_8756370	1.44e-09	protein-coding	AT5G25260,AT5G25265
AT1G04093_CG	Chr5_8756376	4.01e-09	protein-coding	AT5G25260,AT5G25265
AT1G04093_CG	Chr5_13769650	6.06e-09	intergenic	-
AT1G04093_CG	Chr5_16160034	4.49e-10	TE	AT5TE58410,AT5TE58415,AT5TE58420
AT1G04093_CG	Chr5_16163647	2.74e-09	protein-coding	AT5G40390
AT1G04093_CG	Chr5_16163648	6.28e-09	protein-coding	AT5G40390
AT1G04093_CG	Chr5_17300686	1.23e-12	protein-coding	AT5G43100
AT1G04093_CG	Chr5_17303176	3.48e-14	TE	AT5TE62540
AT1G04093_CG	Chr5_17304878	4.09e-09	TE_gene	AT5G43105
AT1G04093_CG	Chr5_17304878	4.09e-09	TE	AT5TE62545
AT1G04093_CG	Chr5_17305185	8.03e-11	TE_gene	AT5G43105
AT1G04093_CG	Chr5_17305185	8.03e-11	TE	AT5TE62545
AT1G04093_CG	Chr5_17305188	3.24e-11	TE_gene	AT5G43105
AT1G04093_CG	Chr5_17305188	3.24e-11	TE	AT5TE62545
AT1G04093_CG	Chr5_17306254	8.92e-10	TE_gene	AT5G43105
AT1G04093_CG	Chr5_17306254	8.92e-10	TE	AT5TE62545
AT1G04093_CG	Chr5_17306947	3.68e-13	TE_gene	AT5G43105
AT1G04093_CG	Chr5_17306947	3.68e-13	TE	AT5TE62545
AT1G04093_CG	Chr5_17307019	5.55e-13	TE_gene	AT5G43105
AT1G04093_CG	Chr5_17307019	5.55e-13	TE	AT5TE62545
AT1G04093_CG	Chr5_17307020	6.73e-13	TE_gene	AT5G43105
AT1G04093_CG	Chr5_17307020	6.73e-13	TE	AT5TE62545
AT1G04093_CG	Chr5_17307433	4.67e-12	TE_gene	AT5G43105
AT1G04093_CG	Chr5_17307433	4.67e-12	TE	AT5TE62545
AT1G04093_CG	Chr5_17307497	2.61e-13	TE_gene	AT5G43105
AT1G04093_CG	Chr5_17307497	2.61e-13	TE	AT5TE62545
AT1G04093_CHG	Chr1_2202487	8.29e-09	protein-coding	AT1G07175
AT1G04093_CHG	Chr1_12656314	4.53e-09	protein-coding	AT1G34570
AT1G04093_CHG	Chr1_12662010	2.84e-10	protein-coding	AT1G34580
AT1G04093_CHG	Chr1_13357337	5.52e-10	intergenic	-
AT1G04093_CHG	Chr1_16425396	1.29e-09	intergenic	-
AT1G04093_CHG	Chr1_16430581	1.75e-09	promoter1K	AT1G43620
AT1G04093_CHG	Chr1_16430581	1.75e-09	TE	AT1TE54160
AT1G04093_CHG	Chr1_16430630	2.16e-09	promoter1K	AT1G43620
AT1G04093_CHG	Chr1_16430630	2.16e-09	TE	AT1TE54160
AT1G04093_CHG	Chr1_16430852	1.82e-09	promoter1K	AT1G43620
AT1G04093_CHG	Chr1_16431859	3.31e-09	intergenic	-
AT1G04093_CHG	Chr1_16433843	5.31e-09	intergenic	-
AT1G04093_CHG	Chr1_16448240	1e-09	TE	AT1TE54220,AT1TE54225
AT1G04093_CHG	Chr1_16451134	1.72e-09	TE	AT1TE54235,AT1TE54240
AT1G04093_CHG	Chr1_16453877	6.09e-09	promoter1K	AT1G43665
AT1G04093_CHG	Chr1_16453877	6.09e-09	TE	AT1TE54250,AT1TE54255
AT1G04093_CHG	Chr1_16536331	3.07e-09	intergenic	-
AT1G04093_CHG	Chr2_18532276	8.6e-09	promoter1K	AT2G44930
AT1G04093_CHG	Chr3_2918757	1.87e-12	intergenic	-
AT1G04093_CHG	Chr3_5863246	2.38e-09	intergenic	-
AT1G04093_CHG	Chr3_8412629	2.22e-14	protein-coding	AT3G23460
AT1G04093_CHG	Chr3_8412647	3.31e-16	protein-coding	AT3G23460
AT1G04093_CHG	Chr3_8412674	3.15e-10	protein-coding	AT3G23460
AT1G04093_CHG	Chr3_8412687	6.88e-14	protein-coding	AT3G23460
AT1G04093_CHG	Chr3_8412688	6.75e-14	protein-coding	AT3G23460
AT1G04093_CHG	Chr3_11521659	1.04e-09	TE	AT3TE47965,AT3TE47970,AT3TE47975,AT3TE47980
AT1G04093_CHG	Chr3_14945635	1.1e-10	promoter1K	AT3G42850
AT1G04093_CHG	Chr3_14967918	4.69e-11	TE_gene	AT3G42890
AT1G04093_CHG	Chr3_14967918	4.69e-11	TE	AT3TE61010,AT3TE61015,AT3TE61020
AT1G04093_CHG	Chr3_14972862	2.97e-09	TE	AT3TE61035,AT3TE61040
AT1G04093_CHG	Chr3_15752229	6.92e-09	protein-coding	AT3G43910
AT1G04093_CHG	Chr3_15752318	2.86e-10	protein-coding	AT3G43910
AT1G04093_CHG	Chr3_15752330	1.12e-10	protein-coding	AT3G43910
AT1G04093_CHG	Chr3_15752344	1.41e-09	protein-coding	AT3G43910
AT1G04093_CHG	Chr3_15752355	1.18e-09	protein-coding	AT3G43910
AT1G04093_CHG	Chr3_15756229	6.35e-09	protein-coding	AT3G43920,AT3G43930
AT1G04093_CHG	Chr3_15912665	6.02e-10	intergenic	-
AT1G04093_CHG	Chr3_15913302	2.75e-09	TE_gene	AT3G44205
AT1G04093_CHG	Chr3_15913302	2.75e-09	TE	AT3TE64395,AT3TE64400,AT3TE64405
AT1G04093_CHG	Chr4_1577177	4.04e-09	protein-coding	AT4G03550
AT1G04093_CHG	Chr4_2731040	3.7e-10	protein-coding	AT4G05360
AT1G04093_CHG	Chr5_3503546	2.31e-10	protein-coding	AT5G11050
AT1G04093_CHG	Chr5_3519184	2.52e-09	protein-coding	AT5G11080
AT1G04093_CHG	Chr5_17303176	2.88e-11	TE	AT5TE62540
AT1G04093_CHG	Chr5_17304878	7.9e-13	TE_gene	AT5G43105
AT1G04093_CHG	Chr5_17304878	7.9e-13	TE	AT5TE62545
AT1G04093_CHG	Chr5_17305188	1.5e-09	TE_gene	AT5G43105
AT1G04093_CHG	Chr5_17305188	1.5e-09	TE	AT5TE62545
AT1G04093_CHG	Chr5_17306254	3.01e-10	TE_gene	AT5G43105
AT1G04093_CHG	Chr5_17306254	3.01e-10	TE	AT5TE62545
AT1G04093_CHG	Chr5_17306947	3.46e-09	TE_gene	AT5G43105
AT1G04093_CHG	Chr5_17306947	3.46e-09	TE	AT5TE62545
AT1G04093_CHG	Chr5_17307019	7.15e-13	TE_gene	AT5G43105
AT1G04093_CHG	Chr5_17307019	7.15e-13	TE	AT5TE62545
AT1G04093_CHG	Chr5_17307020	6.77e-13	TE_gene	AT5G43105
AT1G04093_CHG	Chr5_17307020	6.77e-13	TE	AT5TE62545
AT1G04093_CHG	Chr5_17307433	1.02e-09	TE_gene	AT5G43105
AT1G04093_CHG	Chr5_17307433	1.02e-09	TE	AT5TE62545
AT1G04093_CHG	Chr5_17307497	1.26e-11	TE_gene	AT5G43105
AT1G04093_CHG	Chr5_17307497	1.26e-11	TE	AT5TE62545
AT1G04093_CHG	Chr5_17308912	9.96e-12	promoter1K	AT5G43110
AT1G04093_CHG	Chr5_17308912	9.96e-12	TE_gene	AT5G43105
AT1G04093_CHG	Chr5_17308912	9.96e-12	TE	AT5TE62545
[truncated: 687,694+ more rows]
