# Supplementary material for: Epiallelic variation of non-coding RNA genes and their phenotypic consequences
Source: Nat Commun. 2024 Feb 14;15:1375. doi: 10.1038/s41467-024-45771-5 (PMC10867003; doi:10.1038/s41467-024-45771-5)
Supplement: Supplementary file 10 — Supplementary Data 7 [file 41467_2024_45771_MOESM10_ESM.xlsx]

## Sheet: Supplementary Data 7
Supplementary Data 7.Primers used in this study
Primer_ID	Sequence (5'->3')	Purpose
ZP2963	ggacgagctcggtacccggggatccATGCCATTGAAAAACTGGCG	p35S:MIR157A
ZP2964	gaaagctcgaactagtggactgcagACTATGGATGTAAGATTGCTGGT	p35S:MIR157A
ZP3060	ctatgaccatgattacgaattcTCCCACTACGGAAACTTTGTG	pMIR157A:MIR157A
ZP3061	ctcgaactagtggactgcagCGGTCCTAAAAGGCTCCATATACA	pMIR157A:MIR157A
ZP3313	GTCGTATCCAGTGCAGGGTCCGAGGTATTCGCACTGGATACGACGTGCTCT	RT of miR157a
ZP3312	GTGCAGGGTCCGAGGT	qPCR of miR157a
ZP3314	GCGGCGGTTGACAGAAGATAG	qPCR of miR157a
ZP3317	CTTCACAGGTAAGTTCGCTTG	qPCR of snoR101 for control
ZP3318	AGCATCAGCAGACCAGTAGTT	qPCR of snoR101 for control
ZP0352	TTGGTCCTTGGTTCATTT	qPCR of ACTIN7 for control
ZP0353	CTGCATTGTCACCCGATA	qPCR of ACTIN7 for control
ZP3408	TTTCCGATACCGAGCACAATAG	qPCR of SPL2
ZP3409	TACGGGTTGGAGGTTGCTTGAGG	qPCR of SPL2
ZP3410	ATGAGTATGAGAAGAAGCAAAGCG	qPCR of SPL3
ZP3411	TCCACTACTACTTGTAGCTTTACCT	qPCR of SPL3
ZP3412	TCAAGGGTAGAGATGACACTTCCTAT	qPCR of SPL4
ZP3413	TCTCCTTCGTGGCTCTGAAACTTC	qPCR of SPL4
ZP3414	CGATAGGTGCACTGTTAATTTGACT	qPCR of SPL5
ZP3415	TCTGGTAGCTCATGAAACCTGCTGCA	qPCR of SPL5
ZP3416	ACAGTGCAGCAGGTTTCATTTCCTC	qPCR of SPL6
ZP3417	CTCCAGAAACTTGTTGCCTACTAC	qPCR of SPL6
ZP3418	AATTGGCGACTCAAACTGTG	qPCR of SPL9
ZP3419	CTGAAGAAGCTCGCCATGTA	qPCR of SPL9
ZP3420	CAGACAAAGGTGTGGGAGAATGCTC	qPCR of SPL10
ZP3421	TAGGGAAAGTGCCAAATATTGGCG	qPCR of SPL10
ZP3422	AGTCCAAGTTTCAACTTCATGGCG	qPCR of SPL11
ZP3423	GAACAGAGTAGAGAAAATGGCTGC	qPCR of SPL11
ZP3424	GCTCGAGAACCGCATCGTT	qPCR of SPL13
ZP3425	CCCGTAAAAAACTGTCTCAACTGCT	qPCR of SPL13
ZP3426	TGAATGTTTTATCACATGGAAGCTC	qPCR of SPL15
ZP3427	TCATCGAGTCGAAACCAGAAGATG	qPCR of SPL15
ZP3738	TGGYGAGTATAATTAGYAAAAAGGA	BS-PCR of miR157a
ZP3739	CTRTTTCAATCACTCTCRTAACTAT	BS-PCR of miR157a
