# Supplementary material for: Epiallelic variation of non-coding RNA genes and their phenotypic consequences
Source: Nat Commun. 2024 Feb 14;15:1375. doi: 10.1038/s41467-024-45771-5 (PMC10867003; doi:10.1038/s41467-024-45771-5)
Supplement: Supplementary file 12 — Source data [file 41467_2024_45771_MOESM12_ESM.zip]

Archive with 5 entries (5 files):
- Source_data_Figure_1.xlsx
- Source_data_Figure_2.xlsx
- Source_data_Figure_3.xlsx
- Source_data_Figure_3a.txt
- Source_data_Figure_4.xlsx
