# Supplementary material for: Epiallelic variation of non-coding RNA genes and their phenotypic consequences
Source: Nat Commun. 2024 Feb 14;15:1375. doi: 10.1038/s41467-024-45771-5 (PMC10867003; doi:10.1038/s41467-024-45771-5)
Supplement: Supplementary file 12 — Source data [file 41467_2024_45771_MOESM12_ESM.zip › Source_data_Figure_1.xlsx]

## Sheet: Figure 1a
GSM_ID	Context	Feature	Methylation
GSM1085191	CG	ncRNA gene	0.185954
GSM1085191	CHG	ncRNA gene	0.0626762
GSM1085191	CHH	ncRNA gene	0.0299489
GSM1085192	CG	ncRNA gene	0.177811
GSM1085192	CHG	ncRNA gene	0.0545592
GSM1085192	CHH	ncRNA gene	0.0306208
GSM1085196	CG	ncRNA gene	0.183446
GSM1085196	CHG	ncRNA gene	0.0593081
GSM1085196	CHH	ncRNA gene	0.0299205
GSM1085197	CG	ncRNA gene	0.169471
GSM1085197	CHG	ncRNA gene	0.0447275
GSM1085197	CHH	ncRNA gene	0.022304
GSM1085198	CG	ncRNA gene	0.199916
GSM1085198	CHG	ncRNA gene	0.0666177
GSM1085198	CHH	ncRNA gene	0.0358585
GSM1085201	CG	ncRNA gene	0.159691
GSM1085201	CHG	ncRNA gene	0.0479239
GSM1085201	CHH	ncRNA gene	0.0283694
GSM1085202	CG	ncRNA gene	0.201404
GSM1085202	CHG	ncRNA gene	0.0690159
GSM1085202	CHH	ncRNA gene	0.034141
GSM1085203	CG	ncRNA gene	0.198655
GSM1085203	CHG	ncRNA gene	0.0706637
GSM1085203	CHH	ncRNA gene	0.035571
GSM1085204	CG	ncRNA gene	0.19318
GSM1085204	CHG	ncRNA gene	0.0666345
GSM1085204	CHH	ncRNA gene	0.0359196
GSM1085205	CG	ncRNA gene	0.192524
GSM1085205	CHG	ncRNA gene	0.0645895
GSM1085205	CHH	ncRNA gene	0.0336066
GSM1085207	CG	ncRNA gene	0.197364
GSM1085207	CHG	ncRNA gene	0.0612136
GSM1085207	CHH	ncRNA gene	0.029266
GSM1085208	CG	ncRNA gene	0.230843
GSM1085208	CHG	ncRNA gene	0.081653
GSM1085208	CHH	ncRNA gene	0.048288
GSM1085210	CG	ncRNA gene	0.148982
GSM1085210	CHG	ncRNA gene	0.049901
GSM1085210	CHH	ncRNA gene	0.0242227
GSM1085212	CG	ncRNA gene	0.171203
GSM1085212	CHG	ncRNA gene	0.0524762
GSM1085212	CHH	ncRNA gene	0.0176468
GSM1085213	CG	ncRNA gene	0.232971
GSM1085213	CHG	ncRNA gene	0.0809038
GSM1085213	CHH	ncRNA gene	0.0449509
GSM1085214	CG	ncRNA gene	0.176755
GSM1085214	CHG	ncRNA gene	0.0747466
GSM1085214	CHH	ncRNA gene	0.036836
GSM1085215	CG	ncRNA gene	0.162503
GSM1085215	CHG	ncRNA gene	0.0576156
GSM1085215	CHH	ncRNA gene	0.0225137
GSM1085216	CG	ncRNA gene	0.216793
GSM1085216	CHG	ncRNA gene	0.0771568
GSM1085216	CHH	ncRNA gene	0.0417801
GSM1085217	CG	ncRNA gene	0.184491
GSM1085217	CHG	ncRNA gene	0.0710291
GSM1085217	CHH	ncRNA gene	0.0375905
GSM1085218	CG	ncRNA gene	0.168521
GSM1085218	CHG	ncRNA gene	0.0525887
GSM1085218	CHH	ncRNA gene	0.023145
GSM1085219	CG	ncRNA gene	0.192028
GSM1085219	CHG	ncRNA gene	0.0708829
GSM1085219	CHH	ncRNA gene	0.0389251
GSM1085221	CG	ncRNA gene	0.146328
GSM1085221	CHG	ncRNA gene	0.0403755
GSM1085221	CHH	ncRNA gene	0.0150248
GSM1085222	CG	ncRNA gene	0.209155
GSM1085222	CHG	ncRNA gene	0.0681827
GSM1085222	CHH	ncRNA gene	0.0365824
GSM1085223	CG	ncRNA gene	0.201088
GSM1085223	CHG	ncRNA gene	0.0739785
GSM1085223	CHH	ncRNA gene	0.0285174
GSM1085224	CG	ncRNA gene	0.108065
GSM1085224	CHG	ncRNA gene	0.0516655
GSM1085224	CHH	ncRNA gene	0.022667
GSM1085225	CG	ncRNA gene	0.203235
GSM1085225	CHG	ncRNA gene	0.0523588
GSM1085225	CHH	ncRNA gene	0.0243982
GSM1085226	CG	ncRNA gene	0.188334
GSM1085226	CHG	ncRNA gene	0.0639792
GSM1085226	CHH	ncRNA gene	0.0357494
GSM1085228	CG	ncRNA gene	0.188547
GSM1085228	CHG	ncRNA gene	0.0557235
GSM1085228	CHH	ncRNA gene	0.0244521
GSM1085230	CG	ncRNA gene	0.170889
GSM1085230	CHG	ncRNA gene	0.044884
GSM1085230	CHH	ncRNA gene	0.0198557
GSM1085231	CG	ncRNA gene	0.18599
GSM1085231	CHG	ncRNA gene	0.0594345
GSM1085231	CHH	ncRNA gene	0.0324025
GSM1085233	CG	ncRNA gene	0.217624
GSM1085233	CHG	ncRNA gene	0.0730495
GSM1085233	CHH	ncRNA gene	0.0370125
GSM1085234	CG	ncRNA gene	0.187197
GSM1085234	CHG	ncRNA gene	0.0558224
GSM1085234	CHH	ncRNA gene	0.0238081
GSM1085235	CG	ncRNA gene	0.204212
GSM1085235	CHG	ncRNA gene	0.0786281
GSM1085235	CHH	ncRNA gene	0.0320094
GSM1085238	CG	ncRNA gene	0.198834
GSM1085238	CHG	ncRNA gene	0.0675146
GSM1085238	CHH	ncRNA gene	0.0318163
GSM1085240	CG	ncRNA gene	0.234029
GSM1085240	CHG	ncRNA gene	0.077294
GSM1085240	CHH	ncRNA gene	0.0459791
GSM1085241	CG	ncRNA gene	0.160207
GSM1085241	CHG	ncRNA gene	0.053024
GSM1085241	CHH	ncRNA gene	0.0224239
GSM1085242	CG	ncRNA gene	0.176736
GSM1085242	CHG	ncRNA gene	0.0559125
GSM1085242	CHH	ncRNA gene	0.0290821
GSM1085246	CG	ncRNA gene	0.206547
GSM1085246	CHG	ncRNA gene	0.0654539
GSM1085246	CHH	ncRNA gene	0.0323003
GSM1085247	CG	ncRNA gene	0.203517
GSM1085247	CHG	ncRNA gene	0.0734088
GSM1085247	CHH	ncRNA gene	0.0336644
GSM1085248	CG	ncRNA gene	0.179422
GSM1085248	CHG	ncRNA gene	0.063488
GSM1085248	CHH	ncRNA gene	0.033903
GSM1085249	CG	ncRNA gene	0.184084
GSM1085249	CHG	ncRNA gene	0.0710216
GSM1085249	CHH	ncRNA gene	0.0224824
GSM1085251	CG	ncRNA gene	0.173355
GSM1085251	CHG	ncRNA gene	0.0586715
GSM1085251	CHH	ncRNA gene	0.026545
GSM1085252	CG	ncRNA gene	0.179135
GSM1085252	CHG	ncRNA gene	0.0551291
GSM1085252	CHH	ncRNA gene	0.0253707
GSM1085253	CG	ncRNA gene	0.192517
GSM1085253	CHG	ncRNA gene	0.0585953
GSM1085253	CHH	ncRNA gene	0.0314215
GSM1085254	CG	ncRNA gene	0.164125
GSM1085254	CHG	ncRNA gene	0.0564944
GSM1085254	CHH	ncRNA gene	0.0252929
GSM1085257	CG	ncRNA gene	0.168459
GSM1085257	CHG	ncRNA gene	0.0549952
GSM1085257	CHH	ncRNA gene	0.0308246
GSM1085258	CG	ncRNA gene	0.174778
GSM1085258	CHG	ncRNA gene	0.0674925
GSM1085258	CHH	ncRNA gene	0.0341343
GSM1085259	CG	ncRNA gene	0.189682
GSM1085259	CHG	ncRNA gene	0.0634054
GSM1085259	CHH	ncRNA gene	0.0295528
GSM1085260	CG	ncRNA gene	0.179566
GSM1085260	CHG	ncRNA gene	0.0570386
GSM1085260	CHH	ncRNA gene	0.0258764
GSM1085261	CG	ncRNA gene	0.167907
GSM1085261	CHG	ncRNA gene	0.0557456
GSM1085261	CHH	ncRNA gene	0.0228739
GSM1085263	CG	ncRNA gene	0.170491
GSM1085263	CHG	ncRNA gene	0.0536436
GSM1085263	CHH	ncRNA gene	0.0224039
GSM1085265	CG	ncRNA gene	0.15825
GSM1085265	CHG	ncRNA gene	0.0475748
GSM1085265	CHH	ncRNA gene	0.0250548
GSM1085267	CG	ncRNA gene	0.18811
GSM1085267	CHG	ncRNA gene	0.0618786
GSM1085267	CHH	ncRNA gene	0.0249078
GSM1085268	CG	ncRNA gene	0.164675
GSM1085268	CHG	ncRNA gene	0.0453854
GSM1085268	CHH	ncRNA gene	0.0188628
GSM1085269	CG	ncRNA gene	0.15332
GSM1085269	CHG	ncRNA gene	0.0592137
GSM1085269	CHH	ncRNA gene	0.0160728
GSM1085270	CG	ncRNA gene	0.180822
GSM1085270	CHG	ncRNA gene	0.0593972
GSM1085270	CHH	ncRNA gene	0.0240743
GSM1085271	CG	ncRNA gene	0.183192
GSM1085271	CHG	ncRNA gene	0.0585309
GSM1085271	CHH	ncRNA gene	0.0242349
GSM1085272	CG	ncRNA gene	0.204911
GSM1085272	CHG	ncRNA gene	0.0729595
GSM1085272	CHH	ncRNA gene	0.0405572
GSM1085273	CG	ncRNA gene	0.182834
GSM1085273	CHG	ncRNA gene	0.0521279
GSM1085273	CHH	ncRNA gene	0.0167819
GSM1085276	CG	ncRNA gene	0.172491
GSM1085276	CHG	ncRNA gene	0.0629617
GSM1085276	CHH	ncRNA gene	0.0306713
GSM1085277	CG	ncRNA gene	0.194093
GSM1085277	CHG	ncRNA gene	0.0573241
GSM1085277	CHH	ncRNA gene	0.0249138
GSM1085279	CG	ncRNA gene	0.168941
GSM1085279	CHG	ncRNA gene	0.0469911
GSM1085279	CHH	ncRNA gene	0.0174079
GSM1085280	CG	ncRNA gene	0.156556
GSM1085280	CHG	ncRNA gene	0.0500068
GSM1085280	CHH	ncRNA gene	0.0185881
GSM1085281	CG	ncRNA gene	0.167897
GSM1085281	CHG	ncRNA gene	0.0505494
GSM1085281	CHH	ncRNA gene	0.0174615
GSM1085283	CG	ncRNA gene	0.139147
GSM1085283	CHG	ncRNA gene	0.0482953
GSM1085283	CHH	ncRNA gene	0.00994504
GSM1085284	CG	ncRNA gene	0.194657
GSM1085284	CHG	ncRNA gene	0.0647083
GSM1085284	CHH	ncRNA gene	0.0269372
GSM1085285	CG	ncRNA gene	0.176861
GSM1085285	CHG	ncRNA gene	0.0526078
GSM1085285	CHH	ncRNA gene	0.0211133
GSM1085286	CG	ncRNA gene	0.171487
GSM1085286	CHG	ncRNA gene	0.052026
GSM1085286	CHH	ncRNA gene	0.0167098
GSM1085287	CG	ncRNA gene	0.179055
GSM1085287	CHG	ncRNA gene	0.0708174
GSM1085287	CHH	ncRNA gene	0.0219173
GSM1085288	CG	ncRNA gene	0.172083
GSM1085288	CHG	ncRNA gene	0.0511653
GSM1085288	CHH	ncRNA gene	0.0175535
GSM1085289	CG	ncRNA gene	0.215972
GSM1085289	CHG	ncRNA gene	0.0825965
GSM1085289	CHH	ncRNA gene	0.031665
GSM1085293	CG	ncRNA gene	0.192454
GSM1085293	CHG	ncRNA gene	0.061576
GSM1085293	CHH	ncRNA gene	0.0222317
GSM1085294	CG	ncRNA gene	0.171598
GSM1085294	CHG	ncRNA gene	0.0586742
GSM1085294	CHH	ncRNA gene	0.0189343
GSM1085297	CG	ncRNA gene	0.190292
GSM1085297	CHG	ncRNA gene	0.0665066
GSM1085297	CHH	ncRNA gene	0.0280846
GSM1085300	CG	ncRNA gene	0.185526
GSM1085300	CHG	ncRNA gene	0.0698014
GSM1085300	CHH	ncRNA gene	0.0283777
GSM1085301	CG	ncRNA gene	0.226012
GSM1085301	CHG	ncRNA gene	0.082321
GSM1085301	CHH	ncRNA gene	0.031386
GSM1085303	CG	ncRNA gene	0.198292
GSM1085303	CHG	ncRNA gene	0.0672205
GSM1085303	CHH	ncRNA gene	0.0263038
GSM1085305	CG	ncRNA gene	0.175337
GSM1085305	CHG	ncRNA gene	0.0576623
GSM1085305	CHH	ncRNA gene	0.0185169
GSM1085307	CG	ncRNA gene	0.168375
GSM1085307	CHG	ncRNA gene	0.0580933
GSM1085307	CHH	ncRNA gene	0.0202906
GSM1085309	CG	ncRNA gene	0.171023
GSM1085309	CHG	ncRNA gene	0.0579899
GSM1085309	CHH	ncRNA gene	0.0221159
GSM1085310	CG	ncRNA gene	0.163895
GSM1085310	CHG	ncRNA gene	0.0606387
GSM1085310	CHH	ncRNA gene	0.022646
GSM1085311	CG	ncRNA gene	0.189612
GSM1085311	CHG	ncRNA gene	0.0641331
GSM1085311	CHH	ncRNA gene	0.0264492
GSM1085312	CG	ncRNA gene	0.208362
GSM1085312	CHG	ncRNA gene	0.0592487
GSM1085312	CHH	ncRNA gene	0.025686
GSM1085313	CG	ncRNA gene	0.190995
GSM1085313	CHG	ncRNA gene	0.0590523
GSM1085313	CHH	ncRNA gene	0.0268644
GSM1085315	CG	ncRNA gene	0.166873
GSM1085315	CHG	ncRNA gene	0.0577239
GSM1085315	CHH	ncRNA gene	0.0236077
GSM1085316	CG	ncRNA gene	0.159774
GSM1085316	CHG	ncRNA gene	0.0554055
GSM1085316	CHH	ncRNA gene	0.0208279
GSM1085317	CG	ncRNA gene	0.198938
GSM1085317	CHG	ncRNA gene	0.0673133
GSM1085317	CHH	ncRNA gene	0.0229424
GSM1085318	CG	ncRNA gene	0.206031
GSM1085318	CHG	ncRNA gene	0.0841988
GSM1085318	CHH	ncRNA gene	0.0375459
GSM1085320	CG	ncRNA gene	0.147702
GSM1085320	CHG	ncRNA gene	0.0505185
GSM1085320	CHH	ncRNA gene	0.0176394
GSM1085321	CG	ncRNA gene	0.193302
GSM1085321	CHG	ncRNA gene	0.0578781
GSM1085321	CHH	ncRNA gene	0.0172667
GSM1085322	CG	ncRNA gene	0.181847
GSM1085322	CHG	ncRNA gene	0.0598314
GSM1085322	CHH	ncRNA gene	0.0204862
GSM1085323	CG	ncRNA gene	0.158026
GSM1085323	CHG	ncRNA gene	0.0401366
GSM1085323	CHH	ncRNA gene	0.0155232
GSM1085327	CG	ncRNA gene	0.19573
GSM1085327	CHG	ncRNA gene	0.0568018
GSM1085327	CHH	ncRNA gene	0.0273017
GSM1085329	CG	ncRNA gene	0.205212
GSM1085329	CHG	ncRNA gene	0.0712934
GSM1085329	CHH	ncRNA gene	0.0272174
GSM1085330	CG	ncRNA gene	0.192964
GSM1085330	CHG	ncRNA gene	0.0549971
GSM1085330	CHH	ncRNA gene	0.0178127
GSM1085331	CG	ncRNA gene	0.170634
GSM1085331	CHG	ncRNA gene	0.0515444
GSM1085331	CHH	ncRNA gene	0.0188436
GSM1085332	CG	ncRNA gene	0.190381
GSM1085332	CHG	ncRNA gene	0.0555467
GSM1085332	CHH	ncRNA gene	0.0236299
GSM1085333	CG	ncRNA gene	0.187693
GSM1085333	CHG	ncRNA gene	0.0759551
GSM1085333	CHH	ncRNA gene	0.0328121
GSM1085334	CG	ncRNA gene	0.165482
GSM1085334	CHG	ncRNA gene	0.0536236
GSM1085334	CHH	ncRNA gene	0.0209776
GSM1085335	CG	ncRNA gene	0.187451
GSM1085335	CHG	ncRNA gene	0.054258
GSM1085335	CHH	ncRNA gene	0.0209006
GSM1085336	CG	ncRNA gene	0.167755
GSM1085336	CHG	ncRNA gene	0.0524828
GSM1085336	CHH	ncRNA gene	0.0134055
GSM1085337	CG	ncRNA gene	0.168305
GSM1085337	CHG	ncRNA gene	0.0502726
GSM1085337	CHH	ncRNA gene	0.0325501
GSM1085338	CG	ncRNA gene	0.208992
GSM1085338	CHG	ncRNA gene	0.0626336
GSM1085338	CHH	ncRNA gene	0.031678
GSM1085339	CG	ncRNA gene	0.198842
GSM1085339	CHG	ncRNA gene	0.0727885
GSM1085339	CHH	ncRNA gene	0.0298285
GSM2099113	CG	ncRNA gene	0.121629
GSM2099113	CHG	ncRNA gene	0.0283469
GSM2099113	CHH	ncRNA gene	0.0127051
GSM2099114	CG	ncRNA gene	0.133213
GSM2099114	CHG	ncRNA gene	0.0288394
GSM2099114	CHH	ncRNA gene	0.0104788
GSM2099115	CG	ncRNA gene	0.108786
GSM2099115	CHG	ncRNA gene	0.0222573
GSM2099115	CHH	ncRNA gene	0.0104323
GSM2099116	CG	ncRNA gene	0.172072
GSM2099116	CHG	ncRNA gene	0.0518632
GSM2099116	CHH	ncRNA gene	0.0238744
GSM2099117	CG	ncRNA gene	0.110973
GSM2099117	CHG	ncRNA gene	0.0250239
GSM2099117	CHH	ncRNA gene	0.0100374
GSM2099118	CG	ncRNA gene	0.162902
GSM2099118	CHG	ncRNA gene	0.0377507
GSM2099118	CHH	ncRNA gene	0.0129079
GSM2099119	CG	ncRNA gene	0.135225
GSM2099119	CHG	ncRNA gene	0.0263532
GSM2099119	CHH	ncRNA gene	0.0150123
GSM2099120	CG	ncRNA gene	0.155306
GSM2099120	CHG	ncRNA gene	0.0288384
GSM2099120	CHH	ncRNA gene	0.0145126
GSM2099121	CG	ncRNA gene	0.130843
GSM2099121	CHG	ncRNA gene	0.0277745
GSM2099121	CHH	ncRNA gene	0.0114231
GSM2099123	CG	ncRNA gene	0.129474
GSM2099123	CHG	ncRNA gene	0.0287701
GSM2099123	CHH	ncRNA gene	0.0116112
GSM2099124	CG	ncRNA gene	0.131137
GSM2099124	CHG	ncRNA gene	0.0253791
GSM2099124	CHH	ncRNA gene	0.0123425
GSM2099125	CG	ncRNA gene	0.141796
GSM2099125	CHG	ncRNA gene	0.0243786
GSM2099125	CHH	ncRNA gene	0.0122603
GSM2099127	CG	ncRNA gene	0.146143
GSM2099127	CHG	ncRNA gene	0.0283557
GSM2099127	CHH	ncRNA gene	0.0145045
GSM2099128	CG	ncRNA gene	0.113972
GSM2099128	CHG	ncRNA gene	0.0251579
GSM2099128	CHH	ncRNA gene	0.0143599
GSM2099131	CG	ncRNA gene	0.141242
GSM2099131	CHG	ncRNA gene	0.0362457
GSM2099131	CHH	ncRNA gene	0.0153916
GSM2099132	CG	ncRNA gene	0.125774
GSM2099132	CHG	ncRNA gene	0.0251899
GSM2099132	CHH	ncRNA gene	0.0104706
GSM2099133	CG	ncRNA gene	0.115465
GSM2099133	CHG	ncRNA gene	0.0172384
GSM2099133	CHH	ncRNA gene	0.00617456
GSM2099135	CG	ncRNA gene	0.169384
GSM2099135	CHG	ncRNA gene	0.0424921
GSM2099135	CHH	ncRNA gene	0.0188588
GSM2099136	CG	ncRNA gene	0.144426
GSM2099136	CHG	ncRNA gene	0.0333076
GSM2099136	CHH	ncRNA gene	0.0159473
GSM2099137	CG	ncRNA gene	0.142591
GSM2099137	CHG	ncRNA gene	0.0322327
GSM2099137	CHH	ncRNA gene	0.0117137
GSM2099138	CG	ncRNA gene	0.14454
GSM2099138	CHG	ncRNA gene	0.0293843
GSM2099138	CHH	ncRNA gene	0.011832
GSM2099139	CG	ncRNA gene	0.137017
GSM2099139	CHG	ncRNA gene	0.028743
GSM2099139	CHH	ncRNA gene	0.0109008
GSM2099140	CG	ncRNA gene	0.134463
GSM2099140	CHG	ncRNA gene	0.0286901
GSM2099140	CHH	ncRNA gene	0.0108255
GSM2099141	CG	ncRNA gene	0.132139
GSM2099141	CHG	ncRNA gene	0.022843
GSM2099141	CHH	ncRNA gene	0.0111611
GSM2099142	CG	ncRNA gene	0.139728
GSM2099142	CHG	ncRNA gene	0.0325164
GSM2099142	CHH	ncRNA gene	0.0109427
GSM2099143	CG	ncRNA gene	0.133316
GSM2099143	CHG	ncRNA gene	0.0302332
GSM2099143	CHH	ncRNA gene	0.0118284
GSM2099144	CG	ncRNA gene	0.121822
GSM2099144	CHG	ncRNA gene	0.0360834
GSM2099144	CHH	ncRNA gene	0.0137518
GSM2099145	CG	ncRNA gene	0.179145
GSM2099145	CHG	ncRNA gene	0.0574395
GSM2099145	CHH	ncRNA gene	0.0225382
GSM2099146	CG	ncRNA gene	0.155538
GSM2099146	CHG	ncRNA gene	0.0400792
GSM2099146	CHH	ncRNA gene	0.0154298
GSM2099147	CG	ncRNA gene	0.13482
GSM2099147	CHG	ncRNA gene	0.0242381
GSM2099147	CHH	ncRNA gene	0.0105424
GSM2099148	CG	ncRNA gene	0.145797
GSM2099148	CHG	ncRNA gene	0.0272188
GSM2099148	CHH	ncRNA gene	0.0110638
GSM2099149	CG	ncRNA gene	0.146842
GSM2099149	CHG	ncRNA gene	0.0263061
GSM2099149	CHH	ncRNA gene	0.0113154
GSM2099150	CG	ncRNA gene	0.153386
GSM2099150	CHG	ncRNA gene	0.0442345
GSM2099150	CHH	ncRNA gene	0.0187605
GSM2099151	CG	ncRNA gene	0.12739
GSM2099151	CHG	ncRNA gene	0.0279258
GSM2099151	CHH	ncRNA gene	0.00958683
GSM2099152	CG	ncRNA gene	0.124151
GSM2099152	CHG	ncRNA gene	0.0312669
GSM2099152	CHH	ncRNA gene	0.0108249
GSM2099154	CG	ncRNA gene	0.160887
GSM2099154	CHG	ncRNA gene	0.04429
GSM2099154	CHH	ncRNA gene	0.0200559
GSM2099155	CG	ncRNA gene	0.147769
GSM2099155	CHG	ncRNA gene	0.0403477
GSM2099155	CHH	ncRNA gene	0.0148469
GSM2099156	CG	ncRNA gene	0.158777
GSM2099156	CHG	ncRNA gene	0.03715
GSM2099156	CHH	ncRNA gene	0.0144363
GSM2099157	CG	ncRNA gene	0.12347
GSM2099157	CHG	ncRNA gene	0.0241816
GSM2099157	CHH	ncRNA gene	0.0103448
GSM2099158	CG	ncRNA gene	0.144034
GSM2099158	CHG	ncRNA gene	0.0257534
GSM2099158	CHH	ncRNA gene	0.0125714
GSM2099159	CG	ncRNA gene	0.13099
GSM2099159	CHG	ncRNA gene	0.0256657
GSM2099159	CHH	ncRNA gene	0.0116885
GSM2099160	CG	ncRNA gene	0.134907
GSM2099160	CHG	ncRNA gene	0.031396
GSM2099160	CHH	ncRNA gene	0.0126947
GSM2099161	CG	ncRNA gene	0.122469
GSM2099161	CHG	ncRNA gene	0.0240429
GSM2099161	CHH	ncRNA gene	0.00866166
GSM2099162	CG	ncRNA gene	0.129228
GSM2099162	CHG	ncRNA gene	0.0331575
GSM2099162	CHH	ncRNA gene	0.0112065
GSM2099163	CG	ncRNA gene	0.127387
GSM2099163	CHG	ncRNA gene	0.0280712
GSM2099163	CHH	ncRNA gene	0.00856377
GSM2099164	CG	ncRNA gene	0.141762
GSM2099164	CHG	ncRNA gene	0.0282661
GSM2099164	CHH	ncRNA gene	0.0124809
GSM2099165	CG	ncRNA gene	0.136246
GSM2099165	CHG	ncRNA gene	0.0298757
GSM2099165	CHH	ncRNA gene	0.0133488
GSM2099166	CG	ncRNA gene	0.140087
GSM2099166	CHG	ncRNA gene	0.0260986
GSM2099166	CHH	ncRNA gene	0.0101188
GSM2099167	CG	ncRNA gene	0.127506
GSM2099167	CHG	ncRNA gene	0.0281341
GSM2099167	CHH	ncRNA gene	0.0100627
GSM2099168	CG	ncRNA gene	0.150521
GSM2099168	CHG	ncRNA gene	0.0449045
GSM2099168	CHH	ncRNA gene	0.019187
GSM2099169	CG	ncRNA gene	0.148723
GSM2099169	CHG	ncRNA gene	0.0424688
GSM2099169	CHH	ncRNA gene	0.0165143
GSM2099170	CG	ncRNA gene	0.139982
GSM2099170	CHG	ncRNA gene	0.0287491
GSM2099170	CHH	ncRNA gene	0.0113254
GSM2099172	CG	ncRNA gene	0.160906
GSM2099172	CHG	ncRNA gene	0.0403611
GSM2099172	CHH	ncRNA gene	0.0171276
GSM2099173	CG	ncRNA gene	0.147671
GSM2099173	CHG	ncRNA gene	0.026429
GSM2099173	CHH	ncRNA gene	0.0120108
GSM2099174	CG	ncRNA gene	0.118515
GSM2099174	CHG	ncRNA gene	0.0219
GSM2099174	CHH	ncRNA gene	0.0114906
GSM2099175	CG	ncRNA gene	0.156523
GSM2099175	CHG	ncRNA gene	0.0269655
GSM2099175	CHH	ncRNA gene	0.0109581
GSM2099176	CG	ncRNA gene	0.14197
GSM2099176	CHG	ncRNA gene	0.0232717
GSM2099176	CHH	ncRNA gene	0.0106443
GSM2099177	CG	ncRNA gene	0.123622
GSM2099177	CHG	ncRNA gene	0.0215511
GSM2099177	CHH	ncRNA gene	0.0083149
GSM2099178	CG	ncRNA gene	0.154608
GSM2099178	CHG	ncRNA gene	0.0319244
GSM2099178	CHH	ncRNA gene	0.0159478
GSM2099179	CG	ncRNA gene	0.152347
GSM2099179	CHG	ncRNA gene	0.0359453
GSM2099179	CHH	ncRNA gene	0.0125391
GSM2099180	CG	ncRNA gene	0.158037
GSM2099180	CHG	ncRNA gene	0.0268703
GSM2099180	CHH	ncRNA gene	0.0120101
GSM2099181	CG	ncRNA gene	0.155219
GSM2099181	CHG	ncRNA gene	0.0355058
GSM2099181	CHH	ncRNA gene	0.017055
GSM2099182	CG	ncRNA gene	0.135376
GSM2099182	CHG	ncRNA gene	0.0196924
GSM2099182	CHH	ncRNA gene	0.00998262
GSM2099183	CG	ncRNA gene	0.165768
GSM2099183	CHG	ncRNA gene	0.0325962
GSM2099183	CHH	ncRNA gene	0.013947
GSM2099184	CG	ncRNA gene	0.121179
GSM2099184	CHG	ncRNA gene	0.0155021
GSM2099184	CHH	ncRNA gene	0.00633968
GSM2099185	CG	ncRNA gene	0.127253
GSM2099185	CHG	ncRNA gene	0.0249476
GSM2099185	CHH	ncRNA gene	0.0107813
GSM2099186	CG	ncRNA gene	0.125053
GSM2099186	CHG	ncRNA gene	0.0283913
GSM2099186	CHH	ncRNA gene	0.0123696
GSM2099187	CG	ncRNA gene	0.151634
GSM2099187	CHG	ncRNA gene	0.0372202
GSM2099187	CHH	ncRNA gene	0.00822117
GSM2099188	CG	ncRNA gene	0.138232
GSM2099188	CHG	ncRNA gene	0.0332619
GSM2099188	CHH	ncRNA gene	0.0142799
GSM2099189	CG	ncRNA gene	0.148474
GSM2099189	CHG	ncRNA gene	0.0312204
GSM2099189	CHH	ncRNA gene	0.0134097
GSM2099190	CG	ncRNA gene	0.1126
GSM2099190	CHG	ncRNA gene	0.0147408
GSM2099190	CHH	ncRNA gene	0.00616069
GSM2099191	CG	ncRNA gene	0.150582
GSM2099191	CHG	ncRNA gene	0.0233945
GSM2099191	CHH	ncRNA gene	0.0116527
GSM2099192	CG	ncRNA gene	0.114216
GSM2099192	CHG	ncRNA gene	0.0137256
GSM2099192	CHH	ncRNA gene	0.00600059
GSM2099193	CG	ncRNA gene	0.121276
GSM2099193	CHG	ncRNA gene	0.0147909
GSM2099193	CHH	ncRNA gene	0.00627689
GSM2099194	CG	ncRNA gene	0.126765
GSM2099194	CHG	ncRNA gene	0.031679
GSM2099194	CHH	ncRNA gene	0.0135352
GSM2099195	CG	ncRNA gene	0.110402
GSM2099195	CHG	ncRNA gene	0.0119758
GSM2099195	CHH	ncRNA gene	0.00626029
GSM2099196	CG	ncRNA gene	0.128611
GSM2099196	CHG	ncRNA gene	0.0251633
GSM2099196	CHH	ncRNA gene	0.00968243
GSM2099197	CG	ncRNA gene	0.115991
GSM2099197	CHG	ncRNA gene	0.0173177
GSM2099197	CHH	ncRNA gene	0.00622943
GSM2099198	CG	ncRNA gene	0.132305
GSM2099198	CHG	ncRNA gene	0.0170617
GSM2099198	CHH	ncRNA gene	0.00701603
GSM2099199	CG	ncRNA gene	0.115111
GSM2099199	CHG	ncRNA gene	0.0258825
GSM2099199	CHH	ncRNA gene	0.00954314
GSM2099200	CG	ncRNA gene	0.123307
GSM2099200	CHG	ncRNA gene	0.0160616
GSM2099200	CHH	ncRNA gene	0.00570455
GSM2099201	CG	ncRNA gene	0.129279
GSM2099201	CHG	ncRNA gene	0.0234599
GSM2099201	CHH	ncRNA gene	0.0105911
GSM2099202	CG	ncRNA gene	0.144905
GSM2099202	CHG	ncRNA gene	0.0328914
GSM2099202	CHH	ncRNA gene	0.0130382
GSM2099203	CG	ncRNA gene	0.134489
GSM2099203	CHG	ncRNA gene	0.0290452
GSM2099203	CHH	ncRNA gene	0.0118533
GSM2099204	CG	ncRNA gene	0.122334
GSM2099204	CHG	ncRNA gene	0.02504
GSM2099204	CHH	ncRNA gene	0.0124594
GSM2099205	CG	ncRNA gene	0.149691
GSM2099205	CHG	ncRNA gene	0.0342132
GSM2099205	CHH	ncRNA gene	0.0087252
GSM2099206	CG	ncRNA gene	0.141358
GSM2099206	CHG	ncRNA gene	0.0307834
GSM2099206	CHH	ncRNA gene	0.00824696
GSM2099207	CG	ncRNA gene	0.144737
GSM2099207	CHG	ncRNA gene	0.0301833
GSM2099207	CHH	ncRNA gene	0.00826481
GSM2099208	CG	ncRNA gene	0.128493
GSM2099208	CHG	ncRNA gene	0.0272908
GSM2099208	CHH	ncRNA gene	0.0126735
GSM2099210	CG	ncRNA gene	0.152631
GSM2099210	CHG	ncRNA gene	0.0401522
GSM2099210	CHH	ncRNA gene	0.0188658
GSM2099211	CG	ncRNA gene	0.15173
GSM2099211	CHG	ncRNA gene	0.0267172
GSM2099211	CHH	ncRNA gene	0.0116123
GSM2099212	CG	ncRNA gene	0.107994
GSM2099212	CHG	ncRNA gene	0.0124574
GSM2099212	CHH	ncRNA gene	0.00647495
GSM2099213	CG	ncRNA gene	0.110788
GSM2099213	CHG	ncRNA gene	0.0173641
GSM2099213	CHH	ncRNA gene	0.00549333
GSM2099214	CG	ncRNA gene	0.116417
GSM2099214	CHG	ncRNA gene	0.0169988
GSM2099214	CHH	ncRNA gene	0.00566064
GSM2099215	CG	ncRNA gene	0.130602
GSM2099215	CHG	ncRNA gene	0.028871
GSM2099215	CHH	ncRNA gene	0.0116082
GSM2099216	CG	ncRNA gene	0.144748
GSM2099216	CHG	ncRNA gene	0.0244682
GSM2099216	CHH	ncRNA gene	0.0109082
GSM2099217	CG	ncRNA gene	0.160846
GSM2099217	CHG	ncRNA gene	0.0296381
GSM2099217	CHH	ncRNA gene	0.0130876
GSM2099218	CG	ncRNA gene	0.153577
GSM2099218	CHG	ncRNA gene	0.0258793
GSM2099218	CHH	ncRNA gene	0.0119284
GSM2099219	CG	ncRNA gene	0.164787
GSM2099219	CHG	ncRNA gene	0.0379223
GSM2099219	CHH	ncRNA gene	0.0181093
GSM2099220	CG	ncRNA gene	0.143902
GSM2099220	CHG	ncRNA gene	0.0318156
GSM2099220	CHH	ncRNA gene	0.0159292
GSM2099221	CG	ncRNA gene	0.142398
GSM2099221	CHG	ncRNA gene	0.0337141
GSM2099221	CHH	ncRNA gene	0.0146223
GSM2099222	CG	ncRNA gene	0.171342
GSM2099222	CHG	ncRNA gene	0.0502377
GSM2099222	CHH	ncRNA gene	0.0198013
GSM2099223	CG	ncRNA gene	0.145467
GSM2099223	CHG	ncRNA gene	0.0347137
GSM2099223	CHH	ncRNA gene	0.0133995
GSM2099224	CG	ncRNA gene	0.122514
GSM2099224	CHG	ncRNA gene	0.02875
GSM2099224	CHH	ncRNA gene	0.0096416
GSM2099225	CG	ncRNA gene	0.143087
GSM2099225	CHG	ncRNA gene	0.0250796
GSM2099225	CHH	ncRNA gene	0.0115933
GSM2099226	CG	ncRNA gene	0.11682
GSM2099226	CHG	ncRNA gene	0.0238424
GSM2099226	CHH	ncRNA gene	0.00990317
GSM2099228	CG	ncRNA gene	0.146715
GSM2099228	CHG	ncRNA gene	0.0352617
GSM2099228	CHH	ncRNA gene	0.0123177
GSM2099229	CG	ncRNA gene	0.125247
GSM2099229	CHG	ncRNA gene	0.0289725
GSM2099229	CHH	ncRNA gene	0.00768261
GSM2099230	CG	ncRNA gene	0.166597
GSM2099230	CHG	ncRNA gene	0.0527379
GSM2099230	CHH	ncRNA gene	0.0202567
GSM2099231	CG	ncRNA gene	0.142484
GSM2099231	CHG	ncRNA gene	0.0137901
GSM2099231	CHH	ncRNA gene	0.00615938
GSM2099233	CG	ncRNA gene	0.127835
GSM2099233	CHG	ncRNA gene	0.0335186
GSM2099233	CHH	ncRNA gene	0.0141057
GSM2099234	CG	ncRNA gene	0.159812
GSM2099234	CHG	ncRNA gene	0.0480856
GSM2099234	CHH	ncRNA gene	0.0189812
GSM2099235	CG	ncRNA gene	0.115584
GSM2099235	CHG	ncRNA gene	0.0236856
GSM2099235	CHH	ncRNA gene	0.0107575
GSM2099237	CG	ncRNA gene	0.134186
GSM2099237	CHG	ncRNA gene	0.0338961
GSM2099237	CHH	ncRNA gene	0.0143703
GSM2099239	CG	ncRNA gene	0.13169
GSM2099239	CHG	ncRNA gene	0.0353975
GSM2099239	CHH	ncRNA gene	0.0133327
GSM2099240	CG	ncRNA gene	0.133748
GSM2099240	CHG	ncRNA gene	0.0287243
GSM2099240	CHH	ncRNA gene	0.011045
GSM2099241	CG	ncRNA gene	0.127916
GSM2099241	CHG	ncRNA gene	0.0237215
GSM2099241	CHH	ncRNA gene	0.0105467
GSM2099242	CG	ncRNA gene	0.128242
GSM2099242	CHG	ncRNA gene	0.032718
GSM2099242	CHH	ncRNA gene	0.0126783
GSM2099243	CG	ncRNA gene	0.125865
GSM2099243	CHG	ncRNA gene	0.0303441
GSM2099243	CHH	ncRNA gene	0.0127503
GSM2099244	CG	ncRNA gene	0.12656
GSM2099244	CHG	ncRNA gene	0.0312673
GSM2099244	CHH	ncRNA gene	0.0112784
GSM2099245	CG	ncRNA gene	0.133648
GSM2099245	CHG	ncRNA gene	0.0346134
GSM2099245	CHH	ncRNA gene	0.0137262
GSM2099246	CG	ncRNA gene	0.14585
GSM2099246	CHG	ncRNA gene	0.0267071
GSM2099246	CHH	ncRNA gene	0.0119928
GSM2099247	CG	ncRNA gene	0.189745
GSM2099247	CHG	ncRNA gene	0.0503971
GSM2099247	CHH	ncRNA gene	0.0228354
GSM2099248	CG	ncRNA gene	0.125682
GSM2099248	CHG	ncRNA gene	0.0235096
GSM2099248	CHH	ncRNA gene	0.0102074
GSM2099249	CG	ncRNA gene	0.134693
GSM2099249	CHG	ncRNA gene	0.0307184
GSM2099249	CHH	ncRNA gene	0.0115789
GSM2099251	CG	ncRNA gene	0.132415
GSM2099251	CHG	ncRNA gene	0.0333756
GSM2099251	CHH	ncRNA gene	0.0134784
GSM2099252	CG	ncRNA gene	0.152314
GSM2099252	CHG	ncRNA gene	0.039022
GSM2099252	CHH	ncRNA gene	0.0157543
GSM2099253	CG	ncRNA gene	0.127573
GSM2099253	CHG	ncRNA gene	0.027969
GSM2099253	CHH	ncRNA gene	0.0108655
GSM2099254	CG	ncRNA gene	0.126513
GSM2099254	CHG	ncRNA gene	0.0358075
GSM2099254	CHH	ncRNA gene	0.0164142
GSM2099255	CG	ncRNA gene	0.149103
GSM2099255	CHG	ncRNA gene	0.0355759
GSM2099255	CHH	ncRNA gene	0.0148881
GSM2099256	CG	ncRNA gene	0.126665
GSM2099256	CHG	ncRNA gene	0.0272234
GSM2099256	CHH	ncRNA gene	0.0105931
GSM2099257	CG	ncRNA gene	0.147869
GSM2099257	CHG	ncRNA gene	0.03895
GSM2099257	CHH	ncRNA gene	0.0155888
GSM2099258	CG	ncRNA gene	0.179646
GSM2099258	CHG	ncRNA gene	0.0530924
GSM2099258	CHH	ncRNA gene	0.0271745
GSM2099259	CG	ncRNA gene	0.110944
GSM2099259	CHG	ncRNA gene	0.024844
GSM2099259	CHH	ncRNA gene	0.0115105
GSM2099260	CG	ncRNA gene	0.14917
GSM2099260	CHG	ncRNA gene	0.0249257
GSM2099260	CHH	ncRNA gene	0.011099
GSM2099261	CG	ncRNA gene	0.143608
GSM2099261	CHG	ncRNA gene	0.0362482
GSM2099261	CHH	ncRNA gene	0.0139256
GSM2099262	CG	ncRNA gene	0.121488
GSM2099262	CHG	ncRNA gene	0.0230429
GSM2099262	CHH	ncRNA gene	0.0103055
GSM2099263	CG	ncRNA gene	0.145255
GSM2099263	CHG	ncRNA gene	0.0281946
GSM2099263	CHH	ncRNA gene	0.0109566
GSM2099264	CG	ncRNA gene	0.160763
GSM2099264	CHG	ncRNA gene	0.0421472
GSM2099264	CHH	ncRNA gene	0.016771
GSM2099265	CG	ncRNA gene	0.165979
GSM2099265	CHG	ncRNA gene	0.0515496
GSM2099265	CHH	ncRNA gene	0.0190966
GSM2099266	CG	ncRNA gene	0.148807
GSM2099266	CHG	ncRNA gene	0.0427538
GSM2099266	CHH	ncRNA gene	0.0194812
GSM2099267	CG	ncRNA gene	0.10383
GSM2099267	CHG	ncRNA gene	0.0240185
GSM2099267	CHH	ncRNA gene	0.00834382
GSM2099268	CG	ncRNA gene	0.131437
GSM2099268	CHG	ncRNA gene	0.0263668
GSM2099268	CHH	ncRNA gene	0.0103836
GSM2099269	CG	ncRNA gene	0.102134
GSM2099269	CHG	ncRNA gene	0.0208404
GSM2099269	CHH	ncRNA gene	0.00851781
GSM2099270	CG	ncRNA gene	0.134077
GSM2099270	CHG	ncRNA gene	0.0290886
GSM2099270	CHH	ncRNA gene	0.0115966
GSM2099272	CG	ncRNA gene	0.123652
GSM2099272	CHG	ncRNA gene	0.0276279
GSM2099272	CHH	ncRNA gene	0.011725
GSM2099273	CG	ncRNA gene	0.15862
GSM2099273	CHG	ncRNA gene	0.0482148
GSM2099273	CHH	ncRNA gene	0.0233581
GSM2099274	CG	ncRNA gene	0.115084
GSM2099274	CHG	ncRNA gene	0.0252327
GSM2099274	CHH	ncRNA gene	0.00957305
GSM2099275	CG	ncRNA gene	0.145608
GSM2099275	CHG	ncRNA gene	0.0319093
GSM2099275	CHH	ncRNA gene	0.0132295
GSM2099276	CG	ncRNA gene	0.111165
GSM2099276	CHG	ncRNA gene	0.0249407
GSM2099276	CHH	ncRNA gene	0.0115462
GSM2099277	CG	ncRNA gene	0.151458
GSM2099277	CHG	ncRNA gene	0.05711
GSM2099277	CHH	ncRNA gene	0.0252326
GSM2099278	CG	ncRNA gene	0.13779
GSM2099278	CHG	ncRNA gene	0.0257059
GSM2099278	CHH	ncRNA gene	0.0113458
GSM2099279	CG	ncRNA gene	0.129127
GSM2099279	CHG	ncRNA gene	0.0335854
GSM2099279	CHH	ncRNA gene	0.0124291
GSM2099282	CG	ncRNA gene	0.130358
GSM2099282	CHG	ncRNA gene	0.0312289
GSM2099282	CHH	ncRNA gene	0.011086
GSM2099283	CG	ncRNA gene	0.147403
GSM2099283	CHG	ncRNA gene	0.026328
GSM2099283	CHH	ncRNA gene	0.0117143
GSM2099284	CG	ncRNA gene	0.132199
GSM2099284	CHG	ncRNA gene	0.034094
GSM2099284	CHH	ncRNA gene	0.0126748
GSM2099285	CG	ncRNA gene	0.142326
GSM2099285	CHG	ncRNA gene	0.0315598
GSM2099285	CHH	ncRNA gene	0.0102055
GSM2099286	CG	ncRNA gene	0.146819
GSM2099286	CHG	ncRNA gene	0.0273007
GSM2099286	CHH	ncRNA gene	0.010936
GSM2099287	CG	ncRNA gene	0.140164
GSM2099287	CHG	ncRNA gene	0.0362868
GSM2099287	CHH	ncRNA gene	0.0138911
GSM2099288	CG	ncRNA gene	0.141642
GSM2099288	CHG	ncRNA gene	0.0308065
GSM2099288	CHH	ncRNA gene	0.0120947
GSM2099290	CG	ncRNA gene	0.137855
GSM2099290	CHG	ncRNA gene	0.0301926
GSM2099290	CHH	ncRNA gene	0.0128166
GSM2099291	CG	ncRNA gene	0.140693
GSM2099291	CHG	ncRNA gene	0.0365463
GSM2099291	CHH	ncRNA gene	0.0134937
GSM2099292	CG	ncRNA gene	0.131613
GSM2099292	CHG	ncRNA gene	0.0301194
GSM2099292	CHH	ncRNA gene	0.0110292
GSM2099293	CG	ncRNA gene	0.124972
GSM2099293	CHG	ncRNA gene	0.0334858
GSM2099293	CHH	ncRNA gene	0.0128077
GSM2099294	CG	ncRNA gene	0.111891
GSM2099294	CHG	ncRNA gene	0.0252096
GSM2099294	CHH	ncRNA gene	0.010586
GSM2099296	CG	ncRNA gene	0.153525
GSM2099296	CHG	ncRNA gene	0.0425118
GSM2099296	CHH	ncRNA gene	0.0171687
GSM2099297	CG	ncRNA gene	0.137244
GSM2099297	CHG	ncRNA gene	0.0361457
GSM2099297	CHH	ncRNA gene	0.013832
GSM2099298	CG	ncRNA gene	0.133135
GSM2099298	CHG	ncRNA gene	0.0325012
GSM2099298	CHH	ncRNA gene	0.0150111
GSM2099299	CG	ncRNA gene	0.157759
GSM2099299	CHG	ncRNA gene	0.0323676
GSM2099299	CHH	ncRNA gene	0.01178
GSM2099300	CG	ncRNA gene	0.138007
GSM2099300	CHG	ncRNA gene	0.0304289
GSM2099300	CHH	ncRNA gene	0.0124128
GSM2099301	CG	ncRNA gene	0.142516
GSM2099301	CHG	ncRNA gene	0.0272622
GSM2099301	CHH	ncRNA gene	0.0111563
GSM2099303	CG	ncRNA gene	0.135793
GSM2099303	CHG	ncRNA gene	0.0310687
GSM2099303	CHH	ncRNA gene	0.011353
GSM2099304	CG	ncRNA gene	0.135646
GSM2099304	CHG	ncRNA gene	0.0272446
GSM2099304	CHH	ncRNA gene	0.0109963
GSM2099305	CG	ncRNA gene	0.137812
GSM2099305	CHG	ncRNA gene	0.0317756
GSM2099305	CHH	ncRNA gene	0.013471
GSM2099306	CG	ncRNA gene	0.130673
GSM2099306	CHG	ncRNA gene	0.0274999
GSM2099306	CHH	ncRNA gene	0.0101232
GSM2099307	CG	ncRNA gene	0.142591
GSM2099307	CHG	ncRNA gene	0.0337519
GSM2099307	CHH	ncRNA gene	0.0126267
GSM2099308	CG	ncRNA gene	0.130525
GSM2099308	CHG	ncRNA gene	0.0308266
GSM2099308	CHH	ncRNA gene	0.0101685
GSM2099309	CG	ncRNA gene	0.132939
GSM2099309	CHG	ncRNA gene	0.0311688
GSM2099309	CHH	ncRNA gene	0.0113574
GSM2099310	CG	ncRNA gene	0.147997
GSM2099310	CHG	ncRNA gene	0.0353295
GSM2099310	CHH	ncRNA gene	0.0125548
GSM2099311	CG	ncRNA gene	0.1464
GSM2099311	CHG	ncRNA gene	0.024798
GSM2099311	CHH	ncRNA gene	0.0109893
GSM2099312	CG	ncRNA gene	0.110281
GSM2099312	CHG	ncRNA gene	0.0245529
GSM2099312	CHH	ncRNA gene	0.0115021
GSM2099314	CG	ncRNA gene	0.174151
GSM2099314	CHG	ncRNA gene	0.0421812
GSM2099314	CHH	ncRNA gene	0.0202274
GSM2099315	CG	ncRNA gene	0.113222
GSM2099315	CHG	ncRNA gene	0.0258012
GSM2099315	CHH	ncRNA gene	0.00996341
GSM2099316	CG	ncRNA gene	0.137706
GSM2099316	CHG	ncRNA gene	0.0361833
GSM2099316	CHH	ncRNA gene	0.0160253
GSM2099317	CG	ncRNA gene	0.140906
GSM2099317	CHG	ncRNA gene	0.0306741
GSM2099317	CHH	ncRNA gene	0.0123552
GSM2099318	CG	ncRNA gene	0.145722
GSM2099318	CHG	ncRNA gene	0.0376587
GSM2099318	CHH	ncRNA gene	0.014714
GSM2099319	CG	ncRNA gene	0.111111
GSM2099319	CHG	ncRNA gene	0.0268966
GSM2099319	CHH	ncRNA gene	0.0123279
GSM2099320	CG	ncRNA gene	0.0913459
GSM2099320	CHG	ncRNA gene	0.0252539
GSM2099320	CHH	ncRNA gene	0.0113792
GSM2099321	CG	ncRNA gene	0.127475
GSM2099321	CHG	ncRNA gene	0.0244004
GSM2099321	CHH	ncRNA gene	0.00961178
GSM2099322	CG	ncRNA gene	0.138312
GSM2099322	CHG	ncRNA gene	0.0304569
GSM2099322	CHH	ncRNA gene	0.0129895
GSM2099323	CG	ncRNA gene	0.13702
GSM2099323	CHG	ncRNA gene	0.0293083
GSM2099323	CHH	ncRNA gene	0.0120406
GSM2099324	CG	ncRNA gene	0.142423
GSM2099324	CHG	ncRNA gene	0.0316898
GSM2099324	CHH	ncRNA gene	0.0127747
GSM2099325	CG	ncRNA gene	0.125977
GSM2099325	CHG	ncRNA gene	0.0246467
GSM2099325	CHH	ncRNA gene	0.011005
GSM2099326	CG	ncRNA gene	0.14299
GSM2099326	CHG	ncRNA gene	0.0313837
GSM2099326	CHH	ncRNA gene	0.0110567
GSM2099327	CG	ncRNA gene	0.179247
GSM2099327	CHG	ncRNA gene	0.0485122
GSM2099327	CHH	ncRNA gene	0.0221385
GSM2099328	CG	ncRNA gene	0.138471
GSM2099328	CHG	ncRNA gene	0.0330813
GSM2099328	CHH	ncRNA gene	0.0138192
GSM2099329	CG	ncRNA gene	0.137195
GSM2099329	CHG	ncRNA gene	0.0288287
GSM2099329	CHH	ncRNA gene	0.0111998
GSM2099330	CG	ncRNA gene	0.135282
GSM2099330	CHG	ncRNA gene	0.0297975
GSM2099330	CHH	ncRNA gene	0.0113687
GSM2099331	CG	ncRNA gene	0.149188
GSM2099331	CHG	ncRNA gene	0.0272864
GSM2099331	CHH	ncRNA gene	0.0140865
GSM2099332	CG	ncRNA gene	0.1368
GSM2099332	CHG	ncRNA gene	0.029494
GSM2099332	CHH	ncRNA gene	0.0133685
GSM2099335	CG	ncRNA gene	0.175491
GSM2099335	CHG	ncRNA gene	0.0426205
GSM2099335	CHH	ncRNA gene	0.0226108
GSM2099336	CG	ncRNA gene	0.144095
GSM2099336	CHG	ncRNA gene	0.0334822
GSM2099336	CHH	ncRNA gene	0.0125257
GSM2099337	CG	ncRNA gene	0.124677
GSM2099337	CHG	ncRNA gene	0.0274106
GSM2099337	CHH	ncRNA gene	0.010705
GSM2099338	CG	ncRNA gene	0.132075
GSM2099338	CHG	ncRNA gene	0.0289631
GSM2099338	CHH	ncRNA gene	0.01128
GSM2099339	CG	ncRNA gene	0.165704
GSM2099339	CHG	ncRNA gene	0.0348367
GSM2099339	CHH	ncRNA gene	0.0151299
GSM2099341	CG	ncRNA gene	0.124996
GSM2099341	CHG	ncRNA gene	0.0322145
GSM2099341	CHH	ncRNA gene	0.0136258
GSM2099342	CG	ncRNA gene	0.153352
GSM2099342	CHG	ncRNA gene	0.037974
GSM2099342	CHH	ncRNA gene	0.0185052
GSM2099343	CG	ncRNA gene	0.156541
GSM2099343	CHG	ncRNA gene	0.0319364
GSM2099343	CHH	ncRNA gene	0.0115631
GSM2099345	CG	ncRNA gene	0.140242
GSM2099345	CHG	ncRNA gene	0.0161205
GSM2099345	CHH	ncRNA gene	0.00640373
GSM2099346	CG	ncRNA gene	0.136437
GSM2099346	CHG	ncRNA gene	0.0309677
GSM2099346	CHH	ncRNA gene	0.0130623
GSM2099347	CG	ncRNA gene	0.112799
GSM2099347	CHG	ncRNA gene	0.0270532
GSM2099347	CHH	ncRNA gene	0.00957902
GSM2099351	CG	ncRNA gene	0.180175
GSM2099351	CHG	ncRNA gene	0.0432689
GSM2099351	CHH	ncRNA gene	0.021794
GSM2099353	CG	ncRNA gene	0.110656
GSM2099353	CHG	ncRNA gene	0.028673
GSM2099353	CHH	ncRNA gene	0.0132795
GSM2099354	CG	ncRNA gene	0.138821
GSM2099354	CHG	ncRNA gene	0.0357558
GSM2099354	CHH	ncRNA gene	0.0187578
GSM2099355	CG	ncRNA gene	0.128908
GSM2099355	CHG	ncRNA gene	0.025712
GSM2099355	CHH	ncRNA gene	0.011167
GSM2099356	CG	ncRNA gene	0.12532
GSM2099356	CHG	ncRNA gene	0.0281632
GSM2099356	CHH	ncRNA gene	0.0131764
GSM2099357	CG	ncRNA gene	0.145188
GSM2099357	CHG	ncRNA gene	0.0351263
GSM2099357	CHH	ncRNA gene	0.0153826
GSM2099358	CG	ncRNA gene	0.105009
GSM2099358	CHG	ncRNA gene	0.02346
GSM2099358	CHH	ncRNA gene	0.00927805
GSM2099359	CG	ncRNA gene	0.134015
GSM2099359	CHG	ncRNA gene	0.0249721
GSM2099359	CHH	ncRNA gene	0.0105117
GSM2099360	CG	ncRNA gene	0.139044
GSM2099360	CHG	ncRNA gene	0.0283811
GSM2099360	CHH	ncRNA gene	0.00890275
GSM2099361	CG	ncRNA gene	0.118765
GSM2099361	CHG	ncRNA gene	0.0196073
GSM2099361	CHH	ncRNA gene	0.0103694
GSM2099362	CG	ncRNA gene	0.140982
GSM2099362	CHG	ncRNA gene	0.0283074
GSM2099362	CHH	ncRNA gene	0.00981727
GSM2099363	CG	ncRNA gene	0.134296
GSM2099363	CHG	ncRNA gene	0.0309656
GSM2099363	CHH	ncRNA gene	0.010915
GSM2099364	CG	ncRNA gene	0.130953
GSM2099364	CHG	ncRNA gene	0.026083
GSM2099364	CHH	ncRNA gene	0.00980858
GSM2099365	CG	ncRNA gene	0.13803
GSM2099365	CHG	ncRNA gene	0.0307924
GSM2099365	CHH	ncRNA gene	0.0121714
GSM2099366	CG	ncRNA gene	0.125883
GSM2099366	CHG	ncRNA gene	0.0268877
GSM2099366	CHH	ncRNA gene	0.0106487
GSM2099367	CG	ncRNA gene	0.180184
GSM2099367	CHG	ncRNA gene	0.0356766
GSM2099367	CHH	ncRNA gene	0.0132817
GSM2099368	CG	ncRNA gene	0.123874
GSM2099368	CHG	ncRNA gene	0.0254735
GSM2099368	CHH	ncRNA gene	0.0112065
GSM2099369	CG	ncRNA gene	0.12042
GSM2099369	CHG	ncRNA gene	0.0240887
GSM2099369	CHH	ncRNA gene	0.0109126
GSM2099370	CG	ncRNA gene	0.152534
GSM2099370	CHG	ncRNA gene	0.0317562
GSM2099370	CHH	ncRNA gene	0.00973081
GSM2099371	CG	ncRNA gene	0.160961
GSM2099371	CHG	ncRNA gene	0.0348127
GSM2099371	CHH	ncRNA gene	0.0103017
GSM2099372	CG	ncRNA gene	0.143712
GSM2099372	CHG	ncRNA gene	0.0282065
GSM2099372	CHH	ncRNA gene	0.0107067
GSM2099373	CG	ncRNA gene	0.129768
GSM2099373	CHG	ncRNA gene	0.0283528
GSM2099373	CHH	ncRNA gene	0.0120686
GSM2099374	CG	ncRNA gene	0.12793
GSM2099374	CHG	ncRNA gene	0.025183
GSM2099374	CHH	ncRNA gene	0.0113277
GSM2099375	CG	ncRNA gene	0.124837
GSM2099375	CHG	ncRNA gene	0.0277761
GSM2099375	CHH	ncRNA gene	0.00991362
GSM2099376	CG	ncRNA gene	0.146426
GSM2099376	CHG	ncRNA gene	0.0236279
GSM2099376	CHH	ncRNA gene	0.0115753
GSM2099377	CG	ncRNA gene	0.133796
GSM2099377	CHG	ncRNA gene	0.0275436
GSM2099377	CHH	ncRNA gene	0.0106775
GSM2099378	CG	ncRNA gene	0.165592
GSM2099378	CHG	ncRNA gene	0.0293681
GSM2099378	CHH	ncRNA gene	0.012546
GSM2099379	CG	ncRNA gene	0.142585
GSM2099379	CHG	ncRNA gene	0.0294315
GSM2099379	CHH	ncRNA gene	0.0130311
GSM2099380	CG	ncRNA gene	0.126899
GSM2099380	CHG	ncRNA gene	0.0330701
GSM2099380	CHH	ncRNA gene	0.0134934
GSM2099381	CG	ncRNA gene	0.142154
GSM2099381	CHG	ncRNA gene	0.0324225
GSM2099381	CHH	ncRNA gene	0.0148173
GSM2099382	CG	ncRNA gene	0.133486
GSM2099382	CHG	ncRNA gene	0.0301386
GSM2099382	CHH	ncRNA gene	0.0139177
GSM2099383	CG	ncRNA gene	0.114876
GSM2099383	CHG	ncRNA gene	0.0206645
GSM2099383	CHH	ncRNA gene	0.0109657
GSM2099384	CG	ncRNA gene	0.150304
GSM2099384	CHG	ncRNA gene	0.0395433
GSM2099384	CHH	ncRNA gene	0.0148156
GSM2099385	CG	ncRNA gene	0.120192
GSM2099385	CHG	ncRNA gene	0.0304019
GSM2099385	CHH	ncRNA gene	0.0151859
GSM2099386	CG	ncRNA gene	0.15212
GSM2099386	CHG	ncRNA gene	0.0293332
GSM2099386	CHH	ncRNA gene	0.0129126
GSM2099387	CG	ncRNA gene	0.118916
GSM2099387	CHG	ncRNA gene	0.029133
GSM2099387	CHH	ncRNA gene	0.0137577
GSM2099388	CG	ncRNA gene	0.126982
GSM2099388	CHG	ncRNA gene	0.0280213
GSM2099388	CHH	ncRNA gene	0.0131625
GSM2099389	CG	ncRNA gene	0.128541
GSM2099389	CHG	ncRNA gene	0.0279467
GSM2099389	CHH	ncRNA gene	0.00953041
GSM2099390	CG	ncRNA gene	0.124907
GSM2099390	CHG	ncRNA gene	0.0250642
GSM2099390	CHH	ncRNA gene	0.011411
GSM2099391	CG	ncRNA gene	0.134572
GSM2099391	CHG	ncRNA gene	0.0357362
GSM2099391	CHH	ncRNA gene	0.0160534
GSM2099392	CG	ncRNA gene	0.127344
GSM2099392	CHG	ncRNA gene	0.0276159
GSM2099392	CHH	ncRNA gene	0.0106456
GSM2099393	CG	ncRNA gene	0.134127
GSM2099393	CHG	ncRNA gene	0.0271363
GSM2099393	CHH	ncRNA gene	0.0129422
GSM2099394	CG	ncRNA gene	0.117916
GSM2099394	CHG	ncRNA gene	0.0283539
GSM2099394	CHH	ncRNA gene	0.013153
GSM2099395	CG	ncRNA gene	0.125996
GSM2099395	CHG	ncRNA gene	0.0278866
GSM2099395	CHH	ncRNA gene	0.011345
GSM2099396	CG	ncRNA gene	0.102513
GSM2099396	CHG	ncRNA gene	0.0281413
GSM2099396	CHH	ncRNA gene	0.0121451
GSM2099397	CG	ncRNA gene	0.104468
GSM2099397	CHG	ncRNA gene	0.0200864
GSM2099397	CHH	ncRNA gene	0.00978643
GSM2099398	CG	ncRNA gene	0.113263
GSM2099398	CHG	ncRNA gene	0.0297507
GSM2099398	CHH	ncRNA gene	0.0127132
GSM2099399	CG	ncRNA gene	0.136965
GSM2099399	CHG	ncRNA gene	0.029951
GSM2099399	CHH	ncRNA gene	0.0116891
GSM2099401	CG	ncRNA gene	0.121759
GSM2099401	CHG	ncRNA gene	0.0305996
GSM2099401	CHH	ncRNA gene	0.0144275
GSM2099402	CG	ncRNA gene	0.11767
GSM2099402	CHG	ncRNA gene	0.0278154
GSM2099402	CHH	ncRNA gene	0.0114761
GSM2099403	CG	ncRNA gene	0.11846
GSM2099403	CHG	ncRNA gene	0.0234599
GSM2099403	CHH	ncRNA gene	0.0106919
GSM2099404	CG	ncRNA gene	0.130951
GSM2099404	CHG	ncRNA gene	0.0273882
GSM2099404	CHH	ncRNA gene	0.0123222
GSM2099405	CG	ncRNA gene	0.111903
GSM2099405	CHG	ncRNA gene	0.0223512
GSM2099405	CHH	ncRNA gene	0.0108023
GSM2099406	CG	ncRNA gene	0.131896
GSM2099406	CHG	ncRNA gene	0.0317968
GSM2099406	CHH	ncRNA gene	0.0147834
GSM2099407	CG	ncRNA gene	0.129975
GSM2099407	CHG	ncRNA gene	0.0242679
GSM2099407	CHH	ncRNA gene	0.0104802
GSM2099408	CG	ncRNA gene	0.123867
GSM2099408	CHG	ncRNA gene	0.0289792
GSM2099408	CHH	ncRNA gene	0.0112633
GSM2099409	CG	ncRNA gene	0.143324
GSM2099409	CHG	ncRNA gene	0.0257948
GSM2099409	CHH	ncRNA gene	0.0136362
GSM2099410	CG	ncRNA gene	0.109302
GSM2099410	CHG	ncRNA gene	0.0291443
GSM2099410	CHH	ncRNA gene	0.0113653
GSM2099411	CG	ncRNA gene	0.12312
GSM2099411	CHG	ncRNA gene	0.0283694
GSM2099411	CHH	ncRNA gene	0.0126396
GSM2099412	CG	ncRNA gene	0.128425
GSM2099412	CHG	ncRNA gene	0.0263989
GSM2099412	CHH	ncRNA gene	0.0113412
GSM2099413	CG	ncRNA gene	0.118127
GSM2099413	CHG	ncRNA gene	0.0245819
GSM2099413	CHH	ncRNA gene	0.0113859
GSM2099414	CG	ncRNA gene	0.107621
GSM2099414	CHG	ncRNA gene	0.0204607
GSM2099414	CHH	ncRNA gene	0.00915279
GSM2099415	CG	ncRNA gene	0.140183
GSM2099415	CHG	ncRNA gene	0.0259765
GSM2099415	CHH	ncRNA gene	0.0129097
GSM2099416	CG	ncRNA gene	0.109399
GSM2099416	CHG	ncRNA gene	0.0242892
GSM2099416	CHH	ncRNA gene	0.0101761
GSM2099417	CG	ncRNA gene	0.11919
GSM2099417	CHG	ncRNA gene	0.0283213
GSM2099417	CHH	ncRNA gene	0.014806
GSM2099418	CG	ncRNA gene	0.0993653
GSM2099418	CHG	ncRNA gene	0.028056
GSM2099418	CHH	ncRNA gene	0.0113001
GSM2099419	CG	ncRNA gene	0.131104
GSM2099419	CHG	ncRNA gene	0.0313802
GSM2099419	CHH	ncRNA gene	0.0128398
GSM2099421	CG	ncRNA gene	0.127838
GSM2099421	CHG	ncRNA gene	0.0282284
GSM2099421	CHH	ncRNA gene	0.0124274
GSM2099422	CG	ncRNA gene	0.127352
GSM2099422	CHG	ncRNA gene	0.0249823
GSM2099422	CHH	ncRNA gene	0.0123535
GSM2099423	CG	ncRNA gene	0.127324
GSM2099423	CHG	ncRNA gene	0.026055
GSM2099423	CHH	ncRNA gene	0.0132743
GSM2099424	CG	ncRNA gene	0.104259
GSM2099424	CHG	ncRNA gene	0.0257429
GSM2099424	CHH	ncRNA gene	0.0114843
GSM2099425	CG	ncRNA gene	0.114324
GSM2099425	CHG	ncRNA gene	0.0246493
GSM2099425	CHH	ncRNA gene	0.01169
GSM2099426	CG	ncRNA gene	0.11889
GSM2099426	CHG	ncRNA gene	0.0236465
GSM2099426	CHH	ncRNA gene	0.0103279
GSM2099427	CG	ncRNA gene	0.130423
GSM2099427	CHG	ncRNA gene	0.0333245
GSM2099427	CHH	ncRNA gene	0.0136257
GSM2099428	CG	ncRNA gene	0.122133
GSM2099428	CHG	ncRNA gene	0.0281828
GSM2099428	CHH	ncRNA gene	0.0120688
GSM2099429	CG	ncRNA gene	0.110109
GSM2099429	CHG	ncRNA gene	0.0266223
GSM2099429	CHH	ncRNA gene	0.00895057
GSM2099430	CG	ncRNA gene	0.106375
GSM2099430	CHG	ncRNA gene	0.021939
GSM2099430	CHH	ncRNA gene	0.0102247
GSM2099431	CG	ncRNA gene	0.129894
GSM2099431	CHG	ncRNA gene	0.0271635
GSM2099431	CHH	ncRNA gene	0.0100808
GSM2099432	CG	ncRNA gene	0.118188
GSM2099432	CHG	ncRNA gene	0.0215736
GSM2099432	CHH	ncRNA gene	0.0104369
GSM2099433	CG	ncRNA gene	0.126525
GSM2099433	CHG	ncRNA gene	0.0296076
GSM2099433	CHH	ncRNA gene	0.0157877
GSM2099434	CG	ncRNA gene	0.144428
GSM2099434	CHG	ncRNA gene	0.0369419
GSM2099434	CHH	ncRNA gene	0.0160434
GSM2099435	CG	ncRNA gene	0.108762
GSM2099435	CHG	ncRNA gene	0.0202418
GSM2099435	CHH	ncRNA gene	0.00905057
GSM2099436	CG	ncRNA gene	0.125377
GSM2099436	CHG	ncRNA gene	0.0291561
GSM2099436	CHH	ncRNA gene	0.011602
GSM2099437	CG	ncRNA gene	0.129604
GSM2099437	CHG	ncRNA gene	0.0288983
GSM2099437	CHH	ncRNA gene	0.0120918
GSM2099438	CG	ncRNA gene	0.113421
GSM2099438	CHG	ncRNA gene	0.0233706
GSM2099438	CHH	ncRNA gene	0.0107649
GSM2099439	CG	ncRNA gene	0.121242
GSM2099439	CHG	ncRNA gene	0.0224495
GSM2099439	CHH	ncRNA gene	0.00946501
GSM2099440	CG	ncRNA gene	0.139361
GSM2099440	CHG	ncRNA gene	0.0271718
GSM2099440	CHH	ncRNA gene	0.0131917
GSM2099441	CG	ncRNA gene	0.107229
GSM2099441	CHG	ncRNA gene	0.0200448
GSM2099441	CHH	ncRNA gene	0.0110147
GSM2099442	CG	ncRNA gene	0.127444
GSM2099442	CHG	ncRNA gene	0.0262066
GSM2099442	CHH	ncRNA gene	0.00834772
GSM2099444	CG	ncRNA gene	0.146053
GSM2099444	CHG	ncRNA gene	0.0266067
GSM2099444	CHH	ncRNA gene	0.0134589
GSM2099445	CG	ncRNA gene	0.133125
GSM2099445	CHG	ncRNA gene	0.0242448
GSM2099445	CHH	ncRNA gene	0.0118529
GSM2099447	CG	ncRNA gene	0.121882
GSM2099447	CHG	ncRNA gene	0.0259905
GSM2099447	CHH	ncRNA gene	0.0120801
GSM2099448	CG	ncRNA gene	0.132005
GSM2099448	CHG	ncRNA gene	0.0293257
GSM2099448	CHH	ncRNA gene	0.0152359
GSM2099449	CG	ncRNA gene	0.116466
GSM2099449	CHG	ncRNA gene	0.0289944
GSM2099449	CHH	ncRNA gene	0.0120157
GSM2099452	CG	ncRNA gene	0.117233
GSM2099452	CHG	ncRNA gene	0.0287139
GSM2099452	CHH	ncRNA gene	0.0118712
GSM2099453	CG	ncRNA gene	0.132066
GSM2099453	CHG	ncRNA gene	0.0343388
GSM2099453	CHH	ncRNA gene	0.0142902
GSM2099455	CG	ncRNA gene	0.130993
GSM2099455	CHG	ncRNA gene	0.024274
GSM2099455	CHH	ncRNA gene	0.0119676
GSM2099456	CG	ncRNA gene	0.131829
GSM2099456	CHG	ncRNA gene	0.028309
GSM2099456	CHH	ncRNA gene	0.0128287
GSM2099457	CG	ncRNA gene	0.123621
GSM2099457	CHG	ncRNA gene	0.02862
GSM2099457	CHH	ncRNA gene	0.0125106
GSM2099458	CG	ncRNA gene	0.126212
GSM2099458	CHG	ncRNA gene	0.0208173
GSM2099458	CHH	ncRNA gene	0.00987663
GSM2099460	CG	ncRNA gene	0.139633
GSM2099460	CHG	ncRNA gene	0.026498
GSM2099460	CHH	ncRNA gene	0.0128276
GSM2099461	CG	ncRNA gene	0.131752
GSM2099461	CHG	ncRNA gene	0.0272738
GSM2099461	CHH	ncRNA gene	0.0109472
GSM2099462	CG	ncRNA gene	0.12337
GSM2099462	CHG	ncRNA gene	0.0268208
GSM2099462	CHH	ncRNA gene	0.0114896
GSM2099463	CG	ncRNA gene	0.133016
GSM2099463	CHG	ncRNA gene	0.0310472
GSM2099463	CHH	ncRNA gene	0.0122409
GSM2099464	CG	ncRNA gene	0.129484
GSM2099464	CHG	ncRNA gene	0.0322126
GSM2099464	CHH	ncRNA gene	0.0141636
GSM2099465	CG	ncRNA gene	0.137931
GSM2099465	CHG	ncRNA gene	0.0271671
GSM2099465	CHH	ncRNA gene	0.0113134
GSM2099466	CG	ncRNA gene	0.127424
GSM2099466	CHG	ncRNA gene	0.0271885
GSM2099466	CHH	ncRNA gene	0.0129396
GSM2099467	CG	ncRNA gene	0.116173
GSM2099467	CHG	ncRNA gene	0.0324923
GSM2099467	CHH	ncRNA gene	0.0145721
GSM2099468	CG	ncRNA gene	0.123774
GSM2099468	CHG	ncRNA gene	0.0230117
GSM2099468	CHH	ncRNA gene	0.0123254
GSM2099469	CG	ncRNA gene	0.139204
GSM2099469	CHG	ncRNA gene	0.0398037
GSM2099469	CHH	ncRNA gene	0.0144336
GSM2099470	CG	ncRNA gene	0.127241
GSM2099470	CHG	ncRNA gene	0.0264955
GSM2099470	CHH	ncRNA gene	0.0128237
GSM2099471	CG	ncRNA gene	0.115915
GSM2099471	CHG	ncRNA gene	0.0233864
GSM2099471	CHH	ncRNA gene	0.00981556
GSM2099472	CG	ncRNA gene	0.170597
GSM2099472	CHG	ncRNA gene	0.0269977
GSM2099472	CHH	ncRNA gene	0.0137427
GSM2099473	CG	ncRNA gene	0.126941
GSM2099473	CHG	ncRNA gene	0.025086
GSM2099473	CHH	ncRNA gene	0.0115592
GSM2099474	CG	ncRNA gene	0.11461
GSM2099474	CHG	ncRNA gene	0.0233234
GSM2099474	CHH	ncRNA gene	0.010566
GSM2099475	CG	ncRNA gene	0.132477
GSM2099475	CHG	ncRNA gene	0.0283635
GSM2099475	CHH	ncRNA gene	0.0142758
GSM2099476	CG	ncRNA gene	0.134531
GSM2099476	CHG	ncRNA gene	0.032178
GSM2099476	CHH	ncRNA gene	0.0130788
GSM2099477	CG	ncRNA gene	0.125259
GSM2099477	CHG	ncRNA gene	0.027541
GSM2099477	CHH	ncRNA gene	0.010973
GSM2099478	CG	ncRNA gene	0.125168
GSM2099478	CHG	ncRNA gene	0.0275196
GSM2099478	CHH	ncRNA gene	0.0133385
GSM2099479	CG	ncRNA gene	0.118047
GSM2099479	CHG	ncRNA gene	0.024604
GSM2099479	CHH	ncRNA gene	0.00630449
GSM2099480	CG	ncRNA gene	0.113236
GSM2099480	CHG	ncRNA gene	0.0256912
GSM2099480	CHH	ncRNA gene	0.0114045
GSM2099481	CG	ncRNA gene	0.135932
GSM2099481	CHG	ncRNA gene	0.0226339
GSM2099481	CHH	ncRNA gene	0.00901427
GSM2099482	CG	ncRNA gene	0.12347
GSM2099482	CHG	ncRNA gene	0.029797
GSM2099482	CHH	ncRNA gene	0.0119324
GSM2099483	CG	ncRNA gene	0.0910356
GSM2099483	CHG	ncRNA gene	0.0219283
GSM2099483	CHH	ncRNA gene	0.00969225
GSM2099484	CG	ncRNA gene	0.0990767
GSM2099484	CHG	ncRNA gene	0.0219296
GSM2099484	CHH	ncRNA gene	0.00964716
GSM2099485	CG	ncRNA gene	0.121473
GSM2099485	CHG	ncRNA gene	0.0240928
GSM2099485	CHH	ncRNA gene	0.0113291
GSM2099486	CG	ncRNA gene	0.122619
GSM2099486	CHG	ncRNA gene	0.0247005
GSM2099486	CHH	ncRNA gene	0.0109163
GSM2099487	CG	ncRNA gene	0.122509
GSM2099487	CHG	ncRNA gene	0.0280015
GSM2099487	CHH	ncRNA gene	0.0121085
GSM2099488	CG	ncRNA gene	0.132744
GSM2099488	CHG	ncRNA gene	0.0244971
GSM2099488	CHH	ncRNA gene	0.0107358
GSM2099489	CG	ncRNA gene	0.113518
GSM2099489	CHG	ncRNA gene	0.0264783
GSM2099489	CHH	ncRNA gene	0.0118207
GSM2099490	CG	ncRNA gene	0.122287
GSM2099490	CHG	ncRNA gene	0.0309035
GSM2099490	CHH	ncRNA gene	0.0115938
GSM2099491	CG	ncRNA gene	0.111842
GSM2099491	CHG	ncRNA gene	0.0247045
GSM2099491	CHH	ncRNA gene	0.00943657
GSM2099492	CG	ncRNA gene	0.117741
GSM2099492	CHG	ncRNA gene	0.0229301
GSM2099492	CHH	ncRNA gene	0.0113283
GSM2099493	CG	ncRNA gene	0.124115
GSM2099493	CHG	ncRNA gene	0.0311484
GSM2099493	CHH	ncRNA gene	0.00968849
GSM2099494	CG	ncRNA gene	0.136735
GSM2099494	CHG	ncRNA gene	0.0256866
GSM2099494	CHH	ncRNA gene	0.0105173
GSM2099496	CG	ncRNA gene	0.115083
GSM2099496	CHG	ncRNA gene	0.026358
GSM2099496	CHH	ncRNA gene	0.010439
GSM2099497	CG	ncRNA gene	0.121805
GSM2099497	CHG	ncRNA gene	0.027837
GSM2099497	CHH	ncRNA gene	0.0113225
GSM2099498	CG	ncRNA gene	0.133096
GSM2099498	CHG	ncRNA gene	0.0285265
GSM2099498	CHH	ncRNA gene	0.0111558
GSM2099499	CG	ncRNA gene	0.143144
GSM2099499	CHG	ncRNA gene	0.0269708
GSM2099499	CHH	ncRNA gene	0.0108652
GSM2099500	CG	ncRNA gene	0.116736
GSM2099500	CHG	ncRNA gene	0.0265493
GSM2099500	CHH	ncRNA gene	0.00966274
GSM2099501	CG	ncRNA gene	0.121862
GSM2099501	CHG	ncRNA gene	0.0293714
GSM2099501	CHH	ncRNA gene	0.00966791
GSM2099502	CG	ncRNA gene	0.112637
GSM2099502	CHG	ncRNA gene	0.0263488
GSM2099502	CHH	ncRNA gene	0.00933295
GSM2099503	CG	ncRNA gene	0.110377
GSM2099503	CHG	ncRNA gene	0.023709
GSM2099503	CHH	ncRNA gene	0.00885615
GSM2099504	CG	ncRNA gene	0.132162
GSM2099504	CHG	ncRNA gene	0.0320049
GSM2099504	CHH	ncRNA gene	0.0127032
GSM2099505	CG	ncRNA gene	0.137523
GSM2099505	CHG	ncRNA gene	0.0343498
GSM2099505	CHH	ncRNA gene	0.0116477
GSM2099506	CG	ncRNA gene	0.127562
GSM2099506	CHG	ncRNA gene	0.0325489
GSM2099506	CHH	ncRNA gene	0.0110937
GSM2099507	CG	ncRNA gene	0.125136
GSM2099507	CHG	ncRNA gene	0.0287667
GSM2099507	CHH	ncRNA gene	0.00991286
GSM2099508	CG	ncRNA gene	0.111369
GSM2099508	CHG	ncRNA gene	0.0222978
GSM2099508	CHH	ncRNA gene	0.00809761
GSM2099509	CG	ncRNA gene	0.11791
GSM2099509	CHG	ncRNA gene	0.0288824
GSM2099509	CHH	ncRNA gene	0.011014
GSM2099510	CG	ncRNA gene	0.117551
GSM2099510	CHG	ncRNA gene	0.0273041
GSM2099510	CHH	ncRNA gene	0.00776457
GSM2099511	CG	ncRNA gene	0.128447
GSM2099511	CHG	ncRNA gene	0.0369506
GSM2099511	CHH	ncRNA gene	0.0116912
GSM2099512	CG	ncRNA gene	0.124455
GSM2099512	CHG	ncRNA gene	0.0277847
GSM2099512	CHH	ncRNA gene	0.00919643
GSM2099513	CG	ncRNA gene	0.139241
GSM2099513	CHG	ncRNA gene	0.0327519
GSM2099513	CHH	ncRNA gene	0.0127
GSM2099514	CG	ncRNA gene	0.133853
GSM2099514	CHG	ncRNA gene	0.030982
GSM2099514	CHH	ncRNA gene	0.0113785
GSM2099515	CG	ncRNA gene	0.12777
GSM2099515	CHG	ncRNA gene	0.0268299
GSM2099515	CHH	ncRNA gene	0.00856385
GSM2099516	CG	ncRNA gene	0.126472
GSM2099516	CHG	ncRNA gene	0.0272329
GSM2099516	CHH	ncRNA gene	0.00768758
GSM2099517	CG	ncRNA gene	0.127737
GSM2099517	CHG	ncRNA gene	0.0296861
GSM2099517	CHH	ncRNA gene	0.0110703
GSM2099518	CG	ncRNA gene	0.124212
GSM2099518	CHG	ncRNA gene	0.0216958
GSM2099518	CHH	ncRNA gene	0.00680706
GSM2099520	CG	ncRNA gene	0.125024
GSM2099520	CHG	ncRNA gene	0.0201127
GSM2099520	CHH	ncRNA gene	0.0105979
GSM2099522	CG	ncRNA gene	0.114483
GSM2099522	CHG	ncRNA gene	0.0259821
GSM2099522	CHH	ncRNA gene	0.00957118
GSM2099524	CG	ncRNA gene	0.123826
GSM2099524	CHG	ncRNA gene	0.0219732
GSM2099524	CHH	ncRNA gene	0.0096433
GSM2099525	CG	ncRNA gene	0.113772
GSM2099525	CHG	ncRNA gene	0.0255796
GSM2099525	CHH	ncRNA gene	0.00992932
GSM2099526	CG	ncRNA gene	0.102284
GSM2099526	CHG	ncRNA gene	0.0262336
GSM2099526	CHH	ncRNA gene	0.010787
GSM2099527	CG	ncRNA gene	0.121543
GSM2099527	CHG	ncRNA gene	0.0231437
GSM2099527	CHH	ncRNA gene	0.00939904
GSM2099528	CG	ncRNA gene	0.124612
GSM2099528	CHG	ncRNA gene	0.0267341
GSM2099528	CHH	ncRNA gene	0.0108773
GSM2099529	CG	ncRNA gene	0.148284
GSM2099529	CHG	ncRNA gene	0.0304219
GSM2099529	CHH	ncRNA gene	0.0114227
GSM2099530	CG	ncRNA gene	0.131858
GSM2099530	CHG	ncRNA gene	0.0277932
GSM2099530	CHH	ncRNA gene	0.0114574
GSM2099532	CG	ncRNA gene	0.108328
GSM2099532	CHG	ncRNA gene	0.0244742
GSM2099532	CHH	ncRNA gene	0.00887061
GSM2099533	CG	ncRNA gene	0.119895
GSM2099533	CHG	ncRNA gene	0.0270753
GSM2099533	CHH	ncRNA gene	0.0111704
GSM2099534	CG	ncRNA gene	0.11772
GSM2099534	CHG	ncRNA gene	0.0312083
GSM2099534	CHH	ncRNA gene	0.0126467
GSM2099535	CG	ncRNA gene	0.117132
GSM2099535	CHG	ncRNA gene	0.0238012
GSM2099535	CHH	ncRNA gene	0.00965979
GSM2099536	CG	ncRNA gene	0.112549
GSM2099536	CHG	ncRNA gene	0.0267932
GSM2099536	CHH	ncRNA gene	0.0112755
GSM2099537	CG	ncRNA gene	0.111215
GSM2099537	CHG	ncRNA gene	0.0212941
GSM2099537	CHH	ncRNA gene	0.00987829
GSM2099538	CG	ncRNA gene	0.112143
GSM2099538	CHG	ncRNA gene	0.0251998
GSM2099538	CHH	ncRNA gene	0.0117836
GSM2099539	CG	ncRNA gene	0.1058
GSM2099539	CHG	ncRNA gene	0.0230828
GSM2099539	CHH	ncRNA gene	0.0102045
GSM2099540	CG	ncRNA gene	0.128603
GSM2099540	CHG	ncRNA gene	0.0363911
GSM2099540	CHH	ncRNA gene	0.0191912
GSM2099541	CG	ncRNA gene	0.103827
GSM2099541	CHG	ncRNA gene	0.0233801
GSM2099541	CHH	ncRNA gene	0.010077
GSM2099542	CG	ncRNA gene	0.127903
GSM2099542	CHG	ncRNA gene	0.0224382
GSM2099542	CHH	ncRNA gene	0.00734754
GSM2099543	CG	ncRNA gene	0.133388
GSM2099543	CHG	ncRNA gene	0.0264408
GSM2099543	CHH	ncRNA gene	0.00926278
GSM2099544	CG	ncRNA gene	0.134861
GSM2099544	CHG	ncRNA gene	0.0231261
GSM2099544	CHH	ncRNA gene	0.0119521
GSM2099545	CG	ncRNA gene	0.132141
GSM2099545	CHG	ncRNA gene	0.0309379
GSM2099545	CHH	ncRNA gene	0.0124145
GSM2099546	CG	ncRNA gene	0.131072
GSM2099546	CHG	ncRNA gene	0.0242674
GSM2099546	CHH	ncRNA gene	0.0111522
GSM2099548	CG	ncRNA gene	0.131449
GSM2099548	CHG	ncRNA gene	0.029496
GSM2099548	CHH	ncRNA gene	0.0100179
GSM2099549	CG	ncRNA gene	0.146035
GSM2099549	CHG	ncRNA gene	0.0240031
GSM2099549	CHH	ncRNA gene	0.0126415
GSM2099550	CG	ncRNA gene	0.153541
GSM2099550	CHG	ncRNA gene	0.0321204
GSM2099550	CHH	ncRNA gene	0.0132089
GSM2099551	CG	ncRNA gene	0.134243
GSM2099551	CHG	ncRNA gene	0.0298244
GSM2099551	CHH	ncRNA gene	0.0102901
GSM2099552	CG	ncRNA gene	0.11946
GSM2099552	CHG	ncRNA gene	0.0256697
GSM2099552	CHH	ncRNA gene	0.00892447
GSM2099553	CG	ncRNA gene	0.109936
GSM2099553	CHG	ncRNA gene	0.0231598
GSM2099553	CHH	ncRNA gene	0.0115583
GSM2099554	CG	ncRNA gene	0.141278
GSM2099554	CHG	ncRNA gene	0.0327387
GSM2099554	CHH	ncRNA gene	0.0131078
GSM2099555	CG	ncRNA gene	0.150132
GSM2099555	CHG	ncRNA gene	0.0302678
GSM2099555	CHH	ncRNA gene	0.0144727
GSM2099556	CG	ncRNA gene	0.107814
GSM2099556	CHG	ncRNA gene	0.0238842
GSM2099556	CHH	ncRNA gene	0.00844611
GSM2099557	CG	ncRNA gene	0.135781
GSM2099557	CHG	ncRNA gene	0.0324155
GSM2099557	CHH	ncRNA gene	0.0111693
GSM2099558	CG	ncRNA gene	0.129059
GSM2099558	CHG	ncRNA gene	0.0323814
GSM2099558	CHH	ncRNA gene	0.0114726
GSM2099559	CG	ncRNA gene	0.125797
GSM2099559	CHG	ncRNA gene	0.0283892
GSM2099559	CHH	ncRNA gene	0.0106736
GSM2099560	CG	ncRNA gene	0.138571
GSM2099560	CHG	ncRNA gene	0.0250167
GSM2099560	CHH	ncRNA gene	0.0100174
GSM2099561	CG	ncRNA gene	0.128547
GSM2099561	CHG	ncRNA gene	0.0283936
GSM2099561	CHH	ncRNA gene	0.0125188
GSM2099562	CG	ncRNA gene	0.135021
GSM2099562	CHG	ncRNA gene	0.0257967
GSM2099562	CHH	ncRNA gene	0.0105492
GSM2099563	CG	ncRNA gene	0.117349
GSM2099563	CHG	ncRNA gene	0.0261721
GSM2099563	CHH	ncRNA gene	0.0107653
GSM2099564	CG	ncRNA gene	0.108057
GSM2099564	CHG	ncRNA gene	0.0221417
GSM2099564	CHH	ncRNA gene	0.00968239
GSM2099565	CG	ncRNA gene	0.12783
GSM2099565	CHG	ncRNA gene	0.0224932
GSM2099565	CHH	ncRNA gene	0.00973939
GSM2099566	CG	ncRNA gene	0.108306
GSM2099566	CHG	ncRNA gene	0.0301588
GSM2099566	CHH	ncRNA gene	0.0119695
GSM2099567	CG	ncRNA gene	0.135505
GSM2099567	CHG	ncRNA gene	0.0335152
GSM2099567	CHH	ncRNA gene	0.0130015
GSM2099568	CG	ncRNA gene	0.129757
GSM2099568	CHG	ncRNA gene	0.0291082
GSM2099568	CHH	ncRNA gene	0.011099
GSM2099569	CG	ncRNA gene	0.143478
GSM2099569	CHG	ncRNA gene	0.0337114
GSM2099569	CHH	ncRNA gene	0.0118428
GSM2099570	CG	ncRNA gene	0.149108
GSM2099570	CHG	ncRNA gene	0.0297009
GSM2099570	CHH	ncRNA gene	0.0104216
GSM2099571	CG	ncRNA gene	0.125867
GSM2099571	CHG	ncRNA gene	0.0324413
GSM2099571	CHH	ncRNA gene	0.0120787
GSM2099573	CG	ncRNA gene	0.142509
GSM2099573	CHG	ncRNA gene	0.026696
GSM2099573	CHH	ncRNA gene	0.0117534
GSM2099574	CG	ncRNA gene	0.130418
GSM2099574	CHG	ncRNA gene	0.0270133
GSM2099574	CHH	ncRNA gene	0.0101887
GSM2099575	CG	ncRNA gene	0.148367
GSM2099575	CHG	ncRNA gene	0.0315155
GSM2099575	CHH	ncRNA gene	0.0106795
GSM2099576	CG	ncRNA gene	0.151702
GSM2099576	CHG	ncRNA gene	0.0341511
GSM2099576	CHH	ncRNA gene	0.0107994
GSM2099577	CG	ncRNA gene	0.134257
GSM2099577	CHG	ncRNA gene	0.0256523
GSM2099577	CHH	ncRNA gene	0.00987562
GSM2099578	CG	ncRNA gene	0.120341
GSM2099578	CHG	ncRNA gene	0.0301095
GSM2099578	CHH	ncRNA gene	0.0107631
GSM2099579	CG	ncRNA gene	0.128011
GSM2099579	CHG	ncRNA gene	0.02821
GSM2099579	CHH	ncRNA gene	0.00940582
GSM2099580	CG	ncRNA gene	0.131222
GSM2099580	CHG	ncRNA gene	0.029539
GSM2099580	CHH	ncRNA gene	0.011448
GSM2099582	CG	ncRNA gene	0.130828
GSM2099582	CHG	ncRNA gene	0.0300602
GSM2099582	CHH	ncRNA gene	0.0114337
GSM2099583	CG	ncRNA gene	0.127158
GSM2099583	CHG	ncRNA gene	0.0288529
GSM2099583	CHH	ncRNA gene	0.0120617
GSM2099584	CG	ncRNA gene	0.127236
GSM2099584	CHG	ncRNA gene	0.0323383
GSM2099584	CHH	ncRNA gene	0.0111543
GSM2099585	CG	ncRNA gene	0.122196
GSM2099585	CHG	ncRNA gene	0.0263013
GSM2099585	CHH	ncRNA gene	0.0107249
GSM2099586	CG	ncRNA gene	0.138781
GSM2099586	CHG	ncRNA gene	0.0266002
GSM2099586	CHH	ncRNA gene	0.0102575
GSM2099587	CG	ncRNA gene	0.107356
GSM2099587	CHG	ncRNA gene	0.0240308
GSM2099587	CHH	ncRNA gene	0.0103532
GSM2099588	CG	ncRNA gene	0.142042
GSM2099588	CHG	ncRNA gene	0.0322139
GSM2099588	CHH	ncRNA gene	0.0123758
GSM2099589	CG	ncRNA gene	0.145334
GSM2099589	CHG	ncRNA gene	0.0273843
GSM2099589	CHH	ncRNA gene	0.0112152
GSM2099590	CG	ncRNA gene	0.128081
GSM2099590	CHG	ncRNA gene	0.0242716
GSM2099590	CHH	ncRNA gene	0.0112083
GSM2099591	CG	ncRNA gene	0.163857
GSM2099591	CHG	ncRNA gene	0.0317845
GSM2099591	CHH	ncRNA gene	0.0121719
GSM2099592	CG	ncRNA gene	0.156472
GSM2099592	CHG	ncRNA gene	0.0304835
GSM2099592	CHH	ncRNA gene	0.013537
GSM2099593	CG	ncRNA gene	0.124414
GSM2099593	CHG	ncRNA gene	0.0226981
GSM2099593	CHH	ncRNA gene	0.0128229
GSM2099594	CG	ncRNA gene	0.148055
GSM2099594	CHG	ncRNA gene	0.031454
GSM2099594	CHH	ncRNA gene	0.0131267
GSM2099595	CG	ncRNA gene	0.140232
GSM2099595	CHG	ncRNA gene	0.0309876
GSM2099595	CHH	ncRNA gene	0.0140754
GSM2099596	CG	ncRNA gene	0.139
GSM2099596	CHG	ncRNA gene	0.0286673
GSM2099596	CHH	ncRNA gene	0.0131112
GSM2099597	CG	ncRNA gene	0.161004
GSM2099597	CHG	ncRNA gene	0.0350534
GSM2099597	CHH	ncRNA gene	0.0153618
GSM2099598	CG	ncRNA gene	0.138668
GSM2099598	CHG	ncRNA gene	0.0311078
GSM2099598	CHH	ncRNA gene	0.0111376
GSM2099599	CG	ncRNA gene	0.153385
GSM2099599	CHG	ncRNA gene	0.0281827
GSM2099599	CHH	ncRNA gene	0.0133001
GSM2099600	CG	ncRNA gene	0.140409
GSM2099600	CHG	ncRNA gene	0.0292376
GSM2099600	CHH	ncRNA gene	0.0117536
GSM2099601	CG	ncRNA gene	0.138293
GSM2099601	CHG	ncRNA gene	0.0263509
GSM2099601	CHH	ncRNA gene	0.0119315
GSM2099602	CG	ncRNA gene	0.12591
GSM2099602	CHG	ncRNA gene	0.0289499
GSM2099602	CHH	ncRNA gene	0.0133418
GSM2099603	CG	ncRNA gene	0.141784
GSM2099603	CHG	ncRNA gene	0.0321915
GSM2099603	CHH	ncRNA gene	0.0127035
GSM2099604	CG	ncRNA gene	0.155076
GSM2099604	CHG	ncRNA gene	0.033071
GSM2099604	CHH	ncRNA gene	0.0130308
GSM2099605	CG	ncRNA gene	0.133407
GSM2099605	CHG	ncRNA gene	0.0339934
GSM2099605	CHH	ncRNA gene	0.0145062
GSM2099606	CG	ncRNA gene	0.162836
GSM2099606	CHG	ncRNA gene	0.0282965
GSM2099606	CHH	ncRNA gene	0.0123755
GSM2099607	CG	ncRNA gene	0.139205
GSM2099607	CHG	ncRNA gene	0.0266295
GSM2099607	CHH	ncRNA gene	0.0125249
GSM2099608	CG	ncRNA gene	0.148839
GSM2099608	CHG	ncRNA gene	0.0306794
GSM2099608	CHH	ncRNA gene	0.0120102
GSM2099609	CG	ncRNA gene	0.118626
GSM2099609	CHG	ncRNA gene	0.0215993
GSM2099609	CHH	ncRNA gene	0.0103211
GSM2099610	CG	ncRNA gene	0.134985
GSM2099610	CHG	ncRNA gene	0.02551
GSM2099610	CHH	ncRNA gene	0.0101207
GSM2099611	CG	ncRNA gene	0.149901
GSM2099611	CHG	ncRNA gene	0.0335626
GSM2099611	CHH	ncRNA gene	0.0149349
GSM2099612	CG	ncRNA gene	0.134092
GSM2099612	CHG	ncRNA gene	0.0316016
GSM2099612	CHH	ncRNA gene	0.0131852
GSM2099613	CG	ncRNA gene	0.14519
GSM2099613	CHG	ncRNA gene	0.0307912
GSM2099613	CHH	ncRNA gene	0.0114619
GSM2099614	CG	ncRNA gene	0.13556
GSM2099614	CHG	ncRNA gene	0.0266913
GSM2099614	CHH	ncRNA gene	0.0111621
GSM2099615	CG	ncRNA gene	0.139483
GSM2099615	CHG	ncRNA gene	0.024469
GSM2099615	CHH	ncRNA gene	0.0112946
GSM2099616	CG	ncRNA gene	0.147116
GSM2099616	CHG	ncRNA gene	0.0313009
GSM2099616	CHH	ncRNA gene	0.0114032
GSM2099617	CG	ncRNA gene	0.133563
GSM2099617	CHG	ncRNA gene	0.0231952
GSM2099617	CHH	ncRNA gene	0.0101304
GSM2099618	CG	ncRNA gene	0.154164
GSM2099618	CHG	ncRNA gene	0.0324019
GSM2099618	CHH	ncRNA gene	0.0134233
GSM2099619	CG	ncRNA gene	0.127301
GSM2099619	CHG	ncRNA gene	0.0278982
GSM2099619	CHH	ncRNA gene	0.0107462
GSM2099620	CG	ncRNA gene	0.143971
GSM2099620	CHG	ncRNA gene	0.0298477
GSM2099620	CHH	ncRNA gene	0.012687
GSM2099621	CG	ncRNA gene	0.139382
GSM2099621	CHG	ncRNA gene	0.0281799
GSM2099621	CHH	ncRNA gene	0.0103285
GSM2099622	CG	ncRNA gene	0.143937
GSM2099622	CHG	ncRNA gene	0.0238853
GSM2099622	CHH	ncRNA gene	0.01199
GSM2099623	CG	ncRNA gene	0.147393
GSM2099623	CHG	ncRNA gene	0.0324549
GSM2099623	CHH	ncRNA gene	0.0110863
GSM2099624	CG	ncRNA gene	0.142423
GSM2099624	CHG	ncRNA gene	0.0317263
GSM2099624	CHH	ncRNA gene	0.0148484
GSM2099625	CG	ncRNA gene	0.141345
GSM2099625	CHG	ncRNA gene	0.0320079
GSM2099625	CHH	ncRNA gene	0.0127852
GSM2099626	CG	ncRNA gene	0.144781
GSM2099626	CHG	ncRNA gene	0.0317875
GSM2099626	CHH	ncRNA gene	0.0120326
GSM2099627	CG	ncRNA gene	0.140756
GSM2099627	CHG	ncRNA gene	0.0279814
GSM2099627	CHH	ncRNA gene	0.00830207
GSM2099628	CG	ncRNA gene	0.125258
GSM2099628	CHG	ncRNA gene	0.0267105
GSM2099628	CHH	ncRNA gene	0.0111097
GSM2099629	CG	ncRNA gene	0.14033
GSM2099629	CHG	ncRNA gene	0.0315134
GSM2099629	CHH	ncRNA gene	0.0126297
GSM2099630	CG	ncRNA gene	0.135093
GSM2099630	CHG	ncRNA gene	0.0262789
GSM2099630	CHH	ncRNA gene	0.0100873
GSM2099631	CG	ncRNA gene	0.136564
GSM2099631	CHG	ncRNA gene	0.0234308
GSM2099631	CHH	ncRNA gene	0.0100367
GSM2099632	CG	ncRNA gene	0.160573
GSM2099632	CHG	ncRNA gene	0.0345405
GSM2099632	CHH	ncRNA gene	0.0161675
GSM2099633	CG	ncRNA gene	0.1263
GSM2099633	CHG	ncRNA gene	0.0240318
GSM2099633	CHH	ncRNA gene	0.0103684
GSM2099634	CG	ncRNA gene	0.157303
GSM2099634	CHG	ncRNA gene	0.0265756
GSM2099634	CHH	ncRNA gene	0.0138834
GSM2099635	CG	ncRNA gene	0.157352
GSM2099635	CHG	ncRNA gene	0.0296136
GSM2099635	CHH	ncRNA gene	0.0124111
GSM2099636	CG	ncRNA gene	0.121851
GSM2099636	CHG	ncRNA gene	0.0247901
GSM2099636	CHH	ncRNA gene	0.00830746
GSM2099637	CG	ncRNA gene	0.126307
GSM2099637	CHG	ncRNA gene	0.0269792
GSM2099637	CHH	ncRNA gene	0.0109991
GSM2099638	CG	ncRNA gene	0.114761
GSM2099638	CHG	ncRNA gene	0.029687
GSM2099638	CHH	ncRNA gene	0.0144432
GSM2099639	CG	ncRNA gene	0.110383
GSM2099639	CHG	ncRNA gene	0.0263618
GSM2099639	CHH	ncRNA gene	0.0136354
GSM2099640	CG	ncRNA gene	0.111788
GSM2099640	CHG	ncRNA gene	0.0216336
GSM2099640	CHH	ncRNA gene	0.0107313
GSM2099641	CG	ncRNA gene	0.149008
GSM2099641	CHG	ncRNA gene	0.0297677
GSM2099641	CHH	ncRNA gene	0.0129157
GSM2099642	CG	ncRNA gene	0.126659
GSM2099642	CHG	ncRNA gene	0.0237743
GSM2099642	CHH	ncRNA gene	0.010952
GSM2099643	CG	ncRNA gene	0.140865
GSM2099643	CHG	ncRNA gene	0.0262103
GSM2099643	CHH	ncRNA gene	0.0117622
GSM2099644	CG	ncRNA gene	0.109789
GSM2099644	CHG	ncRNA gene	0.0212678
GSM2099644	CHH	ncRNA gene	0.00886732
GSM2099645	CG	ncRNA gene	0.134352
GSM2099645	CHG	ncRNA gene	0.0282047
GSM2099645	CHH	ncRNA gene	0.00988018
GSM2099647	CG	ncRNA gene	0.131888
GSM2099647	CHG	ncRNA gene	0.0294552
GSM2099647	CHH	ncRNA gene	0.0145406
GSM2099648	CG	ncRNA gene	0.10317
GSM2099648	CHG	ncRNA gene	0.0258958
GSM2099648	CHH	ncRNA gene	0.0134266
GSM2099649	CG	ncRNA gene	0.121815
GSM2099649	CHG	ncRNA gene	0.0235516
GSM2099649	CHH	ncRNA gene	0.0104697
GSM2099650	CG	ncRNA gene	0.134289
GSM2099650	CHG	ncRNA gene	0.0262417
GSM2099650	CHH	ncRNA gene	0.0117327
GSM2099651	CG	ncRNA gene	0.128454
GSM2099651	CHG	ncRNA gene	0.025405
GSM2099651	CHH	ncRNA gene	0.0120266
GSM2099652	CG	ncRNA gene	0.122171
GSM2099652	CHG	ncRNA gene	0.0237064
GSM2099652	CHH	ncRNA gene	0.0103268
GSM2099653	CG	ncRNA gene	0.120835
GSM2099653	CHG	ncRNA gene	0.0283274
GSM2099653	CHH	ncRNA gene	0.0117975
GSM2099654	CG	ncRNA gene	0.133961
GSM2099654	CHG	ncRNA gene	0.0289065
GSM2099654	CHH	ncRNA gene	0.0130642
GSM2099655	CG	ncRNA gene	0.122373
GSM2099655	CHG	ncRNA gene	0.0249458
GSM2099655	CHH	ncRNA gene	0.0120352
GSM2099656	CG	ncRNA gene	0.122472
GSM2099656	CHG	ncRNA gene	0.0242072
GSM2099656	CHH	ncRNA gene	0.0111036
GSM2099657	CG	ncRNA gene	0.129935
GSM2099657	CHG	ncRNA gene	0.0323235
GSM2099657	CHH	ncRNA gene	0.0127492
GSM2099658	CG	ncRNA gene	0.135241
GSM2099658	CHG	ncRNA gene	0.0308316
GSM2099658	CHH	ncRNA gene	0.0122897
GSM2099659	CG	ncRNA gene	0.124629
GSM2099659	CHG	ncRNA gene	0.0272133
GSM2099659	CHH	ncRNA gene	0.0109538
GSM2099660	CG	ncRNA gene	0.13137
GSM2099660	CHG	ncRNA gene	0.0289009
GSM2099660	CHH	ncRNA gene	0.0138088
GSM2099661	CG	ncRNA gene	0.130212
GSM2099661	CHG	ncRNA gene	0.0254656
GSM2099661	CHH	ncRNA gene	0.0106842
GSM2099662	CG	ncRNA gene	0.124781
GSM2099662	CHG	ncRNA gene	0.0253634
GSM2099662	CHH	ncRNA gene	0.011858
GSM2099663	CG	ncRNA gene	0.142195
GSM2099663	CHG	ncRNA gene	0.0284087
GSM2099663	CHH	ncRNA gene	0.0120897
GSM2099664	CG	ncRNA gene	0.128489
GSM2099664	CHG	ncRNA gene	0.0290444
GSM2099664	CHH	ncRNA gene	0.0136721
GSM2099665	CG	ncRNA gene	0.117848
GSM2099665	CHG	ncRNA gene	0.0223117
GSM2099665	CHH	ncRNA gene	0.00843469
GSM2099666	CG	ncRNA gene	0.119953
GSM2099666	CHG	ncRNA gene	0.0250162
GSM2099666	CHH	ncRNA gene	0.0111343
GSM2099667	CG	ncRNA gene	0.124708
GSM2099667	CHG	ncRNA gene	0.0251901
GSM2099667	CHH	ncRNA gene	0.0108419
GSM2099668	CG	ncRNA gene	0.120185
GSM2099668	CHG	ncRNA gene	0.0266491
GSM2099668	CHH	ncRNA gene	0.0114304
GSM2099669	CG	ncRNA gene	0.122575
GSM2099669	CHG	ncRNA gene	0.0254643
GSM2099669	CHH	ncRNA gene	0.0126302
GSM2099670	CG	ncRNA gene	0.116784
GSM2099670	CHG	ncRNA gene	0.0262152
GSM2099670	CHH	ncRNA gene	0.011302
GSM2099671	CG	ncRNA gene	0.115847
GSM2099671	CHG	ncRNA gene	0.0209902
GSM2099671	CHH	ncRNA gene	0.0110399
GSM2099672	CG	ncRNA gene	0.125508
GSM2099672	CHG	ncRNA gene	0.0279303
GSM2099672	CHH	ncRNA gene	0.0109636
GSM2099673	CG	ncRNA gene	0.137594
GSM2099673	CHG	ncRNA gene	0.0305543
GSM2099673	CHH	ncRNA gene	0.0105731
GSM2099674	CG	ncRNA gene	0.121253
GSM2099674	CHG	ncRNA gene	0.0265757
GSM2099674	CHH	ncRNA gene	0.0117645
GSM2099675	CG	ncRNA gene	0.113542
GSM2099675	CHG	ncRNA gene	0.0263785
GSM2099675	CHH	ncRNA gene	0.0113823
GSM2099676	CG	ncRNA gene	0.116208
GSM2099676	CHG	ncRNA gene	0.0255474
GSM2099676	CHH	ncRNA gene	0.0134536
GSM2099677	CG	ncRNA gene	0.133955
GSM2099677	CHG	ncRNA gene	0.0293128
GSM2099677	CHH	ncRNA gene	0.0122557
GSM2099678	CG	ncRNA gene	0.149104
GSM2099678	CHG	ncRNA gene	0.0339392
GSM2099678	CHH	ncRNA gene	0.0143412
GSM2099679	CG	ncRNA gene	0.1286
GSM2099679	CHG	ncRNA gene	0.0350893
GSM2099679	CHH	ncRNA gene	0.0156882
GSM2099680	CG	ncRNA gene	0.130285
GSM2099680	CHG	ncRNA gene	0.0311969
GSM2099680	CHH	ncRNA gene	0.0125916
GSM2099681	CG	ncRNA gene	0.121063
GSM2099681	CHG	ncRNA gene	0.0287992
GSM2099681	CHH	ncRNA gene	0.0132743
GSM2099682	CG	ncRNA gene	0.133882
GSM2099682	CHG	ncRNA gene	0.0295873
GSM2099682	CHH	ncRNA gene	0.0142937
GSM2099683	CG	ncRNA gene	0.123628
GSM2099683	CHG	ncRNA gene	0.0257108
GSM2099683	CHH	ncRNA gene	0.0111619
GSM2099684	CG	ncRNA gene	0.133596
GSM2099684	CHG	ncRNA gene	0.0287204
GSM2099684	CHH	ncRNA gene	0.0119975
GSM2099685	CG	ncRNA gene	0.120259
GSM2099685	CHG	ncRNA gene	0.0308992
GSM2099685	CHH	ncRNA gene	0.0120467
GSM2099687	CG	ncRNA gene	0.126791
GSM2099687	CHG	ncRNA gene	0.0287381
GSM2099687	CHH	ncRNA gene	0.0134875
GSM2099688	CG	ncRNA gene	0.130013
GSM2099688	CHG	ncRNA gene	0.0271885
GSM2099688	CHH	ncRNA gene	0.0120104
GSM2099689	CG	ncRNA gene	0.117909
GSM2099689	CHG	ncRNA gene	0.0262637
GSM2099689	CHH	ncRNA gene	0.0135604
GSM2099690	CG	ncRNA gene	0.140963
GSM2099690	CHG	ncRNA gene	0.031809
GSM2099690	CHH	ncRNA gene	0.0142028
GSM2099691	CG	ncRNA gene	0.146255
GSM2099691	CHG	ncRNA gene	0.031631
GSM2099691	CHH	ncRNA gene	0.0134419
GSM2099692	CG	ncRNA gene	0.129933
GSM2099692	CHG	ncRNA gene	0.0256539
GSM2099692	CHH	ncRNA gene	0.0118852
GSM2099693	CG	ncRNA gene	0.111375
GSM2099693	CHG	ncRNA gene	0.0234094
GSM2099693	CHH	ncRNA gene	0.0132741
GSM2099694	CG	ncRNA gene	0.138509
GSM2099694	CHG	ncRNA gene	0.0302219
GSM2099694	CHH	ncRNA gene	0.0110088
GSM2099695	CG	ncRNA gene	0.11549
GSM2099695	CHG	ncRNA gene	0.0289481
GSM2099695	CHH	ncRNA gene	0.0125626
GSM2099696	CG	ncRNA gene	0.122489
GSM2099696	CHG	ncRNA gene	0.0280391
GSM2099696	CHH	ncRNA gene	0.011989
GSM2099697	CG	ncRNA gene	0.127152
GSM2099697	CHG	ncRNA gene	0.0258726
GSM2099697	CHH	ncRNA gene	0.0110757
GSM2099698	CG	ncRNA gene	0.130135
GSM2099698	CHG	ncRNA gene	0.0264803
GSM2099698	CHH	ncRNA gene	0.0119958
GSM2099699	CG	ncRNA gene	0.134917
GSM2099699	CHG	ncRNA gene	0.0254819
GSM2099699	CHH	ncRNA gene	0.0125204
GSM2099700	CG	ncRNA gene	0.130615
GSM2099700	CHG	ncRNA gene	0.0314447
GSM2099700	CHH	ncRNA gene	0.0120252
GSM2099701	CG	ncRNA gene	0.130826
GSM2099701	CHG	ncRNA gene	0.0243707
GSM2099701	CHH	ncRNA gene	0.0109916
GSM2099702	CG	ncRNA gene	0.117539
GSM2099702	CHG	ncRNA gene	0.0296494
GSM2099702	CHH	ncRNA gene	0.0116492
GSM2099703	CG	ncRNA gene	0.140772
GSM2099703	CHG	ncRNA gene	0.0241121
GSM2099703	CHH	ncRNA gene	0.0108021
GSM2099705	CG	ncRNA gene	0.119572
GSM2099705	CHG	ncRNA gene	0.0293517
GSM2099705	CHH	ncRNA gene	0.0120841
GSM2099706	CG	ncRNA gene	0.127325
GSM2099706	CHG	ncRNA gene	0.0281165
GSM2099706	CHH	ncRNA gene	0.012616
GSM2099707	CG	ncRNA gene	0.138006
GSM2099707	CHG	ncRNA gene	0.0262576
GSM2099707	CHH	ncRNA gene	0.0140462
GSM2099708	CG	ncRNA gene	0.121487
GSM2099708	CHG	ncRNA gene	0.0256369
GSM2099708	CHH	ncRNA gene	0.0123331
GSM2099709	CG	ncRNA gene	0.128876
GSM2099709	CHG	ncRNA gene	0.0318672
GSM2099709	CHH	ncRNA gene	0.0133741
GSM2099710	CG	ncRNA gene	0.129565
GSM2099710	CHG	ncRNA gene	0.0307678
GSM2099710	CHH	ncRNA gene	0.0127268
GSM2099711	CG	ncRNA gene	0.111166
GSM2099711	CHG	ncRNA gene	0.0277282
GSM2099711	CHH	ncRNA gene	0.0092524
GSM2099712	CG	ncRNA gene	0.123875
GSM2099712	CHG	ncRNA gene	0.0257463
GSM2099712	CHH	ncRNA gene	0.0114172
GSM2099713	CG	ncRNA gene	0.132498
GSM2099713	CHG	ncRNA gene	0.0272274
GSM2099713	CHH	ncRNA gene	0.0123685
GSM2099714	CG	ncRNA gene	0.129431
GSM2099714	CHG	ncRNA gene	0.0327515
GSM2099714	CHH	ncRNA gene	0.0120917
GSM2099715	CG	ncRNA gene	0.135293
GSM2099715	CHG	ncRNA gene	0.0304137
GSM2099715	CHH	ncRNA gene	0.0114599
GSM2099716	CG	ncRNA gene	0.119375
GSM2099716	CHG	ncRNA gene	0.0273228
GSM2099716	CHH	ncRNA gene	0.010693
GSM2099717	CG	ncRNA gene	0.156375
GSM2099717	CHG	ncRNA gene	0.0397945
GSM2099717	CHH	ncRNA gene	0.0176392
GSM2099718	CG	ncRNA gene	0.133401
GSM2099718	CHG	ncRNA gene	0.0280863
GSM2099718	CHH	ncRNA gene	0.0112619
GSM2099720	CG	ncRNA gene	0.145135
GSM2099720	CHG	ncRNA gene	0.0305173
GSM2099720	CHH	ncRNA gene	0.0111018
GSM2099721	CG	ncRNA gene	0.129177
GSM2099721	CHG	ncRNA gene	0.0259623
GSM2099721	CHH	ncRNA gene	0.0125769
GSM2099723	CG	ncRNA gene	0.153379
GSM2099723	CHG	ncRNA gene	0.0377447
GSM2099723	CHH	ncRNA gene	0.0165659
GSM2099725	CG	ncRNA gene	0.144115
[truncated: 2,867 more rows]

## Sheet: Figure 1b
Gene_ID	Group		Group	Chr1	Chr2	Chr3	Chr4	Chr5	Total
AT1G03987	lncRNA		lncRNA	640	421	497	367	519	2444
AT1G03993	antisense lncRNA		antisense lncRNA	340	174	202	146	175	1037
AT1G01046	miRNA		pre-tRNA	238	95	92	77	123	625
AT1G03997	antisense lncRNA		miRNA	89	55	50	55	76	325
AT1G04003	lncRNA		snoRNA	89	46	47	44	61	287
AT1G04007	antisense lncRNA		Others	65	45	43	31	37	221
AT1G04013	antisense lncRNA		snRNA	22	4	19	10	27	82
AT1G01183	miRNA		antisense RNA	17	15	23	11	12	78
AT1G04017	lncRNA
AT1G04023	lncRNA
AT1G01270	pre-tRNA
AT1G01448	antisense lncRNA
AT1G04027	miRNA
AT1G04033	lncRNA
AT1G04037	lncRNA
AT1G04043	antisense lncRNA
AT1G04047	antisense lncRNA
AT1G04053	antisense lncRNA
AT1G04057	antisense RNA
AT1G04063	lncRNA
AT1G04067	antisense lncRNA
AT1G04073	antisense lncRNA
AT1G01870	pre-tRNA
AT1G01890	pre-tRNA
AT1G04077	antisense lncRNA
AT1G04083	antisense lncRNA
AT1G04087	lncRNA
AT1G04093	lncRNA
AT1G04097	antisense lncRNA
AT1G04103	antisense lncRNA
AT1G04117	antisense lncRNA
AT1G04123	antisense lncRNA
AT1G02480	pre-tRNA
AT1G04127	lncRNA
AT1G02600	pre-tRNA
AT1G04133	lncRNA
AT1G04137	lncRNA
AT1G04143	lncRNA
AT1G02760	pre-tRNA
AT1G04147	antisense lncRNA
AT1G04153	antisense lncRNA
AT1G02952	antisense lncRNA
AT1G04157	antisense lncRNA
AT1G04163	antisense lncRNA
AT1G04167	lncRNA
AT1G04173	lncRNA
AT1G04177	lncRNA
AT1G04183	antisense lncRNA
AT1G04187	snoRNA
AT1G04193	snoRNA
AT1G03502	snoRNA
AT1G03506	snoRNA
AT1G04197	snoRNA
AT1G03515	pre-tRNA
AT1G03545	antisense lncRNA
AT1G03570	pre-tRNA
AT1G03640	pre-tRNA
AT1G04203	lncRNA
AT1G04207	lncRNA
AT1G04213	snoRNA
AT1G03743	snoRNA
AT1G03746	snoRNA
AT1G04217	snoRNA
AT1G03935	snoRNA
AT1G04223	snoRNA
AT1G04227	snoRNA
AT1G04233	antisense lncRNA
AT1G04237	antisense lncRNA
AT1G04243	lncRNA
AT1G04247	antisense lncRNA
AT1G04253	lncRNA
AT1G04295	antisense lncRNA
AT1G04320	pre-tRNA
AT1G04257	lncRNA
AT1G04425	Others
AT1G04263	snRNA
AT1G04267	snoRNA
AT1G04273	snoRNA
AT1G04277	snoRNA
AT1G04283	lncRNA
AT1G04720	pre-tRNA
AT1G04287	lncRNA
AT1G04293	lncRNA
AT1G04297	antisense lncRNA
AT1G04303	antisense lncRNA
AT1G04307	lncRNA
AT1G04313	lncRNA
AT1G04323	lncRNA
AT1G04327	lncRNA
AT1G04333	lncRNA
AT1G04337	lncRNA
AT1G04343	antisense lncRNA
AT1G04347	antisense lncRNA
AT1G04353	antisense lncRNA
AT1G04357	lncRNA
AT1G04363	lncRNA
AT1G04367	lncRNA
AT1G04373	lncRNA
AT1G04377	lncRNA
AT1G04383	lncRNA
AT1G04387	lncRNA
AT1G05390	pre-tRNA
AT1G05562	antisense lncRNA
AT1G04393	miRNA
AT1G04397	lncRNA
AT1G04403	lncRNA
AT1G04407	lncRNA
AT1G04413	antisense lncRNA
AT1G04417	antisense lncRNA
AT1G04423	miRNA
AT1G04427	lncRNA
AT1G04433	antisense lncRNA
AT1G04437	antisense lncRNA
AT1G05980	pre-tRNA
AT1G06002	antisense lncRNA
AT1G04443	lncRNA
AT1G04447	lncRNA
AT1G06265	antisense lncRNA
AT1G04453	lncRNA
AT1G04463	antisense lncRNA
AT1G04467	antisense lncRNA
AT1G06480	pre-tRNA
AT1G04473	antisense lncRNA
AT1G04477	antisense lncRNA
AT1G04483	antisense lncRNA
AT1G06610	pre-tRNA
AT1G04487	antisense lncRNA
AT1G04493	lncRNA
AT1G04497	lncRNA
AT1G04503	antisense lncRNA
AT1G04507	antisense lncRNA
AT1G04513	antisense lncRNA
AT1G04517	snoRNA
AT1G06860	pre-tRNA
AT1G04523	lncRNA
AT1G04527	snoRNA
AT1G06880	pre-tRNA
AT1G04533	antisense lncRNA
AT1G04537	antisense lncRNA
AT1G04547	snoRNA
AT1G07051	miRNA
AT1G04557	lncRNA
AT1G07100	pre-tRNA
AT1G07119	antisense lncRNA
AT1G04563	lncRNA
AT1G07128	antisense lncRNA
AT1G04567	antisense lncRNA
AT1G04573	lncRNA
AT1G04577	antisense lncRNA
AT1G04583	antisense lncRNA
AT1G04587	antisense lncRNA
AT1G04593	lncRNA
AT1G04597	lncRNA
AT1G07580	pre-tRNA
AT1G04603	lncRNA
AT1G04607	lncRNA
AT1G07702	snoRNA
AT1G04623	lncRNA
AT1G07728	antisense lncRNA
AT1G07760	pre-tRNA
AT1G08115	snRNA
AT1G04643	antisense lncRNA
AT1G08240	pre-tRNA
AT1G04647	antisense lncRNA
AT1G04653	lncRNA
AT1G08592	antisense lncRNA
AT1G04657	lncRNA
AT1G04667	lncRNA
AT1G08870	pre-tRNA
AT1G04673	lncRNA
AT1G04677	lncRNA
AT1G04683	lncRNA
AT1G08950	pre-tRNA
AT1G09110	pre-tRNA
AT1G04687	lncRNA
AT1G04693	lncRNA
AT1G04697	antisense lncRNA
AT1G09421	antisense lncRNA
AT1G04703	lncRNA
AT1G04707	antisense lncRNA
AT1G04713	lncRNA
AT1G04717	lncRNA
AT1G04723	antisense lncRNA
AT1G04733	snRNA
AT1G04737	antisense lncRNA
AT1G04743	antisense lncRNA
AT1G04747	lncRNA
AT1G04753	lncRNA
AT1G04763	lncRNA
AT1G04767	antisense lncRNA
AT1G04773	antisense lncRNA
AT1G04783	lncRNA
AT1G04787	lncRNA
AT1G04793	lncRNA
AT1G10440	pre-tRNA
AT1G04797	antisense lncRNA
AT1G04803	antisense lncRNA
AT1G04807	lncRNA
AT1G04813	lncRNA
AT1G10682	Others
AT1G04817	antisense lncRNA
AT1G04823	antisense lncRNA
AT1G04827	antisense lncRNA
AT1G11010	pre-tRNA
AT1G11030	pre-tRNA
AT1G04833	antisense lncRNA
AT1G04837	antisense lncRNA
AT1G11175	Others
AT1G11185	Others
AT1G04847	lncRNA
AT1G04853	antisense lncRNA
AT1G11550	pre-tRNA
AT1G04857	lncRNA
AT1G11592	Others
AT1G11640	pre-tRNA
AT1G04863	lncRNA
AT1G04867	Others
AT1G04873	lncRNA
AT1G04877	lncRNA
AT1G11735	miRNA
AT1G04883	antisense lncRNA
AT1G04887	antisense lncRNA
AT1G04893	antisense lncRNA
AT1G04897	snRNA
AT1G04907	snRNA
AT1G04913	antisense lncRNA
AT1G04917	antisense lncRNA
AT1G12013	snoRNA
AT1G12015	snoRNA
AT1G04923	lncRNA
AT1G04927	antisense lncRNA
AT1G04933	antisense lncRNA
AT1G04937	lncRNA
AT1G12294	miRNA
AT1G04943	lncRNA
AT1G04947	lncRNA
AT1G04953	antisense lncRNA
AT1G04957	lncRNA
AT1G12510	pre-tRNA
AT1G12590	pre-tRNA
AT1G04963	lncRNA
AT1G04967	lncRNA
AT1G04973	antisense lncRNA
AT1G04977	antisense lncRNA
AT1G04983	lncRNA
AT1G13010	pre-tRNA
AT1G04987	lncRNA
AT1G13240	pre-tRNA
AT1G04993	miRNA
AT1G04997	lncRNA
AT1G05003	lncRNA
AT1G05007	lncRNA
AT1G05013	lncRNA
AT1G13448	antisense lncRNA
AT1G05017	antisense lncRNA
AT1G05023	antisense lncRNA
AT1G05027	lncRNA
AT1G13720	pre-tRNA
AT1G05033	antisense lncRNA
AT1G13840	pre-tRNA
AT1G13850	pre-tRNA
AT1G05037	lncRNA
AT1G05043	antisense lncRNA
AT1G05047	antisense lncRNA
AT1G14071	miRNA
AT1G05053	lncRNA
AT1G05057	snRNA
AT1G05067	lncRNA
AT1G05073	lncRNA
AT1G05077	antisense lncRNA
AT1G05083	antisense lncRNA
AT1G05093	lncRNA
AT1G14518	Others
AT1G05097	lncRNA
AT1G05103	lncRNA
AT1G05107	lncRNA
AT1G05113	lncRNA
AT1G05117	lncRNA
AT1G05123	antisense lncRNA
AT1G05127	lncRNA
AT1G05133	lncRNA
AT1G15002	antisense lncRNA
AT1G05137	snoRNA
AT1G05143	antisense lncRNA
AT1G05147	antisense lncRNA
AT1G15090	pre-tRNA
AT1G05153	lncRNA
AT1G15175	antisense lncRNA
AT1G05163	antisense lncRNA
AT1G15405	Others
AT1G15450	pre-tRNA
AT1G05173	lncRNA
AT1G15650	pre-tRNA
AT1G05177	lncRNA
AT1G05183	antisense lncRNA
AT1G05187	antisense lncRNA
AT1G05193	lncRNA
AT1G05197	lncRNA
AT1G05203	antisense lncRNA
AT1G05207	antisense lncRNA
AT1G05213	antisense lncRNA
AT1G16100	pre-tRNA
AT1G05217	lncRNA
AT1G05223	lncRNA
AT1G16450	pre-tRNA
AT1G05227	lncRNA
AT1G16489	antisense lncRNA
AT1G05233	lncRNA
AT1G05237	lncRNA
AT1G05243	antisense lncRNA
AT1G16635	Others
AT1G05247	snoRNA
AT1G05253	antisense lncRNA
AT1G05257	antisense RNA
AT1G05263	lncRNA
AT1G05267	antisense lncRNA
AT1G05273	snRNA
AT1G05277	antisense lncRNA
AT1G05283	lncRNA
AT1G05287	antisense lncRNA
AT1G05293	antisense lncRNA
AT1G05297	antisense lncRNA
AT1G17232	antisense lncRNA
AT1G17255	antisense lncRNA
AT1G05303	lncRNA
AT1G05307	lncRNA
AT1G05313	lncRNA
AT1G17570	pre-tRNA
AT1G17660	pre-tRNA
AT1G17670	pre-tRNA
AT1G05317	antisense lncRNA
AT1G05323	lncRNA
AT1G05327	antisense lncRNA
AT1G05333	antisense lncRNA
AT1G05337	antisense lncRNA
AT1G05343	antisense lncRNA
AT1G05347	antisense lncRNA
AT1G05353	antisense RNA
AT1G05357	lncRNA
AT1G05363	antisense lncRNA
AT1G05367	antisense lncRNA
AT1G05373	lncRNA
AT1G05377	lncRNA
AT1G18075	miRNA
AT1G05383	antisense lncRNA
AT1G05387	lncRNA
AT1G05397	lncRNA
AT1G18382	antisense lncRNA
AT1G18415	antisense lncRNA
AT1G18430	pre-tRNA
AT1G05407	lncRNA
AT1G05413	lncRNA
AT1G18735	antisense lncRNA
AT1G18745	Others
AT1G05417	snoRNA
AT1G05423	snoRNA
AT1G05427	snoRNA
AT1G05433	snoRNA
AT1G18820	pre-tRNA
AT1G05443	lncRNA
AT1G05447	lncRNA
AT1G18879	miRNA
AT1G05453	antisense lncRNA
AT1G05463	antisense RNA
AT1G05467	antisense lncRNA
AT1G05473	lncRNA
AT1G05477	lncRNA
AT1G05483	lncRNA
AT1G05487	lncRNA
AT1G05493	lncRNA
AT1G05497	lncRNA
AT1G19371	miRNA
AT1G19373	snoRNA
AT1G19376	snoRNA
AT1G19464	miRNA
AT1G05507	lncRNA
AT1G19968	Others
AT1G20015	snoRNA
AT1G05517	lncRNA
AT1G20040	pre-tRNA
AT1G05523	antisense lncRNA
AT1G05527	lncRNA
AT1G05533	lncRNA
AT1G20170	pre-tRNA
AT1G20210	pre-tRNA
AT1G20250	pre-tRNA
AT1G05537	lncRNA
AT1G05543	lncRNA
AT1G05547	Others
AT1G20375	miRNA
AT1G20420	pre-tRNA
AT1G05553	lncRNA
AT1G05557	antisense lncRNA
AT1G20515	antisense lncRNA
AT1G20691	antisense lncRNA
AT1G05563	snoRNA
AT1G05567	lncRNA
AT1G05583	lncRNA
AT1G05587	lncRNA
AT1G05593	lncRNA
AT1G05597	lncRNA
AT1G05603	lncRNA
AT1G20820	pre-tRNA
AT1G05607	lncRNA
AT1G05613	lncRNA
AT1G05617	lncRNA
AT1G05623	lncRNA
AT1G05627	miRNA
AT1G05633	lncRNA
AT1G21202	miRNA
AT1G05637	miRNA
AT1G05643	lncRNA
AT1G05647	lncRNA
AT1G05653	lncRNA
AT1G05657	lncRNA
AT1G05663	lncRNA
AT1G05667	lncRNA
AT1G05673	snRNA
AT1G21420	pre-tRNA
AT1G21529	Others
AT1G05683	lncRNA
AT1G21800	pre-tRNA
AT1G05687	antisense lncRNA
AT1G05693	lncRNA
AT1G05697	Others
AT1G05703	antisense lncRNA
AT1G05707	lncRNA
AT1G05713	lncRNA
AT1G05717	lncRNA
AT1G05723	antisense lncRNA
AT1G05727	antisense lncRNA
AT1G05733	antisense lncRNA
AT1G05737	lncRNA
AT1G22320	pre-tRNA
AT1G22403	Others
AT1G05747	lncRNA
AT1G05753	antisense lncRNA
AT1G05757	antisense lncRNA
AT1G05763	antisense lncRNA
AT1G05767	antisense lncRNA
AT1G05773	antisense lncRNA
AT1G05777	antisense lncRNA
AT1G23052	Others
AT1G05787	antisense lncRNA
AT1G05793	lncRNA
AT1G05797	lncRNA
AT1G05803	lncRNA
AT1G05807	lncRNA
AT1G05813	Others
AT1G05817	lncRNA
AT1G05823	lncRNA
AT1G05827	lncRNA
AT1G05833	antisense lncRNA
AT1G05837	antisense lncRNA
AT1G05843	lncRNA
AT1G05847	lncRNA
AT1G24068	Others
AT1G24080	pre-tRNA
AT1G05853	snRNA
AT1G05857	lncRNA
AT1G05863	lncRNA
AT1G05867	antisense lncRNA
AT1G05873	antisense lncRNA
AT1G05887	lncRNA
AT1G05893	lncRNA
AT1G05897	lncRNA
AT1G05903	lncRNA
AT1G05907	snoRNA
AT1G05913	lncRNA
AT1G05917	snoRNA
AT1G25098	antisense lncRNA
AT1G25175	Others
AT1G05927	antisense lncRNA
AT1G05933	antisense lncRNA
AT1G05937	lncRNA
AT1G05943	lncRNA
AT1G05947	lncRNA
AT1G05953	lncRNA
AT1G05957	lncRNA
AT1G05963	lncRNA
AT1G05967	lncRNA
AT1G05973	antisense lncRNA
AT1G05977	antisense lncRNA
AT1G05983	lncRNA
AT1G26208	antisense lncRNA
AT1G05987	lncRNA
AT1G26218	antisense lncRNA
AT1G26233	snoRNA
AT1G05993	snoRNA
AT1G05997	snoRNA
AT1G26235	Others
AT1G26430	pre-tRNA
AT1G26490	pre-tRNA
AT1G06003	antisense lncRNA
AT1G26558	Others
AT1G06007	lncRNA
AT1G06013	lncRNA
AT1G06017	antisense lncRNA
AT1G06023	lncRNA
AT1G06027	lncRNA
AT1G06033	snoRNA
AT1G06037	lncRNA
AT1G26973	miRNA
AT1G26975	miRNA
AT1G26985	miRNA
AT1G06043	lncRNA
AT1G06047	lncRNA
AT1G06053	lncRNA
AT1G06057	lncRNA
AT1G06063	lncRNA
AT1G06067	lncRNA
AT1G06073	lncRNA
AT1G06083	antisense lncRNA
AT1G06087	snoRNA
AT1G06093	lncRNA
AT1G06097	lncRNA
AT1G06103	lncRNA
AT1G27921	antisense lncRNA
AT1G06113	lncRNA
AT1G06117	lncRNA
AT1G06123	lncRNA
AT1G06127	lncRNA
AT1G06133	lncRNA
AT1G06147	lncRNA
AT1G06153	antisense lncRNA
AT1G06157	lncRNA
AT1G06163	lncRNA
AT1G28685	antisense lncRNA
AT1G28720	pre-tRNA
AT1G28730	pre-tRNA
AT1G28740	pre-tRNA
AT1G28750	pre-tRNA
AT1G28770	pre-tRNA
AT1G28780	pre-tRNA
AT1G28790	pre-tRNA
AT1G28800	pre-tRNA
AT1G28810	pre-tRNA
AT1G06173	lncRNA
AT1G06177	lncRNA
AT1G28715	lncRNA
AT1G28820	pre-tRNA
AT1G28830	pre-tRNA
AT1G28840	pre-tRNA
AT1G28850	pre-tRNA
AT1G28860	pre-tRNA
AT1G28870	pre-tRNA
AT1G28880	pre-tRNA
AT1G28890	pre-tRNA
AT1G28900	pre-tRNA
AT1G28910	pre-tRNA
AT1G28920	pre-tRNA
AT1G28930	pre-tRNA
AT1G28940	pre-tRNA
AT1G28950	pre-tRNA
AT1G28970	pre-tRNA
AT1G28980	pre-tRNA
AT1G28990	pre-tRNA
AT1G06187	lncRNA
AT1G06197	lncRNA
AT1G06203	lncRNA
AT1G06207	antisense lncRNA
AT1G06213	antisense lncRNA
AT1G06217	antisense lncRNA
AT1G29071	snoRNA
AT1G29210	pre-tRNA
AT1G29265	miRNA
AT1G29357	antisense lncRNA
AT1G06227	antisense lncRNA
AT1G06233	snoRNA
AT1G06237	snoRNA
AT1G06243	snoRNA
AT1G06247	snoRNA
AT1G06253	snoRNA
AT1G06257	antisense lncRNA
AT1G06263	snoRNA
AT1G06267	snoRNA
AT1G06273	snoRNA
AT1G06277	snoRNA
AT1G06283	snoRNA
AT1G06287	lncRNA
AT1G06293	lncRNA
AT1G29785	antisense lncRNA
AT1G06297	lncRNA
AT1G06303	lncRNA
AT1G06307	lncRNA
AT1G30282	antisense lncRNA
AT1G06313	lncRNA
AT1G06317	lncRNA
AT1G06323	lncRNA
AT1G30430	pre-tRNA
AT1G06327	lncRNA
AT1G06333	lncRNA
AT1G06337	antisense lncRNA
AT1G06343	lncRNA
AT1G06347	lncRNA
AT1G06353	lncRNA
AT1G06357	lncRNA
AT1G06363	lncRNA
AT1G06373	lncRNA
AT1G30830	pre-tRNA
AT1G06377	lncRNA
AT1G06383	lncRNA
AT1G06387	lncRNA
AT1G06393	lncRNA
AT1G06397	snoRNA
AT1G06403	lncRNA
AT1G06407	lncRNA
AT1G31110	pre-tRNA
AT1G06413	lncRNA
AT1G31173	miRNA
AT1G06417	lncRNA
AT1G06423	antisense lncRNA
AT1G06427	lncRNA
AT1G31258	Others
AT1G06433	lncRNA
AT1G31358	miRNA
AT1G06437	lncRNA
AT1G31485	antisense lncRNA
AT1G06443	lncRNA
AT1G06447	lncRNA
AT1G06453	snoRNA
AT1G06457	snoRNA
AT1G06463	snoRNA
AT1G06467	snoRNA
AT1G31935	Others
AT1G06473	lncRNA
AT1G06483	lncRNA
AT1G06487	lncRNA
AT1G06493	lncRNA
AT1G06497	lncRNA
AT1G06507	lncRNA
AT1G06513	lncRNA
AT1G06517	lncRNA
AT1G06523	miRNA
AT1G32172	Others
AT1G06527	lncRNA
AT1G06533	lncRNA
AT1G06537	lncRNA
AT1G06543	lncRNA
AT1G06547	snoRNA
AT1G32385	snoRNA
AT1G06553	snoRNA
AT1G06557	lncRNA
AT1G06567	lncRNA
AT1G06573	antisense lncRNA
AT1G06577	lncRNA
AT1G06583	lncRNA
AT1G06587	lncRNA
AT1G06593	lncRNA
AT1G32582	miRNA
AT1G06597	miRNA
AT1G32620	pre-tRNA
AT1G06603	lncRNA
AT1G06607	lncRNA
AT1G32713	miRNA
AT1G06613	lncRNA
AT1G06617	lncRNA
AT1G06623	miRNA
AT1G06627	lncRNA
AT1G06633	lncRNA
AT1G06637	lncRNA
AT1G32992	miRNA
AT1G06643	miRNA
AT1G06647	miRNA
AT1G06653	miRNA
AT1G06657	lncRNA
AT1G06663	lncRNA
AT1G06667	snoRNA
AT1G06673	snoRNA
AT1G33370	pre-tRNA
AT1G33415	antisense lncRNA
AT1G06677	Others
AT1G33615	Others
AT1G06683	lncRNA
AT1G06687	lncRNA
AT1G06693	lncRNA
AT1G06697	lncRNA
AT1G06703	lncRNA
AT1G06707	lncRNA
AT1G06713	lncRNA
AT1G06717	antisense lncRNA
AT1G06723	lncRNA
AT1G06727	lncRNA
AT1G06733	lncRNA
AT1G06737	lncRNA
AT1G06743	lncRNA
AT1G06747	lncRNA
AT1G06753	antisense lncRNA
AT1G34392	Others
AT1G34418	Others
AT1G06757	lncRNA
AT1G06773	lncRNA
AT1G06777	lncRNA
AT1G06783	lncRNA
AT1G06787	antisense lncRNA
AT1G34844	antisense lncRNA
AT1G06797	Others
AT1G06817	lncRNA
AT1G06823	lncRNA
AT1G06827	lncRNA
AT1G06837	lncRNA
AT1G06853	lncRNA
AT1G06857	lncRNA
AT1G06863	lncRNA
AT1G06867	lncRNA
AT1G06873	snRNA
AT1G06877	snRNA
AT1G06883	lncRNA
AT1G06897	lncRNA
AT1G06903	miRNA
AT1G35501	miRNA
AT1G06907	lncRNA
AT1G35545	antisense lncRNA
AT1G06913	lncRNA
AT1G06917	lncRNA
AT1G06927	lncRNA
AT1G06933	lncRNA
AT1G06937	lncRNA
AT1G06943	lncRNA
AT1G06947	lncRNA
AT1G06953	lncRNA
AT1G06957	lncRNA
AT1G06963	lncRNA
AT1G06967	lncRNA
AT1G06973	lncRNA
AT1G36350	pre-tRNA
AT1G06977	antisense lncRNA
AT1G06983	lncRNA
AT1G06987	lncRNA
AT1G06993	lncRNA
AT1G06997	lncRNA
AT1G36992	antisense lncRNA
AT1G07003	lncRNA
AT1G07007	lncRNA
AT1G07013	lncRNA
AT1G07017	lncRNA
AT1G07023	lncRNA
AT1G07027	lncRNA
AT1G42120	pre-tRNA
AT1G07117	lncRNA
AT1G07123	lncRNA
AT1G07127	lncRNA
AT1G07133	lncRNA
AT1G07137	miRNA
AT1G07143	lncRNA
AT1G07147	lncRNA
AT1G07157	lncRNA
AT1G07163	lncRNA
AT1G07167	lncRNA
AT1G07173	lncRNA
AT1G07177	lncRNA
AT1G07183	lncRNA
AT1G07187	lncRNA
AT1G07193	lncRNA
AT1G43765	Others
AT1G07197	lncRNA
AT1G43820	pre-tRNA
AT1G07233	lncRNA
AT1G07237	lncRNA
AT1G07243	miRNA
AT1G44125	antisense lncRNA
AT1G07247	lncRNA
AT1G07253	lncRNA
AT1G07257	Others
AT1G07263	lncRNA
AT1G07267	lncRNA
AT1G07273	lncRNA
AT1G07277	lncRNA
AT1G07283	miRNA
AT1G07287	lncRNA
AT1G07293	lncRNA
AT1G07297	lncRNA
AT1G07303	lncRNA
AT1G45234	pre-tRNA
AT1G45238	pre-tRNA
AT1G45240	pre-tRNA
AT1G07313	lncRNA
AT1G45242	pre-tRNA
AT1G45244	pre-tRNA
AT1G45246	pre-tRNA
AT1G46554	Others
AT1G07317	lncRNA
AT1G07323	lncRNA
AT1G07327	lncRNA
AT1G07333	lncRNA
AT1G07337	lncRNA
AT1G07343	lncRNA
AT1G07347	lncRNA
AT1G07353	lncRNA
AT1G07357	miRNA
AT1G07367	lncRNA
AT1G07373	lncRNA
AT1G07383	lncRNA
AT1G07393	snoRNA
AT1G07397	lncRNA
AT1G07407	lncRNA
AT1G07413	lncRNA
AT1G07417	lncRNA
AT1G07423	lncRNA
AT1G07433	lncRNA
AT1G07437	lncRNA
AT1G07447	lncRNA
AT1G07453	lncRNA
AT1G07457	lncRNA
AT1G07463	lncRNA
AT1G48080	pre-tRNA
AT1G07467	lncRNA
AT1G07477	antisense lncRNA
AT1G48267	miRNA
AT1G07483	lncRNA
AT1G48315	antisense lncRNA
AT1G07487	snoRNA
AT1G07493	lncRNA
AT1G07497	lncRNA
AT1G48698	antisense lncRNA
AT1G48742	miRNA
AT1G07503	lncRNA
AT1G07507	Others
AT1G07513	antisense lncRNA
AT1G07517	antisense lncRNA
AT1G07523	lncRNA
AT1G07527	lncRNA
AT1G49020	pre-tRNA
AT1G07533	lncRNA
AT1G07537	snRNA
AT1G49280	pre-tRNA
AT1G07543	antisense RNA
AT1G07547	antisense lncRNA
AT1G07553	lncRNA
AT1G07557	lncRNA
AT1G49460	pre-tRNA
AT1G07563	antisense lncRNA
AT1G07567	antisense lncRNA
AT1G07573	lncRNA
AT1G49690	pre-tRNA
AT1G07583	lncRNA
AT1G07587	antisense lncRNA
AT1G07593	snoRNA
AT1G07597	lncRNA
AT1G49832	Others
AT1G49938	lncRNA
AT1G49952	Others
AT1G07603	antisense lncRNA
AT1G07607	antisense lncRNA
AT1G50055	Others
AT1G07613	miRNA
AT1G50070	pre-tRNA
AT1G50100	pre-tRNA
AT1G07617	lncRNA
AT1G07623	lncRNA
AT1G07627	lncRNA
AT1G07633	miRNA
AT1G07637	antisense lncRNA
AT1G07647	antisense RNA
AT1G07653	antisense lncRNA
AT1G07657	lncRNA
AT1G50659	Others
AT1G07663	antisense lncRNA
AT1G07667	antisense lncRNA
AT1G07673	lncRNA
AT1G07683	lncRNA
AT1G07693	antisense lncRNA
AT1G07697	antisense lncRNA
AT1G07703	antisense lncRNA
AT1G07707	lncRNA
AT1G07717	lncRNA
AT1G07723	lncRNA
AT1G07727	miRNA
AT1G07733	antisense lncRNA
AT1G07737	antisense lncRNA
AT1G07743	antisense lncRNA
AT1G07753	antisense lncRNA
AT1G07757	antisense RNA
AT1G51645	antisense lncRNA
AT1G07763	lncRNA
AT1G07767	lncRNA
AT1G07773	lncRNA
AT1G07777	lncRNA
AT1G07783	lncRNA
AT1G52170	pre-tRNA
AT1G07787	lncRNA
AT1G52185	miRNA
AT1G07793	lncRNA
AT1G07803	antisense lncRNA
AT1G52347	Others
AT1G52350	pre-tRNA
AT1G07807	antisense lncRNA
AT1G07813	antisense lncRNA
AT1G07823	antisense lncRNA
AT1G07827	snRNA
AT1G07833	lncRNA
AT1G52615	Others
AT1G07837	lncRNA
AT1G52860	pre-tRNA
AT1G07843	lncRNA
AT1G07847	antisense RNA
AT1G07853	antisense lncRNA
AT1G07857	lncRNA
AT1G07863	lncRNA
AT1G07867	miRNA
AT1G07873	lncRNA
AT1G53220	pre-tRNA
AT1G53233	antisense lncRNA
AT1G07877	antisense lncRNA
AT1G53410	pre-tRNA
AT1G07883	snRNA
AT1G07887	antisense lncRNA
AT1G07893	antisense lncRNA
AT1G07897	snoRNA
AT1G07903	snoRNA
AT1G07907	lncRNA
AT1G07913	lncRNA
AT1G07917	lncRNA
AT1G07923	lncRNA
AT1G07927	lncRNA
AT1G53683	miRNA
AT1G53687	miRNA
AT1G07933	antisense lncRNA
AT1G53801	antisense lncRNA
AT1G07937	lncRNA
AT1G07943	antisense lncRNA
AT1G07947	lncRNA
AT1G07957	snoRNA
AT1G07963	antisense RNA
AT1G54355	antisense lncRNA
AT1G07967	antisense lncRNA
AT1G07973	lncRNA
AT1G07977	Others
AT1G54670	pre-tRNA
AT1G07983	antisense lncRNA
AT1G07987	antisense lncRNA
AT1G07993	antisense lncRNA
AT1G07997	antisense lncRNA
AT1G08003	antisense lncRNA
AT1G08007	lncRNA
AT1G08013	lncRNA
AT1G08017	lncRNA
AT1G08023	lncRNA
AT1G08027	lncRNA
AT1G08033	lncRNA
AT1G08037	antisense lncRNA
AT1G08043	antisense lncRNA
AT1G08047	antisense lncRNA
AT1G08053	miRNA
AT1G55525	Others
AT1G08057	lncRNA
AT1G55591	miRNA
AT1G55625	pre-tRNA
AT1G08063	lncRNA
AT1G08073	antisense lncRNA
AT1G08077	lncRNA
AT1G08087	antisense lncRNA
AT1G56165	antisense lncRNA
AT1G08093	lncRNA
AT1G08097	lncRNA
AT1G08103	lncRNA
AT1G08107	snoRNA
AT1G08113	snoRNA
AT1G08117	snoRNA
AT1G08123	snoRNA
AT1G56242	antisense lncRNA
AT1G08127	lncRNA
AT1G56612	antisense lncRNA
AT1G08133	lncRNA
AT1G08137	lncRNA
AT1G08143	lncRNA
AT1G08147	lncRNA
AT1G56730	pre-tRNA
AT1G56740	pre-tRNA
AT1G56750	pre-tRNA
AT1G56760	pre-tRNA
AT1G56770	pre-tRNA
AT1G56780	pre-tRNA
AT1G56790	pre-tRNA
AT1G56800	pre-tRNA
AT1G56810	pre-tRNA
AT1G56820	pre-tRNA
AT1G56830	pre-tRNA
AT1G56840	pre-tRNA
AT1G56850	pre-tRNA
AT1G56860	pre-tRNA
AT1G56870	pre-tRNA
AT1G56880	pre-tRNA
AT1G56890	pre-tRNA
AT1G56900	pre-tRNA
AT1G56910	pre-tRNA
AT1G56920	pre-tRNA
AT1G56930	pre-tRNA
AT1G56940	pre-tRNA
AT1G56950	pre-tRNA
AT1G56960	pre-tRNA
AT1G56970	pre-tRNA
AT1G56980	pre-tRNA
AT1G56990	pre-tRNA
AT1G57000	pre-tRNA
AT1G57010	pre-tRNA
AT1G57020	pre-tRNA
AT1G57030	pre-tRNA
AT1G57040	pre-tRNA
AT1G57050	pre-tRNA
AT1G57060	pre-tRNA
AT1G57070	pre-tRNA
AT1G57080	pre-tRNA
AT1G57090	pre-tRNA
AT1G57100	pre-tRNA
AT1G57110	pre-tRNA
AT1G57120	pre-tRNA
AT1G57130	pre-tRNA
AT1G57140	pre-tRNA
AT1G57150	pre-tRNA
AT1G57160	pre-tRNA
AT1G57170	pre-tRNA
AT1G57180	pre-tRNA
AT1G57190	pre-tRNA
AT1G57200	pre-tRNA
AT1G57210	pre-tRNA
AT1G57220	pre-tRNA
AT1G57230	pre-tRNA
AT1G57240	pre-tRNA
AT1G57250	pre-tRNA
AT1G57260	pre-tRNA
AT1G57270	pre-tRNA
AT1G57280	pre-tRNA
AT1G57290	pre-tRNA
AT1G57300	pre-tRNA
AT1G57310	pre-tRNA
AT1G57320	pre-tRNA
AT1G57330	pre-tRNA
AT1G57340	pre-tRNA
AT1G57350	pre-tRNA
AT1G57360	pre-tRNA
AT1G57370	pre-tRNA
AT1G57380	pre-tRNA
AT1G57390	pre-tRNA
AT1G57400	pre-tRNA
AT1G57410	pre-tRNA
AT1G57420	pre-tRNA
AT1G57430	pre-tRNA
AT1G57440	pre-tRNA
AT1G57450	pre-tRNA
AT1G57460	pre-tRNA
AT1G57470	pre-tRNA
AT1G57480	pre-tRNA
AT1G57490	pre-tRNA
AT1G57500	pre-tRNA
AT1G57510	pre-tRNA
AT1G57520	pre-tRNA
AT1G57530	pre-tRNA
AT1G08153	lncRNA
AT1G08157	miRNA
AT1G08163	miRNA
AT1G08173	lncRNA
AT1G08177	lncRNA
AT1G08183	lncRNA
AT1G57835	Others
AT1G08193	lncRNA
AT1G08207	lncRNA
AT1G08213	lncRNA
AT1G08217	lncRNA
AT1G08223	lncRNA
AT1G08227	lncRNA
AT1G08237	lncRNA
AT1G08247	lncRNA
AT1G58590	Others
AT1G58808	Others
AT1G08253	Others
AT1G59570	pre-tRNA
AT1G08257	lncRNA
AT1G08263	lncRNA
AT1G08267	antisense lncRNA
AT1G08273	antisense lncRNA
AT1G59880	pre-tRNA
AT1G08277	lncRNA
AT1G08283	lncRNA
AT1G08287	miRNA
AT1G08293	lncRNA
AT1G60025	miRNA
AT1G08297	lncRNA
AT1G60072	miRNA
AT1G60073	miRNA
AT1G08303	miRNA
AT1G08307	lncRNA
AT1G08313	lncRNA
AT1G08317	antisense lncRNA
AT1G08323	antisense lncRNA
AT1G60505	antisense lncRNA
AT1G60525	antisense lncRNA
AT1G60545	antisense lncRNA
AT1G08327	snoRNA
AT1G60580	pre-tRNA
AT1G08333	antisense lncRNA
AT1G08337	miRNA
AT1G08343	miRNA
AT1G08347	snoRNA
AT1G60820	pre-tRNA
AT1G60840	pre-tRNA
AT1G60910	pre-tRNA
AT1G08353	snoRNA
AT1G61020	pre-tRNA
AT1G08357	lncRNA
AT1G61224	miRNA
AT1G61226	miRNA
AT1G08363	lncRNA
AT1G61275	snRNA
AT1G08367	snRNA
AT1G08377	lncRNA
AT1G08383	lncRNA
AT1G08387	antisense lncRNA
AT1G08393	lncRNA
AT1G08397	lncRNA
AT1G08403	lncRNA
AT1G08413	lncRNA
AT1G08417	lncRNA
AT1G08427	antisense RNA
AT1G61732	miRNA
AT1G08433	lncRNA
AT1G08437	lncRNA
AT1G61880	pre-tRNA
AT1G08443	lncRNA
AT1G61910	pre-tRNA
AT1G08447	lncRNA
AT1G08453	lncRNA
AT1G62035	miRNA
AT1G08457	lncRNA
AT1G08463	lncRNA
AT1G08473	lncRNA
AT1G08477	antisense lncRNA
AT1G08483	lncRNA
AT1G08487	lncRNA
AT1G08493	Others
AT1G08497	lncRNA
AT1G08503	lncRNA
AT1G08507	lncRNA
AT1G08513	lncRNA
AT1G62355	miRNA
AT1G08517	lncRNA
AT1G08523	lncRNA
AT1G08533	antisense lncRNA
AT1G08537	antisense lncRNA
AT1G08543	antisense lncRNA
AT1G08547	antisense RNA
AT1G08553	lncRNA
AT1G08557	antisense lncRNA
AT1G08563	antisense lncRNA
AT1G08567	antisense lncRNA
AT1G08573	lncRNA
AT1G08577	antisense lncRNA
AT1G08583	lncRNA
AT1G63005	miRNA
AT1G08587	lncRNA
AT1G08597	miRNA
AT1G08603	lncRNA
AT1G08607	lncRNA
AT1G08613	lncRNA
AT1G63510	pre-tRNA
AT1G08623	lncRNA
AT1G08627	lncRNA
AT1G08633	antisense lncRNA
AT1G63790	pre-tRNA
AT1G08637	lncRNA
AT1G08643	snoRNA
AT1G08647	antisense lncRNA
AT1G64120	pre-tRNA
AT1G08653	lncRNA
AT1G08657	antisense lncRNA
AT1G08663	lncRNA
AT1G08667	antisense lncRNA
AT1G08673	lncRNA
AT1G64420	pre-tRNA
AT1G08683	lncRNA
AT1G08677	lncRNA
AT1G08697	lncRNA
AT1G08703	lncRNA
AT1G08707	antisense lncRNA
AT1G64563	Others
AT1G08713	lncRNA
AT1G64572	Others
AT1G64618	Others
AT1G08717	lncRNA
AT1G08723	antisense lncRNA
AT1G08727	antisense lncRNA
AT1G08733	antisense lncRNA
AT1G08737	snRNA
AT1G08743	lncRNA
AT1G08747	antisense RNA
AT1G08753	antisense lncRNA
AT1G08757	lncRNA
AT1G08763	lncRNA
AT1G08767	lncRNA
AT1G08773	lncRNA
AT1G08777	lncRNA
AT1G65830	pre-tRNA
AT1G08783	miRNA
AT1G08787	lncRNA
AT1G08793	miRNA
AT1G08797	antisense lncRNA
AT1G08803	antisense lncRNA
AT1G08807	lncRNA
AT1G08813	miRNA
AT1G66173	Others
AT1G08817	lncRNA
AT1G08823	Others
AT1G08827	lncRNA
AT1G08833	lncRNA
AT1G08843	lncRNA
AT1G66725	miRNA
AT1G08847	lncRNA
AT1G66783	miRNA
AT1G66795	miRNA
AT1G08853	antisense lncRNA
AT1G08857	antisense lncRNA
AT1G08863	lncRNA
AT1G08867	lncRNA
AT1G08877	lncRNA
AT1G08883	lncRNA
AT1G08887	lncRNA
AT1G08893	lncRNA
AT1G08897	lncRNA
AT1G67105	Others
AT1G08903	lncRNA
AT1G67195	miRNA
AT1G08907	lncRNA
AT1G08913	lncRNA
AT1G67238	Others
AT1G08923	lncRNA
AT1G67328	antisense lncRNA
AT1G08927	lncRNA
AT1G08933	Others
AT1G67365	antisense lncRNA
AT1G08937	snoRNA
AT1G67481	miRNA
AT1G08947	lncRNA
AT1G08953	lncRNA
AT1G67792	antisense lncRNA
AT1G08963	antisense lncRNA
AT1G08967	lncRNA
AT1G08973	antisense lncRNA
AT1G08977	lncRNA
AT1G08983	lncRNA
AT1G08987	snRNA
AT1G08993	lncRNA
AT1G68568	antisense RNA
AT1G08997	lncRNA
AT1G09003	antisense lncRNA
AT1G09007	lncRNA
AT1G68770	pre-tRNA
AT1G09013	lncRNA
AT1G68860	pre-tRNA
AT1G68872	Others
AT1G09017	lncRNA
AT1G09023	antisense lncRNA
AT1G09027	snoRNA
AT1G68950	pre-tRNA
AT1G68970	pre-tRNA
AT1G69000	pre-tRNA
AT1G09033	lncRNA
AT1G09037	lncRNA
AT1G69130	pre-tRNA
AT1G09043	lncRNA
AT1G09047	lncRNA
AT1G69252	Others
AT1G09053	antisense lncRNA
AT1G69300	pre-tRNA
AT1G09057	lncRNA
AT1G09063	lncRNA
AT1G09067	lncRNA
AT1G69572	antisense lncRNA
AT1G69587	antisense lncRNA
AT1G09073	Others
AT1G09077	lncRNA
AT1G09083	snoRNA
AT1G09087	snoRNA
AT1G09097	lncRNA
AT1G09103	lncRNA
AT1G69792	miRNA
AT1G09107	lncRNA
AT1G09113	lncRNA
AT1G69795	miRNA
AT1G69797	miRNA
AT1G09117	lncRNA
AT1G09123	lncRNA
AT1G09127	lncRNA
AT1G70050	pre-tRNA
AT1G09133	lncRNA
AT1G09137	lncRNA
AT1G70185	Others
AT1G09143	snRNA
AT1G09147	lncRNA
AT1G09153	lncRNA
AT1G09163	lncRNA
AT1G09167	antisense lncRNA
AT1G09173	lncRNA
AT1G09177	lncRNA
AT1G09183	lncRNA
AT1G09187	lncRNA
AT1G70518	Others
AT1G70581	Others
AT1G70645	miRNA
AT1G09193	antisense lncRNA
AT1G09197	lncRNA
AT1G09207	lncRNA
AT1G09213	miRNA
AT1G71002	miRNA
AT1G09217	lncRNA
AT1G09223	antisense lncRNA
AT1G09227	lncRNA
AT1G09233	antisense lncRNA
AT1G09237	snRNA
AT1G09243	lncRNA
AT1G09247	antisense lncRNA
AT1G09253	antisense lncRNA
AT1G09257	antisense lncRNA
AT1G71528	antisense lncRNA
AT1G71700	pre-tRNA
AT1G09263	lncRNA
AT1G71828	antisense lncRNA
AT1G09267	antisense lncRNA
AT1G09273	lncRNA
AT1G09277	Others
AT1G09283	lncRNA
AT1G09287	antisense lncRNA
AT1G09293	lncRNA
AT1G09297	antisense lncRNA
AT1G09303	lncRNA
AT1G09307	lncRNA
AT1G09313	lncRNA
AT1G09317	lncRNA
AT1G09323	lncRNA
AT1G09327	antisense lncRNA
AT1G09333	snoRNA
AT1G09337	lncRNA
AT1G72780	pre-tRNA
AT1G72852	antisense lncRNA
AT1G72855	antisense lncRNA
AT1G09343	lncRNA
AT1G09353	lncRNA
AT1G09357	lncRNA
AT1G09363	antisense lncRNA
AT1G09367	antisense lncRNA
AT1G09373	lncRNA
AT1G09377	lncRNA
AT1G09383	antisense lncRNA
AT1G09387	lncRNA
AT1G09393	lncRNA
AT1G09397	lncRNA
AT1G73687	miRNA
AT1G09407	lncRNA
AT1G09417	lncRNA
AT1G73900	pre-tRNA
AT1G09423	lncRNA
AT1G74205	antisense lncRNA
AT1G09427	lncRNA
AT1G09433	antisense lncRNA
AT1G09437	antisense lncRNA
AT1G09443	antisense lncRNA
AT1G09447	antisense lncRNA
AT1G09453	antisense lncRNA
AT1G09457	antisense lncRNA
AT1G09463	antisense lncRNA
AT1G74453	snoRNA
AT1G74456	snoRNA
AT1G09467	snoRNA
AT1G09473	miRNA
AT1G09477	lncRNA
AT1G74545	antisense lncRNA
AT1G09487	antisense lncRNA
AT1G74570	pre-tRNA
AT1G74610	pre-tRNA
AT1G09493	lncRNA
AT1G09497	lncRNA
AT1G09503	lncRNA
AT1G09507	lncRNA
AT1G09513	antisense lncRNA
AT1G09517	antisense lncRNA
AT1G75070	pre-tRNA
AT1G09523	antisense lncRNA
AT1G09527	antisense lncRNA
AT1G09533	snoRNA
AT1G75163	snoRNA
AT1G75166	snoRNA
AT1G09537	antisense lncRNA
AT1G09543	antisense lncRNA
AT1G75295	antisense lncRNA
AT1G09547	lncRNA
AT1G09553	antisense lncRNA
AT1G09557	antisense lncRNA
AT1G09563	lncRNA
AT1G09567	lncRNA
AT1G75570	pre-tRNA
AT1G75650	pre-tRNA
AT1G09573	lncRNA
AT1G75740	pre-tRNA
AT1G09577	lncRNA
AT1G09583	Others
AT1G09587	lncRNA
AT1G75891	antisense lncRNA
AT1G09593	lncRNA
AT1G09597	lncRNA
AT1G09603	lncRNA
AT1G75970	pre-tRNA
AT1G76000	pre-tRNA
AT1G76062	miRNA
AT1G09607	lncRNA
AT1G76135	miRNA
AT1G09613	lncRNA
AT1G76330	pre-tRNA
AT1G09617	antisense lncRNA
AT1G09623	antisense lncRNA
AT1G09627	antisense lncRNA
AT1G09633	lncRNA
AT1G09637	antisense lncRNA
AT1G09647	lncRNA
AT1G09653	lncRNA
AT1G09657	antisense lncRNA
AT1G09663	antisense lncRNA
AT1G09667	lncRNA
AT1G09673	antisense lncRNA
AT1G09677	antisense lncRNA
AT1G76878	antisense lncRNA
AT1G76892	antisense lncRNA
AT1G09683	lncRNA
AT1G09687	miRNA
AT1G09693	lncRNA
AT1G09697	lncRNA
AT1G77040	pre-tRNA
AT1G09703	lncRNA
AT1G09713	antisense lncRNA
AT1G77138	Others
AT1G77190	pre-tRNA
AT1G77235	miRNA
AT1G09717	lncRNA
AT1G09723	lncRNA
AT1G09733	lncRNA
AT1G77560	pre-tRNA
AT1G09737	lncRNA
AT1G09743	lncRNA
AT1G09747	lncRNA
AT1G09753	lncRNA
AT1G09757	antisense lncRNA
AT1G09763	lncRNA
AT1G09767	lncRNA
AT1G77992	antisense lncRNA
AT1G09773	lncRNA
AT1G09777	antisense lncRNA
AT1G09783	antisense lncRNA
AT1G09787	snoRNA
AT1G78206	miRNA
AT1G09793	lncRNA
AT1G09797	lncRNA
AT1G78250	pre-tRNA
AT1G78265	antisense lncRNA
AT1G09803	lncRNA
AT1G09807	lncRNA
AT1G09813	lncRNA
AT1G78478	miRNA
AT1G09817	miRNA
AT1G09823	antisense lncRNA
AT1G09827	antisense lncRNA
AT1G78865	Others
AT1G09833	lncRNA
AT1G09837	antisense RNA
AT1G09843	antisense RNA
AT1G79075	Others
AT1G09847	lncRNA
AT1G09853	lncRNA
AT1G09857	lncRNA
AT1G79240	pre-tRNA
AT1G79290	pre-tRNA
AT1G79300	pre-tRNA
AT1G09863	antisense lncRNA
AT1G09867	snoRNA
AT1G09873	snoRNA
AT1G09877	snoRNA
AT1G09883	snoRNA
AT1G79529	antisense lncRNA
AT1G09887	lncRNA
AT1G09893	snRNA
AT1G09897	antisense lncRNA
AT1G09903	antisense RNA
AT1G09907	antisense lncRNA
AT1G09913	antisense lncRNA
AT1G09917	antisense lncRNA
AT1G09923	antisense RNA
AT1G09927	antisense lncRNA
AT1G09937	lncRNA
AT1G79980	pre-tRNA
AT1G09947	snRNA
AT1G09953	lncRNA
AT1G09957	lncRNA
AT1G80250	pre-tRNA
AT1G80325	antisense lncRNA
AT1G09963	antisense lncRNA
AT1G80430	pre-tRNA
AT1G09967	lncRNA
AT1G09973	lncRNA
AT1G09977	lncRNA
AT1G09983	lncRNA
AT1G09987	antisense lncRNA
AT1G09993	antisense lncRNA
AT1G09997	lncRNA
AT2G03855	miRNA
AT2G03885	lncRNA
AT2G03895	antisense lncRNA
AT2G01160	pre-tRNA
AT2G03905	lncRNA
AT2G03925	antisense lncRNA
AT2G03945	lncRNA
AT2G03975	antisense lncRNA
AT2G03985	lncRNA
AT2G01422	Others
AT2G03995	lncRNA
AT2G04005	lncRNA
AT2G04015	lncRNA
AT2G04065	antisense lncRNA
AT2G04075	lncRNA
AT2G04085	lncRNA
AT2G04095	lncRNA
AT2G04125	antisense lncRNA
AT2G04145	antisense lncRNA
AT2G04155	lncRNA
AT2G04175	lncRNA
AT2G04185	lncRNA
AT2G04195	lncRNA
AT2G04205	lncRNA
AT2G04215	lncRNA
AT2G04225	lncRNA
AT2G02600	pre-tRNA
AT2G04255	lncRNA
AT2G04265	lncRNA
AT2G04285	antisense lncRNA
AT2G02741	miRNA
AT2G04295	antisense lncRNA
AT2G04315	lncRNA
AT2G04325	lncRNA
AT2G04335	lncRNA
AT2G04345	lncRNA
AT2G04355	lncRNA
AT2G04365	lncRNA
AT2G02900	pre-tRNA
AT2G04375	snRNA
AT2G04405	lncRNA
AT2G04435	lncRNA
AT2G04455	snRNA
AT2G04465	lncRNA
AT2G04485	lncRNA
AT2G04505	lncRNA
AT2G03445	miRNA
AT2G04525	antisense lncRNA
AT2G03490	pre-tRNA
AT2G04535	antisense lncRNA
AT2G03660	pre-tRNA
AT2G04545	antisense lncRNA
AT2G04555	antisense lncRNA
AT2G03700	pre-tRNA
AT2G04565	lncRNA
AT2G04575	lncRNA
AT2G03790	pre-tRNA
AT2G04595	lncRNA
AT2G04605	lncRNA
AT2G04615	lncRNA
AT2G04635	lncRNA
AT2G04645	lncRNA
AT2G04655	lncRNA
AT2G04665	lncRNA
AT2G04685	lncRNA
AT2G04695	lncRNA
AT2G04705	Others
AT2G04715	lncRNA
AT2G04725	antisense lncRNA
AT2G04735	lncRNA
AT2G04745	lncRNA
AT2G04755	antisense lncRNA
AT2G04765	lncRNA
AT2G04775	lncRNA
AT2G04785	lncRNA
AT2G04805	lncRNA
AT2G04815	lncRNA
AT2G04852	antisense lncRNA
AT2G04835	lncRNA
AT2G04825	lncRNA
AT2G04855	lncRNA
AT2G04875	lncRNA
AT2G04885	lncRNA
AT2G04895	lncRNA
AT2G04905	lncRNA
AT2G05518	Others
AT2G04915	lncRNA
AT2G04935	miRNA
AT2G04945	lncRNA
AT2G05765	snoRNA
AT2G04955	snoRNA
AT2G04965	snoRNA
AT2G04975	lncRNA
AT2G04985	lncRNA
AT2G04995	lncRNA
AT2G05005	lncRNA
AT2G05812	antisense lncRNA
AT2G05914	antisense lncRNA
AT2G05995	Others
AT2G06002	Others
AT2G06562	Others
AT2G05015	lncRNA
AT2G05035	lncRNA
AT2G05045	lncRNA
AT2G05065	lncRNA
AT2G07042	Others
AT2G05075	lncRNA
AT2G05085	lncRNA
AT2G05095	lncRNA
AT2G05125	lncRNA
AT2G07213	antisense lncRNA
AT2G05145	antisense lncRNA
AT2G07743	pre-tRNA
AT2G05155	lncRNA
AT2G07745	pre-tRNA
AT2G07746	pre-tRNA
AT2G07748	pre-tRNA
AT2G07752	pre-tRNA
AT2G07753	pre-tRNA
AT2G07754	pre-tRNA
AT2G07755	pre-tRNA
AT2G07792	pre-tRNA
AT2G05205	lncRNA
AT2G05215	lncRNA
AT2G05245	antisense lncRNA
AT2G05255	antisense lncRNA
AT2G07793	pre-tRNA
AT2G07794	pre-tRNA
AT2G05315	pre-tRNA
AT2G07756	pre-tRNA
AT2G07757	pre-tRNA
AT2G07758	pre-tRNA
AT2G05355	pre-tRNA
AT2G05365	lncRNA
AT2G07759	pre-tRNA
AT2G07761	pre-tRNA
AT2G07762	pre-tRNA
AT2G07763	pre-tRNA
AT2G07764	pre-tRNA
AT2G07765	pre-tRNA
AT2G07766	pre-tRNA
AT2G05395	lncRNA
AT2G05405	lncRNA
AT2G05415	miRNA
AT2G05425	lncRNA
AT2G05445	lncRNA
AT2G09795	antisense lncRNA
AT2G05455	miRNA
AT2G05465	lncRNA
AT2G05485	lncRNA
AT2G05495	lncRNA
AT2G05505	lncRNA
AT2G05515	lncRNA
AT2G05525	snoRNA
AT2G05535	lncRNA
AT2G05545	lncRNA
AT2G10537	Others
AT2G10606	miRNA
AT2G05555	lncRNA
AT2G05565	snoRNA
AT2G05575	lncRNA
AT2G05585	lncRNA
AT2G10921	antisense lncRNA
AT2G05605	miRNA
AT2G05615	miRNA
AT2G11852	antisense lncRNA
AT2G05625	lncRNA
AT2G05665	lncRNA
AT2G05675	lncRNA
AT2G05685	Others
AT2G05695	lncRNA
AT2G05705	lncRNA
AT2G05725	lncRNA
AT2G05785	lncRNA
AT2G05815	miRNA
AT2G05825	lncRNA
AT2G05835	lncRNA
AT2G05855	lncRNA
AT2G05865	lncRNA
AT2G05875	lncRNA
AT2G05885	lncRNA
AT2G05895	lncRNA
AT2G05905	lncRNA
AT2G05925	lncRNA
AT2G05945	lncRNA
AT2G05965	lncRNA
AT2G05975	lncRNA
AT2G06035	lncRNA
AT2G13665	antisense lncRNA
AT2G06065	lncRNA
AT2G06075	lncRNA
AT2G14115	antisense lncRNA
AT2G06085	lncRNA
AT2G06135	lncRNA
AT2G06115	lncRNA
AT2G06145	lncRNA
AT2G06175	lncRNA
AT2G06185	lncRNA
AT2G06215	antisense lncRNA
AT2G06225	lncRNA
AT2G06275	lncRNA
AT2G14878	Others
AT2G06305	lncRNA
AT2G06315	lncRNA
AT2G06345	lncRNA
AT2G06355	lncRNA
AT2G06365	lncRNA
AT2G15128	Others
AT2G06375	lncRNA
AT2G06385	lncRNA
AT2G15292	Others
AT2G06395	lncRNA
AT2G06405	lncRNA
AT2G06415	lncRNA
AT2G06435	lncRNA
AT2G06445	lncRNA
AT2G06455	snRNA
AT2G15555	Others
AT2G06465	antisense lncRNA
AT2G06475	lncRNA
AT2G06485	lncRNA
AT2G06495	lncRNA
AT2G06505	lncRNA
AT2G06515	lncRNA
AT2G06525	antisense lncRNA
AT2G15950	pre-tRNA
AT2G06535	lncRNA
AT2G06575	lncRNA
AT2G16145	miRNA
AT2G06585	lncRNA
AT2G16240	pre-tRNA
AT2G16245	antisense lncRNA
AT2G06595	lncRNA
AT2G06605	lncRNA
AT2G06615	antisense lncRNA
AT2G06625	lncRNA
AT2G06635	lncRNA
AT2G06655	lncRNA
AT2G06665	miRNA
AT2G06685	lncRNA
AT2G06695	lncRNA
AT2G06705	lncRNA
AT2G06725	lncRNA
AT2G06745	lncRNA
AT2G06755	lncRNA
AT2G06765	lncRNA
AT2G06785	lncRNA
AT2G06795	antisense lncRNA
AT2G06805	lncRNA
AT2G06815	lncRNA
AT2G06835	lncRNA
AT2G06855	snoRNA
AT2G06865	snoRNA
AT2G17295	snoRNA
AT2G06905	lncRNA
AT2G06935	lncRNA
AT2G06945	lncRNA
AT2G06955	lncRNA
AT2G06975	lncRNA
AT2G06995	lncRNA
AT2G07005	lncRNA
AT2G17810	pre-tRNA
AT2G07015	antisense lncRNA
AT2G07025	lncRNA
AT2G07035	lncRNA
AT2G07045	lncRNA
AT2G07055	lncRNA
AT2G18310	pre-tRNA
AT2G18440	Others
AT2G07085	lncRNA
AT2G18735	Others
AT2G18917	antisense lncRNA
AT2G07095	lncRNA
AT2G07115	lncRNA
AT2G07135	lncRNA
AT2G07165	lncRNA
AT2G07175	antisense lncRNA
AT2G07195	miRNA
AT2G19425	miRNA
AT2G07205	miRNA
AT2G07225	lncRNA
AT2G07235	lncRNA
AT2G19572	antisense lncRNA
AT2G19582	antisense lncRNA
AT2G07245	antisense lncRNA
AT2G19796	Others
AT2G07255	lncRNA
AT2G07265	antisense lncRNA
AT2G07275	antisense lncRNA
AT2G07285	lncRNA
AT2G07295	snRNA
AT2G07305	antisense lncRNA
AT2G07315	miRNA
AT2G07325	antisense lncRNA
AT2G07335	antisense lncRNA
AT2G20721	snoRNA
AT2G20722	snoRNA
AT2G20723	snoRNA
AT2G07345	antisense lncRNA
AT2G07355	antisense lncRNA
AT2G21187	antisense lncRNA
AT2G21188	Others
AT2G07375	lncRNA
AT2G07385	lncRNA
AT2G07405	Others
AT2G21360	pre-tRNA
AT2G07415	lncRNA
AT2G07425	lncRNA
AT2G21570	pre-tRNA
AT2G07435	lncRNA
AT2G07445	lncRNA
AT2G21670	pre-tRNA
AT2G21700	pre-tRNA
AT2G07475	antisense lncRNA
AT2G07485	antisense lncRNA
AT2G07495	antisense lncRNA
AT2G07515	antisense lncRNA
AT2G22110	pre-tRNA
AT2G07525	lncRNA
AT2G07535	lncRNA
AT2G07545	lncRNA
AT2G22220	pre-tRNA
AT2G22280	pre-tRNA
AT2G07555	lncRNA
AT2G07575	Others
AT2G22380	pre-tRNA
AT2G07585	lncRNA
AT2G22482	Others
AT2G07595	lncRNA
AT2G07605	snoRNA
AT2G07615	snoRNA
AT2G22496	miRNA
AT2G22580	pre-tRNA
AT2G07645	lncRNA
AT2G07805	antisense lncRNA
AT2G07840	lncRNA
AT2G22668	miRNA
AT2G07845	antisense lncRNA
AT2G22821	antisense lncRNA
AT2G07850	antisense lncRNA
AT2G22955	antisense lncRNA
AT2G07855	lncRNA
AT2G23020	pre-tRNA
AT2G23040	lncRNA
AT2G07860	lncRNA
AT2G07865	lncRNA
AT2G07870	lncRNA
AT2G07875	antisense lncRNA
AT2G07885	lncRNA
AT2G07890	lncRNA
AT2G07895	miRNA
AT2G07900	lncRNA
AT2G23347	miRNA
AT2G07905	lncRNA
AT2G07910	miRNA
AT2G07915	miRNA
AT2G07925	lncRNA
AT2G07935	lncRNA
AT2G07940	lncRNA
AT2G23650	pre-tRNA
AT2G23672	antisense lncRNA
AT2G07945	lncRNA
AT2G07950	antisense lncRNA
AT2G07960	lncRNA
AT2G07965	antisense lncRNA
AT2G24103	miRNA
AT2G07970	lncRNA
AT2G07975	Others
AT2G07985	lncRNA
AT2G07990	lncRNA
AT2G07995	lncRNA
AT2G08000	antisense lncRNA
AT2G08005	lncRNA
AT2G08010	lncRNA
AT2G08015	miRNA
AT2G08020	antisense lncRNA
AT2G08025	antisense lncRNA
AT2G24380	pre-tRNA
AT2G08030	lncRNA
AT2G08035	miRNA
AT2G08040	lncRNA
AT2G08045	lncRNA
AT2G08050	lncRNA
AT2G08055	lncRNA
AT2G24545	antisense lncRNA
AT2G24592	lncRNA
AT2G24735	Others
AT2G24755	antisense lncRNA
AT2G08060	antisense lncRNA
AT2G08075	lncRNA
AT2G08070	lncRNA
AT2G25011	miRNA
AT2G08085	lncRNA
AT2G08090	lncRNA
AT2G08095	lncRNA
AT2G08100	lncRNA
AT2G25095	miRNA
AT2G08105	lncRNA
AT2G08110	lncRNA
AT2G08115	lncRNA
AT2G25171	miRNA
AT2G08120	antisense lncRNA
AT2G08125	lncRNA
AT2G08130	antisense lncRNA
AT2G25400	pre-tRNA
AT2G08135	antisense RNA
AT2G26090	pre-tRNA
AT2G26211	miRNA
AT2G26355	antisense lncRNA
AT2G26692	antisense lncRNA
AT2G08150	lncRNA
AT2G08155	lncRNA
AT2G08160	lncRNA
AT2G08165	lncRNA
AT2G08175	lncRNA
AT2G08180	lncRNA
AT2G26882	antisense lncRNA
AT2G08190	lncRNA
AT2G08195	lncRNA
AT2G08200	lncRNA
AT2G27400	Others
AT2G08205	antisense RNA
AT2G27560	pre-tRNA
AT2G08210	lncRNA
AT2G27850	pre-tRNA
AT2G08215	lncRNA
AT2G28056	miRNA
AT2G08220	lncRNA
AT2G08230	lncRNA
AT2G08235	miRNA
AT2G08240	lncRNA
AT2G08245	lncRNA
AT2G08250	lncRNA
AT2G08255	lncRNA
AT2G08260	lncRNA
AT2G08265	lncRNA
AT2G08270	lncRNA
AT2G08275	miRNA
AT2G08280	lncRNA
AT2G08285	lncRNA
AT2G08290	lncRNA
AT2G28730	pre-tRNA
AT2G28770	pre-tRNA
AT2G08295	lncRNA
AT2G08300	lncRNA
AT2G08305	lncRNA
AT2G08310	lncRNA
AT2G29030	pre-tRNA
AT2G08315	lncRNA
AT2G08320	lncRNA
AT2G08330	antisense RNA
AT2G08335	antisense lncRNA
AT2G08340	antisense lncRNA
AT2G29520	pre-tRNA
AT2G08345	antisense lncRNA
AT2G08350	antisense lncRNA
AT2G08355	lncRNA
AT2G08360	lncRNA
AT2G30115	Others
AT2G08365	lncRNA
AT2G30180	pre-tRNA
AT2G08370	snoRNA
AT2G30190	pre-tRNA
AT2G08375	snoRNA
AT2G30362	antisense lncRNA
AT2G08380	lncRNA
AT2G08385	lncRNA
AT2G08390	snoRNA
AT2G30450	pre-tRNA
AT2G08395	lncRNA
AT2G08400	lncRNA
AT2G08405	antisense lncRNA
AT2G08410	lncRNA
AT2G30850	pre-tRNA
AT2G08415	lncRNA
AT2G30945	Others
AT2G08420	antisense lncRNA
AT2G08425	antisense lncRNA
AT2G30984	antisense lncRNA
AT2G08430	lncRNA
AT2G08435	antisense lncRNA
AT2G08440	antisense lncRNA
AT2G31585	Others
AT2G31751	antisense lncRNA
AT2G08445	lncRNA
AT2G08450	lncRNA
AT2G08460	lncRNA
AT2G08455	lncRNA
AT2G08465	lncRNA
AT2G08470	antisense lncRNA
AT2G08475	antisense RNA
AT2G08480	antisense lncRNA
AT2G31902	antisense RNA
AT2G08485	lncRNA
AT2G08490	lncRNA
AT2G08495	lncRNA
AT2G08500	lncRNA
AT2G32110	pre-tRNA
AT2G32179	antisense lncRNA
[truncated: 3,100 more rows]

## Sheet: Figure 1c
Gene_ID	Group	Context	CV (%)	Type		Group	Context	CV (0-100%)	CV (100%-200%)	CV (>200%)
AT1G01046	miRNA	CG	121.227	CV (100%-200%)		lncRNA	CG	277	593	1107
AT1G01046	miRNA	CHG	263.154	CV (>200%)		lncRNA	CHG	226	676	1063
AT1G01046	miRNA	CHH	101.159	CV (100%-200%)		lncRNA	CHH	849	987	235
AT1G01270	pre-tRNA	CG	213.366	CV (>200%)		antisense lncRNA	CG	371	338	280
AT1G01270	pre-tRNA	CHG	239.265	CV (>200%)		antisense lncRNA	CHG	272	531	194
AT1G01270	pre-tRNA	CHH	146.308	CV (100%-200%)		antisense lncRNA	CHH	727	262	18
AT1G01448	antisense lncRNA	CG	40.0062	CV (0-100%)		pre-tRNA	CG	34	42	253
AT1G01448	antisense lncRNA	CHG	59.406	CV (0-100%)		pre-tRNA	CHG	3	24	289
AT1G01448	antisense lncRNA	CHH	39.7733	CV (0-100%)		pre-tRNA	CHH	3	193	157
AT1G01870	pre-tRNA	CG	294.143	CV (>200%)		miRNA	CG	47	21	115
AT1G01870	pre-tRNA	CHG	226.217	CV (>200%)		miRNA	CHG	31	30	125
AT1G01870	pre-tRNA	CHH	125.566	CV (100%-200%)		miRNA	CHH	48	122	63
AT1G01890	pre-tRNA	CG	240.337	CV (>200%)		snoRNA	CG	5	9	146
AT1G01890	pre-tRNA	CHH	143.849	CV (100%-200%)		snoRNA	CHG	3	22	178
AT1G02480	pre-tRNA	CG	254.534	CV (>200%)		snoRNA	CHH	7	155	58
AT1G02480	pre-tRNA	CHG	346.076	CV (>200%)		Others	CG	45	60	75
AT1G02480	pre-tRNA	CHH	351.861	CV (>200%)		Others	CHG	46	66	68
AT1G02952	antisense lncRNA	CG	108.199	CV (100%-200%)		Others	CHH	104	64	16
AT1G02952	antisense lncRNA	CHG	154.211	CV (100%-200%)		snRNA	CG	5	7	40
AT1G02952	antisense lncRNA	CHH	62.3254	CV (0-100%)		snRNA	CHG	2	6	42
AT1G03545	antisense lncRNA	CG	37.3279	CV (0-100%)		snRNA	CHH	6	35	20
AT1G03545	antisense lncRNA	CHG	51.9527	CV (0-100%)		antisense RNA	CG	17	17	38
AT1G03545	antisense lncRNA	CHH	34.7883	CV (0-100%)		antisense RNA	CHG	4	35	33
AT1G03570	pre-tRNA	CG	355.487	CV (>200%)		antisense RNA	CHH	20	49	6
AT1G03570	pre-tRNA	CHG	199.509	CV (100%-200%)
AT1G03570	pre-tRNA	CHH	126.586	CV (100%-200%)
AT1G03640	pre-tRNA	CG	216.137	CV (>200%)
AT1G03640	pre-tRNA	CHG	334.002	CV (>200%)
AT1G03640	pre-tRNA	CHH	330.939	CV (>200%)
AT1G03743	snoRNA	CHG	175.07	CV (100%-200%)
AT1G03743	snoRNA	CHH	145.918	CV (100%-200%)
AT1G03746	snoRNA	CG	204.302	CV (>200%)
AT1G03746	snoRNA	CHG	432.259	CV (>200%)
AT1G03746	snoRNA	CHH	154.675	CV (100%-200%)
AT1G03987	lncRNA	CG	370.588	CV (>200%)
AT1G03987	lncRNA	CHG	198.389	CV (100%-200%)
AT1G03987	lncRNA	CHH	94.7209	CV (0-100%)
AT1G03993	antisense lncRNA	CG	106.561	CV (100%-200%)
AT1G03993	antisense lncRNA	CHG	93.8573	CV (0-100%)
AT1G03993	antisense lncRNA	CHH	52.7363	CV (0-100%)
AT1G03997	antisense lncRNA	CG	168.244	CV (100%-200%)
AT1G03997	antisense lncRNA	CHG	176.025	CV (100%-200%)
AT1G03997	antisense lncRNA	CHH	85.1051	CV (0-100%)
AT1G04003	lncRNA	CG	436.296	CV (>200%)
AT1G04003	lncRNA	CHG	338.114	CV (>200%)
AT1G04003	lncRNA	CHH	134.3	CV (100%-200%)
AT1G04007	antisense lncRNA	CG	249.556	CV (>200%)
AT1G04007	antisense lncRNA	CHG	183.179	CV (100%-200%)
AT1G04007	antisense lncRNA	CHH	80.7292	CV (0-100%)
AT1G04013	antisense lncRNA	CG	243.017	CV (>200%)
AT1G04013	antisense lncRNA	CHG	167.904	CV (100%-200%)
AT1G04013	antisense lncRNA	CHH	95.9603	CV (0-100%)
AT1G04023	lncRNA	CG	247.532	CV (>200%)
AT1G04023	lncRNA	CHG	115.596	CV (100%-200%)
AT1G04023	lncRNA	CHH	74.7101	CV (0-100%)
AT1G04027	miRNA	CG	34.8552	CV (0-100%)
AT1G04027	miRNA	CHG	137.825	CV (100%-200%)
AT1G04027	miRNA	CHH	88.5299	CV (0-100%)
AT1G04033	lncRNA	CG	145.581	CV (100%-200%)
AT1G04033	lncRNA	CHG	159.821	CV (100%-200%)
AT1G04033	lncRNA	CHH	85.6136	CV (0-100%)
AT1G04037	lncRNA	CHH	140.134	CV (100%-200%)
AT1G04043	antisense lncRNA	CG	148.168	CV (100%-200%)
AT1G04043	antisense lncRNA	CHG	186.097	CV (100%-200%)
AT1G04043	antisense lncRNA	CHH	132.113	CV (100%-200%)
AT1G04047	antisense lncRNA	CG	226.58	CV (>200%)
AT1G04047	antisense lncRNA	CHG	173.78	CV (100%-200%)
AT1G04047	antisense lncRNA	CHH	160.329	CV (100%-200%)
AT1G04053	antisense lncRNA	CG	44.2872	CV (0-100%)
AT1G04053	antisense lncRNA	CHG	101.564	CV (100%-200%)
AT1G04053	antisense lncRNA	CHH	50.4907	CV (0-100%)
AT1G04057	antisense RNA	CG	33.909	CV (0-100%)
AT1G04057	antisense RNA	CHG	162.104	CV (100%-200%)
AT1G04057	antisense RNA	CHH	99.3007	CV (0-100%)
AT1G04063	lncRNA	CG	48.0424	CV (0-100%)
AT1G04063	lncRNA	CHG	102.388	CV (100%-200%)
AT1G04063	lncRNA	CHH	119.412	CV (100%-200%)
AT1G04067	antisense lncRNA	CG	138.512	CV (100%-200%)
AT1G04067	antisense lncRNA	CHG	137.102	CV (100%-200%)
AT1G04067	antisense lncRNA	CHH	84.3104	CV (0-100%)
AT1G04073	antisense lncRNA	CG	289.071	CV (>200%)
AT1G04073	antisense lncRNA	CHG	166.261	CV (100%-200%)
AT1G04073	antisense lncRNA	CHH	103.796	CV (100%-200%)
AT1G04077	antisense lncRNA	CG	680.574	CV (>200%)
AT1G04077	antisense lncRNA	CHG	375.853	CV (>200%)
AT1G04077	antisense lncRNA	CHH	103.014	CV (100%-200%)
AT1G04083	antisense lncRNA	CG	23.0459	CV (0-100%)
AT1G04083	antisense lncRNA	CHG	144.28	CV (100%-200%)
AT1G04083	antisense lncRNA	CHH	82.1911	CV (0-100%)
AT1G04087	lncRNA	CG	370.353	CV (>200%)
AT1G04087	lncRNA	CHG	246.454	CV (>200%)
AT1G04087	lncRNA	CHH	102.055	CV (100%-200%)
AT1G04093	lncRNA	CG	259.139	CV (>200%)
AT1G04093	lncRNA	CHG	148.703	CV (100%-200%)
AT1G04093	lncRNA	CHH	60.3303	CV (0-100%)
AT1G04097	antisense lncRNA	CG	334.527	CV (>200%)
AT1G04097	antisense lncRNA	CHG	160.791	CV (100%-200%)
AT1G04097	antisense lncRNA	CHH	117.06	CV (100%-200%)
AT1G04103	antisense lncRNA	CG	179.477	CV (100%-200%)
AT1G04103	antisense lncRNA	CHG	89.2256	CV (0-100%)
AT1G04103	antisense lncRNA	CHH	54.4013	CV (0-100%)
AT1G04117	antisense lncRNA	CG	14.5778	CV (0-100%)
AT1G04117	antisense lncRNA	CHG	63.7219	CV (0-100%)
AT1G04117	antisense lncRNA	CHH	47.8942	CV (0-100%)
AT1G04123	antisense lncRNA	CG	245.784	CV (>200%)
AT1G04123	antisense lncRNA	CHG	176.977	CV (100%-200%)
AT1G04123	antisense lncRNA	CHH	77.3102	CV (0-100%)
AT1G04127	lncRNA	CG	129.095	CV (100%-200%)
AT1G04127	lncRNA	CHG	218.834	CV (>200%)
AT1G04127	lncRNA	CHH	90.4546	CV (0-100%)
AT1G04133	lncRNA	CG	236.9	CV (>200%)
AT1G04133	lncRNA	CHG	138.576	CV (100%-200%)
AT1G04133	lncRNA	CHH	88.6897	CV (0-100%)
AT1G04137	lncRNA	CG	273.992	CV (>200%)
AT1G04137	lncRNA	CHG	240.581	CV (>200%)
AT1G04137	lncRNA	CHH	165.768	CV (100%-200%)
AT1G04143	lncRNA	CG	260.935	CV (>200%)
AT1G04143	lncRNA	CHG	175.378	CV (100%-200%)
AT1G04143	lncRNA	CHH	95.4784	CV (0-100%)
AT1G04147	antisense lncRNA	CG	428.928	CV (>200%)
AT1G04147	antisense lncRNA	CHG	158.757	CV (100%-200%)
AT1G04147	antisense lncRNA	CHH	102.197	CV (100%-200%)
AT1G04153	antisense lncRNA	CG	232.028	CV (>200%)
AT1G04153	antisense lncRNA	CHG	147.642	CV (100%-200%)
AT1G04153	antisense lncRNA	CHH	99.4105	CV (0-100%)
AT1G04157	antisense lncRNA	CG	93.9121	CV (0-100%)
AT1G04157	antisense lncRNA	CHG	260.51	CV (>200%)
AT1G04157	antisense lncRNA	CHH	100.029	CV (100%-200%)
AT1G04163	antisense lncRNA	CG	11.7655	CV (0-100%)
AT1G04163	antisense lncRNA	CHG	66.791	CV (0-100%)
AT1G04163	antisense lncRNA	CHH	42.4803	CV (0-100%)
AT1G04167	lncRNA	CG	210.118	CV (>200%)
AT1G04167	lncRNA	CHG	170.629	CV (100%-200%)
AT1G04167	lncRNA	CHH	99.0318	CV (0-100%)
AT1G04173	lncRNA	CG	251.149	CV (>200%)
AT1G04173	lncRNA	CHG	126.97	CV (100%-200%)
AT1G04173	lncRNA	CHH	88.1824	CV (0-100%)
AT1G04177	lncRNA	CG	838.88	CV (>200%)
AT1G04177	lncRNA	CHG	430.687	CV (>200%)
AT1G04177	lncRNA	CHH	165.621	CV (100%-200%)
AT1G04183	antisense lncRNA	CG	124.124	CV (100%-200%)
AT1G04183	antisense lncRNA	CHG	127.286	CV (100%-200%)
AT1G04183	antisense lncRNA	CHH	125.974	CV (100%-200%)
AT1G04187	snoRNA	CHH	199.129	CV (100%-200%)
AT1G04197	snoRNA	CG	319.222	CV (>200%)
AT1G04197	snoRNA	CHG	278.142	CV (>200%)
AT1G04197	snoRNA	CHH	140.108	CV (100%-200%)
AT1G04203	lncRNA	CG	277.889	CV (>200%)
AT1G04203	lncRNA	CHG	226.295	CV (>200%)
AT1G04203	lncRNA	CHH	140.022	CV (100%-200%)
AT1G04207	lncRNA	CG	345.477	CV (>200%)
AT1G04207	lncRNA	CHG	216.896	CV (>200%)
AT1G04207	lncRNA	CHH	124.102	CV (100%-200%)
AT1G04213	snoRNA	CG	321.45	CV (>200%)
AT1G04213	snoRNA	CHG	251.731	CV (>200%)
AT1G04213	snoRNA	CHH	286.647	CV (>200%)
AT1G04217	snoRNA	CG	308.458	CV (>200%)
AT1G04217	snoRNA	CHG	305.828	CV (>200%)
AT1G04217	snoRNA	CHH	222.535	CV (>200%)
AT1G04227	snoRNA	CG	379.994	CV (>200%)
AT1G04227	snoRNA	CHG	241.366	CV (>200%)
AT1G04227	snoRNA	CHH	119.226	CV (100%-200%)
AT1G04233	antisense lncRNA	CG	85.9069	CV (0-100%)
AT1G04233	antisense lncRNA	CHG	130.451	CV (100%-200%)
AT1G04233	antisense lncRNA	CHH	77.7544	CV (0-100%)
AT1G04237	antisense lncRNA	CG	158.459	CV (100%-200%)
AT1G04237	antisense lncRNA	CHG	148.05	CV (100%-200%)
AT1G04237	antisense lncRNA	CHH	97.9492	CV (0-100%)
AT1G04243	lncRNA	CG	226.648	CV (>200%)
AT1G04243	lncRNA	CHH	92.7331	CV (0-100%)
AT1G04247	antisense lncRNA	CG	133.04	CV (100%-200%)
AT1G04247	antisense lncRNA	CHG	80.5586	CV (0-100%)
AT1G04247	antisense lncRNA	CHH	45.3988	CV (0-100%)
AT1G04253	lncRNA	CG	122.223	CV (100%-200%)
AT1G04253	lncRNA	CHG	127.287	CV (100%-200%)
AT1G04253	lncRNA	CHH	64.3338	CV (0-100%)
AT1G04257	lncRNA	CG	283.182	CV (>200%)
AT1G04257	lncRNA	CHG	203.112	CV (>200%)
AT1G04257	lncRNA	CHH	182.783	CV (100%-200%)
AT1G04263	snRNA	CG	217.694	CV (>200%)
AT1G04263	snRNA	CHG	391.385	CV (>200%)
AT1G04263	snRNA	CHH	123.712	CV (100%-200%)
AT1G04267	snoRNA	CG	248.722	CV (>200%)
AT1G04267	snoRNA	CHH	125.706	CV (100%-200%)
AT1G04273	snoRNA	CG	310.553	CV (>200%)
AT1G04273	snoRNA	CHG	178.936	CV (100%-200%)
AT1G04273	snoRNA	CHH	129.72	CV (100%-200%)
AT1G04277	snoRNA	CG	363.104	CV (>200%)
AT1G04277	snoRNA	CHG	206.514	CV (>200%)
AT1G04277	snoRNA	CHH	107.051	CV (100%-200%)
AT1G04283	lncRNA	CG	338.735	CV (>200%)
AT1G04283	lncRNA	CHG	336.421	CV (>200%)
AT1G04283	lncRNA	CHH	199.528	CV (100%-200%)
AT1G04287	lncRNA	CG	155.374	CV (100%-200%)
AT1G04287	lncRNA	CHG	138.853	CV (100%-200%)
AT1G04287	lncRNA	CHH	76.7646	CV (0-100%)
AT1G04293	lncRNA	CG	237.436	CV (>200%)
AT1G04293	lncRNA	CHG	186.602	CV (100%-200%)
AT1G04293	lncRNA	CHH	76.5978	CV (0-100%)
AT1G04295	antisense lncRNA	CG	131.221	CV (100%-200%)
AT1G04295	antisense lncRNA	CHG	126.936	CV (100%-200%)
AT1G04295	antisense lncRNA	CHH	74.0238	CV (0-100%)
AT1G04297	antisense lncRNA	CG	63.185	CV (0-100%)
AT1G04297	antisense lncRNA	CHG	93.1694	CV (0-100%)
AT1G04297	antisense lncRNA	CHH	63.2122	CV (0-100%)
AT1G04303	antisense lncRNA	CG	80.5858	CV (0-100%)
AT1G04303	antisense lncRNA	CHG	195.05	CV (100%-200%)
AT1G04303	antisense lncRNA	CHH	98.6202	CV (0-100%)
AT1G04307	lncRNA	CG	229.382	CV (>200%)
AT1G04307	lncRNA	CHG	565.272	CV (>200%)
AT1G04307	lncRNA	CHH	231.306	CV (>200%)
AT1G04323	lncRNA	CG	275.958	CV (>200%)
AT1G04323	lncRNA	CHG	181.198	CV (100%-200%)
AT1G04323	lncRNA	CHH	92.2394	CV (0-100%)
AT1G04327	lncRNA	CG	391.988	CV (>200%)
AT1G04327	lncRNA	CHG	329.669	CV (>200%)
AT1G04327	lncRNA	CHH	130.085	CV (100%-200%)
AT1G04333	lncRNA	CG	389.029	CV (>200%)
AT1G04333	lncRNA	CHG	193.14	CV (100%-200%)
AT1G04333	lncRNA	CHH	118.268	CV (100%-200%)
AT1G04337	lncRNA	CG	371.312	CV (>200%)
AT1G04337	lncRNA	CHG	218.328	CV (>200%)
AT1G04337	lncRNA	CHH	137.775	CV (100%-200%)
AT1G04343	antisense lncRNA	CG	15.7998	CV (0-100%)
AT1G04343	antisense lncRNA	CHG	461.061	CV (>200%)
AT1G04343	antisense lncRNA	CHH	64.6173	CV (0-100%)
AT1G04347	antisense lncRNA	CG	281.192	CV (>200%)
AT1G04347	antisense lncRNA	CHG	150.987	CV (100%-200%)
AT1G04347	antisense lncRNA	CHH	72.3321	CV (0-100%)
AT1G04353	antisense lncRNA	CG	62.508	CV (0-100%)
AT1G04353	antisense lncRNA	CHG	65.9735	CV (0-100%)
AT1G04353	antisense lncRNA	CHH	48.7873	CV (0-100%)
AT1G04373	lncRNA	CG	179.253	CV (100%-200%)
AT1G04373	lncRNA	CHG	185.76	CV (100%-200%)
AT1G04373	lncRNA	CHH	118.29	CV (100%-200%)
AT1G04377	lncRNA	CG	613.484	CV (>200%)
AT1G04377	lncRNA	CHG	605.784	CV (>200%)
AT1G04377	lncRNA	CHH	361.251	CV (>200%)
AT1G04383	lncRNA	CHH	484.104	CV (>200%)
AT1G04387	lncRNA	CG	757.867	CV (>200%)
AT1G04387	lncRNA	CHG	392.239	CV (>200%)
AT1G04387	lncRNA	CHH	228.374	CV (>200%)
AT1G04393	miRNA	CG	194.452	CV (100%-200%)
AT1G04393	miRNA	CHG	167.117	CV (100%-200%)
AT1G04393	miRNA	CHH	70.9474	CV (0-100%)
AT1G04397	lncRNA	CHG	244.388	CV (>200%)
AT1G04397	lncRNA	CHH	131.914	CV (100%-200%)
AT1G04403	lncRNA	CG	155.622	CV (100%-200%)
AT1G04403	lncRNA	CHG	162.59	CV (100%-200%)
AT1G04403	lncRNA	CHH	87.1115	CV (0-100%)
AT1G04407	lncRNA	CG	139.414	CV (100%-200%)
AT1G04407	lncRNA	CHG	193.2	CV (100%-200%)
AT1G04407	lncRNA	CHH	133.432	CV (100%-200%)
AT1G04413	antisense lncRNA	CG	38.2313	CV (0-100%)
AT1G04413	antisense lncRNA	CHG	197.962	CV (100%-200%)
AT1G04413	antisense lncRNA	CHH	91.6648	CV (0-100%)
AT1G04417	antisense lncRNA	CG	292.572	CV (>200%)
AT1G04417	antisense lncRNA	CHG	211.899	CV (>200%)
AT1G04417	antisense lncRNA	CHH	189.522	CV (100%-200%)
AT1G04423	miRNA	CG	28.8819	CV (0-100%)
AT1G04423	miRNA	CHG	153.944	CV (100%-200%)
AT1G04423	miRNA	CHH	138.469	CV (100%-200%)
AT1G04425	Others	CG	76.0008	CV (0-100%)
AT1G04425	Others	CHG	65.3122	CV (0-100%)
AT1G04425	Others	CHH	75.6934	CV (0-100%)
AT1G04427	lncRNA	CG	706.006	CV (>200%)
AT1G04427	lncRNA	CHG	430.064	CV (>200%)
AT1G04427	lncRNA	CHH	127.269	CV (100%-200%)
AT1G04433	antisense lncRNA	CG	311.161	CV (>200%)
AT1G04433	antisense lncRNA	CHG	151.646	CV (100%-200%)
AT1G04433	antisense lncRNA	CHH	120.041	CV (100%-200%)
AT1G04437	antisense lncRNA	CG	113.685	CV (100%-200%)
AT1G04437	antisense lncRNA	CHG	156.262	CV (100%-200%)
AT1G04437	antisense lncRNA	CHH	108.552	CV (100%-200%)
AT1G04443	lncRNA	CG	220.769	CV (>200%)
AT1G04443	lncRNA	CHG	166.55	CV (100%-200%)
AT1G04443	lncRNA	CHH	113.586	CV (100%-200%)
AT1G04447	lncRNA	CG	208.193	CV (>200%)
AT1G04447	lncRNA	CHG	208.79	CV (>200%)
AT1G04447	lncRNA	CHH	200.466	CV (>200%)
AT1G04453	lncRNA	CG	117.607	CV (100%-200%)
AT1G04453	lncRNA	CHG	143.689	CV (100%-200%)
AT1G04453	lncRNA	CHH	89.2038	CV (0-100%)
AT1G04463	antisense lncRNA	CG	116.306	CV (100%-200%)
AT1G04463	antisense lncRNA	CHG	141.977	CV (100%-200%)
AT1G04463	antisense lncRNA	CHH	69.9577	CV (0-100%)
AT1G04467	antisense lncRNA	CG	197.563	CV (100%-200%)
AT1G04467	antisense lncRNA	CHG	155.616	CV (100%-200%)
AT1G04467	antisense lncRNA	CHH	65.2258	CV (0-100%)
AT1G04473	antisense lncRNA	CG	106.245	CV (100%-200%)
AT1G04473	antisense lncRNA	CHG	109.928	CV (100%-200%)
AT1G04473	antisense lncRNA	CHH	77.0978	CV (0-100%)
AT1G04477	antisense lncRNA	CG	170.801	CV (100%-200%)
AT1G04477	antisense lncRNA	CHG	151.6	CV (100%-200%)
AT1G04477	antisense lncRNA	CHH	76.6511	CV (0-100%)
AT1G04483	antisense lncRNA	CG	113.275	CV (100%-200%)
AT1G04483	antisense lncRNA	CHG	180.226	CV (100%-200%)
AT1G04483	antisense lncRNA	CHH	109.725	CV (100%-200%)
AT1G04487	antisense lncRNA	CG	107.513	CV (100%-200%)
AT1G04487	antisense lncRNA	CHG	125.589	CV (100%-200%)
AT1G04487	antisense lncRNA	CHH	61.8131	CV (0-100%)
AT1G04493	lncRNA	CG	333.961	CV (>200%)
AT1G04493	lncRNA	CHG	148.185	CV (100%-200%)
AT1G04493	lncRNA	CHH	82.1591	CV (0-100%)
AT1G04497	lncRNA	CG	143.731	CV (100%-200%)
AT1G04497	lncRNA	CHG	140.498	CV (100%-200%)
AT1G04497	lncRNA	CHH	91.4674	CV (0-100%)
AT1G04503	antisense lncRNA	CG	161.698	CV (100%-200%)
AT1G04503	antisense lncRNA	CHG	129.586	CV (100%-200%)
AT1G04503	antisense lncRNA	CHH	73.1323	CV (0-100%)
AT1G04507	antisense lncRNA	CG	119.263	CV (100%-200%)
AT1G04507	antisense lncRNA	CHG	148.239	CV (100%-200%)
AT1G04507	antisense lncRNA	CHH	82.9062	CV (0-100%)
AT1G04513	antisense lncRNA	CG	72.794	CV (0-100%)
AT1G04513	antisense lncRNA	CHG	94.6483	CV (0-100%)
AT1G04513	antisense lncRNA	CHH	59.1807	CV (0-100%)
AT1G04517	snoRNA	CHG	456.953	CV (>200%)
AT1G04517	snoRNA	CHH	235.827	CV (>200%)
AT1G04523	lncRNA	CG	253.544	CV (>200%)
AT1G04523	lncRNA	CHG	269.849	CV (>200%)
AT1G04523	lncRNA	CHH	118.909	CV (100%-200%)
AT1G04527	snoRNA	CG	546.023	CV (>200%)
AT1G04527	snoRNA	CHG	390.471	CV (>200%)
AT1G04527	snoRNA	CHH	334.672	CV (>200%)
AT1G04533	antisense lncRNA	CG	217.779	CV (>200%)
AT1G04533	antisense lncRNA	CHG	117.637	CV (100%-200%)
AT1G04533	antisense lncRNA	CHH	76.348	CV (0-100%)
AT1G04537	antisense lncRNA	CG	140.773	CV (100%-200%)
AT1G04537	antisense lncRNA	CHG	146.494	CV (100%-200%)
AT1G04537	antisense lncRNA	CHH	120.461	CV (100%-200%)
AT1G04557	lncRNA	CG	284.451	CV (>200%)
AT1G04557	lncRNA	CHG	146.104	CV (100%-200%)
AT1G04557	lncRNA	CHH	122.663	CV (100%-200%)
AT1G04563	lncRNA	CG	312.894	CV (>200%)
AT1G04563	lncRNA	CHG	337.868	CV (>200%)
AT1G04563	lncRNA	CHH	91.1543	CV (0-100%)
AT1G04567	antisense lncRNA	CG	147.115	CV (100%-200%)
AT1G04567	antisense lncRNA	CHG	123.917	CV (100%-200%)
AT1G04567	antisense lncRNA	CHH	105.168	CV (100%-200%)
AT1G04573	lncRNA	CG	242.398	CV (>200%)
AT1G04573	lncRNA	CHG	399.616	CV (>200%)
AT1G04573	lncRNA	CHH	121.804	CV (100%-200%)
AT1G04577	antisense lncRNA	CG	37.9707	CV (0-100%)
AT1G04577	antisense lncRNA	CHG	509.032	CV (>200%)
AT1G04577	antisense lncRNA	CHH	179.023	CV (100%-200%)
AT1G04583	antisense lncRNA	CG	208.276	CV (>200%)
AT1G04583	antisense lncRNA	CHG	154.094	CV (100%-200%)
AT1G04583	antisense lncRNA	CHH	75.143	CV (0-100%)
AT1G04587	antisense lncRNA	CG	49.8829	CV (0-100%)
AT1G04587	antisense lncRNA	CHG	136.906	CV (100%-200%)
AT1G04587	antisense lncRNA	CHH	78.0054	CV (0-100%)
AT1G04593	lncRNA	CG	237.899	CV (>200%)
AT1G04593	lncRNA	CHG	145.958	CV (100%-200%)
AT1G04593	lncRNA	CHH	102.76	CV (100%-200%)
AT1G04597	lncRNA	CG	223.173	CV (>200%)
AT1G04597	lncRNA	CHG	282.963	CV (>200%)
AT1G04597	lncRNA	CHH	164.815	CV (100%-200%)
AT1G04603	lncRNA	CG	133.022	CV (100%-200%)
AT1G04603	lncRNA	CHG	138.689	CV (100%-200%)
AT1G04603	lncRNA	CHH	83.8256	CV (0-100%)
AT1G04607	lncRNA	CG	145.747	CV (100%-200%)
AT1G04607	lncRNA	CHG	195.531	CV (100%-200%)
AT1G04607	lncRNA	CHH	100.447	CV (100%-200%)
AT1G04623	lncRNA	CG	228.179	CV (>200%)
AT1G04623	lncRNA	CHG	207.852	CV (>200%)
AT1G04623	lncRNA	CHH	87.2214	CV (0-100%)
AT1G04643	antisense lncRNA	CG	105.085	CV (100%-200%)
AT1G04643	antisense lncRNA	CHG	103.594	CV (100%-200%)
AT1G04643	antisense lncRNA	CHH	51.7785	CV (0-100%)
AT1G04647	antisense lncRNA	CG	94.317	CV (0-100%)
AT1G04647	antisense lncRNA	CHG	109.282	CV (100%-200%)
AT1G04647	antisense lncRNA	CHH	74.7557	CV (0-100%)
AT1G04653	lncRNA	CG	319.471	CV (>200%)
AT1G04653	lncRNA	CHG	212.704	CV (>200%)
AT1G04653	lncRNA	CHH	92.991	CV (0-100%)
AT1G04657	lncRNA	CG	302.954	CV (>200%)
AT1G04657	lncRNA	CHG	297.97	CV (>200%)
AT1G04657	lncRNA	CHH	128.926	CV (100%-200%)
AT1G04667	lncRNA	CG	363.202	CV (>200%)
AT1G04667	lncRNA	CHG	489.692	CV (>200%)
AT1G04667	lncRNA	CHH	136.999	CV (100%-200%)
AT1G04673	lncRNA	CG	243.57	CV (>200%)
AT1G04673	lncRNA	CHG	537.951	CV (>200%)
AT1G04673	lncRNA	CHH	110.797	CV (100%-200%)
AT1G04677	lncRNA	CG	173.838	CV (100%-200%)
AT1G04677	lncRNA	CHG	195.547	CV (100%-200%)
AT1G04677	lncRNA	CHH	106.152	CV (100%-200%)
AT1G04683	lncRNA	CG	136.956	CV (100%-200%)
AT1G04683	lncRNA	CHG	178.423	CV (100%-200%)
AT1G04683	lncRNA	CHH	81.9504	CV (0-100%)
AT1G04687	lncRNA	CG	192.879	CV (100%-200%)
AT1G04687	lncRNA	CHG	149.013	CV (100%-200%)
AT1G04687	lncRNA	CHH	102.298	CV (100%-200%)
AT1G04693	lncRNA	CG	166.641	CV (100%-200%)
AT1G04693	lncRNA	CHG	141.956	CV (100%-200%)
AT1G04693	lncRNA	CHH	114.119	CV (100%-200%)
AT1G04697	antisense lncRNA	CG	112.241	CV (100%-200%)
AT1G04697	antisense lncRNA	CHG	176.044	CV (100%-200%)
AT1G04697	antisense lncRNA	CHH	76.6672	CV (0-100%)
AT1G04703	lncRNA	CG	290.511	CV (>200%)
AT1G04703	lncRNA	CHG	159.513	CV (100%-200%)
AT1G04703	lncRNA	CHH	106.052	CV (100%-200%)
AT1G04707	antisense lncRNA	CG	93.501	CV (0-100%)
AT1G04707	antisense lncRNA	CHG	73.4028	CV (0-100%)
AT1G04707	antisense lncRNA	CHH	47.8119	CV (0-100%)
AT1G04713	lncRNA	CG	442.035	CV (>200%)
AT1G04713	lncRNA	CHG	162.408	CV (100%-200%)
AT1G04713	lncRNA	CHH	92.2206	CV (0-100%)
AT1G04717	lncRNA	CHH	293.482	CV (>200%)
AT1G04720	pre-tRNA	CG	285.504	CV (>200%)
AT1G04720	pre-tRNA	CHG	328.574	CV (>200%)
AT1G04720	pre-tRNA	CHH	144.255	CV (100%-200%)
AT1G04723	antisense lncRNA	CG	235.576	CV (>200%)
AT1G04723	antisense lncRNA	CHG	151.309	CV (100%-200%)
AT1G04723	antisense lncRNA	CHH	64.9701	CV (0-100%)
AT1G04733	snRNA	CG	294.084	CV (>200%)
AT1G04733	snRNA	CHG	245.26	CV (>200%)
AT1G04733	snRNA	CHH	201.979	CV (>200%)
AT1G04737	antisense lncRNA	CHG	219.474	CV (>200%)
AT1G04737	antisense lncRNA	CHH	139.147	CV (100%-200%)
AT1G04743	antisense lncRNA	CG	95.1427	CV (0-100%)
AT1G04743	antisense lncRNA	CHG	101.647	CV (100%-200%)
AT1G04743	antisense lncRNA	CHH	53.6092	CV (0-100%)
AT1G04753	lncRNA	CG	364.43	CV (>200%)
AT1G04753	lncRNA	CHG	194.069	CV (100%-200%)
AT1G04753	lncRNA	CHH	124.19	CV (100%-200%)
AT1G04763	lncRNA	CG	192.708	CV (100%-200%)
AT1G04763	lncRNA	CHG	235.379	CV (>200%)
AT1G04763	lncRNA	CHH	101.418	CV (100%-200%)
AT1G04767	antisense lncRNA	CG	293.498	CV (>200%)
AT1G04767	antisense lncRNA	CHG	137.394	CV (100%-200%)
AT1G04767	antisense lncRNA	CHH	62.5093	CV (0-100%)
AT1G04773	antisense lncRNA	CG	282.215	CV (>200%)
AT1G04773	antisense lncRNA	CHG	105.828	CV (100%-200%)
AT1G04773	antisense lncRNA	CHH	69.0643	CV (0-100%)
AT1G04783	lncRNA	CG	279.114	CV (>200%)
AT1G04783	lncRNA	CHG	262.207	CV (>200%)
AT1G04783	lncRNA	CHH	152.69	CV (100%-200%)
AT1G04787	lncRNA	CG	170.921	CV (100%-200%)
AT1G04787	lncRNA	CHG	171.383	CV (100%-200%)
AT1G04787	lncRNA	CHH	86.5866	CV (0-100%)
AT1G04793	lncRNA	CG	278.428	CV (>200%)
AT1G04793	lncRNA	CHG	218.174	CV (>200%)
AT1G04793	lncRNA	CHH	79.7462	CV (0-100%)
AT1G04797	antisense lncRNA	CG	361.99	CV (>200%)
AT1G04797	antisense lncRNA	CHG	242.764	CV (>200%)
AT1G04797	antisense lncRNA	CHH	72.9626	CV (0-100%)
AT1G04803	antisense lncRNA	CG	129.773	CV (100%-200%)
AT1G04803	antisense lncRNA	CHG	182.439	CV (100%-200%)
AT1G04803	antisense lncRNA	CHH	84.3759	CV (0-100%)
AT1G04807	lncRNA	CG	424.866	CV (>200%)
AT1G04807	lncRNA	CHG	225.919	CV (>200%)
AT1G04807	lncRNA	CHH	173.691	CV (100%-200%)
AT1G04813	lncRNA	CG	275.672	CV (>200%)
AT1G04813	lncRNA	CHG	198.245	CV (100%-200%)
AT1G04813	lncRNA	CHH	163.063	CV (100%-200%)
AT1G04817	antisense lncRNA	CG	235.388	CV (>200%)
AT1G04817	antisense lncRNA	CHG	259.411	CV (>200%)
AT1G04817	antisense lncRNA	CHH	72.1166	CV (0-100%)
AT1G04823	antisense lncRNA	CG	136.454	CV (100%-200%)
AT1G04823	antisense lncRNA	CHG	114.482	CV (100%-200%)
AT1G04823	antisense lncRNA	CHH	62.8037	CV (0-100%)
AT1G04827	antisense lncRNA	CG	165.219	CV (100%-200%)
AT1G04827	antisense lncRNA	CHG	103.125	CV (100%-200%)
AT1G04827	antisense lncRNA	CHH	61.517	CV (0-100%)
AT1G04833	antisense lncRNA	CG	94.0381	CV (0-100%)
AT1G04833	antisense lncRNA	CHG	122.749	CV (100%-200%)
AT1G04833	antisense lncRNA	CHH	40.7892	CV (0-100%)
AT1G04837	antisense lncRNA	CG	131.009	CV (100%-200%)
AT1G04837	antisense lncRNA	CHG	74.5457	CV (0-100%)
AT1G04837	antisense lncRNA	CHH	45.8721	CV (0-100%)
AT1G04847	lncRNA	CG	278.746	CV (>200%)
AT1G04847	lncRNA	CHG	137.055	CV (100%-200%)
AT1G04847	lncRNA	CHH	83.0892	CV (0-100%)
AT1G04853	antisense lncRNA	CG	584.984	CV (>200%)
AT1G04853	antisense lncRNA	CHG	304.885	CV (>200%)
AT1G04853	antisense lncRNA	CHH	88.0756	CV (0-100%)
AT1G04857	lncRNA	CG	163.035	CV (100%-200%)
AT1G04857	lncRNA	CHH	225.658	CV (>200%)
AT1G04863	lncRNA	CG	149.875	CV (100%-200%)
AT1G04863	lncRNA	CHG	104.545	CV (100%-200%)
AT1G04863	lncRNA	CHH	67.1022	CV (0-100%)
AT1G04867	Others	CG	269.833	CV (>200%)
AT1G04867	Others	CHG	200.337	CV (>200%)
AT1G04867	Others	CHH	88.4729	CV (0-100%)
AT1G04873	lncRNA	CG	304.972	CV (>200%)
AT1G04873	lncRNA	CHG	198.496	CV (100%-200%)
AT1G04873	lncRNA	CHH	123.024	CV (100%-200%)
AT1G04877	lncRNA	CG	180.513	CV (100%-200%)
AT1G04877	lncRNA	CHG	158.92	CV (100%-200%)
AT1G04877	lncRNA	CHH	91.388	CV (0-100%)
AT1G04883	antisense lncRNA	CG	452.806	CV (>200%)
AT1G04883	antisense lncRNA	CHG	144.477	CV (100%-200%)
AT1G04883	antisense lncRNA	CHH	93.5812	CV (0-100%)
AT1G04887	antisense lncRNA	CG	157.447	CV (100%-200%)
AT1G04887	antisense lncRNA	CHG	82.3825	CV (0-100%)
AT1G04887	antisense lncRNA	CHH	52.2913	CV (0-100%)
AT1G04893	antisense lncRNA	CG	201.706	CV (>200%)
AT1G04893	antisense lncRNA	CHG	245.526	CV (>200%)
AT1G04893	antisense lncRNA	CHH	143.756	CV (100%-200%)
AT1G04913	antisense lncRNA	CG	247.188	CV (>200%)
AT1G04913	antisense lncRNA	CHG	132.213	CV (100%-200%)
AT1G04913	antisense lncRNA	CHH	71.5037	CV (0-100%)
AT1G04917	antisense lncRNA	CG	66.6466	CV (0-100%)
AT1G04917	antisense lncRNA	CHG	84.7315	CV (0-100%)
AT1G04917	antisense lncRNA	CHH	83.0898	CV (0-100%)
AT1G04923	lncRNA	CG	118.895	CV (100%-200%)
AT1G04923	lncRNA	CHG	210.136	CV (>200%)
AT1G04923	lncRNA	CHH	164.723	CV (100%-200%)
AT1G04927	antisense lncRNA	CG	202.176	CV (>200%)
AT1G04927	antisense lncRNA	CHG	131.432	CV (100%-200%)
AT1G04927	antisense lncRNA	CHH	108.243	CV (100%-200%)
AT1G04933	antisense lncRNA	CG	62.3727	CV (0-100%)
AT1G04933	antisense lncRNA	CHG	59.7721	CV (0-100%)
AT1G04933	antisense lncRNA	CHH	42.8267	CV (0-100%)
AT1G04937	lncRNA	CG	208.48	CV (>200%)
AT1G04937	lncRNA	CHG	303.416	CV (>200%)
AT1G04937	lncRNA	CHH	123.381	CV (100%-200%)
AT1G04943	lncRNA	CG	241.942	CV (>200%)
AT1G04943	lncRNA	CHG	335.629	CV (>200%)
AT1G04943	lncRNA	CHH	118.436	CV (100%-200%)
AT1G04947	lncRNA	CG	183.21	CV (100%-200%)
AT1G04947	lncRNA	CHG	197.905	CV (100%-200%)
AT1G04947	lncRNA	CHH	113.844	CV (100%-200%)
AT1G04953	antisense lncRNA	CG	43.9515	CV (0-100%)
AT1G04953	antisense lncRNA	CHG	104.296	CV (100%-200%)
AT1G04953	antisense lncRNA	CHH	56.3791	CV (0-100%)
AT1G04963	lncRNA	CG	230.536	CV (>200%)
AT1G04963	lncRNA	CHG	286.431	CV (>200%)
AT1G04963	lncRNA	CHH	165.798	CV (100%-200%)
AT1G04967	lncRNA	CG	205.794	CV (>200%)
AT1G04967	lncRNA	CHG	222.633	CV (>200%)
AT1G04967	lncRNA	CHH	86.5345	CV (0-100%)
AT1G04973	antisense lncRNA	CG	334.659	CV (>200%)
AT1G04973	antisense lncRNA	CHG	105.232	CV (100%-200%)
AT1G04973	antisense lncRNA	CHH	67.2454	CV (0-100%)
AT1G04977	antisense lncRNA	CG	34.0201	CV (0-100%)
AT1G04977	antisense lncRNA	CHG	94.7121	CV (0-100%)
AT1G04977	antisense lncRNA	CHH	61.0045	CV (0-100%)
AT1G04983	lncRNA	CG	475.66	CV (>200%)
AT1G04983	lncRNA	CHG	182.97	CV (100%-200%)
AT1G04983	lncRNA	CHH	222.661	CV (>200%)
AT1G04987	lncRNA	CG	213.096	CV (>200%)
AT1G04987	lncRNA	CHG	170.562	CV (100%-200%)
AT1G04987	lncRNA	CHH	147.995	CV (100%-200%)
AT1G04997	lncRNA	CG	139.678	CV (100%-200%)
AT1G04997	lncRNA	CHG	148.906	CV (100%-200%)
AT1G04997	lncRNA	CHH	74.5105	CV (0-100%)
AT1G05003	lncRNA	CG	139.742	CV (100%-200%)
AT1G05003	lncRNA	CHG	230.373	CV (>200%)
AT1G05003	lncRNA	CHH	94.3636	CV (0-100%)
AT1G05007	lncRNA	CG	193.292	CV (100%-200%)
AT1G05007	lncRNA	CHG	257.505	CV (>200%)
AT1G05007	lncRNA	CHH	93.5764	CV (0-100%)
AT1G05013	lncRNA	CG	667.946	CV (>200%)
AT1G05013	lncRNA	CHG	375.064	CV (>200%)
AT1G05013	lncRNA	CHH	166.129	CV (100%-200%)
AT1G05017	antisense lncRNA	CG	270.471	CV (>200%)
AT1G05017	antisense lncRNA	CHG	189.447	CV (100%-200%)
AT1G05017	antisense lncRNA	CHH	156.38	CV (100%-200%)
AT1G05023	antisense lncRNA	CG	322.172	CV (>200%)
AT1G05023	antisense lncRNA	CHG	195.244	CV (100%-200%)
AT1G05023	antisense lncRNA	CHH	117.219	CV (100%-200%)
AT1G05027	lncRNA	CG	146.14	CV (100%-200%)
AT1G05027	lncRNA	CHG	182.331	CV (100%-200%)
AT1G05027	lncRNA	CHH	67.2057	CV (0-100%)
AT1G05033	antisense lncRNA	CG	179.121	CV (100%-200%)
AT1G05033	antisense lncRNA	CHG	108.023	CV (100%-200%)
AT1G05033	antisense lncRNA	CHH	68.9199	CV (0-100%)
AT1G05037	lncRNA	CG	193.561	CV (100%-200%)
AT1G05037	lncRNA	CHG	204.871	CV (>200%)
AT1G05037	lncRNA	CHH	98.1125	CV (0-100%)
AT1G05043	antisense lncRNA	CG	215.788	CV (>200%)
AT1G05043	antisense lncRNA	CHG	102.564	CV (100%-200%)
AT1G05043	antisense lncRNA	CHH	61.0942	CV (0-100%)
AT1G05047	antisense lncRNA	CG	51.8864	CV (0-100%)
AT1G05047	antisense lncRNA	CHG	220.828	CV (>200%)
AT1G05047	antisense lncRNA	CHH	69.8608	CV (0-100%)
AT1G05053	lncRNA	CG	245.903	CV (>200%)
AT1G05053	lncRNA	CHH	123.085	CV (100%-200%)
AT1G05057	snRNA	CG	549.857	CV (>200%)
AT1G05057	snRNA	CHG	487.412	CV (>200%)
AT1G05057	snRNA	CHH	342.983	CV (>200%)
AT1G05067	lncRNA	CG	165.189	CV (100%-200%)
AT1G05067	lncRNA	CHG	186.613	CV (100%-200%)
AT1G05067	lncRNA	CHH	80.327	CV (0-100%)
AT1G05073	lncRNA	CG	224.447	CV (>200%)
AT1G05073	lncRNA	CHG	204.435	CV (>200%)
AT1G05073	lncRNA	CHH	104.145	CV (100%-200%)
AT1G05077	antisense lncRNA	CG	407.042	CV (>200%)
AT1G05077	antisense lncRNA	CHG	166.655	CV (100%-200%)
AT1G05077	antisense lncRNA	CHH	84.181	CV (0-100%)
AT1G05083	antisense lncRNA	CG	286.718	CV (>200%)
AT1G05083	antisense lncRNA	CHG	93.3581	CV (0-100%)
AT1G05083	antisense lncRNA	CHH	61.5022	CV (0-100%)
AT1G05093	lncRNA	CG	227.679	CV (>200%)
AT1G05093	lncRNA	CHG	188.521	CV (100%-200%)
AT1G05093	lncRNA	CHH	141.999	CV (100%-200%)
AT1G05097	lncRNA	CG	242.148	CV (>200%)
AT1G05097	lncRNA	CHG	210.494	CV (>200%)
AT1G05097	lncRNA	CHH	119.24	CV (100%-200%)
AT1G05103	lncRNA	CG	133.324	CV (100%-200%)
AT1G05103	lncRNA	CHG	202.33	CV (>200%)
AT1G05103	lncRNA	CHH	114.834	CV (100%-200%)
AT1G05107	lncRNA	CG	240.65	CV (>200%)
AT1G05107	lncRNA	CHG	200.375	CV (>200%)
AT1G05107	lncRNA	CHH	90.9562	CV (0-100%)
AT1G05113	lncRNA	CG	604.054	CV (>200%)
AT1G05113	lncRNA	CHG	291.784	CV (>200%)
AT1G05113	lncRNA	CHH	185.91	CV (100%-200%)
AT1G05117	lncRNA	CG	384.581	CV (>200%)
AT1G05117	lncRNA	CHG	518.097	CV (>200%)
AT1G05117	lncRNA	CHH	328.885	CV (>200%)
AT1G05123	antisense lncRNA	CG	162.975	CV (100%-200%)
AT1G05123	antisense lncRNA	CHG	301.452	CV (>200%)
AT1G05123	antisense lncRNA	CHH	84.8671	CV (0-100%)
AT1G05127	lncRNA	CG	173.216	CV (100%-200%)
AT1G05127	lncRNA	CHG	195.816	CV (100%-200%)
AT1G05127	lncRNA	CHH	94.5623	CV (0-100%)
AT1G05133	lncRNA	CG	124.58	CV (100%-200%)
AT1G05133	lncRNA	CHG	129.263	CV (100%-200%)
AT1G05133	lncRNA	CHH	64.1035	CV (0-100%)
AT1G05137	snoRNA	CG	260.98	CV (>200%)
AT1G05137	snoRNA	CHH	174.195	CV (100%-200%)
AT1G05143	antisense lncRNA	CG	349.767	CV (>200%)
AT1G05143	antisense lncRNA	CHG	228.856	CV (>200%)
AT1G05143	antisense lncRNA	CHH	93.3844	CV (0-100%)
AT1G05147	antisense lncRNA	CG	201.318	CV (>200%)
AT1G05147	antisense lncRNA	CHG	137.855	CV (100%-200%)
AT1G05147	antisense lncRNA	CHH	73.2951	CV (0-100%)
AT1G05153	lncRNA	CG	238.854	CV (>200%)
AT1G05153	lncRNA	CHG	128.033	CV (100%-200%)
AT1G05153	lncRNA	CHH	63.1592	CV (0-100%)
AT1G05163	antisense lncRNA	CG	230.212	CV (>200%)
AT1G05163	antisense lncRNA	CHG	147.368	CV (100%-200%)
AT1G05163	antisense lncRNA	CHH	75.712	CV (0-100%)
AT1G05177	lncRNA	CG	516.621	CV (>200%)
AT1G05177	lncRNA	CHG	404.17	CV (>200%)
AT1G05177	lncRNA	CHH	168.672	CV (100%-200%)
AT1G05183	antisense lncRNA	CG	160.739	CV (100%-200%)
AT1G05183	antisense lncRNA	CHG	72.8197	CV (0-100%)
AT1G05183	antisense lncRNA	CHH	51.4429	CV (0-100%)
AT1G05187	antisense lncRNA	CG	174.777	CV (100%-200%)
AT1G05187	antisense lncRNA	CHG	76.0731	CV (0-100%)
AT1G05187	antisense lncRNA	CHH	62.8985	CV (0-100%)
AT1G05193	lncRNA	CG	228.533	CV (>200%)
AT1G05193	lncRNA	CHG	338.358	CV (>200%)
AT1G05193	lncRNA	CHH	132.943	CV (100%-200%)
AT1G05197	lncRNA	CG	158.862	CV (100%-200%)
AT1G05197	lncRNA	CHG	162.103	CV (100%-200%)
AT1G05197	lncRNA	CHH	108.953	CV (100%-200%)
AT1G05203	antisense lncRNA	CG	268.836	CV (>200%)
AT1G05203	antisense lncRNA	CHG	147.372	CV (100%-200%)
AT1G05203	antisense lncRNA	CHH	105.992	CV (100%-200%)
AT1G05207	antisense lncRNA	CG	198.426	CV (100%-200%)
AT1G05207	antisense lncRNA	CHG	120.348	CV (100%-200%)
AT1G05207	antisense lncRNA	CHH	74.1648	CV (0-100%)
AT1G05213	antisense lncRNA	CG	185.307	CV (100%-200%)
AT1G05213	antisense lncRNA	CHG	84.2425	CV (0-100%)
AT1G05213	antisense lncRNA	CHH	46.3888	CV (0-100%)
AT1G05223	lncRNA	CG	335.568	CV (>200%)
AT1G05223	lncRNA	CHG	243.785	CV (>200%)
AT1G05223	lncRNA	CHH	102.942	CV (100%-200%)
AT1G05227	lncRNA	CG	133.153	CV (100%-200%)
AT1G05227	lncRNA	CHG	127.863	CV (100%-200%)
AT1G05227	lncRNA	CHH	102.172	CV (100%-200%)
AT1G05233	lncRNA	CG	231.746	CV (>200%)
AT1G05233	lncRNA	CHG	269.444	CV (>200%)
AT1G05233	lncRNA	CHH	101.299	CV (100%-200%)
AT1G05237	lncRNA	CG	281.006	CV (>200%)
AT1G05237	lncRNA	CHG	246.729	CV (>200%)
AT1G05237	lncRNA	CHH	186.432	CV (100%-200%)
AT1G05243	antisense lncRNA	CG	205.877	CV (>200%)
AT1G05243	antisense lncRNA	CHG	131.099	CV (100%-200%)
AT1G05243	antisense lncRNA	CHH	101.047	CV (100%-200%)
AT1G05247	snoRNA	CHG	336.473	CV (>200%)
AT1G05247	snoRNA	CHH	185.375	CV (100%-200%)
AT1G05253	antisense lncRNA	CG	265.512	CV (>200%)
AT1G05253	antisense lncRNA	CHG	201.938	CV (>200%)
AT1G05253	antisense lncRNA	CHH	111.681	CV (100%-200%)
AT1G05257	antisense RNA	CG	234.482	CV (>200%)
AT1G05257	antisense RNA	CHG	247.826	CV (>200%)
AT1G05257	antisense RNA	CHH	113.655	CV (100%-200%)
AT1G05267	antisense lncRNA	CG	323.923	CV (>200%)
AT1G05267	antisense lncRNA	CHG	113.084	CV (100%-200%)
AT1G05267	antisense lncRNA	CHH	71.6975	CV (0-100%)
AT1G05273	snRNA	CG	538.601	CV (>200%)
AT1G05273	snRNA	CHG	341.384	CV (>200%)
AT1G05273	snRNA	CHH	309.649	CV (>200%)
AT1G05277	antisense lncRNA	CG	214.447	CV (>200%)
AT1G05277	antisense lncRNA	CHG	139.23	CV (100%-200%)
AT1G05277	antisense lncRNA	CHH	81.6067	CV (0-100%)
AT1G05283	lncRNA	CG	218.295	CV (>200%)
AT1G05283	lncRNA	CHG	302.282	CV (>200%)
AT1G05283	lncRNA	CHH	133.949	CV (100%-200%)
AT1G05287	antisense lncRNA	CG	103.094	CV (100%-200%)
AT1G05287	antisense lncRNA	CHG	149.395	CV (100%-200%)
AT1G05287	antisense lncRNA	CHH	93.8174	CV (0-100%)
AT1G05293	antisense lncRNA	CG	136.486	CV (100%-200%)
AT1G05293	antisense lncRNA	CHG	183.413	CV (100%-200%)
AT1G05293	antisense lncRNA	CHH	101.122	CV (100%-200%)
AT1G05297	antisense lncRNA	CG	147.306	CV (100%-200%)
AT1G05297	antisense lncRNA	CHG	138.126	CV (100%-200%)
AT1G05297	antisense lncRNA	CHH	85.2642	CV (0-100%)
AT1G05303	lncRNA	CG	210.725	CV (>200%)
AT1G05303	lncRNA	CHG	239.073	CV (>200%)
AT1G05303	lncRNA	CHH	170.048	CV (100%-200%)
AT1G05307	lncRNA	CG	140.896	CV (100%-200%)
AT1G05307	lncRNA	CHG	166.496	CV (100%-200%)
AT1G05307	lncRNA	CHH	76.2085	CV (0-100%)
AT1G05313	lncRNA	CG	4.61645	CV (0-100%)
AT1G05313	lncRNA	CHG	17.5974	CV (0-100%)
AT1G05313	lncRNA	CHH	33.1831	CV (0-100%)
AT1G05317	antisense lncRNA	CG	186.868	CV (100%-200%)
AT1G05317	antisense lncRNA	CHG	149.607	CV (100%-200%)
AT1G05317	antisense lncRNA	CHH	95.6856	CV (0-100%)
AT1G05323	lncRNA	CG	192.616	CV (100%-200%)
AT1G05323	lncRNA	CHG	216.785	CV (>200%)
AT1G05323	lncRNA	CHH	142.29	CV (100%-200%)
AT1G05327	antisense lncRNA	CG	123.77	CV (100%-200%)
AT1G05327	antisense lncRNA	CHG	99.9551	CV (0-100%)
AT1G05327	antisense lncRNA	CHH	62.4922	CV (0-100%)
AT1G05333	antisense lncRNA	CG	37.3133	CV (0-100%)
AT1G05333	antisense lncRNA	CHG	41.4092	CV (0-100%)
AT1G05333	antisense lncRNA	CHH	30.4299	CV (0-100%)
AT1G05337	antisense lncRNA	CG	262.522	CV (>200%)
AT1G05337	antisense lncRNA	CHG	170.059	CV (100%-200%)
AT1G05337	antisense lncRNA	CHH	122.705	CV (100%-200%)
AT1G05343	antisense lncRNA	CG	37.8882	CV (0-100%)
AT1G05343	antisense lncRNA	CHG	168.896	CV (100%-200%)
AT1G05343	antisense lncRNA	CHH	136.878	CV (100%-200%)
AT1G05347	antisense lncRNA	CG	120.786	CV (100%-200%)
AT1G05347	antisense lncRNA	CHG	101.584	CV (100%-200%)
AT1G05347	antisense lncRNA	CHH	54.1239	CV (0-100%)
AT1G05353	antisense RNA	CG	254.167	CV (>200%)
AT1G05353	antisense RNA	CHG	123.51	CV (100%-200%)
AT1G05353	antisense RNA	CHH	98.6719	CV (0-100%)
AT1G05357	lncRNA	CG	274.15	CV (>200%)
AT1G05357	lncRNA	CHG	243.767	CV (>200%)
AT1G05357	lncRNA	CHH	226.774	CV (>200%)
AT1G05363	antisense lncRNA	CG	25.4455	CV (0-100%)
AT1G05363	antisense lncRNA	CHG	239.545	CV (>200%)
AT1G05363	antisense lncRNA	CHH	83.7428	CV (0-100%)
AT1G05367	antisense lncRNA	CG	115.178	CV (100%-200%)
AT1G05367	antisense lncRNA	CHG	162.77	CV (100%-200%)
AT1G05367	antisense lncRNA	CHH	93.9469	CV (0-100%)
AT1G05373	lncRNA	CG	431.66	CV (>200%)
AT1G05373	lncRNA	CHG	357.321	CV (>200%)
AT1G05373	lncRNA	CHH	128.863	CV (100%-200%)
AT1G05377	lncRNA	CG	429.628	CV (>200%)
AT1G05377	lncRNA	CHH	128.523	CV (100%-200%)
AT1G05383	antisense lncRNA	CG	165.076	CV (100%-200%)
AT1G05383	antisense lncRNA	CHG	251.193	CV (>200%)
AT1G05383	antisense lncRNA	CHH	107.368	CV (100%-200%)
AT1G05387	lncRNA	CG	479.664	CV (>200%)
AT1G05387	lncRNA	CHG	355.301	CV (>200%)
AT1G05387	lncRNA	CHH	126.667	CV (100%-200%)
AT1G05390	pre-tRNA	CG	232.848	CV (>200%)
AT1G05390	pre-tRNA	CHG	204.37	CV (>200%)
AT1G05390	pre-tRNA	CHH	144.173	CV (100%-200%)
AT1G05397	lncRNA	CG	144.144	CV (100%-200%)
AT1G05397	lncRNA	CHG	138.482	CV (100%-200%)
AT1G05397	lncRNA	CHH	74.7875	CV (0-100%)
AT1G05407	lncRNA	CG	216.46	CV (>200%)
AT1G05407	lncRNA	CHG	201.067	CV (>200%)
AT1G05407	lncRNA	CHH	112.012	CV (100%-200%)
AT1G05413	lncRNA	CG	312.204	CV (>200%)
AT1G05413	lncRNA	CHG	240.116	CV (>200%)
AT1G05413	lncRNA	CHH	214.492	CV (>200%)
AT1G05417	snoRNA	CHG	235.509	CV (>200%)
AT1G05417	snoRNA	CHH	177.765	CV (100%-200%)
AT1G05423	snoRNA	CG	549.305	CV (>200%)
AT1G05423	snoRNA	CHG	328.279	CV (>200%)
AT1G05423	snoRNA	CHH	210.702	CV (>200%)
AT1G05427	snoRNA	CHG	257.268	CV (>200%)
AT1G05427	snoRNA	CHH	142.257	CV (100%-200%)
AT1G05433	snoRNA	CHH	189.248	CV (100%-200%)
AT1G05443	lncRNA	CHG	206.6	CV (>200%)
AT1G05443	lncRNA	CHH	183.894	CV (100%-200%)
AT1G05447	lncRNA	CG	307.606	CV (>200%)
AT1G05447	lncRNA	CHG	361.452	CV (>200%)
AT1G05447	lncRNA	CHH	91.2159	CV (0-100%)
AT1G05453	antisense lncRNA	CG	95.8754	CV (0-100%)
AT1G05453	antisense lncRNA	CHG	103.483	CV (100%-200%)
AT1G05453	antisense lncRNA	CHH	78.5882	CV (0-100%)
AT1G05463	antisense RNA	CG	235.945	CV (>200%)
AT1G05463	antisense RNA	CHG	206.731	CV (>200%)
AT1G05463	antisense RNA	CHH	133.069	CV (100%-200%)
AT1G05467	antisense lncRNA	CG	173.542	CV (100%-200%)
AT1G05467	antisense lncRNA	CHG	122.75	CV (100%-200%)
AT1G05467	antisense lncRNA	CHH	74.1969	CV (0-100%)
AT1G05473	lncRNA	CG	160.3	CV (100%-200%)
AT1G05473	lncRNA	CHG	245.601	CV (>200%)
AT1G05473	lncRNA	CHH	114.66	CV (100%-200%)
AT1G05477	lncRNA	CG	263.108	CV (>200%)
AT1G05477	lncRNA	CHG	239.108	CV (>200%)
AT1G05477	lncRNA	CHH	187.796	CV (100%-200%)
AT1G05483	lncRNA	CG	148.485	CV (100%-200%)
AT1G05483	lncRNA	CHG	145.519	CV (100%-200%)
AT1G05483	lncRNA	CHH	77.4265	CV (0-100%)
AT1G05487	lncRNA	CG	165.645	CV (100%-200%)
AT1G05487	lncRNA	CHG	125.141	CV (100%-200%)
AT1G05487	lncRNA	CHH	70.7373	CV (0-100%)
AT1G05493	lncRNA	CG	149.686	CV (100%-200%)
AT1G05493	lncRNA	CHG	125.924	CV (100%-200%)
AT1G05493	lncRNA	CHH	76.9074	CV (0-100%)
AT1G05497	lncRNA	CG	137.236	CV (100%-200%)
AT1G05497	lncRNA	CHG	159.176	CV (100%-200%)
AT1G05497	lncRNA	CHH	77.7253	CV (0-100%)
AT1G05507	lncRNA	CG	299.775	CV (>200%)
AT1G05507	lncRNA	CHG	183.927	CV (100%-200%)
AT1G05507	lncRNA	CHH	86.0752	CV (0-100%)
AT1G05517	lncRNA	CG	180.897	CV (100%-200%)
AT1G05517	lncRNA	CHG	240.993	CV (>200%)
AT1G05517	lncRNA	CHH	114.353	CV (100%-200%)
AT1G05523	antisense lncRNA	CG	79.8704	CV (0-100%)
AT1G05523	antisense lncRNA	CHG	84.5287	CV (0-100%)
AT1G05523	antisense lncRNA	CHH	53.092	CV (0-100%)
AT1G05527	lncRNA	CG	127.187	CV (100%-200%)
AT1G05527	lncRNA	CHG	207.34	CV (>200%)
AT1G05527	lncRNA	CHH	97.4783	CV (0-100%)
AT1G05533	lncRNA	CG	272.821	CV (>200%)
AT1G05533	lncRNA	CHG	201.664	CV (>200%)
AT1G05533	lncRNA	CHH	200.784	CV (>200%)
AT1G05537	lncRNA	CG	288.477	CV (>200%)
AT1G05537	lncRNA	CHG	278.968	CV (>200%)
AT1G05537	lncRNA	CHH	110.045	CV (100%-200%)
AT1G05543	lncRNA	CG	186.085	CV (100%-200%)
AT1G05543	lncRNA	CHG	109.259	CV (100%-200%)
AT1G05543	lncRNA	CHH	55.4092	CV (0-100%)
AT1G05547	Others	CG	199.338	CV (100%-200%)
AT1G05547	Others	CHG	123.44	CV (100%-200%)
AT1G05547	Others	CHH	83.8205	CV (0-100%)
AT1G05553	lncRNA	CG	119.884	CV (100%-200%)
AT1G05553	lncRNA	CHG	117.787	CV (100%-200%)
AT1G05553	lncRNA	CHH	89.0697	CV (0-100%)
AT1G05557	antisense lncRNA	CG	128.605	CV (100%-200%)
AT1G05557	antisense lncRNA	CHG	217.281	CV (>200%)
AT1G05557	antisense lncRNA	CHH	91.3115	CV (0-100%)
AT1G05562	antisense lncRNA	CG	60.9344	CV (0-100%)
AT1G05562	antisense lncRNA	CHG	64.6968	CV (0-100%)
AT1G05562	antisense lncRNA	CHH	44.9406	CV (0-100%)
AT1G05563	snoRNA	CHG	242.554	CV (>200%)
AT1G05563	snoRNA	CHH	229.55	CV (>200%)
AT1G05583	lncRNA	CG	448.231	CV (>200%)
AT1G05583	lncRNA	CHH	179.514	CV (100%-200%)
AT1G05587	lncRNA	CG	291.698	CV (>200%)
AT1G05587	lncRNA	CHG	184.031	CV (100%-200%)
AT1G05587	lncRNA	CHH	85.1193	CV (0-100%)
AT1G05593	lncRNA	CG	198.226	CV (100%-200%)
AT1G05593	lncRNA	CHG	162.393	CV (100%-200%)
AT1G05593	lncRNA	CHH	89.0557	CV (0-100%)
AT1G05597	lncRNA	CG	284.189	CV (>200%)
AT1G05597	lncRNA	CHG	275.886	CV (>200%)
AT1G05597	lncRNA	CHH	94.7032	CV (0-100%)
AT1G05603	lncRNA	CG	425.03	CV (>200%)
AT1G05603	lncRNA	CHG	203.259	CV (>200%)
AT1G05603	lncRNA	CHH	117.729	CV (100%-200%)
AT1G05607	lncRNA	CG	178.995	CV (100%-200%)
AT1G05607	lncRNA	CHG	172.418	CV (100%-200%)
AT1G05607	lncRNA	CHH	99.5764	CV (0-100%)
AT1G05613	lncRNA	CG	164.985	CV (100%-200%)
AT1G05613	lncRNA	CHG	232.756	CV (>200%)
AT1G05613	lncRNA	CHH	93.2109	CV (0-100%)
AT1G05617	lncRNA	CG	510.393	CV (>200%)
AT1G05617	lncRNA	CHG	368.808	CV (>200%)
AT1G05617	lncRNA	CHH	118.865	CV (100%-200%)
AT1G05623	lncRNA	CG	187.764	CV (100%-200%)
AT1G05623	lncRNA	CHG	338.008	CV (>200%)
AT1G05623	lncRNA	CHH	87.1281	CV (0-100%)
AT1G05627	miRNA	CG	556.647	CV (>200%)
AT1G05627	miRNA	CHH	488.974	CV (>200%)
AT1G05633	lncRNA	CG	202.324	CV (>200%)
AT1G05633	lncRNA	CHG	199.667	CV (100%-200%)
AT1G05633	lncRNA	CHH	105.416	CV (100%-200%)
AT1G05643	lncRNA	CG	290.593	CV (>200%)
AT1G05643	lncRNA	CHG	204.51	CV (>200%)
AT1G05643	lncRNA	CHH	106.933	CV (100%-200%)
AT1G05647	lncRNA	CG	154.806	CV (100%-200%)
AT1G05647	lncRNA	CHG	183.705	CV (100%-200%)
AT1G05647	lncRNA	CHH	93.127	CV (0-100%)
AT1G05653	lncRNA	CHH	262.914	CV (>200%)
AT1G05657	lncRNA	CG	248.282	CV (>200%)
AT1G05657	lncRNA	CHG	184.398	CV (100%-200%)
AT1G05657	lncRNA	CHH	85.3862	CV (0-100%)
AT1G05663	lncRNA	CG	135.084	CV (100%-200%)
AT1G05663	lncRNA	CHG	166.217	CV (100%-200%)
AT1G05663	lncRNA	CHH	63.3009	CV (0-100%)
AT1G05667	lncRNA	CG	217.975	CV (>200%)
AT1G05667	lncRNA	CHG	439.443	CV (>200%)
AT1G05667	lncRNA	CHH	120.793	CV (100%-200%)
AT1G05683	lncRNA	CHG	508.714	CV (>200%)
AT1G05683	lncRNA	CHH	412.921	CV (>200%)
AT1G05687	antisense lncRNA	CG	136.49	CV (100%-200%)
AT1G05687	antisense lncRNA	CHG	90.7474	CV (0-100%)
AT1G05687	antisense lncRNA	CHH	92.094	CV (0-100%)
AT1G05693	lncRNA	CG	317.971	CV (>200%)
AT1G05693	lncRNA	CHG	267.207	CV (>200%)
AT1G05693	lncRNA	CHH	101.795	CV (100%-200%)
AT1G05697	Others	CHH	116.085	CV (100%-200%)
AT1G05703	antisense lncRNA	CG	487.14	CV (>200%)
AT1G05703	antisense lncRNA	CHG	131.104	CV (100%-200%)
AT1G05703	antisense lncRNA	CHH	73.1751	CV (0-100%)
AT1G05707	lncRNA	CG	191.775	CV (100%-200%)
AT1G05707	lncRNA	CHG	148.484	CV (100%-200%)
AT1G05707	lncRNA	CHH	101.558	CV (100%-200%)
AT1G05713	lncRNA	CHG	210.382	CV (>200%)
AT1G05713	lncRNA	CHH	156.271	CV (100%-200%)
AT1G05717	lncRNA	CG	202.043	CV (>200%)
AT1G05717	lncRNA	CHG	232.49	CV (>200%)
AT1G05717	lncRNA	CHH	88.09	CV (0-100%)
AT1G05723	antisense lncRNA	CG	218.562	CV (>200%)
AT1G05723	antisense lncRNA	CHG	177.288	CV (100%-200%)
AT1G05723	antisense lncRNA	CHH	100.673	CV (100%-200%)
AT1G05727	antisense lncRNA	CG	255.261	CV (>200%)
AT1G05727	antisense lncRNA	CHG	136.681	CV (100%-200%)
AT1G05727	antisense lncRNA	CHH	94.1749	CV (0-100%)
AT1G05733	antisense lncRNA	CG	236.477	CV (>200%)
AT1G05733	antisense lncRNA	CHG	113.164	CV (100%-200%)
AT1G05733	antisense lncRNA	CHH	57.3873	CV (0-100%)
AT1G05737	lncRNA	CG	191.382	CV (100%-200%)
AT1G05737	lncRNA	CHG	253.381	CV (>200%)
AT1G05737	lncRNA	CHH	97.3171	CV (0-100%)
AT1G05747	lncRNA	CG	212.025	CV (>200%)
AT1G05747	lncRNA	CHG	208.8	CV (>200%)
AT1G05747	lncRNA	CHH	108.195	CV (100%-200%)
AT1G05753	antisense lncRNA	CG	144.323	CV (100%-200%)
AT1G05753	antisense lncRNA	CHG	134.696	CV (100%-200%)
AT1G05753	antisense lncRNA	CHH	66.7601	CV (0-100%)
AT1G05757	antisense lncRNA	CG	159.391	CV (100%-200%)
AT1G05757	antisense lncRNA	CHG	138.406	CV (100%-200%)
AT1G05757	antisense lncRNA	CHH	86.2037	CV (0-100%)
AT1G05763	antisense lncRNA	CG	327.059	CV (>200%)
AT1G05763	antisense lncRNA	CHG	161.05	CV (100%-200%)
AT1G05763	antisense lncRNA	CHH	89.729	CV (0-100%)
AT1G05767	antisense lncRNA	CG	37.8771	CV (0-100%)
AT1G05767	antisense lncRNA	CHG	78.9392	CV (0-100%)
AT1G05767	antisense lncRNA	CHH	44.317	CV (0-100%)
AT1G05773	antisense lncRNA	CG	141.086	CV (100%-200%)
AT1G05773	antisense lncRNA	CHG	122.042	CV (100%-200%)
AT1G05773	antisense lncRNA	CHH	55.1455	CV (0-100%)
AT1G05777	antisense lncRNA	CG	309.419	CV (>200%)
AT1G05777	antisense lncRNA	CHG	152.347	CV (100%-200%)
AT1G05777	antisense lncRNA	CHH	88.7271	CV (0-100%)
AT1G05787	antisense lncRNA	CG	268.212	CV (>200%)
AT1G05787	antisense lncRNA	CHG	114.516	CV (100%-200%)
AT1G05787	antisense lncRNA	CHH	67.3882	CV (0-100%)
AT1G05797	lncRNA	CG	227.193	CV (>200%)
AT1G05797	lncRNA	CHG	228.54	CV (>200%)
AT1G05797	lncRNA	CHH	241.957	CV (>200%)
AT1G05803	lncRNA	CG	151.296	CV (100%-200%)
AT1G05803	lncRNA	CHG	184.094	CV (100%-200%)
AT1G05803	lncRNA	CHH	96.0495	CV (0-100%)
AT1G05807	lncRNA	CG	227.168	CV (>200%)
AT1G05807	lncRNA	CHG	194.451	CV (100%-200%)
AT1G05807	lncRNA	CHH	97.4469	CV (0-100%)
AT1G05813	Others	CG	412.117	CV (>200%)
AT1G05813	Others	CHG	272.744	CV (>200%)
AT1G05813	Others	CHH	163.524	CV (100%-200%)
AT1G05827	lncRNA	CG	230.597	CV (>200%)
AT1G05827	lncRNA	CHG	281.082	CV (>200%)
AT1G05827	lncRNA	CHH	142.834	CV (100%-200%)
AT1G05833	antisense lncRNA	CG	467.637	CV (>200%)
AT1G05833	antisense lncRNA	CHG	122.209	CV (100%-200%)
AT1G05833	antisense lncRNA	CHH	59.156	CV (0-100%)
AT1G05837	antisense lncRNA	CG	194.84	CV (100%-200%)
AT1G05837	antisense lncRNA	CHG	80.1636	CV (0-100%)
AT1G05837	antisense lncRNA	CHH	53.9669	CV (0-100%)
AT1G05843	lncRNA	CG	191.591	CV (100%-200%)
AT1G05843	lncRNA	CHG	172.877	CV (100%-200%)
AT1G05843	lncRNA	CHH	137.201	CV (100%-200%)
AT1G05847	lncRNA	CG	242.305	CV (>200%)
AT1G05847	lncRNA	CHG	214.937	CV (>200%)
AT1G05847	lncRNA	CHH	188.025	CV (100%-200%)
AT1G05857	lncRNA	CG	242.258	CV (>200%)
AT1G05857	lncRNA	CHG	284.742	CV (>200%)
AT1G05857	lncRNA	CHH	146.062	CV (100%-200%)
AT1G05863	lncRNA	CG	149.463	CV (100%-200%)
AT1G05863	lncRNA	CHG	197.095	CV (100%-200%)
AT1G05863	lncRNA	CHH	130.841	CV (100%-200%)
AT1G05867	antisense lncRNA	CG	40.1229	CV (0-100%)
AT1G05867	antisense lncRNA	CHG	243.179	CV (>200%)
AT1G05867	antisense lncRNA	CHH	142.056	CV (100%-200%)
AT1G05873	antisense lncRNA	CG	43.3077	CV (0-100%)
AT1G05873	antisense lncRNA	CHG	144.765	CV (100%-200%)
AT1G05873	antisense lncRNA	CHH	77.5848	CV (0-100%)
AT1G05887	lncRNA	CG	89.5434	CV (0-100%)
AT1G05887	lncRNA	CHG	155.511	CV (100%-200%)
AT1G05887	lncRNA	CHH	252.616	CV (>200%)
AT1G05893	lncRNA	CG	89.2727	CV (0-100%)
AT1G05893	lncRNA	CHG	155.28	CV (100%-200%)
AT1G05893	lncRNA	CHH	269.133	CV (>200%)
AT1G05897	lncRNA	CG	159.336	CV (100%-200%)
AT1G05897	lncRNA	CHG	215.724	CV (>200%)
AT1G05897	lncRNA	CHH	101.862	CV (100%-200%)
AT1G05903	lncRNA	CG	271.279	CV (>200%)
AT1G05903	lncRNA	CHG	159.614	CV (100%-200%)
AT1G05903	lncRNA	CHH	113.632	CV (100%-200%)
AT1G05907	snoRNA	CHH	294.654	CV (>200%)
AT1G05913	lncRNA	CG	149.497	CV (100%-200%)
AT1G05913	lncRNA	CHG	172.625	CV (100%-200%)
AT1G05913	lncRNA	CHH	89.779	CV (0-100%)
AT1G05917	snoRNA	CG	215.846	CV (>200%)
AT1G05917	snoRNA	CHG	192.424	CV (100%-200%)
AT1G05917	snoRNA	CHH	131.974	CV (100%-200%)
AT1G05933	antisense lncRNA	CHH	253.901	CV (>200%)
AT1G05937	lncRNA	CG	128.88	CV (100%-200%)
AT1G05937	lncRNA	CHG	133.598	CV (100%-200%)
AT1G05937	lncRNA	CHH	74.8352	CV (0-100%)
AT1G05943	lncRNA	CG	205.121	CV (>200%)
AT1G05943	lncRNA	CHG	170.4	CV (100%-200%)
AT1G05943	lncRNA	CHH	96.6972	CV (0-100%)
AT1G05947	lncRNA	CG	265.077	CV (>200%)
AT1G05947	lncRNA	CHG	181.137	CV (100%-200%)
AT1G05947	lncRNA	CHH	81.1962	CV (0-100%)
AT1G05953	lncRNA	CG	265.077	CV (>200%)
AT1G05953	lncRNA	CHG	196.773	CV (100%-200%)
AT1G05953	lncRNA	CHH	88.2021	CV (0-100%)
AT1G05957	lncRNA	CHG	236.645	CV (>200%)
AT1G05957	lncRNA	CHH	153.784	CV (100%-200%)
AT1G05963	lncRNA	CG	127.95	CV (100%-200%)
AT1G05963	lncRNA	CHG	195.102	CV (100%-200%)
AT1G05963	lncRNA	CHH	73.8825	CV (0-100%)
AT1G05967	lncRNA	CG	615.433	CV (>200%)
AT1G05967	lncRNA	CHG	267.15	CV (>200%)
AT1G05967	lncRNA	CHH	126.335	CV (100%-200%)
AT1G05973	antisense lncRNA	CG	139.65	CV (100%-200%)
AT1G05973	antisense lncRNA	CHG	168.999	CV (100%-200%)
AT1G05973	antisense lncRNA	CHH	89.7436	CV (0-100%)
AT1G05977	antisense lncRNA	CG	150.668	CV (100%-200%)
AT1G05977	antisense lncRNA	CHG	137.468	CV (100%-200%)
AT1G05977	antisense lncRNA	CHH	89.1638	CV (0-100%)
AT1G05980	pre-tRNA	CG	274.385	CV (>200%)
AT1G05980	pre-tRNA	CHG	229.904	CV (>200%)
AT1G05980	pre-tRNA	CHH	206.459	CV (>200%)
AT1G05983	lncRNA	CHH	143.076	CV (100%-200%)
AT1G05987	lncRNA	CG	202.245	CV (>200%)
AT1G05987	lncRNA	CHG	106.478	CV (100%-200%)
AT1G05987	lncRNA	CHH	73.0788	CV (0-100%)
AT1G05993	snoRNA	CHG	290.32	CV (>200%)
AT1G05993	snoRNA	CHH	171.443	CV (100%-200%)
AT1G05997	snoRNA	CG	307.73	CV (>200%)
AT1G05997	snoRNA	CHG	275.292	CV (>200%)
AT1G05997	snoRNA	CHH	92.1435	CV (0-100%)
AT1G06002	antisense lncRNA	CG	63.0578	CV (0-100%)
AT1G06002	antisense lncRNA	CHG	76.78	CV (0-100%)
AT1G06002	antisense lncRNA	CHH	49.1321	CV (0-100%)
AT1G06003	antisense lncRNA	CG	115.432	CV (100%-200%)
AT1G06003	antisense lncRNA	CHG	104.531	CV (100%-200%)
AT1G06003	antisense lncRNA	CHH	56.0027	CV (0-100%)
AT1G06007	lncRNA	CG	312.44	CV (>200%)
AT1G06007	lncRNA	CHG	319.563	CV (>200%)
AT1G06007	lncRNA	CHH	143.595	CV (100%-200%)
AT1G06013	lncRNA	CG	203.176	CV (>200%)
AT1G06013	lncRNA	CHG	183.965	CV (100%-200%)
AT1G06013	lncRNA	CHH	97.1458	CV (0-100%)
AT1G06017	antisense lncRNA	CHG	192.37	CV (100%-200%)
AT1G06017	antisense lncRNA	CHH	92.7491	CV (0-100%)
AT1G06023	lncRNA	CG	169.865	CV (100%-200%)
AT1G06023	lncRNA	CHG	247.28	CV (>200%)
AT1G06023	lncRNA	CHH	122.925	CV (100%-200%)
AT1G06033	snoRNA	CG	471.645	CV (>200%)
AT1G06033	snoRNA	CHG	336.421	CV (>200%)
AT1G06033	snoRNA	CHH	126.065	CV (100%-200%)
AT1G06037	lncRNA	CG	168.628	CV (100%-200%)
AT1G06037	lncRNA	CHG	247.419	CV (>200%)
AT1G06037	lncRNA	CHH	73.6357	CV (0-100%)
AT1G06043	lncRNA	CG	378.706	CV (>200%)
AT1G06043	lncRNA	CHG	147.587	CV (100%-200%)
AT1G06043	lncRNA	CHH	105.473	CV (100%-200%)
AT1G06047	lncRNA	CG	251.972	CV (>200%)
AT1G06047	lncRNA	CHG	302.019	CV (>200%)
AT1G06047	lncRNA	CHH	112.106	CV (100%-200%)
AT1G06053	lncRNA	CG	242.465	CV (>200%)
AT1G06053	lncRNA	CHG	211.717	CV (>200%)
AT1G06053	lncRNA	CHH	271.455	CV (>200%)
AT1G06057	lncRNA	CG	208.355	CV (>200%)
AT1G06057	lncRNA	CHG	263.258	CV (>200%)
AT1G06057	lncRNA	CHH	123.785	CV (100%-200%)
AT1G06063	lncRNA	CG	413.63	CV (>200%)
AT1G06063	lncRNA	CHG	199.75	CV (100%-200%)
AT1G06063	lncRNA	CHH	107.969	CV (100%-200%)
AT1G06067	lncRNA	CG	356.022	CV (>200%)
AT1G06067	lncRNA	CHG	161.617	CV (100%-200%)
AT1G06067	lncRNA	CHH	94.2721	CV (0-100%)
AT1G06073	lncRNA	CHH	90.6051	CV (0-100%)
AT1G06083	antisense lncRNA	CG	271.571	CV (>200%)
AT1G06083	antisense lncRNA	CHG	158.196	CV (100%-200%)
AT1G06083	antisense lncRNA	CHH	68.5185	CV (0-100%)
AT1G06087	snoRNA	CG	376.514	CV (>200%)
AT1G06087	snoRNA	CHG	262.558	CV (>200%)
AT1G06087	snoRNA	CHH	165.916	CV (100%-200%)
AT1G06113	lncRNA	CG	308.595	CV (>200%)
AT1G06113	lncRNA	CHG	377.54	CV (>200%)
AT1G06113	lncRNA	CHH	102.143	CV (100%-200%)
AT1G06117	lncRNA	CHG	199.88	CV (100%-200%)
AT1G06117	lncRNA	CHH	78.7044	CV (0-100%)
AT1G06127	lncRNA	CG	300.608	CV (>200%)
AT1G06127	lncRNA	CHH	109.269	CV (100%-200%)
AT1G06133	lncRNA	CG	339.142	CV (>200%)
AT1G06133	lncRNA	CHG	213.021	CV (>200%)
AT1G06133	lncRNA	CHH	113.864	CV (100%-200%)
AT1G06147	lncRNA	CG	310.032	CV (>200%)
AT1G06147	lncRNA	CHG	391.337	CV (>200%)
AT1G06147	lncRNA	CHH	391.61	CV (>200%)
AT1G06153	antisense lncRNA	CG	128.844	CV (100%-200%)
AT1G06153	antisense lncRNA	CHG	152.571	CV (100%-200%)
AT1G06153	antisense lncRNA	CHH	189.14	CV (100%-200%)
AT1G06157	lncRNA	CG	415.046	CV (>200%)
AT1G06157	lncRNA	CHH	186.167	CV (100%-200%)
AT1G06163	lncRNA	CG	223.957	CV (>200%)
AT1G06163	lncRNA	CHG	207.06	CV (>200%)
AT1G06163	lncRNA	CHH	236.766	CV (>200%)
AT1G06173	lncRNA	CG	110.407	CV (100%-200%)
AT1G06173	lncRNA	CHG	131.104	CV (100%-200%)
AT1G06173	lncRNA	CHH	77.1478	CV (0-100%)
AT1G06177	lncRNA	CG	102.123	CV (100%-200%)
AT1G06177	lncRNA	CHG	170.942	CV (100%-200%)
AT1G06177	lncRNA	CHH	74.5231	CV (0-100%)
AT1G06187	lncRNA	CG	555.623	CV (>200%)
AT1G06187	lncRNA	CHG	480.153	CV (>200%)
AT1G06187	lncRNA	CHH	160.094	CV (100%-200%)
AT1G06197	lncRNA	CG	238.436	CV (>200%)
AT1G06197	lncRNA	CHG	95.9836	CV (0-100%)
AT1G06197	lncRNA	CHH	67.1908	CV (0-100%)
AT1G06203	lncRNA	CG	273.657	CV (>200%)
AT1G06203	lncRNA	CHG	142.554	CV (100%-200%)
AT1G06203	lncRNA	CHH	105.708	CV (100%-200%)
AT1G06207	antisense lncRNA	CG	282.919	CV (>200%)
AT1G06207	antisense lncRNA	CHG	315.038	CV (>200%)
AT1G06207	antisense lncRNA	CHH	118.382	CV (100%-200%)
AT1G06213	antisense lncRNA	CG	97.2746	CV (0-100%)
AT1G06213	antisense lncRNA	CHG	115.56	CV (100%-200%)
AT1G06213	antisense lncRNA	CHH	94.5204	CV (0-100%)
AT1G06217	antisense lncRNA	CG	397.321	CV (>200%)
AT1G06217	antisense lncRNA	CHG	350.796	CV (>200%)
AT1G06217	antisense lncRNA	CHH	119.416	CV (100%-200%)
AT1G06227	antisense lncRNA	CG	201.581	CV (>200%)
AT1G06227	antisense lncRNA	CHG	169.882	CV (100%-200%)
AT1G06227	antisense lncRNA	CHH	120.251	CV (100%-200%)
AT1G06233	snoRNA	CG	343.788	CV (>200%)
AT1G06233	snoRNA	CHG	285.754	CV (>200%)
AT1G06233	snoRNA	CHH	154.974	CV (100%-200%)
AT1G06237	snoRNA	CG	618.449	CV (>200%)
AT1G06237	snoRNA	CHG	269.844	CV (>200%)
AT1G06237	snoRNA	CHH	198.54	CV (100%-200%)
AT1G06257	antisense lncRNA	CG	294.655	CV (>200%)
AT1G06257	antisense lncRNA	CHG	152.127	CV (100%-200%)
AT1G06257	antisense lncRNA	CHH	71.3982	CV (0-100%)
AT1G06263	snoRNA	CG	368.616	CV (>200%)
AT1G06263	snoRNA	CHG	222.113	CV (>200%)
AT1G06263	snoRNA	CHH	141.274	CV (100%-200%)
AT1G06265	antisense lncRNA	CG	66.3753	CV (0-100%)
AT1G06265	antisense lncRNA	CHG	45.7535	CV (0-100%)
AT1G06265	antisense lncRNA	CHH	35.7953	CV (0-100%)
AT1G06267	snoRNA	CG	433.026	CV (>200%)
AT1G06267	snoRNA	CHG	257.123	CV (>200%)
AT1G06267	snoRNA	CHH	154.254	CV (100%-200%)
AT1G06273	snoRNA	CG	565.015	CV (>200%)
AT1G06273	snoRNA	CHG	184.53	CV (100%-200%)
AT1G06273	snoRNA	CHH	125.757	CV (100%-200%)
AT1G06277	snoRNA	CHG	285.294	CV (>200%)
AT1G06277	snoRNA	CHH	205.909	CV (>200%)
AT1G06283	snoRNA	CHG	277.509	CV (>200%)
AT1G06283	snoRNA	CHH	208.766	CV (>200%)
AT1G06287	lncRNA	CG	153.603	CV (100%-200%)
AT1G06287	lncRNA	CHG	171.385	CV (100%-200%)
AT1G06287	lncRNA	CHH	85.5499	CV (0-100%)
AT1G06293	lncRNA	CG	11.3223	CV (0-100%)
AT1G06293	lncRNA	CHG	52.403	CV (0-100%)
AT1G06293	lncRNA	CHH	126.396	CV (100%-200%)
AT1G06297	lncRNA	CG	233.141	CV (>200%)
AT1G06297	lncRNA	CHG	305.917	CV (>200%)
AT1G06297	lncRNA	CHH	115.788	CV (100%-200%)
AT1G06303	lncRNA	CG	233.141	CV (>200%)
AT1G06303	lncRNA	CHG	305.917	CV (>200%)
AT1G06303	lncRNA	CHH	115.788	CV (100%-200%)
AT1G06307	lncRNA	CG	150.724	CV (100%-200%)
AT1G06307	lncRNA	CHG	330.276	CV (>200%)
AT1G06307	lncRNA	CHH	92.1325	CV (0-100%)
AT1G06313	lncRNA	CG	121.923	CV (100%-200%)
AT1G06313	lncRNA	CHG	129.082	CV (100%-200%)
AT1G06313	lncRNA	CHH	57.728	CV (0-100%)
AT1G06317	lncRNA	CG	150.602	CV (100%-200%)
AT1G06317	lncRNA	CHG	206.234	CV (>200%)
AT1G06317	lncRNA	CHH	81.4534	CV (0-100%)
AT1G06323	lncRNA	CG	166.627	CV (100%-200%)
AT1G06323	lncRNA	CHG	261.837	CV (>200%)
AT1G06323	lncRNA	CHH	153.13	CV (100%-200%)
AT1G06327	lncRNA	CG	4.62514	CV (0-100%)
AT1G06327	lncRNA	CHG	53.458	CV (0-100%)
AT1G06327	lncRNA	CHH	78.8955	CV (0-100%)
AT1G06333	lncRNA	CG	6.12535	CV (0-100%)
AT1G06333	lncRNA	CHG	48.7115	CV (0-100%)
AT1G06333	lncRNA	CHH	72.6225	CV (0-100%)
AT1G06337	antisense lncRNA	CG	141.083	CV (100%-200%)
AT1G06337	antisense lncRNA	CHG	213.309	CV (>200%)
AT1G06337	antisense lncRNA	CHH	85.7204	CV (0-100%)
AT1G06343	lncRNA	CG	263.117	CV (>200%)
AT1G06343	lncRNA	CHG	214.883	CV (>200%)
AT1G06343	lncRNA	CHH	109.998	CV (100%-200%)
AT1G06347	lncRNA	CG	43.9135	CV (0-100%)
AT1G06347	lncRNA	CHG	52.7407	CV (0-100%)
AT1G06347	lncRNA	CHH	99.4894	CV (0-100%)
AT1G06353	lncRNA	CG	24.6482	CV (0-100%)
AT1G06353	lncRNA	CHG	42.724	CV (0-100%)
AT1G06353	lncRNA	CHH	47.5543	CV (0-100%)
AT1G06357	lncRNA	CG	168.897	CV (100%-200%)
AT1G06357	lncRNA	CHG	301.717	CV (>200%)
AT1G06357	lncRNA	CHH	86.3665	CV (0-100%)
AT1G06363	lncRNA	CG	292.941	CV (>200%)
AT1G06363	lncRNA	CHG	387.973	CV (>200%)
AT1G06363	lncRNA	CHH	119.079	CV (100%-200%)
AT1G06373	lncRNA	CG	217.884	CV (>200%)
AT1G06373	lncRNA	CHG	214.752	CV (>200%)
AT1G06373	lncRNA	CHH	114.142	CV (100%-200%)
AT1G06377	lncRNA	CG	390.757	CV (>200%)
AT1G06377	lncRNA	CHG	234.24	CV (>200%)
AT1G06377	lncRNA	CHH	93.8784	CV (0-100%)
AT1G06383	lncRNA	CG	240.828	CV (>200%)
AT1G06383	lncRNA	CHG	272.392	CV (>200%)
AT1G06383	lncRNA	CHH	236.416	CV (>200%)
AT1G06387	lncRNA	CG	315.116	CV (>200%)
AT1G06387	lncRNA	CHG	366.077	CV (>200%)
AT1G06387	lncRNA	CHH	232.715	CV (>200%)
AT1G06393	lncRNA	CG	43.1382	CV (0-100%)
AT1G06393	lncRNA	CHG	59.8973	CV (0-100%)
AT1G06393	lncRNA	CHH	70.2744	CV (0-100%)
AT1G06397	snoRNA	CG	52.5361	CV (0-100%)
AT1G06397	snoRNA	CHG	181.988	CV (100%-200%)
AT1G06397	snoRNA	CHH	113.248	CV (100%-200%)
AT1G06403	lncRNA	CG	395.127	CV (>200%)
AT1G06403	lncRNA	CHG	168.318	CV (100%-200%)
AT1G06403	lncRNA	CHH	94.4109	CV (0-100%)
AT1G06413	lncRNA	CG	215.32	CV (>200%)
AT1G06413	lncRNA	CHG	385.007	CV (>200%)
AT1G06413	lncRNA	CHH	142.868	CV (100%-200%)
AT1G06417	lncRNA	CG	71.3498	CV (0-100%)
AT1G06417	lncRNA	CHG	100.904	CV (100%-200%)
AT1G06417	lncRNA	CHH	130.053	CV (100%-200%)
AT1G06423	antisense lncRNA	CG	127.165	CV (100%-200%)
AT1G06423	antisense lncRNA	CHG	152.185	CV (100%-200%)
AT1G06423	antisense lncRNA	CHH	108.562	CV (100%-200%)
AT1G06427	lncRNA	CHG	234.666	CV (>200%)
AT1G06427	lncRNA	CHH	193.42	CV (100%-200%)
AT1G06433	lncRNA	CG	207.528	CV (>200%)
AT1G06433	lncRNA	CHG	264.686	CV (>200%)
AT1G06433	lncRNA	CHH	112.092	CV (100%-200%)
AT1G06457	snoRNA	CHG	208.961	CV (>200%)
AT1G06457	snoRNA	CHH	134.101	CV (100%-200%)
AT1G06463	snoRNA	CG	466.36	CV (>200%)
AT1G06463	snoRNA	CHG	243.777	CV (>200%)
AT1G06463	snoRNA	CHH	96.1522	CV (0-100%)
AT1G06467	snoRNA	CG	498.141	CV (>200%)
AT1G06467	snoRNA	CHG	204.467	CV (>200%)
AT1G06467	snoRNA	CHH	125.192	CV (100%-200%)
AT1G06473	lncRNA	CG	716.097	CV (>200%)
AT1G06473	lncRNA	CHG	435.986	CV (>200%)
AT1G06473	lncRNA	CHH	131.635	CV (100%-200%)
AT1G06480	pre-tRNA	CG	264.197	CV (>200%)
AT1G06480	pre-tRNA	CHG	296.59	CV (>200%)
AT1G06480	pre-tRNA	CHH	173.427	CV (100%-200%)
AT1G06483	lncRNA	CG	771.718	CV (>200%)
AT1G06483	lncRNA	CHG	612.713	CV (>200%)
AT1G06483	lncRNA	CHH	169.946	CV (100%-200%)
AT1G06487	lncRNA	CG	177.427	CV (100%-200%)
AT1G06487	lncRNA	CHG	192.38	CV (100%-200%)
AT1G06487	lncRNA	CHH	112.259	CV (100%-200%)
AT1G06493	lncRNA	CG	500.444	CV (>200%)
AT1G06493	lncRNA	CHG	303.298	CV (>200%)
AT1G06493	lncRNA	CHH	136.566	CV (100%-200%)
AT1G06507	lncRNA	CHG	487.802	CV (>200%)
AT1G06507	lncRNA	CHH	200.411	CV (>200%)
AT1G06513	lncRNA	CG	497.913	CV (>200%)
AT1G06513	lncRNA	CHG	159.022	CV (100%-200%)
AT1G06513	lncRNA	CHH	102.16	CV (100%-200%)
AT1G06523	miRNA	CG	229.573	CV (>200%)
AT1G06523	miRNA	CHG	355.663	CV (>200%)
AT1G06523	miRNA	CHH	123.816	CV (100%-200%)
AT1G06527	lncRNA	CG	175.335	CV (100%-200%)
AT1G06527	lncRNA	CHG	196.649	CV (100%-200%)
AT1G06527	lncRNA	CHH	108.129	CV (100%-200%)
AT1G06533	lncRNA	CG	248.479	CV (>200%)
AT1G06533	lncRNA	CHG	299.923	CV (>200%)
AT1G06533	lncRNA	CHH	169.13	CV (100%-200%)
AT1G06537	lncRNA	CG	871.283	CV (>200%)
AT1G06537	lncRNA	CHG	721.495	CV (>200%)
AT1G06537	lncRNA	CHH	271.32	CV (>200%)
AT1G06543	lncRNA	CG	125.995	CV (100%-200%)
AT1G06543	lncRNA	CHG	154.871	CV (100%-200%)
AT1G06543	lncRNA	CHH	128.747	CV (100%-200%)
AT1G06553	snoRNA	CG	210.891	CV (>200%)
AT1G06553	snoRNA	CHG	348.423	CV (>200%)
AT1G06553	snoRNA	CHH	139.166	CV (100%-200%)
AT1G06567	lncRNA	CG	193.052	CV (100%-200%)
AT1G06567	lncRNA	CHG	165.373	CV (100%-200%)
AT1G06567	lncRNA	CHH	75.565	CV (0-100%)
AT1G06573	antisense lncRNA	CG	125.693	CV (100%-200%)
AT1G06573	antisense lncRNA	CHG	112.974	CV (100%-200%)
AT1G06573	antisense lncRNA	CHH	58.0462	CV (0-100%)
AT1G06583	lncRNA	CG	102.689	CV (100%-200%)
AT1G06583	lncRNA	CHG	154.216	CV (100%-200%)
AT1G06583	lncRNA	CHH	148.414	CV (100%-200%)
AT1G06587	lncRNA	CG	102.689	CV (100%-200%)
AT1G06587	lncRNA	CHG	154.216	CV (100%-200%)
AT1G06587	lncRNA	CHH	148.414	CV (100%-200%)
AT1G06593	lncRNA	CG	170.855	CV (100%-200%)
AT1G06593	lncRNA	CHG	227.644	CV (>200%)
AT1G06593	lncRNA	CHH	190.263	CV (100%-200%)
AT1G06603	lncRNA	CG	356.076	CV (>200%)
AT1G06603	lncRNA	CHG	163.174	CV (100%-200%)
AT1G06603	lncRNA	CHH	89.1107	CV (0-100%)
AT1G06607	lncRNA	CG	274.032	CV (>200%)
AT1G06607	lncRNA	CHG	257.914	CV (>200%)
AT1G06607	lncRNA	CHH	157.69	CV (100%-200%)
AT1G06610	pre-tRNA	CG	363.641	CV (>200%)
AT1G06610	pre-tRNA	CHG	403.887	CV (>200%)
AT1G06610	pre-tRNA	CHH	365.94	CV (>200%)
AT1G06613	lncRNA	CG	144.967	CV (100%-200%)
AT1G06613	lncRNA	CHG	165.747	CV (100%-200%)
AT1G06613	lncRNA	CHH	90.6432	CV (0-100%)
AT1G06617	lncRNA	CG	599.981	CV (>200%)
AT1G06617	lncRNA	CHH	241.938	CV (>200%)
AT1G06627	lncRNA	CG	128.872	CV (100%-200%)
AT1G06627	lncRNA	CHG	210.177	CV (>200%)
AT1G06627	lncRNA	CHH	78.3013	CV (0-100%)
AT1G06633	lncRNA	CG	204.277	CV (>200%)
AT1G06633	lncRNA	CHG	269.89	CV (>200%)
AT1G06633	lncRNA	CHH	90.2686	CV (0-100%)
AT1G06637	lncRNA	CG	320.436	CV (>200%)
AT1G06637	lncRNA	CHG	232.283	CV (>200%)
AT1G06637	lncRNA	CHH	102.176	CV (100%-200%)
AT1G06653	miRNA	CHH	85.222	CV (0-100%)
AT1G06657	lncRNA	CG	11.1276	CV (0-100%)
AT1G06657	lncRNA	CHG	35.7278	CV (0-100%)
AT1G06657	lncRNA	CHH	37.9077	CV (0-100%)
AT1G06663	lncRNA	CG	9.21498	CV (0-100%)
AT1G06663	lncRNA	CHG	30.5568	CV (0-100%)
AT1G06663	lncRNA	CHH	37.429	CV (0-100%)
AT1G06667	snoRNA	CG	65.7596	CV (0-100%)
AT1G06667	snoRNA	CHG	86.9156	CV (0-100%)
AT1G06667	snoRNA	CHH	140.023	CV (100%-200%)
AT1G06673	snoRNA	CHG	60.6674	CV (0-100%)
AT1G06673	snoRNA	CHH	91.6911	CV (0-100%)
AT1G06677	Others	CG	259.528	CV (>200%)
AT1G06677	Others	CHG	341.785	CV (>200%)
AT1G06677	Others	CHH	149.233	CV (100%-200%)
AT1G06683	lncRNA	CG	448.685	CV (>200%)
AT1G06683	lncRNA	CHG	170.461	CV (100%-200%)
AT1G06683	lncRNA	CHH	104.093	CV (100%-200%)
AT1G06687	lncRNA	CG	254.859	CV (>200%)
AT1G06687	lncRNA	CHG	214.226	CV (>200%)
AT1G06687	lncRNA	CHH	139.965	CV (100%-200%)
AT1G06693	lncRNA	CG	159.942	CV (100%-200%)
AT1G06693	lncRNA	CHG	169.229	CV (100%-200%)
AT1G06693	lncRNA	CHH	88.6254	CV (0-100%)
AT1G06697	lncRNA	CG	634.921	CV (>200%)
AT1G06697	lncRNA	CHG	567.992	CV (>200%)
AT1G06697	lncRNA	CHH	432.441	CV (>200%)
AT1G06703	lncRNA	CG	378.69	CV (>200%)
AT1G06703	lncRNA	CHG	338.144	CV (>200%)
AT1G06703	lncRNA	CHH	115.21	CV (100%-200%)
AT1G06707	lncRNA	CG	392.006	CV (>200%)
AT1G06707	lncRNA	CHG	318.23	CV (>200%)
AT1G06707	lncRNA	CHH	113.825	CV (100%-200%)
AT1G06717	antisense lncRNA	CHG	235.271	CV (>200%)
AT1G06717	antisense lncRNA	CHH	117.528	CV (100%-200%)
AT1G06723	lncRNA	CHG	43.828	CV (0-100%)
AT1G06723	lncRNA	CHH	54.2266	CV (0-100%)
AT1G06737	lncRNA	CG	202.916	CV (>200%)
AT1G06737	lncRNA	CHG	159.689	CV (100%-200%)
AT1G06737	lncRNA	CHH	86.3247	CV (0-100%)
AT1G06743	lncRNA	CG	224.55	CV (>200%)
AT1G06743	lncRNA	CHG	189.824	CV (100%-200%)
AT1G06743	lncRNA	CHH	142.552	CV (100%-200%)
AT1G06747	lncRNA	CG	8.38002	CV (0-100%)
AT1G06747	lncRNA	CHG	46.9144	CV (0-100%)
AT1G06747	lncRNA	CHH	38.1083	CV (0-100%)
AT1G06753	antisense lncRNA	CHH	155.833	CV (100%-200%)
AT1G06757	lncRNA	CHG	248.903	CV (>200%)
AT1G06757	lncRNA	CHH	106.809	CV (100%-200%)
AT1G06773	lncRNA	CG	53.9062	CV (0-100%)
AT1G06773	lncRNA	CHG	92.2952	CV (0-100%)
AT1G06773	lncRNA	CHH	118.198	CV (100%-200%)
AT1G06777	lncRNA	CG	41.7917	CV (0-100%)
AT1G06777	lncRNA	CHG	111.368	CV (100%-200%)
AT1G06777	lncRNA	CHH	80.3798	CV (0-100%)
AT1G06783	lncRNA	CG	46.4567	CV (0-100%)
AT1G06783	lncRNA	CHG	101.768	CV (100%-200%)
AT1G06783	lncRNA	CHH	88.4806	CV (0-100%)
AT1G06787	antisense lncRNA	CG	90.9944	CV (0-100%)
AT1G06787	antisense lncRNA	CHG	179.456	CV (100%-200%)
AT1G06787	antisense lncRNA	CHH	119.823	CV (100%-200%)
AT1G06797	Others	CHH	54.4325	CV (0-100%)
AT1G06817	lncRNA	CG	31.6874	CV (0-100%)
AT1G06817	lncRNA	CHH	76.1547	CV (0-100%)
AT1G06823	lncRNA	CG	18.9012	CV (0-100%)
AT1G06823	lncRNA	CHH	75.7098	CV (0-100%)
AT1G06837	lncRNA	CG	102.114	CV (100%-200%)
AT1G06837	lncRNA	CHG	118.511	CV (100%-200%)
AT1G06837	lncRNA	CHH	123.494	CV (100%-200%)
AT1G06853	lncRNA	CG	277.269	CV (>200%)
AT1G06853	lncRNA	CHG	302.492	CV (>200%)
AT1G06853	lncRNA	CHH	190.271	CV (100%-200%)
AT1G06857	lncRNA	CG	170.307	CV (100%-200%)
AT1G06857	lncRNA	CHG	191.853	CV (100%-200%)
AT1G06857	lncRNA	CHH	159.821	CV (100%-200%)
AT1G06860	pre-tRNA	CG	183.715	CV (100%-200%)
AT1G06860	pre-tRNA	CHG	266.712	CV (>200%)
AT1G06860	pre-tRNA	CHH	218.175	CV (>200%)
AT1G06863	lncRNA	CG	298.466	CV (>200%)
AT1G06863	lncRNA	CHG	150.742	CV (100%-200%)
AT1G06863	lncRNA	CHH	154.927	CV (100%-200%)
AT1G06867	lncRNA	CG	278.824	CV (>200%)
AT1G06867	lncRNA	CHG	211.251	CV (>200%)
AT1G06867	lncRNA	CHH	138.911	CV (100%-200%)
AT1G06877	snRNA	CG	226.581	CV (>200%)
AT1G06877	snRNA	CHH	138.561	CV (100%-200%)
AT1G06880	pre-tRNA	CHG	289.705	CV (>200%)
AT1G06880	pre-tRNA	CHH	207.749	CV (>200%)
AT1G06897	lncRNA	CG	11.0296	CV (0-100%)
AT1G06897	lncRNA	CHG	33.1367	CV (0-100%)
AT1G06897	lncRNA	CHH	41.7659	CV (0-100%)
AT1G06903	miRNA	CG	127.05	CV (100%-200%)
AT1G06903	miRNA	CHG	125.5	CV (100%-200%)
AT1G06903	miRNA	CHH	142.169	CV (100%-200%)
AT1G06907	lncRNA	CG	6.06231	CV (0-100%)
AT1G06907	lncRNA	CHG	43.9001	CV (0-100%)
AT1G06907	lncRNA	CHH	44.0355	CV (0-100%)
AT1G06933	lncRNA	CG	401.735	CV (>200%)
AT1G06933	lncRNA	CHG	303.028	CV (>200%)
AT1G06933	lncRNA	CHH	142.455	CV (100%-200%)
AT1G06937	lncRNA	CG	297.397	CV (>200%)
AT1G06937	lncRNA	CHG	289.669	CV (>200%)
AT1G06937	lncRNA	CHH	180.417	CV (100%-200%)
AT1G06943	lncRNA	CG	10.8007	CV (0-100%)
AT1G06943	lncRNA	CHG	30.7077	CV (0-100%)
AT1G06943	lncRNA	CHH	36.9402	CV (0-100%)
AT1G06973	lncRNA	CG	3.77811	CV (0-100%)
AT1G06973	lncRNA	CHG	25.6465	CV (0-100%)
AT1G06973	lncRNA	CHH	37.961	CV (0-100%)
AT1G06977	antisense lncRNA	CG	42.3952	CV (0-100%)
AT1G06977	antisense lncRNA	CHG	180.477	CV (100%-200%)
AT1G06977	antisense lncRNA	CHH	53.9455	CV (0-100%)
AT1G06983	lncRNA	CG	144.306	CV (100%-200%)
AT1G06983	lncRNA	CHG	209.793	CV (>200%)
AT1G06983	lncRNA	CHH	164.51	CV (100%-200%)
AT1G06987	lncRNA	CG	18.2125	CV (0-100%)
AT1G06987	lncRNA	CHG	30.3007	CV (0-100%)
AT1G06987	lncRNA	CHH	45.5261	CV (0-100%)
AT1G06993	lncRNA	CG	7.31256	CV (0-100%)
AT1G06993	lncRNA	CHG	29.0375	CV (0-100%)
AT1G06993	lncRNA	CHH	40.7271	CV (0-100%)
AT1G06997	lncRNA	CG	22.6319	CV (0-100%)
AT1G06997	lncRNA	CHG	55.8074	CV (0-100%)
AT1G06997	lncRNA	CHH	46.2565	CV (0-100%)
AT1G07003	lncRNA	CG	8.06195	CV (0-100%)
AT1G07003	lncRNA	CHG	36.7819	CV (0-100%)
AT1G07003	lncRNA	CHH	42.7749	CV (0-100%)
AT1G07007	lncRNA	CG	5.10645	CV (0-100%)
AT1G07007	lncRNA	CHG	26.9051	CV (0-100%)
AT1G07007	lncRNA	CHH	34.8888	CV (0-100%)
AT1G07013	lncRNA	CG	31.6235	CV (0-100%)
AT1G07013	lncRNA	CHG	59.5781	CV (0-100%)
AT1G07013	lncRNA	CHH	68.803	CV (0-100%)
AT1G07023	lncRNA	CG	23.2422	CV (0-100%)
AT1G07023	lncRNA	CHG	44.2775	CV (0-100%)
AT1G07023	lncRNA	CHH	55.081	CV (0-100%)
AT1G07027	lncRNA	CG	112.085	CV (100%-200%)
AT1G07027	lncRNA	CHG	157.968	CV (100%-200%)
AT1G07027	lncRNA	CHH	139.463	CV (100%-200%)
AT1G07051	miRNA	CG	216.477	CV (>200%)
AT1G07051	miRNA	CHG	249.603	CV (>200%)
AT1G07051	miRNA	CHH	114.68	CV (100%-200%)
AT1G07100	pre-tRNA	CG	196.789	CV (100%-200%)
AT1G07100	pre-tRNA	CHG	283.952	CV (>200%)
AT1G07100	pre-tRNA	CHH	300.399	CV (>200%)
AT1G07119	antisense lncRNA	CG	37.184	CV (0-100%)
AT1G07119	antisense lncRNA	CHG	92.4722	CV (0-100%)
AT1G07119	antisense lncRNA	CHH	32.9426	CV (0-100%)
AT1G07123	lncRNA	CG	6.03536	CV (0-100%)
AT1G07123	lncRNA	CHG	33.3081	CV (0-100%)
AT1G07123	lncRNA	CHH	45.8989	CV (0-100%)
AT1G07127	lncRNA	CG	9.84158	CV (0-100%)
AT1G07127	lncRNA	CHG	36.9669	CV (0-100%)
AT1G07127	lncRNA	CHH	40.3656	CV (0-100%)
AT1G07128	antisense lncRNA	CG	81.1115	CV (0-100%)
AT1G07128	antisense lncRNA	CHG	106.501	CV (100%-200%)
AT1G07128	antisense lncRNA	CHH	56.1881	CV (0-100%)
AT1G07133	lncRNA	CG	9.76652	CV (0-100%)
AT1G07133	lncRNA	CHG	37.5899	CV (0-100%)
AT1G07133	lncRNA	CHH	52.7859	CV (0-100%)
AT1G07143	lncRNA	CG	669.001	CV (>200%)
AT1G07143	lncRNA	CHG	438.626	CV (>200%)
AT1G07143	lncRNA	CHH	160.95	CV (100%-200%)
AT1G07147	lncRNA	CG	676.414	CV (>200%)
AT1G07147	lncRNA	CHG	536.924	CV (>200%)
AT1G07147	lncRNA	CHH	140.836	CV (100%-200%)
AT1G07157	lncRNA	CG	72.2869	CV (0-100%)
AT1G07157	lncRNA	CHG	107.712	CV (100%-200%)
AT1G07157	lncRNA	CHH	128.119	CV (100%-200%)
AT1G07183	lncRNA	CHG	293.384	CV (>200%)
AT1G07183	lncRNA	CHH	177.999	CV (100%-200%)
AT1G07187	lncRNA	CG	587.85	CV (>200%)
AT1G07187	lncRNA	CHG	531.315	CV (>200%)
AT1G07187	lncRNA	CHH	340.739	CV (>200%)
AT1G07193	lncRNA	CG	78.0485	CV (0-100%)
AT1G07193	lncRNA	CHG	105.134	CV (100%-200%)
AT1G07193	lncRNA	CHH	110.947	CV (100%-200%)
AT1G07233	lncRNA	CG	45.9176	CV (0-100%)
AT1G07233	lncRNA	CHG	36.5546	CV (0-100%)
AT1G07233	lncRNA	CHH	34.3929	CV (0-100%)
AT1G07237	lncRNA	CG	171.629	CV (100%-200%)
AT1G07237	lncRNA	CHG	173.877	CV (100%-200%)
AT1G07237	lncRNA	CHH	169.753	CV (100%-200%)
AT1G07247	lncRNA	CG	230.668	CV (>200%)
AT1G07247	lncRNA	CHG	226.915	CV (>200%)
AT1G07247	lncRNA	CHH	121.633	CV (100%-200%)
AT1G07253	lncRNA	CG	253.208	CV (>200%)
AT1G07253	lncRNA	CHG	262.482	CV (>200%)
AT1G07253	lncRNA	CHH	84.6849	CV (0-100%)
AT1G07257	Others	CG	299.242	CV (>200%)
AT1G07257	Others	CHG	287.747	CV (>200%)
AT1G07257	Others	CHH	173.529	CV (100%-200%)
AT1G07263	lncRNA	CG	61.0052	CV (0-100%)
AT1G07263	lncRNA	CHG	132.934	CV (100%-200%)
AT1G07263	lncRNA	CHH	96.8218	CV (0-100%)
AT1G07267	lncRNA	CG	321.335	CV (>200%)
AT1G07267	lncRNA	CHG	305.823	CV (>200%)
AT1G07267	lncRNA	CHH	213.348	CV (>200%)
AT1G07273	lncRNA	CG	91.4731	CV (0-100%)
AT1G07273	lncRNA	CHG	171.943	CV (100%-200%)
AT1G07273	lncRNA	CHH	106.889	CV (100%-200%)
AT1G07277	lncRNA	CG	103.984	CV (100%-200%)
AT1G07277	lncRNA	CHG	219.87	CV (>200%)
AT1G07277	lncRNA	CHH	167.091	CV (100%-200%)
AT1G07297	lncRNA	CG	341.769	CV (>200%)
AT1G07297	lncRNA	CHH	131.867	CV (100%-200%)
AT1G07303	lncRNA	CG	222.24	CV (>200%)
AT1G07303	lncRNA	CHG	314.257	CV (>200%)
AT1G07303	lncRNA	CHH	220.018	CV (>200%)
AT1G07313	lncRNA	CG	119.891	CV (100%-200%)
AT1G07313	lncRNA	CHG	136.686	CV (100%-200%)
AT1G07313	lncRNA	CHH	104.461	CV (100%-200%)
AT1G07317	lncRNA	CG	45.0875	CV (0-100%)
AT1G07317	lncRNA	CHG	58.5177	CV (0-100%)
AT1G07317	lncRNA	CHH	58.529	CV (0-100%)
AT1G07323	lncRNA	CG	40.1293	CV (0-100%)
AT1G07323	lncRNA	CHG	45.3104	CV (0-100%)
AT1G07323	lncRNA	CHH	67.004	CV (0-100%)
AT1G07347	lncRNA	CG	42.3673	CV (0-100%)
AT1G07347	lncRNA	CHG	57.6233	CV (0-100%)
AT1G07347	lncRNA	CHH	69.8911	CV (0-100%)
AT1G07357	miRNA	CG	91.7667	CV (0-100%)
AT1G07357	miRNA	CHG	152.814	CV (100%-200%)
AT1G07357	miRNA	CHH	160.882	CV (100%-200%)
AT1G07367	lncRNA	CG	258.166	CV (>200%)
AT1G07367	lncRNA	CHG	143.85	CV (100%-200%)
AT1G07367	lncRNA	CHH	80.3536	CV (0-100%)
AT1G07373	lncRNA	CG	169.693	CV (100%-200%)
AT1G07373	lncRNA	CHG	143.15	CV (100%-200%)
AT1G07373	lncRNA	CHH	52.9238	CV (0-100%)
AT1G07383	lncRNA	CG	550.055	CV (>200%)
AT1G07383	lncRNA	CHG	91.3835	CV (0-100%)
AT1G07383	lncRNA	CHH	92.1155	CV (0-100%)
AT1G07397	lncRNA	CG	347.959	CV (>200%)
AT1G07397	lncRNA	CHG	220.436	CV (>200%)
AT1G07397	lncRNA	CHH	111.156	CV (100%-200%)
AT1G07407	lncRNA	CG	226.53	CV (>200%)
AT1G07407	lncRNA	CHG	191.529	CV (100%-200%)
AT1G07407	lncRNA	CHH	87.8291	CV (0-100%)
AT1G07413	lncRNA	CG	719.021	CV (>200%)
AT1G07413	lncRNA	CHG	649.062	CV (>200%)
AT1G07413	lncRNA	CHH	234.398	CV (>200%)
AT1G07417	lncRNA	CG	518.541	CV (>200%)
AT1G07417	lncRNA	CHG	233.754	CV (>200%)
AT1G07417	lncRNA	CHH	120.175	CV (100%-200%)
AT1G07423	lncRNA	CG	333.228	CV (>200%)
AT1G07423	lncRNA	CHG	213.601	CV (>200%)
AT1G07423	lncRNA	CHH	144.927	CV (100%-200%)
AT1G07447	lncRNA	CG	161.848	CV (100%-200%)
AT1G07447	lncRNA	CHG	191.682	CV (100%-200%)
AT1G07447	lncRNA	CHH	177.684	CV (100%-200%)
AT1G07457	lncRNA	CG	115.428	CV (100%-200%)
AT1G07457	lncRNA	CHG	101.703	CV (100%-200%)
AT1G07457	lncRNA	CHH	111.183	CV (100%-200%)
AT1G07463	lncRNA	CG	113.834	CV (100%-200%)
AT1G07463	lncRNA	CHG	109.19	CV (100%-200%)
AT1G07463	lncRNA	CHH	118.605	CV (100%-200%)
AT1G07467	lncRNA	CG	130.676	CV (100%-200%)
AT1G07467	lncRNA	CHG	219.43	CV (>200%)
AT1G07467	lncRNA	CHH	66.2484	CV (0-100%)
AT1G07477	antisense lncRNA	CG	84.3415	CV (0-100%)
AT1G07477	antisense lncRNA	CHG	111.948	CV (100%-200%)
AT1G07477	antisense lncRNA	CHH	68.1443	CV (0-100%)
AT1G07483	lncRNA	CG	6.09896	CV (0-100%)
AT1G07483	lncRNA	CHG	37.2849	CV (0-100%)
AT1G07483	lncRNA	CHH	49.8347	CV (0-100%)
AT1G07487	snoRNA	CG	221.992	CV (>200%)
AT1G07487	snoRNA	CHG	312.512	CV (>200%)
AT1G07487	snoRNA	CHH	166.164	CV (100%-200%)
AT1G07493	lncRNA	CG	266.704	CV (>200%)
AT1G07493	lncRNA	CHG	266.764	CV (>200%)
AT1G07493	lncRNA	CHH	243.29	CV (>200%)
AT1G07497	lncRNA	CG	376.577	CV (>200%)
AT1G07497	lncRNA	CHG	225.586	CV (>200%)
AT1G07497	lncRNA	CHH	141.277	CV (100%-200%)
AT1G07503	lncRNA	CHG	360.124	CV (>200%)
AT1G07503	lncRNA	CHH	136.398	CV (100%-200%)
AT1G07507	Others	CG	240.03	CV (>200%)
AT1G07507	Others	CHG	320.708	CV (>200%)
AT1G07507	Others	CHH	182.586	CV (100%-200%)
AT1G07513	antisense lncRNA	CG	135.779	CV (100%-200%)
AT1G07513	antisense lncRNA	CHG	252.364	CV (>200%)
AT1G07513	antisense lncRNA	CHH	105.491	CV (100%-200%)
AT1G07517	antisense lncRNA	CG	39.5026	CV (0-100%)
AT1G07517	antisense lncRNA	CHG	84.3314	CV (0-100%)
AT1G07517	antisense lncRNA	CHH	45.8768	CV (0-100%)
AT1G07523	lncRNA	CG	514.17	CV (>200%)
AT1G07523	lncRNA	CHG	310.99	CV (>200%)
AT1G07523	lncRNA	CHH	120.697	CV (100%-200%)
AT1G07533	lncRNA	CG	267.42	CV (>200%)
AT1G07533	lncRNA	CHG	227.619	CV (>200%)
AT1G07533	lncRNA	CHH	89.3592	CV (0-100%)
AT1G07537	snRNA	CHG	276.916	CV (>200%)
AT1G07537	snRNA	CHH	208.47	CV (>200%)
AT1G07543	antisense RNA	CG	236.202	CV (>200%)
AT1G07543	antisense RNA	CHG	171.38	CV (100%-200%)
AT1G07543	antisense RNA	CHH	99.4687	CV (0-100%)
AT1G07547	antisense lncRNA	CG	695.233	CV (>200%)
AT1G07547	antisense lncRNA	CHG	577.665	CV (>200%)
AT1G07547	antisense lncRNA	CHH	126.786	CV (100%-200%)
AT1G07553	lncRNA	CG	176.468	CV (100%-200%)
AT1G07553	lncRNA	CHG	209.97	CV (>200%)
AT1G07553	lncRNA	CHH	160.145	CV (100%-200%)
AT1G07557	lncRNA	CG	172.866	CV (100%-200%)
AT1G07557	lncRNA	CHG	210.013	CV (>200%)
AT1G07557	lncRNA	CHH	172.389	CV (100%-200%)
AT1G07563	antisense lncRNA	CG	121.728	CV (100%-200%)
AT1G07563	antisense lncRNA	CHG	107.201	CV (100%-200%)
AT1G07563	antisense lncRNA	CHH	82.9077	CV (0-100%)
AT1G07567	antisense lncRNA	CG	22.3581	CV (0-100%)
AT1G07567	antisense lncRNA	CHG	148.671	CV (100%-200%)
AT1G07567	antisense lncRNA	CHH	79.6204	CV (0-100%)
AT1G07573	lncRNA	CHH	99.5111	CV (0-100%)
AT1G07583	lncRNA	CG	359.149	CV (>200%)
AT1G07583	lncRNA	CHG	428.534	CV (>200%)
AT1G07583	lncRNA	CHH	158.249	CV (100%-200%)
AT1G07587	antisense lncRNA	CG	293.649	CV (>200%)
AT1G07587	antisense lncRNA	CHG	167.291	CV (100%-200%)
AT1G07587	antisense lncRNA	CHH	109.802	CV (100%-200%)
AT1G07593	snoRNA	CHG	331.841	CV (>200%)
AT1G07593	snoRNA	CHH	212.694	CV (>200%)
AT1G07597	lncRNA	CG	445.592	CV (>200%)
AT1G07597	lncRNA	CHG	499.628	CV (>200%)
AT1G07597	lncRNA	CHH	232.157	CV (>200%)
AT1G07603	antisense lncRNA	CG	150.131	CV (100%-200%)
AT1G07603	antisense lncRNA	CHG	127.696	CV (100%-200%)
AT1G07603	antisense lncRNA	CHH	79.2696	CV (0-100%)
AT1G07607	antisense lncRNA	CG	118.1	CV (100%-200%)
AT1G07607	antisense lncRNA	CHG	196.801	CV (100%-200%)
AT1G07607	antisense lncRNA	CHH	83.0814	CV (0-100%)
AT1G07613	miRNA	CG	737.605	CV (>200%)
AT1G07613	miRNA	CHG	521.402	CV (>200%)
AT1G07613	miRNA	CHH	243.683	CV (>200%)
AT1G07617	lncRNA	CG	202.563	CV (>200%)
AT1G07617	lncRNA	CHG	129.856	CV (100%-200%)
AT1G07617	lncRNA	CHH	66.6311	CV (0-100%)
AT1G07623	lncRNA	CG	19.8818	CV (0-100%)
AT1G07623	lncRNA	CHG	32.3663	CV (0-100%)
AT1G07623	lncRNA	CHH	54.6859	CV (0-100%)
AT1G07627	lncRNA	CG	37.859	CV (0-100%)
AT1G07627	lncRNA	CHG	42.3827	CV (0-100%)
AT1G07627	lncRNA	CHH	58.2002	CV (0-100%)
AT1G07633	miRNA	CHH	138.544	CV (100%-200%)
AT1G07637	antisense lncRNA	CG	42.3017	CV (0-100%)
AT1G07637	antisense lncRNA	CHG	201.557	CV (>200%)
AT1G07637	antisense lncRNA	CHH	88.1037	CV (0-100%)
AT1G07647	antisense RNA	CG	217.738	CV (>200%)
AT1G07647	antisense RNA	CHG	148.558	CV (100%-200%)
AT1G07647	antisense RNA	CHH	98.1101	CV (0-100%)
AT1G07653	antisense lncRNA	CG	410.837	CV (>200%)
AT1G07653	antisense lncRNA	CHG	158.411	CV (100%-200%)
AT1G07653	antisense lncRNA	CHH	107.012	CV (100%-200%)
AT1G07657	lncRNA	CG	293.031	CV (>200%)
AT1G07657	lncRNA	CHG	315.063	CV (>200%)
AT1G07657	lncRNA	CHH	154.899	CV (100%-200%)
AT1G07663	antisense lncRNA	CG	84.413	CV (0-100%)
AT1G07663	antisense lncRNA	CHG	122.087	CV (100%-200%)
AT1G07663	antisense lncRNA	CHH	73.2702	CV (0-100%)
AT1G07667	antisense lncRNA	CG	102.013	CV (100%-200%)
AT1G07667	antisense lncRNA	CHG	92.2278	CV (0-100%)
AT1G07667	antisense lncRNA	CHH	52.3244	CV (0-100%)
AT1G07673	lncRNA	CG	529.566	CV (>200%)
AT1G07673	lncRNA	CHG	251.654	CV (>200%)
AT1G07673	lncRNA	CHH	133.411	CV (100%-200%)
AT1G07683	lncRNA	CG	183.205	CV (100%-200%)
AT1G07683	lncRNA	CHG	94.659	CV (0-100%)
AT1G07683	lncRNA	CHH	52.8289	CV (0-100%)
AT1G07693	antisense lncRNA	CG	309.249	CV (>200%)
AT1G07693	antisense lncRNA	CHG	197.418	CV (100%-200%)
AT1G07693	antisense lncRNA	CHH	116.25	CV (100%-200%)
AT1G07697	antisense lncRNA	CG	43.4878	CV (0-100%)
AT1G07697	antisense lncRNA	CHG	144.34	CV (100%-200%)
AT1G07697	antisense lncRNA	CHH	107.647	CV (100%-200%)
AT1G07702	snoRNA	CG	225.205	CV (>200%)
AT1G07702	snoRNA	CHG	259.577	CV (>200%)
AT1G07702	snoRNA	CHH	233.143	CV (>200%)
AT1G07703	antisense lncRNA	CG	173.57	CV (100%-200%)
AT1G07703	antisense lncRNA	CHG	204.634	CV (>200%)
AT1G07703	antisense lncRNA	CHH	97.6828	CV (0-100%)
AT1G07707	lncRNA	CG	261.795	CV (>200%)
AT1G07707	lncRNA	CHG	125.229	CV (100%-200%)
AT1G07707	lncRNA	CHH	114.185	CV (100%-200%)
AT1G07728	antisense lncRNA	CG	110.302	CV (100%-200%)
AT1G07728	antisense lncRNA	CHG	69.2796	CV (0-100%)
AT1G07728	antisense lncRNA	CHH	41.1037	CV (0-100%)
AT1G07733	antisense lncRNA	CG	318.662	CV (>200%)
AT1G07733	antisense lncRNA	CHG	149.899	CV (100%-200%)
AT1G07733	antisense lncRNA	CHH	113.721	CV (100%-200%)
AT1G07737	antisense lncRNA	CG	339.539	CV (>200%)
AT1G07737	antisense lncRNA	CHG	162.655	CV (100%-200%)
AT1G07737	antisense lncRNA	CHH	129.082	CV (100%-200%)
AT1G07743	antisense lncRNA	CG	589.296	CV (>200%)
AT1G07743	antisense lncRNA	CHG	516.676	CV (>200%)
AT1G07743	antisense lncRNA	CHH	278.795	CV (>200%)
AT1G07753	antisense lncRNA	CG	18.7351	CV (0-100%)
AT1G07753	antisense lncRNA	CHG	96.7121	CV (0-100%)
AT1G07753	antisense lncRNA	CHH	56.8735	CV (0-100%)
AT1G07757	antisense RNA	CG	14.4946	CV (0-100%)
AT1G07757	antisense RNA	CHG	192.054	CV (100%-200%)
AT1G07757	antisense RNA	CHH	200.558	CV (>200%)
AT1G07760	pre-tRNA	CG	282.9	CV (>200%)
AT1G07760	pre-tRNA	CHG	251.038	CV (>200%)
AT1G07760	pre-tRNA	CHH	191.024	CV (100%-200%)
AT1G07763	lncRNA	CG	75.1531	CV (0-100%)
AT1G07763	lncRNA	CHG	78.3348	CV (0-100%)
AT1G07763	lncRNA	CHH	84.9093	CV (0-100%)
AT1G07773	lncRNA	CG	192.544	CV (100%-200%)
AT1G07773	lncRNA	CHG	263.01	CV (>200%)
AT1G07773	lncRNA	CHH	100.564	CV (100%-200%)
AT1G07777	lncRNA	CG	88.6239	CV (0-100%)
AT1G07777	lncRNA	CHG	135.982	CV (100%-200%)
AT1G07777	lncRNA	CHH	157.017	CV (100%-200%)
AT1G07787	lncRNA	CG	593.298	CV (>200%)
AT1G07787	lncRNA	CHG	293.398	CV (>200%)
AT1G07787	lncRNA	CHH	181.989	CV (100%-200%)
AT1G07793	lncRNA	CG	66.6426	CV (0-100%)
AT1G07793	lncRNA	CHG	67.4753	CV (0-100%)
AT1G07793	lncRNA	CHH	71.5865	CV (0-100%)
AT1G07803	antisense lncRNA	CG	84.674	CV (0-100%)
AT1G07803	antisense lncRNA	CHG	182.763	CV (100%-200%)
AT1G07803	antisense lncRNA	CHH	107.564	CV (100%-200%)
AT1G07807	antisense lncRNA	CG	48.7631	CV (0-100%)
AT1G07807	antisense lncRNA	CHG	202.743	CV (>200%)
AT1G07807	antisense lncRNA	CHH	80.3483	CV (0-100%)
AT1G07813	antisense lncRNA	CG	50.8345	CV (0-100%)
AT1G07813	antisense lncRNA	CHG	130.218	CV (100%-200%)
AT1G07813	antisense lncRNA	CHH	81.4547	CV (0-100%)
AT1G07823	antisense lncRNA	CG	51.5345	CV (0-100%)
AT1G07823	antisense lncRNA	CHG	79.1176	CV (0-100%)
AT1G07823	antisense lncRNA	CHH	52.0951	CV (0-100%)
AT1G07827	snRNA	CHH	76.2968	CV (0-100%)
AT1G07843	lncRNA	CG	126.667	CV (100%-200%)
AT1G07843	lncRNA	CHG	231.206	CV (>200%)
AT1G07843	lncRNA	CHH	87.4974	CV (0-100%)
AT1G07847	antisense RNA	CG	161.984	CV (100%-200%)
AT1G07847	antisense RNA	CHG	167.034	CV (100%-200%)
AT1G07847	antisense RNA	CHH	100.543	CV (100%-200%)
AT1G07853	antisense lncRNA	CG	143.729	CV (100%-200%)
AT1G07853	antisense lncRNA	CHG	133.729	CV (100%-200%)
AT1G07853	antisense lncRNA	CHH	94.6195	CV (0-100%)
AT1G07857	lncRNA	CG	163.75	CV (100%-200%)
AT1G07857	lncRNA	CHG	252.453	CV (>200%)
AT1G07857	lncRNA	CHH	91.6584	CV (0-100%)
AT1G07863	lncRNA	CG	126.729	CV (100%-200%)
AT1G07863	lncRNA	CHG	187.139	CV (100%-200%)
AT1G07863	lncRNA	CHH	94.4254	CV (0-100%)
AT1G07867	miRNA	CG	450.691	CV (>200%)
AT1G07867	miRNA	CHG	299.347	CV (>200%)
AT1G07867	miRNA	CHH	181.066	CV (100%-200%)
AT1G07873	lncRNA	CG	143.933	CV (100%-200%)
AT1G07873	lncRNA	CHG	190.61	CV (100%-200%)
AT1G07873	lncRNA	CHH	85.459	CV (0-100%)
AT1G07877	antisense lncRNA	CG	272.203	CV (>200%)
AT1G07877	antisense lncRNA	CHG	127.187	CV (100%-200%)
AT1G07877	antisense lncRNA	CHH	61.509	CV (0-100%)
AT1G07883	snRNA	CHG	346.701	CV (>200%)
AT1G07883	snRNA	CHH	202.125	CV (>200%)
AT1G07887	antisense lncRNA	CG	68.9792	CV (0-100%)
AT1G07887	antisense lncRNA	CHG	75.1092	CV (0-100%)
AT1G07887	antisense lncRNA	CHH	81.1923	CV (0-100%)
AT1G07893	antisense lncRNA	CG	37.7028	CV (0-100%)
AT1G07893	antisense lncRNA	CHG	289.869	CV (>200%)
AT1G07893	antisense lncRNA	CHH	41.6858	CV (0-100%)
AT1G07897	snoRNA	CG	218.213	CV (>200%)
AT1G07897	snoRNA	CHG	216.009	CV (>200%)
AT1G07897	snoRNA	CHH	145.328	CV (100%-200%)
AT1G07903	snoRNA	CG	243.852	CV (>200%)
AT1G07903	snoRNA	CHG	312.366	CV (>200%)
AT1G07903	snoRNA	CHH	150.922	CV (100%-200%)
AT1G07907	lncRNA	CG	236.766	CV (>200%)
AT1G07907	lncRNA	CHG	374.18	CV (>200%)
AT1G07907	lncRNA	CHH	129.236	CV (100%-200%)
AT1G07913	lncRNA	CG	500.507	CV (>200%)
AT1G07913	lncRNA	CHG	350.363	CV (>200%)
AT1G07913	lncRNA	CHH	145.344	CV (100%-200%)
AT1G07917	lncRNA	CG	324.959	CV (>200%)
AT1G07917	lncRNA	CHG	230.777	CV (>200%)
AT1G07917	lncRNA	CHH	81.4765	CV (0-100%)
AT1G07923	lncRNA	CG	269.015	CV (>200%)
AT1G07923	lncRNA	CHG	369.059	CV (>200%)
AT1G07923	lncRNA	CHH	142.486	CV (100%-200%)
AT1G07927	lncRNA	CG	483.323	CV (>200%)
AT1G07933	antisense lncRNA	CG	275.382	CV (>200%)
AT1G07933	antisense lncRNA	CHG	104.354	CV (100%-200%)
AT1G07933	antisense lncRNA	CHH	65.448	CV (0-100%)
AT1G07937	lncRNA	CG	382.462	CV (>200%)
AT1G07937	lncRNA	CHG	185.904	CV (100%-200%)
AT1G07937	lncRNA	CHH	105.516	CV (100%-200%)
AT1G07943	antisense lncRNA	CG	82.1086	CV (0-100%)
AT1G07943	antisense lncRNA	CHG	197.801	CV (100%-200%)
AT1G07943	antisense lncRNA	CHH	242.288	CV (>200%)
AT1G07947	lncRNA	CG	224.963	CV (>200%)
AT1G07947	lncRNA	CHG	236.026	CV (>200%)
AT1G07947	lncRNA	CHH	76.938	CV (0-100%)
AT1G07957	snoRNA	CHG	316.567	CV (>200%)
AT1G07957	snoRNA	CHH	214.927	CV (>200%)
AT1G07963	antisense RNA	CG	355.561	CV (>200%)
AT1G07963	antisense RNA	CHG	273.783	CV (>200%)
AT1G07963	antisense RNA	CHH	134.725	CV (100%-200%)
AT1G07967	antisense lncRNA	CG	137.59	CV (100%-200%)
AT1G07967	antisense lncRNA	CHG	130.316	CV (100%-200%)
AT1G07967	antisense lncRNA	CHH	82.4236	CV (0-100%)
AT1G07973	lncRNA	CG	301.764	CV (>200%)
AT1G07973	lncRNA	CHG	347.39	CV (>200%)
AT1G07973	lncRNA	CHH	226.372	CV (>200%)
AT1G07977	Others	CG	331.778	CV (>200%)
AT1G07977	Others	CHG	341.386	CV (>200%)
AT1G07977	Others	CHH	317.192	CV (>200%)
AT1G07983	antisense lncRNA	CG	141.88	CV (100%-200%)
AT1G07983	antisense lncRNA	CHG	171.194	CV (100%-200%)
AT1G07983	antisense lncRNA	CHH	121.483	CV (100%-200%)
AT1G07987	antisense lncRNA	CG	129.812	CV (100%-200%)
AT1G07987	antisense lncRNA	CHG	175.293	CV (100%-200%)
AT1G07987	antisense lncRNA	CHH	96.0273	CV (0-100%)
AT1G07993	antisense lncRNA	CG	222.883	CV (>200%)
AT1G07993	antisense lncRNA	CHG	168.828	CV (100%-200%)
AT1G07993	antisense lncRNA	CHH	78.2396	CV (0-100%)
AT1G07997	antisense lncRNA	CG	491.13	CV (>200%)
AT1G07997	antisense lncRNA	CHG	264.904	CV (>200%)
AT1G07997	antisense lncRNA	CHH	125.899	CV (100%-200%)
AT1G08003	antisense lncRNA	CG	82.7858	CV (0-100%)
AT1G08003	antisense lncRNA	CHG	151.151	CV (100%-200%)
AT1G08003	antisense lncRNA	CHH	121.96	CV (100%-200%)
AT1G08007	lncRNA	CG	252.246	CV (>200%)
AT1G08007	lncRNA	CHG	269.947	CV (>200%)
AT1G08007	lncRNA	CHH	92.8798	CV (0-100%)
AT1G08013	lncRNA	CG	592.963	CV (>200%)
AT1G08013	lncRNA	CHG	571.444	CV (>200%)
AT1G08013	lncRNA	CHH	179.8	CV (100%-200%)
AT1G08017	lncRNA	CG	245.875	CV (>200%)
AT1G08017	lncRNA	CHG	276.012	CV (>200%)
AT1G08017	lncRNA	CHH	87.8498	CV (0-100%)
AT1G08023	lncRNA	CG	231.089	CV (>200%)
AT1G08023	lncRNA	CHH	110.914	CV (100%-200%)
AT1G08027	lncRNA	CG	277.476	CV (>200%)
AT1G08027	lncRNA	CHG	256.186	CV (>200%)
AT1G08027	lncRNA	CHH	72.8828	CV (0-100%)
AT1G08033	lncRNA	CG	42.3447	CV (0-100%)
AT1G08033	lncRNA	CHG	164.231	CV (100%-200%)
AT1G08033	lncRNA	CHH	83.6173	CV (0-100%)
AT1G08037	antisense lncRNA	CG	81.4988	CV (0-100%)
AT1G08037	antisense lncRNA	CHG	115.71	CV (100%-200%)
AT1G08037	antisense lncRNA	CHH	64.9773	CV (0-100%)
AT1G08043	antisense lncRNA	CG	147.837	CV (100%-200%)
AT1G08043	antisense lncRNA	CHG	91.6319	CV (0-100%)
AT1G08043	antisense lncRNA	CHH	62.4491	CV (0-100%)
AT1G08047	antisense lncRNA	CG	191.508	CV (100%-200%)
AT1G08047	antisense lncRNA	CHG	137.661	CV (100%-200%)
AT1G08047	antisense lncRNA	CHH	76	CV (0-100%)
AT1G08053	miRNA	CG	3.26122	CV (0-100%)
AT1G08053	miRNA	CHG	12.9034	CV (0-100%)
AT1G08053	miRNA	CHH	26.4494	CV (0-100%)
AT1G08057	lncRNA	CG	626.359	CV (>200%)
AT1G08057	lncRNA	CHG	545.297	CV (>200%)
AT1G08057	lncRNA	CHH	242.662	CV (>200%)
AT1G08063	lncRNA	CG	258.871	CV (>200%)
AT1G08063	lncRNA	CHG	210.145	CV (>200%)
AT1G08063	lncRNA	CHH	84	CV (0-100%)
AT1G08073	antisense lncRNA	CG	41.256	CV (0-100%)
AT1G08073	antisense lncRNA	CHG	301.962	CV (>200%)
AT1G08073	antisense lncRNA	CHH	70.1991	CV (0-100%)
AT1G08077	lncRNA	CG	25.6116	CV (0-100%)
AT1G08077	lncRNA	CHG	125.531	CV (100%-200%)
AT1G08077	lncRNA	CHH	237.897	CV (>200%)
AT1G08087	antisense lncRNA	CG	143.946	CV (100%-200%)
AT1G08087	antisense lncRNA	CHG	192.738	CV (100%-200%)
AT1G08087	antisense lncRNA	CHH	77.007	CV (0-100%)
AT1G08093	lncRNA	CG	182.814	CV (100%-200%)
AT1G08093	lncRNA	CHG	149.766	CV (100%-200%)
AT1G08093	lncRNA	CHH	188.809	CV (100%-200%)
AT1G08097	lncRNA	CG	196.187	CV (100%-200%)
AT1G08097	lncRNA	CHG	149.967	CV (100%-200%)
AT1G08097	lncRNA	CHH	103.328	CV (100%-200%)
AT1G08103	lncRNA	CG	140.138	CV (100%-200%)
AT1G08103	lncRNA	CHG	119.503	CV (100%-200%)
AT1G08103	lncRNA	CHH	68.8686	CV (0-100%)
AT1G08115	snRNA	CG	213.328	CV (>200%)
AT1G08115	snRNA	CHG	351.42	CV (>200%)
AT1G08115	snRNA	CHH	115.412	CV (100%-200%)
AT1G08117	snoRNA	CG	396.96	CV (>200%)
AT1G08117	snoRNA	CHG	338.566	CV (>200%)
AT1G08117	snoRNA	CHH	150.831	CV (100%-200%)
AT1G08123	snoRNA	CHG	256.36	CV (>200%)
AT1G08123	snoRNA	CHH	161.116	CV (100%-200%)
AT1G08127	lncRNA	CG	220.193	CV (>200%)
AT1G08127	lncRNA	CHG	350.391	CV (>200%)
AT1G08127	lncRNA	CHH	137.853	CV (100%-200%)
AT1G08133	lncRNA	CG	167.422	CV (100%-200%)
AT1G08133	lncRNA	CHG	174.168	CV (100%-200%)
AT1G08133	lncRNA	CHH	65.0685	CV (0-100%)
AT1G08137	lncRNA	CG	157.801	CV (100%-200%)
AT1G08137	lncRNA	CHG	175.956	CV (100%-200%)
AT1G08137	lncRNA	CHH	86.8647	CV (0-100%)
AT1G08143	lncRNA	CG	241.959	CV (>200%)
AT1G08143	lncRNA	CHG	237.329	CV (>200%)
AT1G08143	lncRNA	CHH	212.04	CV (>200%)
AT1G08147	lncRNA	CG	301.669	CV (>200%)
AT1G08147	lncRNA	CHG	277.621	CV (>200%)
AT1G08147	lncRNA	CHH	87.1735	CV (0-100%)
AT1G08153	lncRNA	CG	303.629	CV (>200%)
AT1G08153	lncRNA	CHG	147.622	CV (100%-200%)
AT1G08153	lncRNA	CHH	102.518	CV (100%-200%)
AT1G08173	lncRNA	CG	193.394	CV (100%-200%)
AT1G08173	lncRNA	CHG	150.482	CV (100%-200%)
AT1G08173	lncRNA	CHH	65.0752	CV (0-100%)
AT1G08193	lncRNA	CG	164.717	CV (100%-200%)
AT1G08193	lncRNA	CHG	456.232	CV (>200%)
AT1G08193	lncRNA	CHH	185.464	CV (100%-200%)
AT1G08207	lncRNA	CG	43.0194	CV (0-100%)
AT1G08207	lncRNA	CHG	124.662	CV (100%-200%)
AT1G08207	lncRNA	CHH	110.205	CV (100%-200%)
AT1G08237	lncRNA	CG	173.51	CV (100%-200%)
AT1G08237	lncRNA	CHG	247.23	CV (>200%)
AT1G08237	lncRNA	CHH	140.566	CV (100%-200%)
AT1G08240	pre-tRNA	CG	548.303	CV (>200%)
AT1G08240	pre-tRNA	CHG	575.141	CV (>200%)
AT1G08240	pre-tRNA	CHH	249.795	CV (>200%)
AT1G08247	lncRNA	CG	392.189	CV (>200%)
AT1G08247	lncRNA	CHG	376.621	CV (>200%)
AT1G08247	lncRNA	CHH	296.902	CV (>200%)
AT1G08257	lncRNA	CG	390.402	CV (>200%)
AT1G08257	lncRNA	CHG	227.696	CV (>200%)
AT1G08257	lncRNA	CHH	148.257	CV (100%-200%)
AT1G08263	lncRNA	CG	162.513	CV (100%-200%)
AT1G08263	lncRNA	CHG	178.459	CV (100%-200%)
AT1G08263	lncRNA	CHH	190.788	CV (100%-200%)
AT1G08267	antisense lncRNA	CG	294.077	CV (>200%)
AT1G08267	antisense lncRNA	CHG	313.572	CV (>200%)
AT1G08267	antisense lncRNA	CHH	172.118	CV (100%-200%)
AT1G08273	antisense lncRNA	CG	207.398	CV (>200%)
AT1G08273	antisense lncRNA	CHG	138.421	CV (100%-200%)
AT1G08273	antisense lncRNA	CHH	93.7165	CV (0-100%)
AT1G08283	lncRNA	CG	290.97	CV (>200%)
AT1G08283	lncRNA	CHG	174.683	CV (100%-200%)
AT1G08283	lncRNA	CHH	90.0976	CV (0-100%)
AT1G08287	miRNA	CG	53.8997	CV (0-100%)
AT1G08287	miRNA	CHG	68.2182	CV (0-100%)
AT1G08287	miRNA	CHH	64.6856	CV (0-100%)
AT1G08293	lncRNA	CG	112.275	CV (100%-200%)
AT1G08293	lncRNA	CHG	108.457	CV (100%-200%)
AT1G08293	lncRNA	CHH	122.236	CV (100%-200%)
AT1G08297	lncRNA	CG	187.942	CV (100%-200%)
AT1G08297	lncRNA	CHG	204	CV (>200%)
AT1G08297	lncRNA	CHH	119.405	CV (100%-200%)
AT1G08303	miRNA	CG	385.707	CV (>200%)
AT1G08303	miRNA	CHH	292.012	CV (>200%)
AT1G08307	lncRNA	CG	214.573	CV (>200%)
AT1G08307	lncRNA	CHG	221.03	CV (>200%)
AT1G08307	lncRNA	CHH	139.91	CV (100%-200%)
AT1G08313	lncRNA	CG	366.502	CV (>200%)
AT1G08313	lncRNA	CHG	308.019	CV (>200%)
AT1G08313	lncRNA	CHH	101.881	CV (100%-200%)
AT1G08317	antisense lncRNA	CG	17.4309	CV (0-100%)
AT1G08317	antisense lncRNA	CHG	141.07	CV (100%-200%)
AT1G08317	antisense lncRNA	CHH	73.5594	CV (0-100%)
AT1G08323	antisense lncRNA	CG	126.36	CV (100%-200%)
AT1G08323	antisense lncRNA	CHG	151.858	CV (100%-200%)
AT1G08323	antisense lncRNA	CHH	114.612	CV (100%-200%)
AT1G08327	snoRNA	CG	515.495	CV (>200%)
AT1G08327	snoRNA	CHG	480.968	CV (>200%)
AT1G08327	snoRNA	CHH	431.767	CV (>200%)
AT1G08333	antisense lncRNA	CG	89.3018	CV (0-100%)
AT1G08333	antisense lncRNA	CHG	274.961	CV (>200%)
AT1G08333	antisense lncRNA	CHH	196.835	CV (100%-200%)
AT1G08353	snoRNA	CHH	225.963	CV (>200%)
AT1G08357	lncRNA	CG	484.521	CV (>200%)
AT1G08357	lncRNA	CHG	478.457	CV (>200%)
[truncated: 10,116 more rows]

## Sheet: Figure 1d
Gene_ID	Accession	CG methylation
AT1G01046	9409	0.666667
AT1G04027	9409	0.932473
AT1G04393	9409	0.833333
AT1G04423	9409	0.604899
AT1G05627	9409	0
AT1G06523	9409	0.498148
AT1G06903	9409	0
AT1G07051	9409	0
AT1G07357	9409	0.0323565
AT1G07613	9409	0
AT1G07867	9409	0
AT1G08053	9409	0.966968
AT1G08287	9409	0.757211
AT1G08303	9409	0.01875
AT1G08597	9409	0.0214286
AT1G09213	9409	0
AT1G09473	9409	0
AT1G09687	9409	0.00892856
AT1G09817	9409	0
AT1G11735	9409	0.0609981
AT1G12294	9409	0
AT1G14071	9409	0
AT1G18879	9409	0.341197
AT1G19371	9409	0.0612599
AT1G26973	9409	0.111111
AT1G26985	9409	0
AT1G31173	9409	0.0147059
AT1G32582	9409	0
AT1G32713	9409	0
AT1G32992	9409	0.479166
AT1G48267	9409	0.0142045
AT1G52185	9409	0.819259
AT1G53683	9409	0
AT1G53687	9409	0
AT1G60072	9409	0
AT1G61226	9409	0
AT1G62035	9409	0.00277778
AT1G63005	9409	0
AT1G66725	9409	0.025
AT1G66795	9409	NA
AT1G67481	9409	0.643084
AT1G69795	9409	0
AT1G69797	9409	0
AT1G70645	9409	0
AT1G71002	9409	0.00833333
AT1G76062	9409	0.0160428
AT1G77235	9409	0
AT1G78206	9409	0
AT1G78478	9409	0
AT2G02741	9409	0.781481
AT2G03855	9409	0.192222
AT2G04935	9409	0.912904
AT2G05605	9409	0.821242
AT2G05815	9409	0.840042
AT2G07195	9409	0
AT2G07205	9409	0
AT2G07895	9409	0
AT2G08015	9409	0.971939
AT2G08035	9409	0
AT2G08235	9409	0
AT2G09150	9409	0
AT2G09670	9409	0
AT2G10606	9409	0.0555555
AT2G23347	9409	0
AT2G24103	9409	0.532143
AT2G25011	9409	0.0306818
AT2G25095	9409	0.025641
AT2G26211	9409	0
AT2G28056	9409	NA
AT2G32273	9409	0
AT2G32698	9409	0.665476
AT2G34202	9409	0
AT2G34204	9409	0
AT2G34208	9409	0.388889
AT2G38325	9409	0
AT2G40805	9409	0.0166667
AT2G41616	9409	0
AT2G46255	9409	0
AT2G46685	9409	0
AT2G47015	9409	NA
AT2G47275	9409	0
AT2G47585	9409	0
AT3G03235	9409	0.959375
AT3G03245	9409	0
AT3G03255	9409	0
AT3G03625	9409	0.527778
AT3G04655	9409	0.429973
AT3G06345	9409	0.149756
AT3G06445	9409	0.915063
AT3G06595	9409	0.907265
AT3G08285	9409	0.887515
AT3G09285	9409	0
AT3G09615	9409	0
AT3G10745	9409	0
AT3G11435	9409	0
AT3G13405	9409	0.0118056
AT3G13724	9409	0
AT3G14385	9409	0
AT3G18827	9409	0
AT3G22886	9409	0
AT3G23125	9409	0
AT3G23326	9409	0
AT3G26813	9409	0.0185185
AT3G26815	9409	0.722222
AT3G26816	9409	0
AT3G26819	9409	0
AT3G48057	9409	0.308036
AT3G48201	9409	0
AT3G51375	9409	0
AT3G53015	9409	0
AT3G53016	9409	0
AT3G55512	9409	0.178571
AT3G55734	9409	0
AT3G59884	9409	0
AT4G03039	9409	0
AT4G03438	9409	0
AT4G03445	9409	0.0938856
AT4G04095	9409	0.984336
AT4G04125	9409	0.00512821
AT4G04825	9409	0.924478
AT4G04835	9409	0.874648
AT4G05105	9409	0
AT4G05415	9409	0
AT4G05455	9409	0.900029
AT4G05855	9409	0.841422
AT4G05860	9409	0.870879
AT4G06110	9409	0.860125
AT4G06130	9409	0.945029
AT4G06260	9409	0
AT4G07080	9409	0
AT4G07100	9409	0
AT4G10345	9409	0.008547
AT4G13493	9409	0.0773358
AT4G13554	9409	0
AT4G13555	9409	0.00961538
AT4G13564	9409	0.855514
AT4G14504	9409	0.358095
AT4G14811	9409	0.01
AT4G19395	9409	0
AT4G21595	9409	0.00476191
AT4G23713	9409	0.125
AT4G24415	9409	0
AT4G27765	9409	0
AT4G31877	9409	0
AT4G32445	9409	0.0357143
AT5G01735	9409	0.916667
AT5G01915	9409	0.897969
AT5G02035	9409	0
AT5G03475	9409	0.901674
AT5G03552	9409	0
AT5G04275	9409	0
AT5G04915	9409	0.5
AT5G04955	9409	0.889744
AT5G04975	9409	0.743069
AT5G05185	9409	0.480187
AT5G05315	9409	0.879531
AT5G06105	9409	0.900224
AT5G06175	9409	0.919368
AT5G06605	9409	0.782334
AT5G07655	9409	NA
AT5G07965	9409	0
AT5G08185	9409	0
AT5G08210	9409	0
AT5G08712	9409	0
AT5G13887	9409	0
AT5G14545	9409	0
AT5G14565	9409	0
AT5G15833	9409	0
AT5G24825	9409	0
AT5G39635	9409	0
AT5G39693	9409	0.03125
AT5G40384	9409	0.909946
AT5G41663	9409	0.133333
AT5G45307	9409	0
AT5G46845	9409	0.708965
AT5G52797	9409	0
AT5G55835	9409	0
AT5G58465	9409	0
AT5G59505	9409	0.605442
AT5G62162	9409	0
AT5G62848	9409	0
AT5G63715	9409	0.0138889
AT5G66045	9409	0.0238095
AT1G01046	7092	0
AT1G04027	7092	0.950148
AT1G04393	7092	0.833333
AT1G04423	7092	0.767361
AT1G05627	7092	0
AT1G06523	7092	0.657143
AT1G06903	7092	0
AT1G07051	7092	0
AT1G07357	7092	0.761224
AT1G07613	7092	0
AT1G07867	7092	0
AT1G08053	7092	0.941099
AT1G08287	7092	0.901701
AT1G08303	7092	0
AT1G08597	7092	0.0208334
AT1G09213	7092	0
AT1G09473	7092	0
AT1G09687	7092	0
AT1G09817	7092	NA
AT1G11735	7092	0
AT1G12294	7092	NA
AT1G14071	7092	0
AT1G18879	7092	0.722222
AT1G19371	7092	0
AT1G26973	7092	0
AT1G26985	7092	NA
AT1G31173	7092	0
AT1G32582	7092	0
AT1G32713	7092	NA
AT1G32992	7092	NA
AT1G48267	7092	0
AT1G52185	7092	0.818899
AT1G53683	7092	0
AT1G53687	7092	NA
AT1G60072	7092	0
AT1G61226	7092	0
AT1G62035	7092	0
AT1G63005	7092	0
AT1G66725	7092	0
AT1G66795	7092	0
AT1G67481	7092	0.497818
AT1G69795	7092	0
AT1G69797	7092	0
AT1G70645	7092	0
AT1G71002	7092	0
AT1G76062	7092	0
AT1G77235	7092	0.0119048
AT1G78206	7092	0
AT1G78478	7092	0
AT2G02741	7092	NA
AT2G03855	7092	NA
AT2G04935	7092	0.666667
AT2G05605	7092	0.507639
AT2G05815	7092	1
AT2G07195	7092	1
AT2G07205	7092	NA
AT2G07895	7092	0.0588237
AT2G08015	7092	0.894859
AT2G08035	7092	0
AT2G08235	7092	0
AT2G09150	7092	0.666667
AT2G09670	7092	0
AT2G10606	7092	0
AT2G23347	7092	NA
AT2G24103	7092	0.720238
AT2G25011	7092	0
AT2G25095	7092	0
AT2G26211	7092	0
AT2G28056	7092	NA
AT2G32273	7092	0
AT2G32698	7092	0.866613
AT2G34202	7092	0
AT2G34204	7092	0
AT2G34208	7092	NA
AT2G38325	7092	0
AT2G40805	7092	0.0357143
AT2G41616	7092	0
AT2G46255	7092	0
AT2G46685	7092	0
AT2G47015	7092	0
AT2G47275	7092	0
AT2G47585	7092	0
AT3G03235	7092	0.808334
AT3G03245	7092	0
AT3G03255	7092	0
AT3G03625	7092	0.776786
AT3G04655	7092	1
AT3G06345	7092	0.247755
AT3G06445	7092	0.944534
AT3G06595	7092	0.917177
AT3G08285	7092	0.595696
AT3G09285	7092	0
AT3G09615	7092	0
AT3G10745	7092	0
AT3G11435	7092	0.125
AT3G13405	7092	0.025
AT3G13724	7092	0
AT3G14385	7092	NA
AT3G18827	7092	0
AT3G22886	7092	0
AT3G23125	7092	0
AT3G23326	7092	0
AT3G26813	7092	0
AT3G26815	7092	NA
AT3G26816	7092	0
AT3G26819	7092	NA
AT3G48057	7092	0.922711
AT3G48201	7092	0
AT3G51375	7092	0
AT3G53015	7092	0
AT3G53016	7092	0
AT3G55512	7092	0
AT3G55734	7092	0
AT3G59884	7092	0
AT4G03039	7092	NA
AT4G03438	7092	0
AT4G03445	7092	0.482906
AT4G04095	7092	0.941905
AT4G04125	7092	0
AT4G04825	7092	NA
AT4G04835	7092	0.819136
AT4G05105	7092	0.425
AT4G05415	7092	0.119048
AT4G05455	7092	0.88976
AT4G05855	7092	0.7
AT4G05860	7092	0.888889
AT4G06110	7092	0.877297
AT4G06130	7092	0.738671
AT4G06260	7092	NA
AT4G07080	7092	0
AT4G07100	7092	0
AT4G10345	7092	0
AT4G13493	7092	0.564952
AT4G13554	7092	0
AT4G13555	7092	NA
AT4G13564	7092	0.913054
AT4G14504	7092	0
AT4G14811	7092	0
AT4G19395	7092	NA
AT4G21595	7092	0.015625
AT4G23713	7092	NA
AT4G24415	7092	0
AT4G27765	7092	0
AT4G31877	7092	0
AT4G32445	7092	0
AT5G01735	7092	0.934782
AT5G01915	7092	0.895502
AT5G02035	7092	0
AT5G03475	7092	0.974359
AT5G03552	7092	0
AT5G04275	7092	0
AT5G04915	7092	0
AT5G04955	7092	NA
AT5G04975	7092	0.794877
AT5G05185	7092	0.812205
AT5G05315	7092	0.926068
AT5G06105	7092	NA
AT5G06175	7092	0.949649
AT5G06605	7092	0.939884
AT5G07655	7092	NA
AT5G07965	7092	NA
AT5G08185	7092	0
AT5G08210	7092	0.025
AT5G08712	7092	0
AT5G13887	7092	0
AT5G14545	7092	0
AT5G14565	7092	NA
AT5G15833	7092	0
AT5G24825	7092	NA
AT5G39635	7092	0
AT5G39693	7092	0
AT5G40384	7092	0
AT5G41663	7092	NA
AT5G45307	7092	NA
AT5G46845	7092	NA
AT5G52797	7092	NA
AT5G55835	7092	NA
AT5G58465	7092	0
AT5G59505	7092	0.4
AT5G62162	7092	NA
AT5G62848	7092	0
AT5G63715	7092	0
AT5G66045	7092	0
AT1G01046	7378	0.45
AT1G04027	7378	0.768704
AT1G04393	7378	0
AT1G04423	7378	0.756518
AT1G05627	7378	0
AT1G06523	7378	0
AT1G06903	7378	0
AT1G07051	7378	0.0101923
AT1G07357	7378	0.823563
AT1G07613	7378	0
AT1G07867	7378	0
AT1G08053	7378	0.968362
AT1G08287	7378	0.769077
AT1G08303	7378	0.0277778
AT1G08597	7378	0.00446429
AT1G09213	7378	0
AT1G09473	7378	0
AT1G09687	7378	0
AT1G09817	7378	NA
AT1G11735	7378	0.0222222
AT1G12294	7378	0
AT1G14071	7378	0
AT1G18879	7378	0.618889
AT1G19371	7378	0.0178571
AT1G26973	7378	0
AT1G26985	7378	0
AT1G31173	7378	0
AT1G32582	7378	0
AT1G32713	7378	0
AT1G32992	7378	0.6
AT1G48267	7378	0.00126263
AT1G52185	7378	0.913014
AT1G53683	7378	0
AT1G53687	7378	0
AT1G60072	7378	0
AT1G61226	7378	0.0723901
AT1G62035	7378	0.0247086
AT1G63005	7378	0.02
AT1G66725	7378	0
AT1G66795	7378	0
AT1G67481	7378	0.577882
AT1G69795	7378	0
AT1G69797	7378	0.0178571
AT1G70645	7378	0
AT1G71002	7378	0.00378788
AT1G76062	7378	0.025
AT1G77235	7378	0.00390625
AT1G78206	7378	0
AT1G78478	7378	0
AT2G02741	7378	0.754491
AT2G03855	7378	0.947665
AT2G04935	7378	0.927136
AT2G05605	7378	0.83857
AT2G05815	7378	0.917576
AT2G07195	7378	0.960648
AT2G07205	7378	0
AT2G07895	7378	0.112405
AT2G08015	7378	0.916872
AT2G08035	7378	0
AT2G08235	7378	0
AT2G09150	7378	0
AT2G09670	7378	0.00654761
AT2G10606	7378	0.505139
AT2G23347	7378	0
AT2G24103	7378	0.37307
AT2G25011	7378	0
AT2G25095	7378	0
AT2G26211	7378	0.00595238
AT2G28056	7378	0
AT2G32273	7378	0
AT2G32698	7378	0.822345
AT2G34202	7378	0
AT2G34204	7378	0
AT2G34208	7378	0.730159
AT2G38325	7378	0.0208333
AT2G40805	7378	0
AT2G41616	7378	0.0208333
AT2G46255	7378	0
AT2G46685	7378	0
AT2G47015	7378	0
AT2G47275	7378	0
AT2G47585	7378	0
AT3G03235	7378	0.89493
AT3G03245	7378	0
AT3G03255	7378	0
AT3G03625	7378	0.684722
AT3G04655	7378	0.466667
AT3G06345	7378	0.47478
AT3G06445	7378	0.948277
AT3G06595	7378	0.928336
AT3G08285	7378	0.908861
AT3G09285	7378	0
AT3G09615	7378	NA
AT3G10745	7378	0
AT3G11435	7378	0
AT3G13405	7378	0
AT3G13724	7378	0.0125
AT3G14385	7378	0
AT3G18827	7378	0
AT3G22886	7378	0
AT3G23125	7378	0
AT3G23326	7378	0
AT3G26813	7378	0.603702
AT3G26815	7378	0
AT3G26816	7378	0.576642
AT3G26819	7378	0.708912
AT3G48057	7378	0.851658
AT3G48201	7378	0
AT3G51375	7378	0.254834
AT3G53015	7378	0
AT3G53016	7378	0
AT3G55512	7378	0
AT3G55734	7378	0
AT3G59884	7378	0
AT4G03039	7378	0
AT4G03438	7378	0
AT4G03445	7378	0.209443
AT4G04095	7378	0.94972
AT4G04125	7378	0.00451128
AT4G04825	7378	NA
AT4G04835	7378	0.900351
AT4G05105	7378	0.050505
AT4G05415	7378	0.0448057
AT4G05455	7378	0.91387
AT4G05855	7378	0.898413
AT4G05860	7378	0.911539
AT4G06110	7378	0.814595
AT4G06130	7378	0.90013
AT4G06260	7378	0
AT4G07080	7378	0.00757577
AT4G07100	7378	0
AT4G10345	7378	0.0178571
AT4G13493	7378	0.0766581
AT4G13554	7378	0
AT4G13555	7378	0
AT4G13564	7378	0.954472
AT4G14504	7378	0.526786
AT4G14811	7378	0.0674603
AT4G19395	7378	0
AT4G21595	7378	0
AT4G23713	7378	0.00833333
AT4G24415	7378	0
AT4G27765	7378	0
AT4G31877	7378	NA
AT4G32445	7378	0
AT5G01735	7378	0.1375
AT5G01915	7378	0.930226
AT5G02035	7378	0
AT5G03475	7378	0.909524
AT5G03552	7378	0.02
AT5G04275	7378	0
AT5G04915	7378	0.63361
AT5G04955	7378	0.7944
AT5G04975	7378	0.856894
AT5G05185	7378	0.808686
AT5G05315	7378	0.862149
AT5G06105	7378	0.917312
AT5G06175	7378	0.937095
AT5G06605	7378	0.844389
AT5G07655	7378	0.166667
AT5G07965	7378	0.0178571
AT5G08185	7378	0
AT5G08210	7378	0.0293494
AT5G08712	7378	0.02
AT5G13887	7378	0.034091
AT5G14545	7378	0
AT5G14565	7378	NA
AT5G15833	7378	0
AT5G24825	7378	0
AT5G39635	7378	0
AT5G39693	7378	0
AT5G40384	7378	0.00613562
AT5G41663	7378	0.08125
AT5G45307	7378	0
AT5G46845	7378	0
AT5G52797	7378	0
AT5G55835	7378	0
AT5G58465	7378	NA
AT5G59505	7378	0.615608
AT5G62162	7378	0
AT5G62848	7378	0.0125
AT5G63715	7378	0
AT5G66045	7378	0
AT1G01046	6931	0
AT1G04027	6931	0.403175
AT1G04393	6931	0.833333
AT1G04423	6931	0.7
AT1G05627	6931	0
AT1G06523	6931	0.615278
AT1G06903	6931	0.688889
AT1G07051	6931	0.015625
AT1G07357	6931	0
AT1G07613	6931	0
AT1G07867	6931	0
AT1G08053	6931	0.949876
AT1G08287	6931	0
AT1G08303	6931	0
AT1G08597	6931	0
AT1G09213	6931	0
AT1G09473	6931	0.05
AT1G09687	6931	0
AT1G09817	6931	0
AT1G11735	6931	0.0185186
AT1G12294	6931	NA
AT1G14071	6931	0
AT1G18879	6931	0
AT1G19371	6931	0
AT1G26973	6931	0
AT1G26985	6931	NA
AT1G31173	6931	0
AT1G32582	6931	0
AT1G32713	6931	0
AT1G32992	6931	NA
AT1G48267	6931	0
AT1G52185	6931	0.941919
AT1G53683	6931	0.0714285
AT1G53687	6931	0
AT1G60072	6931	0
AT1G61226	6931	0
AT1G62035	6931	0.0222222
AT1G63005	6931	0
AT1G66725	6931	0
AT1G66795	6931	0
AT1G67481	6931	0.230605
AT1G69795	6931	0
AT1G69797	6931	0
AT1G70645	6931	NA
AT1G71002	6931	0
AT1G76062	6931	0.0454546
AT1G77235	6931	0.02
AT1G78206	6931	NA
AT1G78478	6931	0
AT2G02741	6931	0.766667
AT2G03855	6931	0.56
AT2G04935	6931	0.930555
AT2G05605	6931	NA
AT2G05815	6931	0.84513
AT2G07195	6931	1
AT2G07205	6931	NA
AT2G07895	6931	0.0921716
AT2G08015	6931	0.835318
AT2G08035	6931	0
AT2G08235	6931	NA
AT2G09150	6931	0
AT2G09670	6931	0
AT2G10606	6931	0.33101
AT2G23347	6931	NA
AT2G24103	6931	0
AT2G25011	6931	0
AT2G25095	6931	0
AT2G26211	6931	0
AT2G28056	6931	0
AT2G32273	6931	0
AT2G32698	6931	0.840575
AT2G34202	6931	NA
AT2G34204	6931	0
AT2G34208	6931	NA
AT2G38325	6931	0
AT2G40805	6931	0
AT2G41616	6931	NA
AT2G46255	6931	0
AT2G46685	6931	0
AT2G47015	6931	0
AT2G47275	6931	0
AT2G47585	6931	0.025
AT3G03235	6931	0
AT3G03245	6931	0
AT3G03255	6931	0
AT3G03625	6931	0.366667
AT3G04655	6931	0.5
AT3G06345	6931	0.0915726
AT3G06445	6931	0.962739
AT3G06595	6931	0.91784
AT3G08285	6931	0.888889
AT3G09285	6931	0
AT3G09615	6931	0
AT3G10745	6931	0
AT3G11435	6931	0
AT3G13405	6931	0
AT3G13724	6931	NA
AT3G14385	6931	0
AT3G18827	6931	0
AT3G22886	6931	0
AT3G23125	6931	0
AT3G23326	6931	0
AT3G26813	6931	0
AT3G26815	6931	NA
AT3G26816	6931	0
AT3G26819	6931	0.6
AT3G48057	6931	0.839962
AT3G48201	6931	0
AT3G51375	6931	0.433036
AT3G53015	6931	0
AT3G53016	6931	0
AT3G55512	6931	0.633333
AT3G55734	6931	0
AT3G59884	6931	0
AT4G03039	6931	0
AT4G03438	6931	0.153086
AT4G03445	6931	0
AT4G04095	6931	0.974242
AT4G04125	6931	0.0108466
AT4G04825	6931	0.92602
AT4G04835	6931	0.827731
AT4G05105	6931	0
AT4G05415	6931	0.106061
AT4G05455	6931	0.920936
AT4G05855	6931	0.833333
AT4G05860	6931	0.4
AT4G06110	6931	0.791667
AT4G06130	6931	0.93717
AT4G06260	6931	0
AT4G07080	6931	0.0222222
AT4G07100	6931	0
AT4G10345	6931	0
AT4G13493	6931	0.286441
AT4G13554	6931	0
AT4G13555	6931	NA
AT4G13564	6931	0.859524
AT4G14504	6931	0.25
AT4G14811	6931	0
AT4G19395	6931	0
AT4G21595	6931	0
AT4G23713	6931	NA
AT4G24415	6931	0
AT4G27765	6931	0
AT4G31877	6931	NA
AT4G32445	6931	0
AT5G01735	6931	0
AT5G01915	6931	0.876771
AT5G02035	6931	0
AT5G03475	6931	NA
AT5G03552	6931	0
AT5G04275	6931	0
AT5G04915	6931	0.025641
AT5G04955	6931	0.86051
AT5G04975	6931	0.668226
AT5G05185	6931	0.534024
AT5G05315	6931	0.822449
AT5G06105	6931	0.925
AT5G06175	6931	0.964286
AT5G06605	6931	0.582317
AT5G07655	6931	NA
AT5G07965	6931	0
AT5G08185	6931	0
AT5G08210	6931	0.108333
AT5G08712	6931	0
AT5G13887	6931	0
AT5G14545	6931	0
AT5G14565	6931	NA
AT5G15833	6931	0
AT5G24825	6931	0
AT5G39635	6931	0
AT5G39693	6931	0
AT5G40384	6931	0
AT5G41663	6931	0.928571
AT5G45307	6931	0.0333333
AT5G46845	6931	0
AT5G52797	6931	0
AT5G55835	6931	0
AT5G58465	6931	0
AT5G59505	6931	NA
AT5G62162	6931	NA
AT5G62848	6931	0
AT5G63715	6931	0
AT5G66045	6931	0
AT1G01046	7072	0.395834
AT1G04027	7072	0.901974
AT1G04393	7072	NA
AT1G04423	7072	0.666667
AT1G05627	7072	NA
AT1G06523	7072	NA
AT1G06903	7072	0
AT1G07051	7072	0
AT1G07357	7072	0.797619
AT1G07613	7072	NA
AT1G07867	7072	0
AT1G08053	7072	0.973375
AT1G08287	7072	0.566667
AT1G08303	7072	0
AT1G08597	7072	0
AT1G09213	7072	0
AT1G09473	7072	0.0714285
AT1G09687	7072	NA
AT1G09817	7072	NA
AT1G11735	7072	0
AT1G12294	7072	NA
AT1G14071	7072	0
AT1G18879	7072	0
AT1G19371	7072	NA
AT1G26973	7072	0
AT1G26985	7072	NA
AT1G31173	7072	0
AT1G32582	7072	0
AT1G32713	7072	0
AT1G32992	7072	0
AT1G48267	7072	0
AT1G52185	7072	0.958333
AT1G53683	7072	NA
AT1G53687	7072	0
AT1G60072	7072	NA
AT1G61226	7072	0
AT1G62035	7072	0
AT1G63005	7072	NA
AT1G66725	7072	NA
AT1G66795	7072	0
AT1G67481	7072	0.533333
AT1G69795	7072	0
AT1G69797	7072	NA
AT1G70645	7072	NA
AT1G71002	7072	0
AT1G76062	7072	0.0384615
AT1G77235	7072	0
AT1G78206	7072	NA
AT1G78478	7072	0
AT2G02741	7072	0.97619
AT2G03855	7072	NA
AT2G04935	7072	0.772745
AT2G05605	7072	0.333333
AT2G05815	7072	0.9
AT2G07195	7072	1
AT2G07205	7072	0
AT2G07895	7072	0
AT2G08015	7072	0.826495
AT2G08035	7072	0
AT2G08235	7072	0
AT2G09150	7072	NA
AT2G09670	7072	0
AT2G10606	7072	0.141667
AT2G23347	7072	0
AT2G24103	7072	0
AT2G25011	7072	NA
AT2G25095	7072	0
AT2G26211	7072	0
AT2G28056	7072	NA
AT2G32273	7072	0
AT2G32698	7072	0.835665
AT2G34202	7072	NA
AT2G34204	7072	NA
AT2G34208	7072	NA
AT2G38325	7072	0
AT2G40805	7072	0
AT2G41616	7072	NA
AT2G46255	7072	0
AT2G46685	7072	0
AT2G47015	7072	0
AT2G47275	7072	0
AT2G47585	7072	NA
AT3G03235	7072	0
AT3G03245	7072	0
AT3G03255	7072	0
AT3G03625	7072	0.7125
AT3G04655	7072	0
AT3G06345	7072	0.207146
AT3G06445	7072	0.870177
AT3G06595	7072	0.849411
AT3G08285	7072	0.829959
AT3G09285	7072	NA
AT3G09615	7072	0
AT3G10745	7072	0
AT3G11435	7072	NA
AT3G13405	7072	0
AT3G13724	7072	NA
AT3G14385	7072	NA
AT3G18827	7072	NA
AT3G22886	7072	0
AT3G23125	7072	0.2
AT3G23326	7072	0
AT3G26813	7072	NA
AT3G26815	7072	NA
AT3G26816	7072	0
AT3G26819	7072	0
AT3G48057	7072	0.836851
AT3G48201	7072	0
AT3G51375	7072	0.0108696
AT3G53015	7072	NA
AT3G53016	7072	0
AT3G55512	7072	NA
AT3G55734	7072	0.05
AT3G59884	7072	0
AT4G03039	7072	NA
AT4G03438	7072	0.0222222
AT4G03445	7072	0
AT4G04095	7072	0.917553
AT4G04125	7072	0
AT4G04825	7072	0.85409
AT4G04835	7072	0.5
AT4G05105	7072	0.133333
AT4G05415	7072	0.0444444
AT4G05455	7072	0.831212
AT4G05855	7072	0.6
AT4G05860	7072	0.8
AT4G06110	7072	0.65754
AT4G06130	7072	0.782099
AT4G06260	7072	0
AT4G07080	7072	NA
AT4G07100	7072	NA
AT4G10345	7072	0
AT4G13493	7072	0.282313
AT4G13554	7072	0
AT4G13555	7072	NA
AT4G13564	7072	0.85625
AT4G14504	7072	0
AT4G14811	7072	0.0277778
AT4G19395	7072	0
AT4G21595	7072	0.104167
AT4G23713	7072	NA
AT4G24415	7072	0
AT4G27765	7072	NA
AT4G31877	7072	NA
AT4G32445	7072	0
AT5G01735	7072	0
AT5G01915	7072	0.884907
AT5G02035	7072	NA
AT5G03475	7072	0.896296
AT5G03552	7072	NA
AT5G04275	7072	NA
AT5G04915	7072	0
AT5G04955	7072	0.793452
AT5G04975	7072	0.773925
AT5G05185	7072	0.869048
AT5G05315	7072	0.859578
AT5G06105	7072	0.857143
AT5G06175	7072	0.923316
AT5G06605	7072	0.418837
AT5G07655	7072	NA
AT5G07965	7072	NA
AT5G08185	7072	0
AT5G08210	7072	0
AT5G08712	7072	0
AT5G13887	7072	0
AT5G14545	7072	0
AT5G14565	7072	NA
AT5G15833	7072	0
AT5G24825	7072	NA
AT5G39635	7072	NA
AT5G39693	7072	0.0625
AT5G40384	7072	0.00483092
AT5G41663	7072	NA
AT5G45307	7072	NA
AT5G46845	7072	NA
AT5G52797	7072	0.1
AT5G55835	7072	0
AT5G58465	7072	NA
AT5G59505	7072	NA
AT5G62162	7072	NA
AT5G62848	7072	0
AT5G63715	7072	0
AT5G66045	7072	0
AT1G01046	8366	NA
AT1G04027	8366	0.926667
AT1G04393	8366	NA
AT1G04423	8366	NA
AT1G05627	8366	NA
AT1G06523	8366	NA
AT1G06903	8366	NA
AT1G07051	8366	NA
AT1G07357	8366	NA
AT1G07613	8366	NA
AT1G07867	8366	0
AT1G08053	8366	1
AT1G08287	8366	NA
AT1G08303	8366	NA
AT1G08597	8366	0
AT1G09213	8366	NA
AT1G09473	8366	NA
AT1G09687	8366	NA
AT1G09817	8366	NA
AT1G11735	8366	NA
AT1G12294	8366	NA
AT1G14071	8366	0
AT1G18879	8366	NA
AT1G19371	8366	NA
AT1G26973	8366	NA
AT1G26985	8366	NA
AT1G31173	8366	NA
AT1G32582	8366	NA
AT1G32713	8366	NA
AT1G32992	8366	NA
AT1G48267	8366	0
AT1G52185	8366	NA
AT1G53683	8366	NA
AT1G53687	8366	NA
AT1G60072	8366	NA
AT1G61226	8366	NA
AT1G62035	8366	NA
AT1G63005	8366	NA
AT1G66725	8366	NA
AT1G66795	8366	NA
AT1G67481	8366	NA
AT1G69795	8366	0
AT1G69797	8366	NA
AT1G70645	8366	NA
AT1G71002	8366	NA
AT1G76062	8366	NA
AT1G77235	8366	NA
AT1G78206	8366	NA
AT1G78478	8366	NA
AT2G02741	8366	NA
AT2G03855	8366	0.391362
AT2G04935	8366	NA
AT2G05605	8366	NA
AT2G05815	8366	NA
AT2G07195	8366	NA
AT2G07205	8366	NA
AT2G07895	8366	NA
AT2G08015	8366	1
AT2G08035	8366	NA
AT2G08235	8366	0
AT2G09150	8366	NA
AT2G09670	8366	0
AT2G10606	8366	NA
AT2G23347	8366	NA
AT2G24103	8366	NA
AT2G25011	8366	NA
AT2G25095	8366	0
AT2G26211	8366	NA
AT2G28056	8366	NA
AT2G32273	8366	NA
AT2G32698	8366	0.714286
AT2G34202	8366	NA
AT2G34204	8366	NA
AT2G34208	8366	NA
AT2G38325	8366	NA
AT2G40805	8366	NA
AT2G41616	8366	NA
AT2G46255	8366	0
AT2G46685	8366	0
AT2G47015	8366	NA
AT2G47275	8366	NA
AT2G47585	8366	NA
AT3G03235	8366	NA
AT3G03245	8366	0
AT3G03255	8366	0
AT3G03625	8366	NA
AT3G04655	8366	NA
AT3G06345	8366	0.533919
AT3G06445	8366	0.6
AT3G06595	8366	NA
AT3G08285	8366	1
AT3G09285	8366	NA
AT3G09615	8366	NA
AT3G10745	8366	0
AT3G11435	8366	NA
AT3G13405	8366	0.0357143
AT3G13724	8366	NA
AT3G14385	8366	NA
AT3G18827	8366	NA
AT3G22886	8366	0
AT3G23125	8366	NA
AT3G23326	8366	0
AT3G26813	8366	NA
AT3G26815	8366	NA
AT3G26816	8366	NA
AT3G26819	8366	NA
AT3G48057	8366	NA
AT3G48201	8366	NA
AT3G51375	8366	0
AT3G53015	8366	NA
AT3G53016	8366	NA
AT3G55512	8366	NA
AT3G55734	8366	NA
AT3G59884	8366	NA
AT4G03039	8366	NA
AT4G03438	8366	0
AT4G03445	8366	0
AT4G04095	8366	1
AT4G04125	8366	0
AT4G04825	8366	NA
AT4G04835	8366	0.6
AT4G05105	8366	NA
AT4G05415	8366	NA
AT4G05455	8366	0.923077
AT4G05855	8366	NA
AT4G05860	8366	NA
AT4G06110	8366	0.6
AT4G06130	8366	NA
AT4G06260	8366	NA
AT4G07080	8366	NA
AT4G07100	8366	NA
AT4G10345	8366	NA
AT4G13493	8366	NA
AT4G13554	8366	NA
AT4G13555	8366	NA
AT4G13564	8366	NA
AT4G14504	8366	NA
AT4G14811	8366	NA
AT4G19395	8366	NA
AT4G21595	8366	0
AT4G23713	8366	NA
AT4G24415	8366	NA
AT4G27765	8366	NA
AT4G31877	8366	NA
AT4G32445	8366	NA
AT5G01735	8366	NA
AT5G01915	8366	NA
AT5G02035	8366	NA
AT5G03475	8366	0.84127
AT5G03552	8366	NA
AT5G04275	8366	NA
AT5G04915	8366	NA
AT5G04955	8366	NA
AT5G04975	8366	0.780303
AT5G05185	8366	NA
AT5G05315	8366	1
AT5G06105	8366	NA
AT5G06175	8366	NA
AT5G06605	8366	NA
AT5G07655	8366	NA
AT5G07965	8366	NA
AT5G08185	8366	0
AT5G08210	8366	0
AT5G08712	8366	NA
AT5G13887	8366	NA
AT5G14545	8366	NA
AT5G14565	8366	NA
AT5G15833	8366	NA
AT5G24825	8366	NA
AT5G39635	8366	NA
AT5G39693	8366	NA
AT5G40384	8366	0
AT5G41663	8366	NA
AT5G45307	8366	NA
AT5G46845	8366	NA
AT5G52797	8366	NA
AT5G55835	8366	NA
AT5G58465	8366	NA
AT5G59505	8366	0.8
AT5G62162	8366	NA
AT5G62848	8366	NA
AT5G63715	8366	NA
AT5G66045	8366	NA
AT1G01046	9894	0
AT1G04027	9894	0.948512
AT1G04393	9894	0.909091
AT1G04423	9894	0.678249
AT1G05627	9894	0
AT1G06523	9894	0
AT1G06903	9894	0
AT1G07051	9894	0.0142157
AT1G07357	9894	0
AT1G07613	9894	0
AT1G07867	9894	0
AT1G08053	9894	0.889129
AT1G08287	9894	0.513304
AT1G08303	9894	0
AT1G08597	9894	0.00215517
AT1G09213	9894	0.0079365
AT1G09473	9894	0
AT1G09687	9894	0
AT1G09817	9894	0
AT1G11735	9894	0.00824176
AT1G12294	9894	0
AT1G14071	9894	0.00694444
AT1G18879	9894	0.0703703
AT1G19371	9894	0.0321821
AT1G26973	9894	0
AT1G26985	9894	0
AT1G31173	9894	0
AT1G32582	9894	0
AT1G32713	9894	0
AT1G32992	9894	0
AT1G48267	9894	0
AT1G52185	9894	0.788492
AT1G53683	9894	0
AT1G53687	9894	0
AT1G60072	9894	0
AT1G61226	9894	0.160806
AT1G62035	9894	0.00308642
AT1G63005	9894	0
AT1G66725	9894	0.00555555
AT1G66795	9894	0.130952
AT1G67481	9894	0.333194
AT1G69795	9894	0.0416666
AT1G69797	9894	0
AT1G70645	9894	0.00892857
AT1G71002	9894	0.00787879
AT1G76062	9894	0.00490196
AT1G77235	9894	0.115873
AT1G78206	9894	0
AT1G78478	9894	0
AT2G02741	9894	0.941277
AT2G03855	9894	0.0493517
AT2G04935	9894	0.923896
AT2G05605	9894	0.817095
AT2G05815	9894	0.913333
AT2G07195	9894	0.486842
AT2G07205	9894	0
AT2G07895	9894	0.653878
AT2G08015	9894	0.905881
AT2G08035	9894	0
AT2G08235	9894	0
AT2G09150	9894	0.077381
AT2G09670	9894	0
AT2G10606	9894	0.166667
AT2G23347	9894	0
AT2G24103	9894	0
AT2G25011	9894	0
AT2G25095	9894	0
AT2G26211	9894	0
AT2G28056	9894	0
AT2G32273	9894	0
AT2G32698	9894	0.825239
AT2G34202	9894	0
AT2G34204	9894	0
AT2G34208	9894	0.0416666
AT2G38325	9894	0
AT2G40805	9894	0
AT2G41616	9894	0
AT2G46255	9894	0.220408
AT2G46685	9894	0
AT2G47015	9894	0
AT2G47275	9894	0
AT2G47585	9894	0
AT3G03235	9894	0
AT3G03245	9894	0
AT3G03255	9894	0
AT3G03625	9894	NA
AT3G04655	9894	0.486111
AT3G06345	9894	0.292978
AT3G06445	9894	0.925916
AT3G06595	9894	0.955338
AT3G08285	9894	0.880279
AT3G09285	9894	0
AT3G09615	9894	0
AT3G10745	9894	0
AT3G11435	9894	0
AT3G13405	9894	0.00555556
AT3G13724	9894	0
AT3G14385	9894	0
AT3G18827	9894	0
AT3G22886	9894	0
AT3G23125	9894	0
AT3G23326	9894	0
AT3G26813	9894	0
AT3G26815	9894	0
AT3G26816	9894	0
AT3G26819	9894	0.12037
AT3G48057	9894	0.874216
AT3G48201	9894	0
AT3G51375	9894	0.00892857
AT3G53015	9894	0
AT3G53016	9894	0
AT3G55512	9894	0
AT3G55734	9894	0
AT3G59884	9894	0
AT4G03039	9894	0
AT4G03438	9894	0
AT4G03445	9894	0
AT4G04095	9894	0.975
AT4G04125	9894	0
AT4G04825	9894	0.00961539
AT4G04835	9894	0.806724
AT4G05105	9894	0.351852
AT4G05415	9894	0
AT4G05455	9894	0.851201
AT4G05855	9894	0.85119
AT4G05860	9894	0.790152
AT4G06110	9894	0.663725
AT4G06130	9894	0.250107
AT4G06260	9894	NA
AT4G07080	9894	0.0104167
AT4G07100	9894	0
AT4G10345	9894	0
AT4G13493	9894	0.0965277
AT4G13554	9894	0
AT4G13555	9894	0
AT4G13564	9894	0.905311
AT4G14504	9894	0.0125
AT4G14811	9894	0
AT4G19395	9894	0.00694444
AT4G21595	9894	0
AT4G23713	9894	0
AT4G24415	9894	0.954546
AT4G27765	9894	0.0294118
AT4G31877	9894	0
AT4G32445	9894	0
AT5G01735	9894	0
AT5G01915	9894	0.699279
AT5G02035	9894	0
AT5G03475	9894	0.910714
AT5G03552	9894	0
AT5G04275	9894	0.0333333
AT5G04915	9894	0
AT5G04955	9894	0.865468
AT5G04975	9894	0.698571
AT5G05185	9894	0.741557
AT5G05315	9894	0.918428
AT5G06105	9894	0.933333
AT5G06175	9894	0.92436
AT5G06605	9894	0.908955
AT5G07655	9894	0
AT5G07965	9894	0
AT5G08185	9894	0
AT5G08210	9894	0.00378788
AT5G08712	9894	0
AT5G13887	9894	0
AT5G14545	9894	0
AT5G14565	9894	0
AT5G15833	9894	0
AT5G24825	9894	0
AT5G39635	9894	0
AT5G39693	9894	0
AT5G40384	9894	0
AT5G41663	9894	0
AT5G45307	9894	0
AT5G46845	9894	0
AT5G52797	9894	0
AT5G55835	9894	0
AT5G58465	9894	0.389352
AT5G59505	9894	0.445769
AT5G62162	9894	0
AT5G62848	9894	0
AT5G63715	9894	0.00961539
AT5G66045	9894	0
AT1G01046	9609	0.047619
AT1G04027	9609	0.588095
AT1G04393	9609	0.666667
AT1G04423	9609	NA
AT1G05627	9609	0
AT1G06523	9609	0
AT1G06903	9609	0
AT1G07051	9609	0.0185185
AT1G07357	9609	0.0625
AT1G07613	9609	0
AT1G07867	9609	0
AT1G08053	9609	NA
AT1G08287	9609	0
AT1G08303	9609	0
AT1G08597	9609	0.00657895
AT1G09213	9609	0
AT1G09473	9609	0
AT1G09687	9609	0.0142857
AT1G09817	9609	0
AT1G11735	9609	0
AT1G12294	9609	0
AT1G14071	9609	0
AT1G18879	9609	0
AT1G19371	9609	0
AT1G26973	9609	0
AT1G26985	9609	0
AT1G31173	9609	0
AT1G32582	9609	0.0454546
AT1G32713	9609	0
AT1G32992	9609	0
AT1G48267	9609	0
AT1G52185	9609	0.818182
AT1G53683	9609	0
AT1G53687	9609	NA
AT1G60072	9609	0
AT1G61226	9609	0.166667
AT1G62035	9609	0.0971428
AT1G63005	9609	0
AT1G66725	9609	0
AT1G66795	9609	0
AT1G67481	9609	0.0138889
AT1G69795	9609	0
AT1G69797	9609	0
AT1G70645	9609	0
AT1G71002	9609	0
AT1G76062	9609	0
AT1G77235	9609	0.0777778
AT1G78206	9609	0.0333333
AT1G78478	9609	0
AT2G02741	9609	0.825
AT2G03855	9609	NA
AT2G04935	9609	0.91498
AT2G05605	9609	0
AT2G05815	9609	0.875
AT2G07195	9609	0.266667
AT2G07205	9609	0
AT2G07895	9609	0.0773809
AT2G08015	9609	0.8
AT2G08035	9609	0
AT2G08235	9609	0
AT2G09150	9609	0
AT2G09670	9609	0
AT2G10606	9609	NA
AT2G23347	9609	0
AT2G24103	9609	0.0333333
AT2G25011	9609	0
AT2G25095	9609	0
AT2G26211	9609	0
AT2G28056	9609	0
AT2G32273	9609	0
AT2G32698	9609	0.820833
AT2G34202	9609	0
AT2G34204	9609	0
AT2G34208	9609	0
AT2G38325	9609	0.0208333
AT2G40805	9609	0
AT2G41616	9609	0
AT2G46255	9609	0.0208333
AT2G46685	9609	0
AT2G47015	9609	0
AT2G47275	9609	0
AT2G47585	9609	0.015625
AT3G03235	9609	0
AT3G03245	9609	0
AT3G03255	9609	0
AT3G03625	9609	0
AT3G04655	9609	0.62963
AT3G06345	9609	0.163118
AT3G06445	9609	0.730215
AT3G06595	9609	0.901531
AT3G08285	9609	0.877778
AT3G09285	9609	0
AT3G09615	9609	0.0416668
AT3G10745	9609	0
AT3G11435	9609	0
AT3G13405	9609	0
AT3G13724	9609	0
AT3G14385	9609	0
AT3G18827	9609	0
AT3G22886	9609	0
AT3G23125	9609	0
AT3G23326	9609	0.0714285
AT3G26813	9609	0
AT3G26815	9609	0
AT3G26816	9609	0.0178571
AT3G26819	9609	0.0238096
AT3G48057	9609	0.910714
AT3G48201	9609	0
AT3G51375	9609	0
AT3G53015	9609	0
AT3G53016	9609	0
AT3G55512	9609	0
AT3G55734	9609	0.05
AT3G59884	9609	0.015625
AT4G03039	9609	0
AT4G03438	9609	0.166667
AT4G03445	9609	0
AT4G04095	9609	0.96
AT4G04125	9609	0
AT4G04825	9609	0.892857
AT4G04835	9609	0.788064
AT4G05105	9609	0
AT4G05415	9609	0
AT4G05455	9609	0.868541
AT4G05855	9609	0.783334
AT4G05860	9609	0.753571
AT4G06110	9609	0.80372
AT4G06130	9609	0.655159
AT4G06260	9609	0.037037
AT4G07080	9609	0
AT4G07100	9609	0
AT4G10345	9609	0.0303031
AT4G13493	9609	0
AT4G13554	9609	0
AT4G13555	9609	0
AT4G13564	9609	0.619048
AT4G14504	9609	0
AT4G14811	9609	0
AT4G19395	9609	0.0128205
AT4G21595	9609	0.008547
AT4G23713	9609	0.0196759
AT4G24415	9609	0.115385
AT4G27765	9609	0
AT4G31877	9609	0.05
AT4G32445	9609	0
AT5G01735	9609	0.0111111
AT5G01915	9609	0.815967
AT5G02035	9609	0.0309524
AT5G03475	9609	0.921296
AT5G03552	9609	0
AT5G04275	9609	0
AT5G04915	9609	0
AT5G04955	9609	0.683333
AT5G04975	9609	0.514141
AT5G05185	9609	0.816218
AT5G05315	9609	0.775794
AT5G06105	9609	0.972222
AT5G06175	9609	0.95
AT5G06605	9609	0.733333
AT5G07655	9609	0
AT5G07965	9609	0
AT5G08185	9609	0.0178571
AT5G08210	9609	0
AT5G08712	9609	0
AT5G13887	9609	0
AT5G14545	9609	0.00925925
AT5G14565	9609	NA
AT5G15833	9609	0
AT5G24825	9609	0.0333333
AT5G39635	9609	0
AT5G39693	9609	0
AT5G40384	9609	0.834484
AT5G41663	9609	0.152778
AT5G45307	9609	0
AT5G46845	9609	0
AT5G52797	9609	0
AT5G55835	9609	0
AT5G58465	9609	0.0833333
AT5G59505	9609	0
AT5G62162	9609	0
AT5G62848	9609	0
AT5G63715	9609	0
AT5G66045	9609	0
AT1G01046	9617	0
AT1G04027	9617	0.972759
AT1G04393	9617	0.9
AT1G04423	9617	0.806429
AT1G05627	9617	0.00724638
AT1G06523	9617	0.0204081
AT1G06903	9617	0.192857
AT1G07051	9617	0.0100251
AT1G07357	9617	0.0333333
AT1G07613	9617	0
AT1G07867	9617	0.0238095
AT1G08053	9617	0.961534
AT1G08287	9617	0.0342857
AT1G08303	9617	0
AT1G08597	9617	0.00229885
AT1G09213	9617	0.0079365
AT1G09473	9617	0.025
AT1G09687	9617	0
AT1G09817	9617	0
AT1G11735	9617	0.00396826
AT1G12294	9617	0
AT1G14071	9617	0
AT1G18879	9617	0.651516
AT1G19371	9617	0.0113636
AT1G26973	9617	0
AT1G26985	9617	0
AT1G31173	9617	0
AT1G32582	9617	0.0208334
AT1G32713	9617	0.455114
AT1G32992	9617	0.0166667
AT1G48267	9617	0
AT1G52185	9617	0.850919
AT1G53683	9617	0
AT1G53687	9617	0
AT1G60072	9617	0
AT1G61226	9617	0
AT1G62035	9617	0
AT1G63005	9617	0
AT1G66725	9617	0.003663
AT1G66795	9617	0
AT1G67481	9617	0.235799
AT1G69795	9617	0
AT1G69797	9617	0.0119048
AT1G70645	9617	0
AT1G71002	9617	0
AT1G76062	9617	0
AT1G77235	9617	0.112554
AT1G78206	9617	0
AT1G78478	9617	0
AT2G02741	9617	0.819673
AT2G03855	9617	0.148699
AT2G04935	9617	0.762626
AT2G05605	9617	0.464646
AT2G05815	9617	0.875758
AT2G07195	9617	0.0303571
AT2G07205	9617	0
AT2G07895	9617	0
AT2G08015	9617	0.00653594
AT2G08035	9617	0.00568181
AT2G08235	9617	0
AT2G09150	9617	0.0104167
AT2G09670	9617	0
AT2G10606	9617	0.154124
AT2G23347	9617	0
AT2G24103	9617	0.00555556
AT2G25011	9617	0.0104167
AT2G25095	9617	0
AT2G26211	9617	0
AT2G28056	9617	0
AT2G32273	9617	0
AT2G32698	9617	0.750043
AT2G34202	9617	0
AT2G34204	9617	0.0227273
AT2G34208	9617	0.0454546
AT2G38325	9617	0
AT2G40805	9617	0
AT2G41616	9617	0.0119048
AT2G46255	9617	0
AT2G46685	9617	0.00699301
AT2G47015	9617	0
AT2G47275	9617	0
AT2G47585	9617	0.00740741
AT3G03235	9617	0.0147059
AT3G03245	9617	0
AT3G03255	9617	0
AT3G03625	9617	0.0684525
AT3G04655	9617	0.489131
AT3G06345	9617	0.173006
AT3G06445	9617	0.89828
AT3G06595	9617	0.884545
AT3G08285	9617	0.877733
AT3G09285	9617	0
AT3G09615	9617	0
AT3G10745	9617	0
AT3G11435	9617	0
AT3G13405	9617	0.010442
AT3G13724	9617	0
AT3G14385	9617	0
AT3G18827	9617	0
AT3G22886	9617	0
AT3G23125	9617	0
AT3G23326	9617	0
AT3G26813	9617	0
AT3G26815	9617	0
AT3G26816	9617	0
AT3G26819	9617	0
AT3G48057	9617	0.520602
AT3G48201	9617	0
AT3G51375	9617	0
AT3G53015	9617	0.0128205
AT3G53016	9617	0.00625
AT3G55512	9617	0.0294118
AT3G55734	9617	0
AT3G59884	9617	0
AT4G03039	9617	0
AT4G03438	9617	0.0973214
AT4G03445	9617	0
AT4G04095	9617	0.952381
AT4G04125	9617	0.00390625
AT4G04825	9617	0.774621
AT4G04835	9617	0.852231
AT4G05105	9617	0.0292411
AT4G05415	9617	0.0173611
AT4G05455	9617	0.782515
AT4G05855	9617	0.843191
AT4G05860	9617	0.799057
AT4G06110	9617	0.786827
AT4G06130	9617	0.732565
AT4G06260	9617	0.0208333
AT4G07080	9617	0
AT4G07100	9617	0.0138889
AT4G10345	9617	0.0166667
AT4G13493	9617	0.260416
AT4G13554	9617	0
AT4G13555	9617	0
AT4G13564	9617	0.869982
AT4G14504	9617	0
AT4G14811	9617	0.00462963
AT4G19395	9617	0.0300064
AT4G21595	9617	0
AT4G23713	9617	0
AT4G24415	9617	0
AT4G27765	9617	0
AT4G31877	9617	0
AT4G32445	9617	0
AT5G01735	9617	0.00833333
AT5G01915	9617	0.905089
AT5G02035	9617	0
AT5G03475	9617	0.850265
AT5G03552	9617	0
AT5G04275	9617	0
AT5G04915	9617	0.0185185
AT5G04955	9617	0.867647
AT5G04975	9617	0.653974
AT5G05185	9617	0.688288
AT5G05315	9617	0.88422
AT5G06105	9617	0.905808
AT5G06175	9617	0.891823
AT5G06605	9617	0.2065
AT5G07655	9617	0
AT5G07965	9617	0
AT5G08185	9617	0
AT5G08210	9617	0.00349651
AT5G08712	9617	0
AT5G13887	9617	0
AT5G14545	9617	0
AT5G14565	9617	0
AT5G15833	9617	0
AT5G24825	9617	0.00833334
AT5G39635	9617	0.00340136
AT5G39693	9617	0.0166667
AT5G40384	9617	0.00925926
AT5G41663	9617	0.0366162
AT5G45307	9617	0.00454546
AT5G46845	9617	0
AT5G52797	9617	0
AT5G55835	9617	0
AT5G58465	9617	0
AT5G59505	9617	0.611736
AT5G62162	9617	0
AT5G62848	9617	0
AT5G63715	9617	0
AT5G66045	9617	0
AT1G01046	6897	0
AT1G04027	6897	0.946173
AT1G04393	6897	0.948718
AT1G04423	6897	0.516418
AT1G05627	6897	0
AT1G06523	6897	0
AT1G06903	6897	0.0259026
AT1G07051	6897	0
AT1G07357	6897	0
AT1G07613	6897	0
AT1G07867	6897	0
AT1G08053	6897	0.959362
AT1G08287	6897	0.792627
AT1G08303	6897	0
AT1G08597	6897	0.00757577
AT1G09213	6897	0
AT1G09473	6897	0
AT1G09687	6897	0
AT1G09817	6897	0
AT1G11735	6897	0.0241961
AT1G12294	6897	0
AT1G14071	6897	0.0020202
AT1G18879	6897	0.255034
AT1G19371	6897	0
AT1G26973	6897	0
AT1G26985	6897	0
AT1G31173	6897	0
AT1G32582	6897	0
AT1G32713	6897	0
AT1G32992	6897	0.307619
AT1G48267	6897	0.0059232
AT1G52185	6897	0.909722
AT1G53683	6897	0
AT1G53687	6897	0
AT1G60072	6897	0.0289075
AT1G61226	6897	0.886657
AT1G62035	6897	0.0236111
AT1G63005	6897	0
AT1G66725	6897	0
AT1G66795	6897	0
AT1G67481	6897	0.558302
AT1G69795	6897	0
AT1G69797	6897	0
AT1G70645	6897	0
AT1G71002	6897	0.00555556
AT1G76062	6897	0
AT1G77235	6897	0.0285185
AT1G78206	6897	0.0148077
AT1G78478	6897	0.0744444
AT2G02741	6897	0.767018
AT2G03855	6897	0.523307
AT2G04935	6897	0.357142
AT2G05605	6897	0.778946
AT2G05815	6897	0.827778
AT2G07195	6897	0.286111
AT2G07205	6897	0
AT2G07895	6897	0.494636
AT2G08015	6897	0
AT2G08035	6897	0
AT2G08235	6897	0
AT2G09150	6897	0.807697
AT2G09670	6897	0.0434744
AT2G10606	6897	0.654417
AT2G23347	6897	0
AT2G24103	6897	0.457048
AT2G25011	6897	0
AT2G25095	6897	0
AT2G26211	6897	0.00326797
AT2G28056	6897	0.0485348
AT2G32273	6897	0
AT2G32698	6897	0.865877
AT2G34202	6897	0
AT2G34204	6897	0
AT2G34208	6897	0
AT2G38325	6897	0
AT2G40805	6897	0
AT2G41616	6897	0
AT2G46255	6897	0.00370371
AT2G46685	6897	0
AT2G47015	6897	0
AT2G47275	6897	0
AT2G47585	6897	0
AT3G03235	6897	0
AT3G03245	6897	0
AT3G03255	6897	0
AT3G03625	6897	0
AT3G04655	6897	0
AT3G06345	6897	0.346065
AT3G06445	6897	0.947416
AT3G06595	6897	0.928936
AT3G08285	6897	0.864799
AT3G09285	6897	0
AT3G09615	6897	0.00512821
AT3G10745	6897	0.0119048
AT3G11435	6897	0
AT3G13405	6897	0.00333333
AT3G13724	6897	0
AT3G14385	6897	0
AT3G18827	6897	0.00327635
AT3G22886	6897	0
AT3G23125	6897	0
AT3G23326	6897	0
AT3G26813	6897	0.0648148
AT3G26815	6897	0
AT3G26816	6897	0.052381
AT3G26819	6897	0.0761905
AT3G48057	6897	0.952735
AT3G48201	6897	0.0158654
AT3G51375	6897	0
AT3G53015	6897	0
AT3G53016	6897	0.003367
AT3G55512	6897	0
AT3G55734	6897	0
AT3G59884	6897	0
AT4G03039	6897	0
AT4G03438	6897	0.00378788
AT4G03445	6897	0.00896465
AT4G04095	6897	0.930424
AT4G04125	6897	0.00273369
AT4G04825	6897	0.874744
AT4G04835	6897	0.874169
AT4G05105	6897	0.064944
AT4G05415	6897	0.0957212
AT4G05455	6897	0.908781
AT4G05855	6897	0.842857
AT4G05860	6897	0.852273
AT4G06110	6897	0.735012
AT4G06130	6897	0.866881
AT4G06260	6897	0
AT4G07080	6897	0
AT4G07100	6897	0
AT4G10345	6897	0.00148148
AT4G13493	6897	0.273901
AT4G13554	6897	0.00396826
AT4G13555	6897	0
AT4G13564	6897	0.953039
AT4G14504	6897	0
AT4G14811	6897	0
AT4G19395	6897	0.00210084
AT4G21595	6897	0.013955
AT4G23713	6897	0
AT4G24415	6897	0.480159
AT4G27765	6897	0
AT4G31877	6897	0
AT4G32445	6897	0
AT5G01735	6897	0
AT5G01915	6897	0.906351
AT5G02035	6897	0
AT5G03475	6897	0.929233
AT5G03552	6897	0.00952381
AT5G04275	6897	0
AT5G04915	6897	0.00925926
AT5G04955	6897	0.870203
AT5G04975	6897	0.490909
AT5G05185	6897	0.782135
AT5G05315	6897	0.888312
AT5G06105	6897	0.88133
AT5G06175	6897	0.929707
AT5G06605	6897	0.844284
AT5G07655	6897	NA
AT5G07965	6897	0
AT5G08185	6897	0
AT5G08210	6897	0.0116677
AT5G08712	6897	0
AT5G13887	6897	0.021875
AT5G14545	6897	0
AT5G14565	6897	0
AT5G15833	6897	0
AT5G24825	6897	0
AT5G39635	6897	0
AT5G39693	6897	0
AT5G40384	6897	0.00291807
AT5G41663	6897	0.375
AT5G45307	6897	0
AT5G46845	6897	0
AT5G52797	6897	0
AT5G55835	6897	0
AT5G58465	6897	0
AT5G59505	6897	0.362748
AT5G62162	6897	0
AT5G62848	6897	0
AT5G63715	6897	0.0138889
AT5G66045	6897	0
AT1G01046	6982	0
AT1G04027	6982	0.931774
AT1G04393	6982	1
AT1G04423	6982	0.404073
AT1G05627	6982	0
AT1G06523	6982	0
AT1G06903	6982	NA
AT1G07051	6982	0.0078125
AT1G07357	6982	0
AT1G07613	6982	NA
AT1G07867	6982	0
AT1G08053	6982	0.964964
AT1G08287	6982	0.374315
AT1G08303	6982	0.390909
AT1G08597	6982	0
AT1G09213	6982	0
AT1G09473	6982	0
AT1G09687	6982	NA
AT1G09817	6982	0
AT1G11735	6982	0
AT1G12294	6982	0
AT1G14071	6982	0
AT1G18879	6982	0
AT1G19371	6982	0
AT1G26973	6982	0.2
AT1G26985	6982	NA
AT1G31173	6982	0.0196078
AT1G32582	6982	0
AT1G32713	6982	0
AT1G32992	6982	0
AT1G48267	6982	0.0030303
AT1G52185	6982	0.911905
AT1G53683	6982	0
AT1G53687	6982	0
AT1G60072	6982	0
AT1G61226	6982	NA
AT1G62035	6982	0
AT1G63005	6982	0
AT1G66725	6982	0.02
AT1G66795	6982	0.0227273
AT1G67481	6982	0.21164
AT1G69795	6982	0
AT1G69797	6982	NA
AT1G70645	6982	0
AT1G71002	6982	0
AT1G76062	6982	0.0285714
AT1G77235	6982	0
AT1G78206	6982	NA
AT1G78478	6982	0
AT2G02741	6982	0.8
AT2G03855	6982	0.917014
AT2G04935	6982	0.819195
AT2G05605	6982	0.729762
AT2G05815	6982	0.852381
AT2G07195	6982	0.285714
AT2G07205	6982	NA
AT2G07895	6982	0.294872
AT2G08015	6982	0.213632
AT2G08035	6982	0
AT2G08235	6982	0
AT2G09150	6982	0.542857
AT2G09670	6982	0.0845938
AT2G10606	6982	0.314333
AT2G23347	6982	0
AT2G24103	6982	0.180556
AT2G25011	6982	0
AT2G25095	6982	0
AT2G26211	6982	0
AT2G28056	6982	NA
AT2G32273	6982	0
AT2G32698	6982	0.835899
AT2G34202	6982	0
AT2G34204	6982	0
AT2G34208	6982	0
AT2G38325	6982	0
AT2G40805	6982	0
AT2G41616	6982	0
AT2G46255	6982	0
AT2G46685	6982	0
AT2G47015	6982	0
AT2G47275	6982	0
AT2G47585	6982	0
AT3G03235	6982	0
AT3G03245	6982	0
AT3G03255	6982	0
AT3G03625	6982	0.402778
AT3G04655	6982	0.46
AT3G06345	6982	0.664457
AT3G06445	6982	0.910766
AT3G06595	6982	0.814813
AT3G08285	6982	0.797101
AT3G09285	6982	NA
AT3G09615	6982	0
AT3G10745	6982	0
AT3G11435	6982	0
AT3G13405	6982	0
AT3G13724	6982	0
AT3G14385	6982	0
AT3G18827	6982	0.0333334
AT3G22886	6982	0.0104167
AT3G23125	6982	0
AT3G23326	6982	0
AT3G26813	6982	0
AT3G26815	6982	0
AT3G26816	6982	0
AT3G26819	6982	0
AT3G48057	6982	0.835165
AT3G48201	6982	NA
AT3G51375	6982	0.2125
AT3G53015	6982	NA
AT3G53016	6982	0
AT3G55512	6982	0
AT3G55734	6982	0.0133333
AT3G59884	6982	0
AT4G03039	6982	0.833333
AT4G03438	6982	0
AT4G03445	6982	0.0999999
AT4G04095	6982	0.948195
AT4G04125	6982	0.00358423
AT4G04825	6982	0.950847
AT4G04835	6982	0.806243
AT4G05105	6982	0.166667
AT4G05415	6982	0.328788
AT4G05455	6982	0.835043
AT4G05855	6982	0.8
AT4G05860	6982	0.8
AT4G06110	6982	0.819823
AT4G06130	6982	0.884039
AT4G06260	6982	NA
AT4G07080	6982	0.0166667
AT4G07100	6982	0
AT4G10345	6982	0
AT4G13493	6982	0
AT4G13554	6982	0
AT4G13555	6982	NA
AT4G13564	6982	0.87697
AT4G14504	6982	0.25
AT4G14811	6982	0
AT4G19395	6982	0.025
AT4G21595	6982	0
AT4G23713	6982	NA
AT4G24415	6982	0.0714285
AT4G27765	6982	0
AT4G31877	6982	0
AT4G32445	6982	0
AT5G01735	6982	0
AT5G01915	6982	0.891869
AT5G02035	6982	0
AT5G03475	6982	0.952381
AT5G03552	6982	0
AT5G04275	6982	0
AT5G04915	6982	0.830274
AT5G04955	6982	NA
AT5G04975	6982	0.824586
AT5G05185	6982	0.744047
AT5G05315	6982	0.867349
AT5G06105	6982	0.85
AT5G06175	6982	0.977056
AT5G06605	6982	0.664187
AT5G07655	6982	NA
AT5G07965	6982	0
AT5G08185	6982	0
AT5G08210	6982	0
AT5G08712	6982	0
AT5G13887	6982	0
AT5G14545	6982	0
AT5G14565	6982	NA
AT5G15833	6982	0
AT5G24825	6982	NA
[truncated: 146,414 more rows]

## Sheet: Figure 1e
Accession	Group	Context	Methylation
6195	antisense lncRNA	CG	0.114475
6195	antisense lncRNA	CHG	0.00580132
6195	antisense lncRNA	CHH	0.00478482
6195	antisense RNA	CG	0.167803
6195	antisense RNA	CHG	0.00487912
6195	antisense RNA	CHH	0.00430548
6195	lncRNA	CG	0.09645
6195	lncRNA	CHG	0.0206668
6195	lncRNA	CHH	0.00777219
6195	miRNA	CG	0.219584
6195	miRNA	CHG	0.0395771
6195	miRNA	CHH	0.0127056
6195	Others	CG	0.12591
6195	Others	CHG	0.0244626
6195	Others	CHH	0.00881667
6195	pre-tRNA	CG	0.0697311
6195	pre-tRNA	CHG	0.00744596
6195	pre-tRNA	CHH	0.00484046
6195	protein-coding gene	CG	0.159061
6195	protein-coding gene	CHG	0.00604693
6195	protein-coding gene	CHH	0.00465746
6195	snRNA	CG	0.0429221
6195	snRNA	CHG	0.00225064
6195	snRNA	CHH	0.00419571
6195	snoRNA	CG	0.0206758
6195	snoRNA	CHG	0.00444035
6195	snoRNA	CHH	0.00428739
6195	TE	CG	0.562374
6195	TE	CHG	0.155856
6195	TE	CHH	0.0338387
6073	antisense lncRNA	CG	0.117987
6073	antisense lncRNA	CHG	0.00598951
6073	antisense lncRNA	CHH	0.00413174
6073	antisense RNA	CG	0.194582
6073	antisense RNA	CHG	0.00426701
6073	antisense RNA	CHH	0.00423055
6073	lncRNA	CG	0.106108
6073	lncRNA	CHG	0.0231066
6073	lncRNA	CHH	0.00748986
6073	miRNA	CG	0.200805
6073	miRNA	CHG	0.0354806
6073	miRNA	CHH	0.0123177
6073	Others	CG	0.126115
6073	Others	CHG	0.0270639
6073	Others	CHH	0.00781683
6073	pre-tRNA	CG	0.0831558
6073	pre-tRNA	CHG	0.00651031
6073	pre-tRNA	CHH	0.00405846
6073	protein-coding gene	CG	0.161981
6073	protein-coding gene	CHG	0.00613093
6073	protein-coding gene	CHH	0.00416351
6073	snRNA	CG	0.0519125
6073	snRNA	CHG	0.00942174
6073	snRNA	CHH	0.00676646
6073	snoRNA	CG	0.0203554
6073	snoRNA	CHG	0.00501389
6073	snoRNA	CHH	0.00377525
6073	TE	CG	0.597744
6073	TE	CHG	0.165526
6073	TE	CHH	0.0343671
6106	antisense lncRNA	CG	0.109936
6106	antisense lncRNA	CHG	0.00562052
6106	antisense lncRNA	CHH	0.00448023
6106	antisense RNA	CG	0.155451
6106	antisense RNA	CHG	0.0044273
6106	antisense RNA	CHH	0.00389615
6106	lncRNA	CG	0.112446
6106	lncRNA	CHG	0.0211299
6106	lncRNA	CHH	0.00787891
6106	miRNA	CG	0.200684
6106	miRNA	CHG	0.0307828
6106	miRNA	CHH	0.0124244
6106	Others	CG	0.112627
6106	Others	CHG	0.0197928
6106	Others	CHH	0.00756764
6106	pre-tRNA	CG	0.0689932
6106	pre-tRNA	CHG	0.00679916
6106	pre-tRNA	CHH	0.00533889
6106	protein-coding gene	CG	0.15013
6106	protein-coding gene	CHG	0.00571625
6106	protein-coding gene	CHH	0.00435231
6106	snRNA	CG	0.0524308
6106	snRNA	CHG	0.00730202
6106	snRNA	CHH	0.00418719
6106	snoRNA	CG	0.0214867
6106	snoRNA	CHG	0.00503146
6106	snoRNA	CHH	0.00347531
6106	TE	CG	0.601678
6106	TE	CHG	0.15035
6106	TE	CHH	0.0350742
6900	antisense lncRNA	CG	0.171704
6900	antisense lncRNA	CHG	0.00651974
6900	antisense lncRNA	CHH	0.00428709
6900	antisense RNA	CG	0.287253
6900	antisense RNA	CHG	0.00479628
6900	antisense RNA	CHH	0.00397309
6900	lncRNA	CG	0.109768
6900	lncRNA	CHG	0.0231393
6900	lncRNA	CHH	0.00766158
6900	miRNA	CG	0.231812
6900	miRNA	CHG	0.0416873
6900	miRNA	CHH	0.0129458
6900	Others	CG	0.139533
6900	Others	CHG	0.0257894
6900	Others	CHH	0.00815605
6900	pre-tRNA	CG	0.0821259
6900	pre-tRNA	CHG	0.0061031
6900	pre-tRNA	CHH	0.00451897
6900	protein-coding gene	CG	0.22026
6900	protein-coding gene	CHG	0.00678076
6900	protein-coding gene	CHH	0.00421897
6900	snRNA	CG	0.0700455
6900	snRNA	CHG	0.00441092
6900	snRNA	CHH	0.00617436
6900	snoRNA	CG	0.0287708
6900	snoRNA	CHG	0.00459869
6900	snoRNA	CHH	0.00354953
6900	TE	CG	0.604505
6900	TE	CHG	0.17287
6900	TE	CHH	0.0353052
6086	antisense lncRNA	CG	0.121627
6086	antisense lncRNA	CHG	0.00631637
6086	antisense lncRNA	CHH	0.00434419
6086	antisense RNA	CG	0.182794
6086	antisense RNA	CHG	0.00428891
6086	antisense RNA	CHH	0.00366769
6086	lncRNA	CG	0.123922
6086	lncRNA	CHG	0.0275046
6086	lncRNA	CHH	0.0082941
6086	miRNA	CG	0.226613
6086	miRNA	CHG	0.0439283
6086	miRNA	CHH	0.0117492
6086	Others	CG	0.113798
6086	Others	CHG	0.0231994
6086	Others	CHH	0.00736298
6086	pre-tRNA	CG	0.0784016
6086	pre-tRNA	CHG	0.00814126
6086	pre-tRNA	CHH	0.00398014
6086	protein-coding gene	CG	0.166328
6086	protein-coding gene	CHG	0.00628671
6086	protein-coding gene	CHH	0.00427395
6086	snRNA	CG	0.0485817
6086	snRNA	CHG	0.00498494
6086	snRNA	CHH	0.00401683
6086	snoRNA	CG	0.0200502
6086	snoRNA	CHG	0.00546461
6086	snoRNA	CHH	0.0036661
6086	TE	CG	0.607922
6086	TE	CHG	0.169272
6086	TE	CHH	0.0351648
10006	antisense lncRNA	CG	0.0988154
10006	antisense lncRNA	CHG	0.0100599
10006	antisense lncRNA	CHH	0.00598173
10006	antisense RNA	CG	0.149677
10006	antisense RNA	CHG	0.00699459
10006	antisense RNA	CHH	0.00501286
10006	lncRNA	CG	0.112998
10006	lncRNA	CHG	0.0382265
10006	lncRNA	CHH	0.0138588
10006	miRNA	CG	0.21162
10006	miRNA	CHG	0.0545672
10006	miRNA	CHH	0.0244596
10006	Others	CG	0.139415
10006	Others	CHG	0.0454257
10006	Others	CHH	0.0175446
10006	pre-tRNA	CG	0.0759224
10006	pre-tRNA	CHG	0.0122033
10006	pre-tRNA	CHH	0.00634697
10006	protein-coding gene	CG	0.140441
10006	protein-coding gene	CHG	0.00844822
10006	protein-coding gene	CHH	0.00572613
10006	snRNA	CG	0.0344556
10006	snRNA	CHG	0.00894989
10006	snRNA	CHH	0.00653715
10006	snoRNA	CG	0.0193383
10006	snoRNA	CHG	0.00990334
10006	snoRNA	CHH	0.00532178
10006	TE	CG	0.616304
10006	TE	CHG	0.277804
10006	TE	CHH	0.0744533
7158	antisense lncRNA	CG	0.0974703
7158	antisense lncRNA	CHG	0.00669872
7158	antisense lncRNA	CHH	0.00343268
7158	antisense RNA	CG	0.101677
7158	antisense RNA	CHG	0.00473469
7158	antisense RNA	CHH	0.00207098
7158	lncRNA	CG	0.110808
7158	lncRNA	CHG	0.0483313
7158	lncRNA	CHH	0.0121132
7158	miRNA	CG	0.209176
7158	miRNA	CHG	0.0685576
7158	miRNA	CHH	0.0269634
7158	Others	CG	0.112128
7158	Others	CHG	0.0441256
7158	Others	CHH	0.0136253
7158	pre-tRNA	CG	0.0734731
7158	pre-tRNA	CHG	0.0109396
7158	pre-tRNA	CHH	0.00553874
7158	protein-coding gene	CG	0.142152
7158	protein-coding gene	CHG	0.00819993
7158	protein-coding gene	CHH	0.00397618
7158	snRNA	CG	0.0564465
7158	snRNA	CHG	0.00390212
7158	snRNA	CHH	0.00371969
7158	snoRNA	CG	0.0144364
7158	snoRNA	CHG	0.00370295
7158	snoRNA	CHH	0.00253997
7158	TE	CG	0.621599
7158	TE	CHG	0.306227
7158	TE	CHH	0.0638499
6041	antisense lncRNA	CG	0.121717
6041	antisense lncRNA	CHG	0.00664148
6041	antisense lncRNA	CHH	0.00439766
6041	antisense RNA	CG	0.151348
6041	antisense RNA	CHG	0.00486726
6041	antisense RNA	CHH	0.00373305
6041	lncRNA	CG	0.106175
6041	lncRNA	CHG	0.0268615
6041	lncRNA	CHH	0.00793971
6041	miRNA	CG	0.193869
6041	miRNA	CHG	0.0410253
6041	miRNA	CHH	0.0118674
6041	Others	CG	0.103435
6041	Others	CHG	0.0256982
6041	Others	CHH	0.00766024
6041	pre-tRNA	CG	0.0703868
6041	pre-tRNA	CHG	0.00719579
6041	pre-tRNA	CHH	0.00408253
6041	protein-coding gene	CG	0.160747
6041	protein-coding gene	CHG	0.00659701
6041	protein-coding gene	CHH	0.00426793
6041	snRNA	CG	0.0357589
6041	snRNA	CHG	0.00524591
6041	snRNA	CHH	0.00409173
6041	snoRNA	CG	0.0302443
6041	snoRNA	CHG	0.00425324
6041	snoRNA	CHH	0.00366374
6041	TE	CG	0.624176
6041	TE	CHG	0.201637
6041	TE	CHH	0.0372113
6933	antisense lncRNA	CG	0.0767441
6933	antisense lncRNA	CHG	0.00800655
6933	antisense lncRNA	CHH	0.00478581
6933	antisense RNA	CG	0.137059
6933	antisense RNA	CHG	0.0037304
6933	antisense RNA	CHH	0.0038896
6933	lncRNA	CG	0.104174
6933	lncRNA	CHG	0.0406473
6933	lncRNA	CHH	0.0124638
6933	miRNA	CG	0.256687
6933	miRNA	CHG	0.0946174
6933	miRNA	CHH	0.0447093
6933	Others	CG	0.119205
6933	Others	CHG	0.0399193
6933	Others	CHH	0.0157153
6933	pre-tRNA	CG	0.057211
6933	pre-tRNA	CHG	0.00889237
6933	pre-tRNA	CHH	0.00483563
6933	protein-coding gene	CG	0.123412
6933	protein-coding gene	CHG	0.00836023
6933	protein-coding gene	CHH	0.00509052
6933	snRNA	CG	0.0153809
6933	snRNA	CHG	0.00182188
6933	snRNA	CHH	0.00311266
6933	snoRNA	CG	0.0111476
6933	snoRNA	CHG	0.00378742
6933	snoRNA	CHH	0.00318089
6933	TE	CG	0.625738
6933	TE	CHG	0.330167
6933	TE	CHH	0.0768912
7164	antisense lncRNA	CG	0.0869907
7164	antisense lncRNA	CHG	0.00746635
7164	antisense lncRNA	CHH	0.00448336
7164	antisense RNA	CG	0.166005
7164	antisense RNA	CHG	0.00401273
7164	antisense RNA	CHH	0.0036369
7164	lncRNA	CG	0.112618
7164	lncRNA	CHG	0.037737
7164	lncRNA	CHH	0.0112722
7164	miRNA	CG	0.245858
7164	miRNA	CHG	0.0713131
7164	miRNA	CHH	0.0297452
7164	Others	CG	0.122849
7164	Others	CHG	0.0447766
7164	Others	CHH	0.0134905
7164	pre-tRNA	CG	0.0772117
7164	pre-tRNA	CHG	0.0100502
7164	pre-tRNA	CHH	0.00522561
7164	protein-coding gene	CG	0.128699
7164	protein-coding gene	CHG	0.00751986
7164	protein-coding gene	CHH	0.00467483
7164	snRNA	CG	0.0503254
7164	snRNA	CHG	0.0223598
7164	snRNA	CHH	0.00712012
7164	snoRNA	CG	0.0144597
7164	snoRNA	CHG	0.00437806
7164	snoRNA	CHH	0.00368008
7164	TE	CG	0.625828
7164	TE	CHG	0.287638
7164	TE	CHH	0.0606668
7213	antisense lncRNA	CG	0.0972624
7213	antisense lncRNA	CHG	0.0104915
7213	antisense lncRNA	CHH	0.00555249
7213	antisense RNA	CG	0.138742
7213	antisense RNA	CHG	0.00665221
7213	antisense RNA	CHH	0.00331825
7213	lncRNA	CG	0.106033
7213	lncRNA	CHG	0.0474174
7213	lncRNA	CHH	0.0141842
7213	miRNA	CG	0.286327
7213	miRNA	CHG	0.0935366
7213	miRNA	CHH	0.0366255
7213	Others	CG	0.127008
7213	Others	CHG	0.0443135
7213	Others	CHH	0.0146177
7213	pre-tRNA	CG	0.0774246
7213	pre-tRNA	CHG	0.0186479
7213	pre-tRNA	CHH	0.00648358
7213	protein-coding gene	CG	0.13614
7213	protein-coding gene	CHG	0.00922649
7213	protein-coding gene	CHH	0.00488847
7213	snRNA	CG	0.0479715
7213	snRNA	CHG	0.0136788
7213	snRNA	CHH	0.00780215
7213	snoRNA	CG	0.0166695
7213	snoRNA	CHG	0.00572462
7213	snoRNA	CHH	0.00381528
7213	TE	CG	0.627019
7213	TE	CHG	0.323729
7213	TE	CHH	0.0682734
6133	antisense lncRNA	CG	0.105575
6133	antisense lncRNA	CHG	0.00877521
6133	antisense lncRNA	CHH	0.00457846
6133	antisense RNA	CG	0.156232
6133	antisense RNA	CHG	0.00427821
6133	antisense RNA	CHH	0.00372168
6133	lncRNA	CG	0.124024
6133	lncRNA	CHG	0.0497782
6133	lncRNA	CHH	0.0126585
6133	miRNA	CG	0.244847
6133	miRNA	CHG	0.0812576
6133	miRNA	CHH	0.0335679
6133	Others	CG	0.135588
6133	Others	CHG	0.0513475
6133	Others	CHH	0.0175947
6133	pre-tRNA	CG	0.0610457
6133	pre-tRNA	CHG	0.00950764
6133	pre-tRNA	CHH	0.00587468
6133	protein-coding gene	CG	0.143697
6133	protein-coding gene	CHG	0.00842507
6133	protein-coding gene	CHH	0.00461554
6133	snRNA	CG	0.0323138
6133	snRNA	CHG	0.00691568
6133	snRNA	CHH	0.00479929
6133	snoRNA	CG	0.0199017
6133	snoRNA	CHG	0.00776479
6133	snoRNA	CHH	0.00350824
6133	TE	CG	0.629499
6133	TE	CHG	0.306024
6133	TE	CHH	0.0647187
1158	antisense lncRNA	CG	0.107714
1158	antisense lncRNA	CHG	0.00731553
1158	antisense lncRNA	CHH	0.00427637
1158	antisense RNA	CG	0.189669
1158	antisense RNA	CHG	0.00464159
1158	antisense RNA	CHH	0.00378801
1158	lncRNA	CG	0.122427
1158	lncRNA	CHG	0.0321684
1158	lncRNA	CHH	0.00789487
1158	miRNA	CG	0.209323
1158	miRNA	CHG	0.0360717
1158	miRNA	CHH	0.0115126
1158	Others	CG	0.132254
1158	Others	CHG	0.0295283
1158	Others	CHH	0.00771232
1158	pre-tRNA	CG	0.0716065
1158	pre-tRNA	CHG	0.00705498
1158	pre-tRNA	CHH	0.00476598
1158	protein-coding gene	CG	0.151204
1158	protein-coding gene	CHG	0.00692141
1158	protein-coding gene	CHH	0.00410356
1158	snRNA	CG	0.0357541
1158	snRNA	CHG	0.00610599
1158	snRNA	CHH	0.0046667
1158	snoRNA	CG	0.0131799
1158	snoRNA	CHG	0.00348845
1158	snoRNA	CHH	0.00356525
1158	TE	CG	0.63042
1158	TE	CHG	0.197165
1158	TE	CHH	0.0329496
9512	antisense lncRNA	CG	0.0800968
9512	antisense lncRNA	CHG	0.0094933
9512	antisense lncRNA	CHH	0.00536885
9512	antisense RNA	CG	0.109514
9512	antisense RNA	CHG	0.00480032
9512	antisense RNA	CHH	0.00393487
9512	lncRNA	CG	0.123484
9512	lncRNA	CHG	0.0526709
9512	lncRNA	CHH	0.0171966
9512	miRNA	CG	0.267829
9512	miRNA	CHG	0.10375
9512	miRNA	CHH	0.0457292
9512	Others	CG	0.136673
9512	Others	CHG	0.0617695
9512	Others	CHH	0.022585
9512	pre-tRNA	CG	0.0708604
9512	pre-tRNA	CHG	0.0115124
9512	pre-tRNA	CHH	0.00615583
9512	protein-coding gene	CG	0.103249
9512	protein-coding gene	CHG	0.00959124
9512	protein-coding gene	CHH	0.00565842
9512	snRNA	CG	0.0233042
9512	snRNA	CHG	0.00848674
9512	snRNA	CHH	0.00505847
9512	snoRNA	CG	0.0168036
9512	snoRNA	CHG	0.00864494
9512	snoRNA	CHH	0.00350166
9512	TE	CG	0.633112
9512	TE	CHG	0.323044
9512	TE	CHH	0.0851147
6019	antisense lncRNA	CG	0.122145
6019	antisense lncRNA	CHG	0.00683014
6019	antisense lncRNA	CHH	0.00458523
6019	antisense RNA	CG	0.165381
6019	antisense RNA	CHG	0.00375277
6019	antisense RNA	CHH	0.00419295
6019	lncRNA	CG	0.11446
6019	lncRNA	CHG	0.0265297
6019	lncRNA	CHH	0.00778194
6019	miRNA	CG	0.239396
6019	miRNA	CHG	0.044405
6019	miRNA	CHH	0.0119502
6019	Others	CG	0.143323
6019	Others	CHG	0.0310162
6019	Others	CHH	0.00861604
6019	pre-tRNA	CG	0.0847108
6019	pre-tRNA	CHG	0.0081068
6019	pre-tRNA	CHH	0.00489846
6019	protein-coding gene	CG	0.164403
6019	protein-coding gene	CHG	0.00656865
6019	protein-coding gene	CHH	0.00445504
6019	snRNA	CG	0.0253436
6019	snRNA	CHG	0.0151386
6019	snRNA	CHH	0.00479861
6019	snoRNA	CG	0.0203336
6019	snoRNA	CHG	0.00408402
6019	snoRNA	CHH	0.00431432
6019	TE	CG	0.633418
6019	TE	CHG	0.17342
6019	TE	CHH	0.0325547
9980	antisense lncRNA	CG	0.0986959
9980	antisense lncRNA	CHG	0.010062
9980	antisense lncRNA	CHH	0.00487479
9980	antisense RNA	CG	0.125225
9980	antisense RNA	CHG	0.00392142
9980	antisense RNA	CHH	0.00351417
9980	lncRNA	CG	0.118628
9980	lncRNA	CHG	0.0464306
9980	lncRNA	CHH	0.0122037
9980	miRNA	CG	0.212065
9980	miRNA	CHG	0.0715905
9980	miRNA	CHH	0.0289024
9980	Others	CG	0.124051
9980	Others	CHG	0.0465128
9980	Others	CHH	0.0153535
9980	pre-tRNA	CG	0.0779927
9980	pre-tRNA	CHG	0.0111048
9980	pre-tRNA	CHH	0.00548648
9980	protein-coding gene	CG	0.141679
9980	protein-coding gene	CHG	0.0091332
9980	protein-coding gene	CHH	0.00488113
9980	snRNA	CG	0.0295475
9980	snRNA	CHG	0.00585598
9980	snRNA	CHH	0.00412254
9980	snoRNA	CG	0.0136516
9980	snoRNA	CHG	0.00578717
9980	snoRNA	CHH	0.00413514
9980	TE	CG	0.634962
9980	TE	CHG	0.308796
9980	TE	CHH	0.0613547
9609	antisense lncRNA	CG	0.0903265
9609	antisense lncRNA	CHG	0.00907875
9609	antisense lncRNA	CHH	0.00598827
9609	antisense RNA	CG	0.145269
9609	antisense RNA	CHG	0.00594797
9609	antisense RNA	CHH	0.00475742
9609	lncRNA	CG	0.104881
9609	lncRNA	CHG	0.0409015
9609	lncRNA	CHH	0.0126261
9609	miRNA	CG	0.20892
9609	miRNA	CHG	0.0586461
9609	miRNA	CHH	0.0269785
9609	Others	CG	0.115133
9609	Others	CHG	0.0356127
9609	Others	CHH	0.0125372
9609	pre-tRNA	CG	0.0609522
9609	pre-tRNA	CHG	0.0107705
9609	pre-tRNA	CHH	0.00587725
9609	protein-coding gene	CG	0.127142
9609	protein-coding gene	CHG	0.00886213
9609	protein-coding gene	CHH	0.00565972
9609	snRNA	CG	0.0307111
9609	snRNA	CHG	0.00818447
9609	snRNA	CHH	0.00666277
9609	snoRNA	CG	0.0277917
9609	snoRNA	CHG	0.00660812
9609	snoRNA	CHH	0.00548115
9609	TE	CG	0.635107
9609	TE	CHG	0.302667
9609	TE	CHH	0.0684578
9657	antisense lncRNA	CG	0.0918412
9657	antisense lncRNA	CHG	0.0128845
9657	antisense lncRNA	CHH	0.00635765
9657	antisense RNA	CG	0.157129
9657	antisense RNA	CHG	0.00408497
9657	antisense RNA	CHH	0.00451172
9657	lncRNA	CG	0.10834
9657	lncRNA	CHG	0.0438654
9657	lncRNA	CHH	0.0140707
9657	miRNA	CG	0.234015
9657	miRNA	CHG	0.0777549
9657	miRNA	CHH	0.0326686
9657	Others	CG	0.126721
9657	Others	CHG	0.0529449
9657	Others	CHH	0.0165109
9657	pre-tRNA	CG	0.0607704
9657	pre-tRNA	CHG	0.00891058
9657	pre-tRNA	CHH	0.00561682
9657	protein-coding gene	CG	0.12822
9657	protein-coding gene	CHG	0.00903463
9657	protein-coding gene	CHH	0.00562508
9657	snRNA	CG	0.0415611
9657	snRNA	CHG	0.00394917
9657	snRNA	CHH	0.00464793
9657	snoRNA	CG	0.0143763
9657	snoRNA	CHG	0.00480156
9657	snoRNA	CHH	0.00442491
9657	TE	CG	0.637312
9657	TE	CHG	0.338394
9657	TE	CHH	0.0775864
9089	antisense lncRNA	CG	0.0925174
9089	antisense lncRNA	CHG	0.00854392
9089	antisense lncRNA	CHH	0.00465875
9089	antisense RNA	CG	0.124349
9089	antisense RNA	CHG	0.00367551
9089	antisense RNA	CHH	0.0038931
9089	lncRNA	CG	0.11329
9089	lncRNA	CHG	0.043204
9089	lncRNA	CHH	0.0119169
9089	miRNA	CG	0.23757
9089	miRNA	CHG	0.0836882
9089	miRNA	CHH	0.0410527
9089	Others	CG	0.137144
9089	Others	CHG	0.0469228
9089	Others	CHH	0.0148724
9089	pre-tRNA	CG	0.0688484
9089	pre-tRNA	CHG	0.00980011
9089	pre-tRNA	CHH	0.00505318
9089	protein-coding gene	CG	0.134941
9089	protein-coding gene	CHG	0.00752834
9089	protein-coding gene	CHH	0.00430456
9089	snRNA	CG	0.0293661
9089	snRNA	CHG	0.00395617
9089	snRNA	CHH	0.00409434
9089	snoRNA	CG	0.0262684
9089	snoRNA	CHG	0.00755532
9089	snoRNA	CHH	0.00362821
9089	TE	CG	0.637907
9089	TE	CHG	0.302576
9089	TE	CHH	0.0679062
9725	antisense lncRNA	CG	0.0940396
9725	antisense lncRNA	CHG	0.0114585
9725	antisense lncRNA	CHH	0.00694966
9725	antisense RNA	CG	0.125394
9725	antisense RNA	CHG	0.00599428
9725	antisense RNA	CHH	0.00566053
9725	lncRNA	CG	0.108902
9725	lncRNA	CHG	0.0495526
9725	lncRNA	CHH	0.0171906
9725	miRNA	CG	0.250799
9725	miRNA	CHG	0.0940989
9725	miRNA	CHH	0.0417456
9725	Others	CG	0.097369
9725	Others	CHG	0.0431774
9725	Others	CHH	0.0193454
9725	pre-tRNA	CG	0.0524786
9725	pre-tRNA	CHG	0.00954071
9725	pre-tRNA	CHH	0.00558835
9725	protein-coding gene	CG	0.13732
9725	protein-coding gene	CHG	0.0103493
9725	protein-coding gene	CHH	0.00640111
9725	snRNA	CG	0.0574712
9725	snRNA	CHG	0.0208556
9725	snRNA	CHH	0.0077427
9725	snoRNA	CG	0.0278255
9725	snoRNA	CHG	0.00866031
9725	snoRNA	CHH	0.00435168
9725	TE	CG	0.638496
9725	TE	CHG	0.348174
9725	TE	CHH	0.0904777
9130	antisense lncRNA	CG	0.135471
9130	antisense lncRNA	CHG	0.0123167
9130	antisense lncRNA	CHH	0.00433627
9130	antisense RNA	CG	0.185194
9130	antisense RNA	CHG	0.00453148
9130	antisense RNA	CHH	0.00286628
9130	lncRNA	CG	0.149392
9130	lncRNA	CHG	0.0572045
9130	lncRNA	CHH	0.0115535
9130	miRNA	CG	0.262496
9130	miRNA	CHG	0.0991636
9130	miRNA	CHH	0.0298424
9130	Others	CG	0.135786
9130	Others	CHG	0.0397472
9130	Others	CHH	0.0106204
9130	pre-tRNA	CG	0.0982194
9130	pre-tRNA	CHG	0.0119023
9130	pre-tRNA	CHH	0.00719028
9130	protein-coding gene	CG	0.184501
9130	protein-coding gene	CHG	0.00970099
9130	protein-coding gene	CHH	0.00403299
9130	snRNA	CG	0.0695203
9130	snRNA	CHG	0.0184498
9130	snRNA	CHH	0.010267
9130	snoRNA	CG	0.0179559
9130	snoRNA	CHG	0.00884643
9130	snoRNA	CHH	0.0027612
9130	TE	CG	0.64015
9130	TE	CHG	0.314008
9130	TE	CHH	0.056923
9625	antisense lncRNA	CG	0.108083
9625	antisense lncRNA	CHG	0.00885393
9625	antisense lncRNA	CHH	0.00511322
9625	antisense RNA	CG	0.139507
9625	antisense RNA	CHG	0.00582218
9625	antisense RNA	CHH	0.00411553
9625	lncRNA	CG	0.122515
9625	lncRNA	CHG	0.0503538
9625	lncRNA	CHH	0.0143301
9625	miRNA	CG	0.230615
9625	miRNA	CHG	0.082053
9625	miRNA	CHH	0.0378694
9625	Others	CG	0.115993
9625	Others	CHG	0.0443344
9625	Others	CHH	0.015801
9625	pre-tRNA	CG	0.063877
9625	pre-tRNA	CHG	0.0110751
9625	pre-tRNA	CHH	0.00583946
9625	protein-coding gene	CG	0.148692
9625	protein-coding gene	CHG	0.00863153
9625	protein-coding gene	CHH	0.00477629
9625	snRNA	CG	0.0713132
9625	snRNA	CHG	0.0119495
9625	snRNA	CHH	0.00569886
9625	snoRNA	CG	0.0283879
9625	snoRNA	CHG	0.00820266
9625	snoRNA	CHH	0.00337491
9625	TE	CG	0.640467
9625	TE	CHG	0.332102
9625	TE	CHH	0.0777939
9638	antisense lncRNA	CG	0.100362
9638	antisense lncRNA	CHG	0.00672041
9638	antisense lncRNA	CHH	0.00386285
9638	antisense RNA	CG	0.166064
9638	antisense RNA	CHG	0.00344027
9638	antisense RNA	CHH	0.00357058
9638	lncRNA	CG	0.120799
9638	lncRNA	CHG	0.0428351
9638	lncRNA	CHH	0.0112593
9638	miRNA	CG	0.232777
9638	miRNA	CHG	0.0734224
9638	miRNA	CHH	0.0295758
9638	Others	CG	0.128683
9638	Others	CHG	0.046218
9638	Others	CHH	0.0126937
9638	pre-tRNA	CG	0.0719259
9638	pre-tRNA	CHG	0.0108052
9638	pre-tRNA	CHH	0.00468134
9638	protein-coding gene	CG	0.138484
9638	protein-coding gene	CHG	0.00769605
9638	protein-coding gene	CHH	0.00403418
9638	snRNA	CG	0.0399763
9638	snRNA	CHG	0.00531462
9638	snRNA	CHH	0.0044719
9638	snoRNA	CG	0.0140053
9638	snoRNA	CHG	0.00588512
9638	snoRNA	CHH	0.00361989
9638	TE	CG	0.640801
9638	TE	CHG	0.303245
9638	TE	CHH	0.0678008
9932	antisense lncRNA	CG	0.120025
9932	antisense lncRNA	CHG	0.00719684
9932	antisense lncRNA	CHH	0.00380455
9932	antisense RNA	CG	0.205571
9932	antisense RNA	CHG	0.0027108
9932	antisense RNA	CHH	0.0021229
9932	lncRNA	CG	0.104615
9932	lncRNA	CHG	0.0282639
9932	lncRNA	CHH	0.00999911
9932	miRNA	CG	0.243705
9932	miRNA	CHG	0.065965
9932	miRNA	CHH	0.0328842
9932	Others	CG	0.122733
9932	Others	CHG	0.0367724
9932	Others	CHH	0.0129794
9932	pre-tRNA	CG	0.0774693
9932	pre-tRNA	CHG	0.00717236
9932	pre-tRNA	CHH	0.00406894
9932	protein-coding gene	CG	0.160402
9932	protein-coding gene	CHG	0.00603441
9932	protein-coding gene	CHH	0.00357797
9932	snRNA	CG	0.0749687
9932	snRNA	CHG	0.00967683
9932	snRNA	CHH	0.00562732
9932	snoRNA	CG	0.0331603
9932	snoRNA	CHG	0.00773238
9932	snoRNA	CHH	0.00289842
9932	TE	CG	0.641023
9932	TE	CHG	0.276718
9932	TE	CHH	0.0661669
9642	antisense lncRNA	CG	0.107679
9642	antisense lncRNA	CHG	0.00874565
9642	antisense lncRNA	CHH	0.00479798
9642	antisense RNA	CG	0.175314
9642	antisense RNA	CHG	0.00421669
9642	antisense RNA	CHH	0.00358395
9642	lncRNA	CG	0.12073
9642	lncRNA	CHG	0.0530018
9642	lncRNA	CHH	0.012336
9642	miRNA	CG	0.27268
9642	miRNA	CHG	0.0910572
9642	miRNA	CHH	0.0313446
9642	Others	CG	0.143969
9642	Others	CHG	0.0561274
9642	Others	CHH	0.0163996
9642	pre-tRNA	CG	0.0753351
9642	pre-tRNA	CHG	0.0217221
9642	pre-tRNA	CHH	0.007019
9642	protein-coding gene	CG	0.150195
9642	protein-coding gene	CHG	0.0103315
9642	protein-coding gene	CHH	0.00492428
9642	snRNA	CG	0.074505
9642	snRNA	CHG	0.0289803
9642	snRNA	CHH	0.00905175
9642	snoRNA	CG	0.0160688
9642	snoRNA	CHG	0.00914534
9642	snoRNA	CHH	0.00444562
9642	TE	CG	0.641107
9642	TE	CHG	0.326783
9642	TE	CHH	0.0656871
9668	antisense lncRNA	CG	0.0889427
9668	antisense lncRNA	CHG	0.00842098
9668	antisense lncRNA	CHH	0.0047671
9668	antisense RNA	CG	0.137851
9668	antisense RNA	CHG	0.0053975
9668	antisense RNA	CHH	0.00412633
9668	lncRNA	CG	0.130149
9668	lncRNA	CHG	0.0479017
9668	lncRNA	CHH	0.0120119
9668	miRNA	CG	0.250826
9668	miRNA	CHG	0.0689297
9668	miRNA	CHH	0.0332949
9668	Others	CG	0.124367
9668	Others	CHG	0.0428047
9668	Others	CHH	0.0125347
9668	pre-tRNA	CG	0.068745
9668	pre-tRNA	CHG	0.0127668
9668	pre-tRNA	CHH	0.00587143
9668	protein-coding gene	CG	0.13306
9668	protein-coding gene	CHG	0.00856574
9668	protein-coding gene	CHH	0.00471002
9668	snRNA	CG	0.0188287
9668	snRNA	CHG	0.00611844
9668	snRNA	CHH	0.00475098
9668	snoRNA	CG	0.021816
9668	snoRNA	CHG	0.00762927
9668	snoRNA	CHH	0.00361477
9668	TE	CG	0.642101
9668	TE	CHG	0.296837
9668	TE	CHH	0.0578867
6198	antisense lncRNA	CG	0.104753
6198	antisense lncRNA	CHG	0.00720561
6198	antisense lncRNA	CHH	0.00403272
6198	antisense RNA	CG	0.128836
6198	antisense RNA	CHG	0.00520384
6198	antisense RNA	CHH	0.00306961
6198	lncRNA	CG	0.116028
6198	lncRNA	CHG	0.032452
6198	lncRNA	CHH	0.00684596
6198	miRNA	CG	0.248504
6198	miRNA	CHG	0.0489582
6198	miRNA	CHH	0.0109847
6198	Others	CG	0.131322
6198	Others	CHG	0.0303305
6198	Others	CHH	0.00703959
6198	pre-tRNA	CG	0.0667961
6198	pre-tRNA	CHG	0.00622225
6198	pre-tRNA	CHH	0.00407711
6198	protein-coding gene	CG	0.147341
6198	protein-coding gene	CHG	0.00629374
6198	protein-coding gene	CHH	0.0038483
6198	snRNA	CG	0.0415044
6198	snRNA	CHG	0.0060155
6198	snRNA	CHH	0.00428894
6198	snoRNA	CG	0.0226457
6198	snoRNA	CHG	0.00631141
6198	snoRNA	CHH	0.00360129
6198	TE	CG	0.642653
6198	TE	CHG	0.208909
6198	TE	CHH	0.0280244
9615	antisense lncRNA	CG	0.100506
9615	antisense lncRNA	CHG	0.00998146
9615	antisense lncRNA	CHH	0.00536558
9615	antisense RNA	CG	0.160956
9615	antisense RNA	CHG	0.00398273
9615	antisense RNA	CHH	0.0039016
9615	lncRNA	CG	0.126505
9615	lncRNA	CHG	0.0516943
9615	lncRNA	CHH	0.017722
9615	miRNA	CG	0.237019
9615	miRNA	CHG	0.0831588
9615	miRNA	CHH	0.0384747
9615	Others	CG	0.127638
9615	Others	CHG	0.0416744
9615	Others	CHH	0.0176724
9615	pre-tRNA	CG	0.0669812
9615	pre-tRNA	CHG	0.0127209
9615	pre-tRNA	CHH	0.00671361
9615	protein-coding gene	CG	0.133153
9615	protein-coding gene	CHG	0.00846177
9615	protein-coding gene	CHH	0.00503482
9615	snRNA	CG	0.0376478
9615	snRNA	CHG	0.0177882
9615	snRNA	CHH	0.00896817
9615	snoRNA	CG	0.0196404
9615	snoRNA	CHG	0.00798513
9615	snoRNA	CHH	0.00385616
9615	TE	CG	0.643203
9615	TE	CHG	0.320055
9615	TE	CHH	0.0881168
9653	antisense lncRNA	CG	0.102806
9653	antisense lncRNA	CHG	0.00907195
9653	antisense lncRNA	CHH	0.00427994
9653	antisense RNA	CG	0.170177
9653	antisense RNA	CHG	0.00367492
9653	antisense RNA	CHH	0.00260092
9653	lncRNA	CG	0.121964
9653	lncRNA	CHG	0.0476818
9653	lncRNA	CHH	0.0128817
9653	miRNA	CG	0.239974
9653	miRNA	CHG	0.0863339
9653	miRNA	CHH	0.03454
9653	Others	CG	0.1314
9653	Others	CHG	0.0492648
9653	Others	CHH	0.0164595
9653	pre-tRNA	CG	0.0680813
9653	pre-tRNA	CHG	0.0103135
9653	pre-tRNA	CHH	0.00520923
9653	protein-coding gene	CG	0.140738
9653	protein-coding gene	CHG	0.00756209
9653	protein-coding gene	CHH	0.00389287
9653	snRNA	CG	0.0371835
9653	snRNA	CHG	0.00543883
9653	snRNA	CHH	0.00307946
9653	snoRNA	CG	0.0154839
9653	snoRNA	CHG	0.00346208
9653	snoRNA	CHH	0.00235587
9653	TE	CG	0.644744
9653	TE	CHG	0.324891
9653	TE	CHH	0.0788436
5907	antisense lncRNA	CG	0.118411
5907	antisense lncRNA	CHG	0.00632905
5907	antisense lncRNA	CHH	0.00358372
5907	antisense RNA	CG	0.155067
5907	antisense RNA	CHG	0.00339687
5907	antisense RNA	CHH	0.00309768
5907	lncRNA	CG	0.128319
5907	lncRNA	CHG	0.041514
5907	lncRNA	CHH	0.0116158
5907	miRNA	CG	0.245075
5907	miRNA	CHG	0.0677828
5907	miRNA	CHH	0.0279203
5907	Others	CG	0.137506
5907	Others	CHG	0.046386
5907	Others	CHH	0.0159115
5907	pre-tRNA	CG	0.075363
5907	pre-tRNA	CHG	0.0105467
5907	pre-tRNA	CHH	0.00374829
5907	protein-coding gene	CG	0.156055
5907	protein-coding gene	CHG	0.00732747
5907	protein-coding gene	CHH	0.00381121
5907	snRNA	CG	0.0270329
5907	snRNA	CHG	0.00417558
5907	snRNA	CHH	0.00356627
5907	snoRNA	CG	0.0217857
5907	snoRNA	CHG	0.00281562
5907	snoRNA	CHH	0.00244141
5907	TE	CG	0.645535
5907	TE	CHG	0.284337
5907	TE	CHH	0.0640996
7063	antisense lncRNA	CG	0.057367
7063	antisense lncRNA	CHG	0.00750541
7063	antisense lncRNA	CHH	0.00548703
7063	antisense RNA	CG	0.0882724
7063	antisense RNA	CHG	0.00519023
7063	antisense RNA	CHH	0.00469924
7063	lncRNA	CG	0.11514
7063	lncRNA	CHG	0.0359999
7063	lncRNA	CHH	0.0126987
7063	miRNA	CG	0.216189
7063	miRNA	CHG	0.0664595
7063	miRNA	CHH	0.0288433
7063	Others	CG	0.114238
7063	Others	CHG	0.0355029
7063	Others	CHH	0.0135555
7063	pre-tRNA	CG	0.0744345
7063	pre-tRNA	CHG	0.0117741
7063	pre-tRNA	CHH	0.00704365
7063	protein-coding gene	CG	0.0938926
7063	protein-coding gene	CHG	0.00879432
7063	protein-coding gene	CHH	0.00595206
7063	snRNA	CG	0.0194961
7063	snRNA	CHG	0.00410139
7063	snRNA	CHH	0.00638344
7063	snoRNA	CG	0.0144221
7063	snoRNA	CHG	0.00470396
7063	snoRNA	CHH	0.0049679
7063	TE	CG	0.645692
7063	TE	CHG	0.270215
7063	TE	CHH	0.0679517
9713	antisense lncRNA	CG	0.0999427
9713	antisense lncRNA	CHG	0.00815666
9713	antisense lncRNA	CHH	0.00352662
9713	antisense RNA	CG	0.155824
9713	antisense RNA	CHG	0.00312438
9713	antisense RNA	CHH	0.00207278
9713	lncRNA	CG	0.115269
9713	lncRNA	CHG	0.0458238
9713	lncRNA	CHH	0.0118663
9713	miRNA	CG	0.235873
9713	miRNA	CHG	0.0757074
9713	miRNA	CHH	0.0310083
9713	Others	CG	0.111979
9713	Others	CHG	0.0478326
9713	Others	CHH	0.0150339
9713	pre-tRNA	CG	0.0712948
9713	pre-tRNA	CHG	0.00962136
9713	pre-tRNA	CHH	0.00614171
9713	protein-coding gene	CG	0.138524
9713	protein-coding gene	CHG	0.00679082
9713	protein-coding gene	CHH	0.00324109
9713	snRNA	CG	0.0382333
9713	snRNA	CHG	0.0097804
9713	snRNA	CHH	0.00403536
9713	snoRNA	CG	0.0207489
9713	snoRNA	CHG	0.00731738
9713	snoRNA	CHH	0.00213415
9713	TE	CG	0.647496
9713	TE	CHG	0.324043
9713	TE	CHH	0.0738173
5860	antisense lncRNA	CG	0.109162
5860	antisense lncRNA	CHG	0.00853099
5860	antisense lncRNA	CHH	0.00566219
5860	antisense RNA	CG	0.150158
5860	antisense RNA	CHG	0.00474193
5860	antisense RNA	CHH	0.00423373
5860	lncRNA	CG	0.132233
5860	lncRNA	CHG	0.0422278
5860	lncRNA	CHH	0.0167559
5860	miRNA	CG	0.241858
5860	miRNA	CHG	0.0682457
5860	miRNA	CHH	0.0369416
5860	Others	CG	0.136034
5860	Others	CHG	0.0407139
5860	Others	CHH	0.0184051
5860	pre-tRNA	CG	0.0547708
5860	pre-tRNA	CHG	0.00829386
5860	pre-tRNA	CHH	0.00604779
5860	protein-coding gene	CG	0.153121
5860	protein-coding gene	CHG	0.00814757
5860	protein-coding gene	CHH	0.00563648
5860	snRNA	CG	0.0318078
5860	snRNA	CHG	0.00409426
5860	snRNA	CHH	0.00477846
5860	snoRNA	CG	0.0336582
5860	snoRNA	CHG	0.00852687
5860	snoRNA	CHH	0.00506592
5860	TE	CG	0.648073
5860	TE	CHG	0.278367
5860	TE	CHH	0.0876012
9621	antisense lncRNA	CG	0.137623
9621	antisense lncRNA	CHG	0.00862459
9621	antisense lncRNA	CHH	0.00509991
9621	antisense RNA	CG	0.206445
9621	antisense RNA	CHG	0.00519061
9621	antisense RNA	CHH	0.00397304
9621	lncRNA	CG	0.133619
9621	lncRNA	CHG	0.0457317
9621	lncRNA	CHH	0.0139252
9621	miRNA	CG	0.265102
9621	miRNA	CHG	0.0828627
9621	miRNA	CHH	0.0375434
9621	Others	CG	0.1553
9621	Others	CHG	0.0498641
9621	Others	CHH	0.0159345
9621	pre-tRNA	CG	0.0654663
9621	pre-tRNA	CHG	0.014076
9621	pre-tRNA	CHH	0.00636593
9621	protein-coding gene	CG	0.17898
9621	protein-coding gene	CHG	0.00873771
9621	protein-coding gene	CHH	0.00468685
9621	snRNA	CG	0.0638162
9621	snRNA	CHG	0.0167554
9621	snRNA	CHH	0.00994159
9621	snoRNA	CG	0.0392376
9621	snoRNA	CHG	0.00636706
9621	snoRNA	CHH	0.00350774
9621	TE	CG	0.648338
9621	TE	CHG	0.308444
9621	TE	CHH	0.0711199
9513	antisense lncRNA	CG	0.0890855
9513	antisense lncRNA	CHG	0.00781924
9513	antisense lncRNA	CHH	0.00512947
9513	antisense RNA	CG	0.133189
9513	antisense RNA	CHG	0.00437512
9513	antisense RNA	CHH	0.00356167
9513	lncRNA	CG	0.12679
9513	lncRNA	CHG	0.04291
9513	lncRNA	CHH	0.0146863
9513	miRNA	CG	0.210101
9513	miRNA	CHG	0.0496532
9513	miRNA	CHH	0.0283629
9513	Others	CG	0.107296
9513	Others	CHG	0.023601
9513	Others	CHH	0.0121784
9513	pre-tRNA	CG	0.0557124
9513	pre-tRNA	CHG	0.00873893
9513	pre-tRNA	CHH	0.00506674
9513	protein-coding gene	CG	0.132226
9513	protein-coding gene	CHG	0.00772764
9513	protein-coding gene	CHH	0.00518534
9513	snRNA	CG	0.0507737
9513	snRNA	CHG	0.0212919
9513	snRNA	CHH	0.0085038
9513	snoRNA	CG	0.0207853
9513	snoRNA	CHG	0.00737517
9513	snoRNA	CHH	0.00465662
9513	TE	CG	0.648767
9513	TE	CHG	0.277728
9513	TE	CHH	0.080359
9408	antisense lncRNA	CG	0.103038
9408	antisense lncRNA	CHG	0.00703071
9408	antisense lncRNA	CHH	0.0052499
9408	antisense RNA	CG	0.17763
9408	antisense RNA	CHG	0.00426697
9408	antisense RNA	CHH	0.00394534
9408	lncRNA	CG	0.125742
9408	lncRNA	CHG	0.0392377
9408	lncRNA	CHH	0.0153541
9408	miRNA	CG	0.2576
9408	miRNA	CHG	0.0666441
9408	miRNA	CHH	0.0379142
9408	Others	CG	0.115626
9408	Others	CHG	0.0359358
9408	Others	CHH	0.0166658
9408	pre-tRNA	CG	0.0909377
9408	pre-tRNA	CHG	0.0132588
9408	pre-tRNA	CHH	0.00799462
9408	protein-coding gene	CG	0.157558
9408	protein-coding gene	CHG	0.00824166
9408	protein-coding gene	CHH	0.00570275
9408	snRNA	CG	0.0488155
9408	snRNA	CHG	0.00892948
9408	snRNA	CHH	0.00632541
9408	snoRNA	CG	0.0351702
9408	snoRNA	CHG	0.00793485
9408	snoRNA	CHH	0.0044375
9408	TE	CG	0.649107
9408	TE	CHG	0.263714
9408	TE	CHH	0.0815629
9973	antisense lncRNA	CG	0.0991488
9973	antisense lncRNA	CHG	0.00964458
9973	antisense lncRNA	CHH	0.00596781
9973	antisense RNA	CG	0.168172
9973	antisense RNA	CHG	0.00488593
9973	antisense RNA	CHH	0.0047148
9973	lncRNA	CG	0.110455
9973	lncRNA	CHG	0.0463404
9973	lncRNA	CHH	0.0161262
9973	miRNA	CG	0.228866
9973	miRNA	CHG	0.0898144
9973	miRNA	CHH	0.0440309
9973	Others	CG	0.14548
9973	Others	CHG	0.0590441
9973	Others	CHH	0.0222429
9973	pre-tRNA	CG	0.0829568
9973	pre-tRNA	CHG	0.0243605
9973	pre-tRNA	CHH	0.0201433
9973	protein-coding gene	CG	0.144217
9973	protein-coding gene	CHG	0.00950123
9973	protein-coding gene	CHH	0.00595134
9973	snRNA	CG	0.0374457
9973	snRNA	CHG	0.0207479
9973	snRNA	CHH	0.0105563
9973	snoRNA	CG	0.0213328
9973	snoRNA	CHG	0.00690251
9973	snoRNA	CHH	0.0047867
9973	TE	CG	0.649172
9973	TE	CHG	0.325039
9973	TE	CHH	0.094189
6137	antisense lncRNA	CG	0.117458
6137	antisense lncRNA	CHG	0.00576369
6137	antisense lncRNA	CHH	0.00410765
6137	antisense RNA	CG	0.176607
6137	antisense RNA	CHG	0.00461109
6137	antisense RNA	CHH	0.00358313
6137	lncRNA	CG	0.130649
6137	lncRNA	CHG	0.0301442
6137	lncRNA	CHH	0.00711727
6137	miRNA	CG	0.26296
6137	miRNA	CHG	0.0506608
6137	miRNA	CHH	0.0119392
6137	Others	CG	0.132133
6137	Others	CHG	0.0297447
6137	Others	CHH	0.00710497
6137	pre-tRNA	CG	0.0723528
6137	pre-tRNA	CHG	0.00805709
6137	pre-tRNA	CHH	0.00460232
6137	protein-coding gene	CG	0.161052
6137	protein-coding gene	CHG	0.00656789
6137	protein-coding gene	CHH	0.0041927
6137	snRNA	CG	0.0557089
6137	snRNA	CHG	0.00874465
6137	snRNA	CHH	0.00454014
6137	snoRNA	CG	0.0221858
6137	snoRNA	CHG	0.00657179
6137	snoRNA	CHH	0.00387985
6137	TE	CG	0.650818
6137	TE	CHG	0.190594
6137	TE	CHH	0.0290393
6201	antisense lncRNA	CG	0.109389
6201	antisense lncRNA	CHG	0.0064894
6201	antisense lncRNA	CHH	0.00402477
6201	antisense RNA	CG	0.166149
6201	antisense RNA	CHG	0.00491771
6201	antisense RNA	CHH	0.00355263
6201	lncRNA	CG	0.116726
6201	lncRNA	CHG	0.0310306
6201	lncRNA	CHH	0.00696842
6201	miRNA	CG	0.243617
6201	miRNA	CHG	0.0513729
6201	miRNA	CHH	0.0117859
6201	Others	CG	0.151591
6201	Others	CHG	0.0376925
6201	Others	CHH	0.00812947
6201	pre-tRNA	CG	0.0719728
6201	pre-tRNA	CHG	0.00640632
6201	pre-tRNA	CHH	0.00375578
6201	protein-coding gene	CG	0.149318
6201	protein-coding gene	CHG	0.00651768
6201	protein-coding gene	CHH	0.00400238
6201	snRNA	CG	0.0298692
6201	snRNA	CHG	0.00724635
6201	snRNA	CHH	0.00417781
6201	snoRNA	CG	0.0201606
6201	snoRNA	CHG	0.00410056
6201	snoRNA	CHH	0.00363096
6201	TE	CG	0.651404
6201	TE	CHG	0.199744
6201	TE	CHH	0.0301313
9543	antisense lncRNA	CG	0.0832474
9543	antisense lncRNA	CHG	0.0105284
9543	antisense lncRNA	CHH	0.00557499
9543	antisense RNA	CG	0.124685
9543	antisense RNA	CHG	0.00380052
9543	antisense RNA	CHH	0.0035731
9543	lncRNA	CG	0.132943
9543	lncRNA	CHG	0.0526075
9543	lncRNA	CHH	0.0180366
9543	miRNA	CG	0.243435
9543	miRNA	CHG	0.0746227
9543	miRNA	CHH	0.033678
9543	Others	CG	0.106356
9543	Others	CHG	0.0377964
9543	Others	CHH	0.0155775
9543	pre-tRNA	CG	0.0637401
9543	pre-tRNA	CHG	0.0056885
9543	pre-tRNA	CHH	0.00432293
9543	protein-coding gene	CG	0.121969
9543	protein-coding gene	CHG	0.00831942
9543	protein-coding gene	CHH	0.00503592
9543	snRNA	CG	0.0203784
9543	snRNA	CHG	0.00324182
9543	snRNA	CHH	0.00444784
9543	snoRNA	CG	0.0214346
9543	snoRNA	CHG	0.0062521
9543	snoRNA	CHH	0.00371208
9543	TE	CG	0.653053
9543	TE	CHG	0.3268
9543	TE	CHH	0.0899898
9929	antisense lncRNA	CG	0.128053
9929	antisense lncRNA	CHG	0.0062011
9929	antisense lncRNA	CHH	0.00318137
9929	antisense RNA	CG	0.21863
9929	antisense RNA	CHG	0.00349466
9929	antisense RNA	CHH	0.00230928
9929	lncRNA	CG	0.120496
9929	lncRNA	CHG	0.0330285
9929	lncRNA	CHH	0.0093505
9929	miRNA	CG	0.207122
9929	miRNA	CHG	0.0559257
9929	miRNA	CHH	0.0233337
9929	Others	CG	0.120008
9929	Others	CHG	0.0308146
9929	Others	CHH	0.010021
9929	pre-tRNA	CG	0.0754932
9929	pre-tRNA	CHG	0.0079088
9929	pre-tRNA	CHH	0.00414785
9929	protein-coding gene	CG	0.184811
9929	protein-coding gene	CHG	0.00658717
9929	protein-coding gene	CHH	0.00331389
9929	snRNA	CG	0.0454091
9929	snRNA	CHG	0.00528263
9929	snRNA	CHH	0.00265765
9929	snoRNA	CG	0.0310233
9929	snoRNA	CHG	0.00222466
9929	snoRNA	CHH	0.00192302
9929	TE	CG	0.653208
9929	TE	CHG	0.260112
9929	TE	CHH	0.0590242
768	antisense lncRNA	CG	0.0684822
768	antisense lncRNA	CHG	0.00840677
768	antisense lncRNA	CHH	0.00556285
768	antisense RNA	CG	0.100037
768	antisense RNA	CHG	0.00420418
768	antisense RNA	CHH	0.00412753
768	lncRNA	CG	0.117469
768	lncRNA	CHG	0.0509377
768	lncRNA	CHH	0.0164387
768	miRNA	CG	0.243087
768	miRNA	CHG	0.085881
768	miRNA	CHH	0.0369634
768	Others	CG	0.0997617
768	Others	CHG	0.0373081
768	Others	CHH	0.0168203
768	pre-tRNA	CG	0.0622836
768	pre-tRNA	CHG	0.0150537
768	pre-tRNA	CHH	0.00720144
768	protein-coding gene	CG	0.106072
768	protein-coding gene	CHG	0.00892154
768	protein-coding gene	CHH	0.00527679
768	snRNA	CG	0.0380937
768	snRNA	CHG	0.00799965
768	snRNA	CHH	0.00544447
768	snoRNA	CG	0.0243541
768	snoRNA	CHG	0.0105852
768	snoRNA	CHH	0.0050765
768	TE	CG	0.653311
768	TE	CHG	0.349771
768	TE	CHH	0.0888426
9608	antisense lncRNA	CG	0.0754428
9608	antisense lncRNA	CHG	0.00760958
9608	antisense lncRNA	CHH	0.00465879
9608	antisense RNA	CG	0.108955
9608	antisense RNA	CHG	0.00324629
9608	antisense RNA	CHH	0.0031246
9608	lncRNA	CG	0.10625
9608	lncRNA	CHG	0.0429818
9608	lncRNA	CHH	0.0137715
9608	miRNA	CG	0.213889
9608	miRNA	CHG	0.0697354
9608	miRNA	CHH	0.03218
9608	Others	CG	0.112289
9608	Others	CHG	0.0387348
9608	Others	CHH	0.0155361
9608	pre-tRNA	CG	0.0685
9608	pre-tRNA	CHG	0.0141194
9608	pre-tRNA	CHH	0.00518217
9608	protein-coding gene	CG	0.109207
9608	protein-coding gene	CHG	0.00747341
9608	protein-coding gene	CHH	0.00439788
9608	snRNA	CG	0.0227561
9608	snRNA	CHG	0.0041045
9608	snRNA	CHH	0.00401683
9608	snoRNA	CG	0.0187112
9608	snoRNA	CHG	0.00490109
9608	snoRNA	CHH	0.00371619
9608	TE	CG	0.653435
9608	TE	CHG	0.331942
9608	TE	CHH	0.0859852
6111	antisense lncRNA	CG	0.133675
6111	antisense lncRNA	CHG	0.00665323
6111	antisense lncRNA	CHH	0.00446486
6111	antisense RNA	CG	0.193898
6111	antisense RNA	CHG	0.00442467
6111	antisense RNA	CHH	0.00332053
6111	lncRNA	CG	0.129013
6111	lncRNA	CHG	0.0296592
6111	lncRNA	CHH	0.00894935
6111	miRNA	CG	0.271786
6111	miRNA	CHG	0.0511363
6111	miRNA	CHH	0.0162148
6111	Others	CG	0.144072
6111	Others	CHG	0.0285542
6111	Others	CHH	0.00925132
6111	pre-tRNA	CG	0.0852599
6111	pre-tRNA	CHG	0.00949256
6111	pre-tRNA	CHH	0.00473677
6111	protein-coding gene	CG	0.172682
6111	protein-coding gene	CHG	0.00664195
6111	protein-coding gene	CHH	0.00436926
6111	snRNA	CG	0.0635498
6111	snRNA	CHG	0.00325983
6111	snRNA	CHH	0.00454173
6111	snoRNA	CG	0.0258206
6111	snoRNA	CHG	0.00568792
6111	snoRNA	CHH	0.00352392
6111	TE	CG	0.654261
6111	TE	CHG	0.182881
6111	TE	CHH	0.0398656
9640	antisense lncRNA	CG	0.10762
9640	antisense lncRNA	CHG	0.00870917
9640	antisense lncRNA	CHH	0.00318853
9640	antisense RNA	CG	0.166328
9640	antisense RNA	CHG	0.00327619
9640	antisense RNA	CHH	0.0017682
9640	lncRNA	CG	0.122652
9640	lncRNA	CHG	0.0529047
9640	lncRNA	CHH	0.0111167
9640	miRNA	CG	0.259153
9640	miRNA	CHG	0.0853875
9640	miRNA	CHH	0.0291835
9640	Others	CG	0.129626
9640	Others	CHG	0.0485032
9640	Others	CHH	0.0124084
9640	pre-tRNA	CG	0.0729161
9640	pre-tRNA	CHG	0.0122906
9640	pre-tRNA	CHH	0.00383039
9640	protein-coding gene	CG	0.151562
9640	protein-coding gene	CHG	0.00848572
9640	protein-coding gene	CHH	0.00324726
9640	snRNA	CG	0.0549684
9640	snRNA	CHG	0.0150106
9640	snRNA	CHH	0.0034364
9640	snoRNA	CG	0.0381576
9640	snoRNA	CHG	0.00975915
9640	snoRNA	CHH	0.00279126
9640	TE	CG	0.655048
9640	TE	CHG	0.357975
9640	TE	CHH	0.0685258
6976	antisense lncRNA	CG	0.13294
6976	antisense lncRNA	CHG	0.00999465
6976	antisense lncRNA	CHH	0.00516627
6976	antisense RNA	CG	0.164402
6976	antisense RNA	CHG	0.0058516
6976	antisense RNA	CHH	0.00343654
6976	lncRNA	CG	0.134858
6976	lncRNA	CHG	0.0546337
6976	lncRNA	CHH	0.0139755
6976	miRNA	CG	0.275914
6976	miRNA	CHG	0.0903122
6976	miRNA	CHH	0.0338836
6976	Others	CG	0.145885
6976	Others	CHG	0.0504491
6976	Others	CHH	0.0157693
6976	pre-tRNA	CG	0.0649436
6976	pre-tRNA	CHG	0.00935883
6976	pre-tRNA	CHH	0.00423494
6976	protein-coding gene	CG	0.167589
6976	protein-coding gene	CHG	0.00968484
6976	protein-coding gene	CHH	0.00496361
6976	snRNA	CG	0.0479946
6976	snRNA	CHG	0.012007
6976	snRNA	CHH	0.00439044
6976	snoRNA	CG	0.0232807
6976	snoRNA	CHG	0.00739078
6976	snoRNA	CHH	0.00441856
6976	TE	CG	0.65514
6976	TE	CHG	0.337431
6976	TE	CHH	0.0703264
9770	antisense lncRNA	CG	0.119194
9770	antisense lncRNA	CHG	0.009077
9770	antisense lncRNA	CHH	0.00552178
9770	antisense RNA	CG	0.131921
9770	antisense RNA	CHG	0.00442973
9770	antisense RNA	CHH	0.00411064
9770	lncRNA	CG	0.138057
9770	lncRNA	CHG	0.0452659
9770	lncRNA	CHH	0.0159512
9770	miRNA	CG	0.242642
9770	miRNA	CHG	0.0719681
9770	miRNA	CHH	0.03645
9770	Others	CG	0.161088
9770	Others	CHG	0.0493431
9770	Others	CHH	0.0170703
9770	pre-tRNA	CG	0.0750133
9770	pre-tRNA	CHG	0.0125884
9770	pre-tRNA	CHH	0.00767844
9770	protein-coding gene	CG	0.160521
9770	protein-coding gene	CHG	0.00932313
9770	protein-coding gene	CHH	0.00584905
9770	snRNA	CG	0.0340954
9770	snRNA	CHG	0.00481387
9770	snRNA	CHH	0.00520736
9770	snoRNA	CG	0.0214118
9770	snoRNA	CHG	0.00644691
9770	snoRNA	CHH	0.00456488
9770	TE	CG	0.655229
9770	TE	CHG	0.276104
9770	TE	CHH	0.078873
9717	antisense lncRNA	CG	0.110895
9717	antisense lncRNA	CHG	0.0100381
9717	antisense lncRNA	CHH	0.00492764
9717	antisense RNA	CG	0.129777
9717	antisense RNA	CHG	0.00427928
9717	antisense RNA	CHH	0.00403983
9717	lncRNA	CG	0.139369
9717	lncRNA	CHG	0.0533396
9717	lncRNA	CHH	0.0144886
9717	miRNA	CG	0.253953
9717	miRNA	CHG	0.0781786
9717	miRNA	CHH	0.0368722
9717	Others	CG	0.160375
9717	Others	CHG	0.058807
9717	Others	CHH	0.0201775
9717	pre-tRNA	CG	0.0948325
9717	pre-tRNA	CHG	0.0149712
9717	pre-tRNA	CHH	0.0077322
9717	protein-coding gene	CG	0.14403
9717	protein-coding gene	CHG	0.00904611
9717	protein-coding gene	CHH	0.00504527
9717	snRNA	CG	0.0232121
9717	snRNA	CHG	0.00523691
9717	snRNA	CHH	0.00545157
9717	snoRNA	CG	0.0220868
9717	snoRNA	CHG	0.00870288
9717	snoRNA	CHH	0.00411317
9717	TE	CG	0.65551
9717	TE	CHG	0.314906
9717	TE	CHH	0.0724943
6099	antisense lncRNA	CG	0.110905
6099	antisense lncRNA	CHG	0.011075
6099	antisense lncRNA	CHH	0.0062677
6099	antisense RNA	CG	0.172743
6099	antisense RNA	CHG	0.00605624
6099	antisense RNA	CHH	0.00396805
6099	lncRNA	CG	0.137173
6099	lncRNA	CHG	0.0598507
6099	lncRNA	CHH	0.0191162
6099	miRNA	CG	0.232175
6099	miRNA	CHG	0.0690299
6099	miRNA	CHH	0.037978
6099	Others	CG	0.163713
6099	Others	CHG	0.0624239
6099	Others	CHH	0.0225914
6099	pre-tRNA	CG	0.0805082
6099	pre-tRNA	CHG	0.0164329
6099	pre-tRNA	CHH	0.0076166
6099	protein-coding gene	CG	0.154232
6099	protein-coding gene	CHG	0.0100075
6099	protein-coding gene	CHH	0.00591985
6099	snRNA	CG	0.0826928
6099	snRNA	CHG	0.0304026
6099	snRNA	CHH	0.014893
6099	snoRNA	CG	0.0254632
6099	snoRNA	CHG	0.00589007
6099	snoRNA	CHH	0.00436457
6099	TE	CG	0.656345
6099	TE	CHG	0.339854
6099	TE	CHH	0.0959543
6108	antisense lncRNA	CG	0.109026
6108	antisense lncRNA	CHG	0.00658015
6108	antisense lncRNA	CHH	0.00427937
6108	antisense RNA	CG	0.151383
6108	antisense RNA	CHG	0.00560394
6108	antisense RNA	CHH	0.00363566
6108	lncRNA	CG	0.125253
6108	lncRNA	CHG	0.0329447
6108	lncRNA	CHH	0.00811206
6108	miRNA	CG	0.22543
6108	miRNA	CHG	0.0514555
6108	miRNA	CHH	0.0112732
6108	Others	CG	0.132879
6108	Others	CHG	0.0324115
6108	Others	CHH	0.00845042
6108	pre-tRNA	CG	0.0675621
6108	pre-tRNA	CHG	0.00826313
6108	pre-tRNA	CHH	0.00428312
6108	protein-coding gene	CG	0.1528
6108	protein-coding gene	CHG	0.00741037
6108	protein-coding gene	CHH	0.00434685
6108	snRNA	CG	0.0747518
6108	snRNA	CHG	0.0212689
6108	snRNA	CHH	0.00576641
6108	snoRNA	CG	0.0166741
6108	snoRNA	CHG	0.00631113
6108	snoRNA	CHH	0.00346775
6108	TE	CG	0.656661
6108	TE	CHG	0.211046
6108	TE	CHH	0.0336479
9951	antisense lncRNA	CG	0.122682
9951	antisense lncRNA	CHG	0.00975372
9951	antisense lncRNA	CHH	0.00485228
9951	antisense RNA	CG	0.15701
9951	antisense RNA	CHG	0.00491591
9951	antisense RNA	CHH	0.00299208
9951	lncRNA	CG	0.139659
9951	lncRNA	CHG	0.0598081
9951	lncRNA	CHH	0.0151289
9951	miRNA	CG	0.24145
9951	miRNA	CHG	0.0861603
9951	miRNA	CHH	0.0355359
9951	Others	CG	0.126486
9951	Others	CHG	0.0464182
9951	Others	CHH	0.0156455
9951	pre-tRNA	CG	0.0751081
9951	pre-tRNA	CHG	0.0124162
9951	pre-tRNA	CHH	0.00557954
9951	protein-coding gene	CG	0.168042
9951	protein-coding gene	CHG	0.00966767
9951	protein-coding gene	CHH	0.00462535
9951	snRNA	CG	0.051929
9951	snRNA	CHG	0.0142555
9951	snRNA	CHH	0.0068248
9951	snoRNA	CG	0.0297158
9951	snoRNA	CHG	0.00804661
9951	snoRNA	CHH	0.00339854
9951	TE	CG	0.656744
9951	TE	CHG	0.367445
9951	TE	CHH	0.0877462
9684	antisense lncRNA	CG	0.114939
9684	antisense lncRNA	CHG	0.0105951
9684	antisense lncRNA	CHH	0.00561894
9684	antisense RNA	CG	0.192119
9684	antisense RNA	CHG	0.00420322
9684	antisense RNA	CHH	0.00371345
9684	lncRNA	CG	0.106645
9684	lncRNA	CHG	0.0375581
9684	lncRNA	CHH	0.0132109
9684	miRNA	CG	0.220599
9684	miRNA	CHG	0.0684234
9684	miRNA	CHH	0.0341581
9684	Others	CG	0.101237
9684	Others	CHG	0.026869
9684	Others	CHH	0.0129304
9684	pre-tRNA	CG	0.0693142
9684	pre-tRNA	CHG	0.0120158
9684	pre-tRNA	CHH	0.0059313
9684	protein-coding gene	CG	0.154952
9684	protein-coding gene	CHG	0.0081577
9684	protein-coding gene	CHH	0.00519835
9684	snRNA	CG	0.034217
9684	snRNA	CHG	0.00523247
9684	snRNA	CHH	0.00440378
9684	snoRNA	CG	0.0237693
9684	snoRNA	CHG	0.00893423
9684	snoRNA	CHH	0.0047475
9684	TE	CG	0.657229
9684	TE	CHG	0.293067
9684	TE	CHH	0.0719528
9598	antisense lncRNA	CG	0.107375
9598	antisense lncRNA	CHG	0.00823059
9598	antisense lncRNA	CHH	0.00486939
9598	antisense RNA	CG	0.145665
9598	antisense RNA	CHG	0.0048887
9598	antisense RNA	CHH	0.00417953
9598	lncRNA	CG	0.139587
9598	lncRNA	CHG	0.0563708
9598	lncRNA	CHH	0.0160496
9598	miRNA	CG	0.250256
9598	miRNA	CHG	0.0727398
9598	miRNA	CHH	0.0330844
9598	Others	CG	0.159956
9598	Others	CHG	0.0557094
9598	Others	CHH	0.0202052
9598	pre-tRNA	CG	0.0890444
9598	pre-tRNA	CHG	0.0146705
9598	pre-tRNA	CHH	0.00684628
9598	protein-coding gene	CG	0.150833
9598	protein-coding gene	CHG	0.00910922
9598	protein-coding gene	CHH	0.00520081
9598	snRNA	CG	0.0341943
9598	snRNA	CHG	0.00530684
9598	snRNA	CHH	0.00500973
9598	snoRNA	CG	0.0310368
9598	snoRNA	CHG	0.00737246
9598	snoRNA	CHH	0.00458389
9598	TE	CG	0.657505
9598	TE	CHG	0.307231
9598	TE	CHH	0.0707629
9947	antisense lncRNA	CG	0.075344
9947	antisense lncRNA	CHG	0.00703963
9947	antisense lncRNA	CHH	0.00521642
9947	antisense RNA	CG	0.0943976
9947	antisense RNA	CHG	0.00403835
9947	antisense RNA	CHH	0.00460479
9947	lncRNA	CG	0.136591
9947	lncRNA	CHG	0.0362403
9947	lncRNA	CHH	0.0136914
9947	miRNA	CG	0.232812
9947	miRNA	CHG	0.0497509
9947	miRNA	CHH	0.0246944
9947	Others	CG	0.147248
9947	Others	CHG	0.0344134
9947	Others	CHH	0.0144822
9947	pre-tRNA	CG	0.0752663
9947	pre-tRNA	CHG	0.00901971
9947	pre-tRNA	CHH	0.00623162
9947	protein-coding gene	CG	0.115298
9947	protein-coding gene	CHG	0.00734887
9947	protein-coding gene	CHH	0.00541108
9947	snRNA	CG	0.0225211
9947	snRNA	CHG	0.00565229
9947	snRNA	CHH	0.00497864
9947	snoRNA	CG	0.0162007
9947	snoRNA	CHG	0.0056886
9947	snoRNA	CHH	0.00462802
9947	TE	CG	0.658258
9947	TE	CHG	0.214325
9947	TE	CHH	0.0620584
6024	antisense lncRNA	CG	0.113881
6024	antisense lncRNA	CHG	0.00777756
6024	antisense lncRNA	CHH	0.00494665
6024	antisense RNA	CG	0.188293
6024	antisense RNA	CHG	0.00427483
6024	antisense RNA	CHH	0.00399858
6024	lncRNA	CG	0.135481
6024	lncRNA	CHG	0.0566008
6024	lncRNA	CHH	0.017563
6024	miRNA	CG	0.261822
6024	miRNA	CHG	0.0882629
6024	miRNA	CHH	0.0459465
6024	Others	CG	0.141819
6024	Others	CHG	0.05396
6024	Others	CHH	0.0208762
6024	pre-tRNA	CG	0.0691054
6024	pre-tRNA	CHG	0.0121458
6024	pre-tRNA	CHH	0.00623321
6024	protein-coding gene	CG	0.158805
6024	protein-coding gene	CHG	0.00942042
6024	protein-coding gene	CHH	0.00523692
6024	snRNA	CG	0.0481601
6024	snRNA	CHG	0.0168216
6024	snRNA	CHH	0.00620125
6024	snoRNA	CG	0.0323078
6024	snoRNA	CHG	0.0101912
6024	snoRNA	CHH	0.0043076
6024	TE	CG	0.658336
6024	TE	CHG	0.326563
6024	TE	CHH	0.0779775
9939	antisense lncRNA	CG	0.114972
9939	antisense lncRNA	CHG	0.00660454
9939	antisense lncRNA	CHH	0.00436888
9939	antisense RNA	CG	0.197677
9939	antisense RNA	CHG	0.00619859
9939	antisense RNA	CHH	0.00372691
9939	lncRNA	CG	0.108063
9939	lncRNA	CHG	0.0369292
9939	lncRNA	CHH	0.0113023
9939	miRNA	CG	0.250514
9939	miRNA	CHG	0.0769581
9939	miRNA	CHH	0.0281739
9939	Others	CG	0.119894
9939	Others	CHG	0.0385151
9939	Others	CHH	0.0146008
9939	pre-tRNA	CG	0.0947575
9939	pre-tRNA	CHG	0.0142954
9939	pre-tRNA	CHH	0.00778237
9939	protein-coding gene	CG	0.167725
9939	protein-coding gene	CHG	0.00791612
9939	protein-coding gene	CHH	0.0046518
9939	snRNA	CG	0.0349976
9939	snRNA	CHG	0.00555882
9939	snRNA	CHH	0.00405571
9939	snoRNA	CG	0.0192921
9939	snoRNA	CHG	0.00544442
9939	snoRNA	CHH	0.00378239
9939	TE	CG	0.658586
9939	TE	CHG	0.306552
9939	TE	CHH	0.0680665
9632	antisense lncRNA	CG	0.103771
9632	antisense lncRNA	CHG	0.00749218
9632	antisense lncRNA	CHH	0.00434014
9632	antisense RNA	CG	0.177923
9632	antisense RNA	CHG	0.00432229
9632	antisense RNA	CHH	0.00330867
9632	lncRNA	CG	0.115936
9632	lncRNA	CHG	0.0522922
9632	lncRNA	CHH	0.0135186
9632	miRNA	CG	0.23334
9632	miRNA	CHG	0.0785013
9632	miRNA	CHH	0.0280744
9632	Others	CG	0.131932
9632	Others	CHG	0.0510397
9632	Others	CHH	0.0146736
9632	pre-tRNA	CG	0.0761376
9632	pre-tRNA	CHG	0.0122924
9632	pre-tRNA	CHH	0.00602483
9632	protein-coding gene	CG	0.145933
9632	protein-coding gene	CHG	0.00917861
9632	protein-coding gene	CHH	0.0046463
9632	snRNA	CG	0.0487085
9632	snRNA	CHG	0.00993152
9632	snRNA	CHH	0.0053735
9632	snoRNA	CG	0.0253355
9632	snoRNA	CHG	0.00581144
9632	snoRNA	CHH	0.00318997
9632	TE	CG	0.658779
9632	TE	CHG	0.351186
9632	TE	CHH	0.0753507
9531	antisense lncRNA	CG	0.0964009
9531	antisense lncRNA	CHG	0.00856628
9531	antisense lncRNA	CHH	0.00488391
9531	antisense RNA	CG	0.160941
9531	antisense RNA	CHG	0.00413968
9531	antisense RNA	CHH	0.00375873
9531	lncRNA	CG	0.118265
9531	lncRNA	CHG	0.0396186
9531	lncRNA	CHH	0.0128426
9531	miRNA	CG	0.25555
9531	miRNA	CHG	0.0716005
9531	miRNA	CHH	0.0318098
9531	Others	CG	0.120253
9531	Others	CHG	0.0339165
9531	Others	CHH	0.0139259
9531	pre-tRNA	CG	0.0839856
9531	pre-tRNA	CHG	0.00852256
9531	pre-tRNA	CHH	0.00555441
9531	protein-coding gene	CG	0.130149
9531	protein-coding gene	CHG	0.00729976
9531	protein-coding gene	CHH	0.00460804
9531	snRNA	CG	0.0357488
9531	snRNA	CHG	0.00529322
9531	snRNA	CHH	0.00619279
9531	snoRNA	CG	0.0272056
9531	snoRNA	CHG	0.00708603
9531	snoRNA	CHH	0.00317102
9531	TE	CG	0.659519
9531	TE	CHG	0.297215
9531	TE	CHH	0.0737406
9926	antisense lncRNA	CG	0.122028
9926	antisense lncRNA	CHG	0.00870135
9926	antisense lncRNA	CHH	0.00416099
9926	antisense RNA	CG	0.142342
9926	antisense RNA	CHG	0.00546838
9926	antisense RNA	CHH	0.00371112
9926	lncRNA	CG	0.134221
9926	lncRNA	CHG	0.0461805
9926	lncRNA	CHH	0.0140114
9926	miRNA	CG	0.220294
9926	miRNA	CHG	0.0604013
9926	miRNA	CHH	0.0346667
9926	Others	CG	0.152719
9926	Others	CHG	0.0594242
9926	Others	CHH	0.0191689
9926	pre-tRNA	CG	0.0735767
9926	pre-tRNA	CHG	0.00755108
9926	pre-tRNA	CHH	0.00588352
9926	protein-coding gene	CG	0.163336
9926	protein-coding gene	CHG	0.00806737
9926	protein-coding gene	CHH	0.00420244
9926	snRNA	CG	0.0623443
9926	snRNA	CHG	0.00881902
9926	snRNA	CHH	0.00626028
9926	snoRNA	CG	0.03711
9926	snoRNA	CHG	0.00712963
9926	snoRNA	CHH	0.0032304
9926	TE	CG	0.660005
9926	TE	CHG	0.310139
9926	TE	CHH	0.0748981
9651	antisense lncRNA	CG	0.118224
9651	antisense lncRNA	CHG	0.00848316
9651	antisense lncRNA	CHH	0.00557478
9651	antisense RNA	CG	0.20971
9651	antisense RNA	CHG	0.00391516
9651	antisense RNA	CHH	0.00388121
9651	lncRNA	CG	0.128672
9651	lncRNA	CHG	0.0361836
9651	lncRNA	CHH	0.0147151
9651	miRNA	CG	0.281568
9651	miRNA	CHG	0.0819151
9651	miRNA	CHH	0.0380421
9651	Others	CG	0.150758
9651	Others	CHG	0.0382833
9651	Others	CHH	0.0169411
9651	pre-tRNA	CG	0.0605137
9651	pre-tRNA	CHG	0.00841922
9651	pre-tRNA	CHH	0.00459659
9651	protein-coding gene	CG	0.156036
9651	protein-coding gene	CHG	0.00741181
9651	protein-coding gene	CHH	0.00518394
9651	snRNA	CG	0.0394532
9651	snRNA	CHG	0.00354786
9651	snRNA	CHH	0.00532671
9651	snoRNA	CG	0.0239586
9651	snoRNA	CHG	0.00587577
9651	snoRNA	CHH	0.00433122
9651	TE	CG	0.660667
9651	TE	CHG	0.253834
9651	TE	CHH	0.0794619
9661	antisense lncRNA	CG	0.126922
9661	antisense lncRNA	CHG	0.0106921
9661	antisense lncRNA	CHH	0.00542921
9661	antisense RNA	CG	0.157874
9661	antisense RNA	CHG	0.00421517
9661	antisense RNA	CHH	0.00363168
9661	lncRNA	CG	0.143512
9661	lncRNA	CHG	0.0522833
9661	lncRNA	CHH	0.0162177
9661	miRNA	CG	0.257398
9661	miRNA	CHG	0.0924728
9661	miRNA	CHH	0.046472
9661	Others	CG	0.134257
9661	Others	CHG	0.0530002
9661	Others	CHH	0.0176554
9661	pre-tRNA	CG	0.0704661
9661	pre-tRNA	CHG	0.0124969
9661	pre-tRNA	CHH	0.00632917
9661	protein-coding gene	CG	0.166861
9661	protein-coding gene	CHG	0.00883498
9661	protein-coding gene	CHH	0.00511242
9661	snRNA	CG	0.0671262
9661	snRNA	CHG	0.021343
9661	snRNA	CHH	0.0095153
9661	snoRNA	CG	0.018897
9661	snoRNA	CHG	0.00670467
9661	snoRNA	CHH	0.00387087
9661	TE	CG	0.660976
9661	TE	CHG	0.314137
9661	TE	CHH	0.0742676
9518	antisense lncRNA	CG	0.101663
9518	antisense lncRNA	CHG	0.00985738
9518	antisense lncRNA	CHH	0.00564981
9518	antisense RNA	CG	0.122831
9518	antisense RNA	CHG	0.00362427
9518	antisense RNA	CHH	0.0041185
9518	lncRNA	CG	0.130394
9518	lncRNA	CHG	0.0516116
9518	lncRNA	CHH	0.0160141
9518	miRNA	CG	0.260739
9518	miRNA	CHG	0.0784536
9518	miRNA	CHH	0.0344158
9518	Others	CG	0.147134
9518	Others	CHG	0.0608026
9518	Others	CHH	0.0205991
9518	pre-tRNA	CG	0.0836263
9518	pre-tRNA	CHG	0.00980429
9518	pre-tRNA	CHH	0.00621145
9518	protein-coding gene	CG	0.138868
9518	protein-coding gene	CHG	0.00890026
9518	protein-coding gene	CHH	0.00550484
9518	snRNA	CG	0.0373406
9518	snRNA	CHG	0.0101151
9518	snRNA	CHH	0.00694926
9518	snoRNA	CG	0.0294141
9518	snoRNA	CHG	0.00986822
9518	snoRNA	CHH	0.00459204
9518	TE	CG	0.66109
9518	TE	CHG	0.289844
9518	TE	CHH	0.0710779
9630	antisense lncRNA	CG	0.0910284
9630	antisense lncRNA	CHG	0.0105303
9630	antisense lncRNA	CHH	0.00603709
9630	antisense RNA	CG	0.152425
9630	antisense RNA	CHG	0.00460879
9630	antisense RNA	CHH	0.00458286
9630	lncRNA	CG	0.129431
9630	lncRNA	CHG	0.0561554
9630	lncRNA	CHH	0.0150261
9630	miRNA	CG	0.243795
9630	miRNA	CHG	0.087392
9630	miRNA	CHH	0.0356014
9630	Others	CG	0.139097
9630	Others	CHG	0.05122
9630	Others	CHH	0.0153155
9630	pre-tRNA	CG	0.0685615
9630	pre-tRNA	CHG	0.00962935
9630	pre-tRNA	CHH	0.00603611
9630	protein-coding gene	CG	0.131428
9630	protein-coding gene	CHG	0.00920781
9630	protein-coding gene	CHH	0.00537653
9630	snRNA	CG	0.0473313
9630	snRNA	CHG	0.0103811
9630	snRNA	CHH	0.00712906
9630	snoRNA	CG	0.0228672
9630	snoRNA	CHG	0.00998015
9630	snoRNA	CHH	0.00458383
9630	TE	CG	0.661615
9630	TE	CHG	0.34768
9630	TE	CHH	0.0734282
9819	antisense lncRNA	CG	0.119201
9819	antisense lncRNA	CHG	0.010289
9819	antisense lncRNA	CHH	0.00557366
9819	antisense RNA	CG	0.201826
9819	antisense RNA	CHG	0.00396424
9819	antisense RNA	CHH	0.00422197
9819	lncRNA	CG	0.125826
9819	lncRNA	CHG	0.046136
9819	lncRNA	CHH	0.0142896
9819	miRNA	CG	0.266679
9819	miRNA	CHG	0.0823869
9819	miRNA	CHH	0.0373007
9819	Others	CG	0.150933
9819	Others	CHG	0.0576327
9819	Others	CHH	0.0181424
9819	pre-tRNA	CG	0.0939837
9819	pre-tRNA	CHG	0.0122435
9819	pre-tRNA	CHH	0.00696963
9819	protein-coding gene	CG	0.160609
9819	protein-coding gene	CHG	0.00933924
9819	protein-coding gene	CHH	0.00531388
9819	snRNA	CG	0.0321766
9819	snRNA	CHG	0.0117117
9819	snRNA	CHH	0.00782196
9819	snoRNA	CG	0.0240003
9819	snoRNA	CHG	0.00838967
9819	snoRNA	CHH	0.00411529
9819	TE	CG	0.661957
9819	TE	CHG	0.325268
9819	TE	CHH	0.0772388
9906	antisense lncRNA	CG	0.103367
9906	antisense lncRNA	CHG	0.00871288
9906	antisense lncRNA	CHH	0.00452058
9906	antisense RNA	CG	0.183444
9906	antisense RNA	CHG	0.00367389
9906	antisense RNA	CHH	0.00366528
9906	lncRNA	CG	0.134667
9906	lncRNA	CHG	0.0531842
9906	lncRNA	CHH	0.0152806
9906	miRNA	CG	0.248223
9906	miRNA	CHG	0.0752844
9906	miRNA	CHH	0.0350549
9906	Others	CG	0.146047
9906	Others	CHG	0.0618485
9906	Others	CHH	0.0203103
9906	pre-tRNA	CG	0.0659155
9906	pre-tRNA	CHG	0.00820505
9906	pre-tRNA	CHH	0.005512
9906	protein-coding gene	CG	0.148682
9906	protein-coding gene	CHG	0.00878538
9906	protein-coding gene	CHH	0.00482227
9906	snRNA	CG	0.0517639
9906	snRNA	CHG	0.00880548
9906	snRNA	CHH	0.00440294
9906	snoRNA	CG	0.0294283
9906	snoRNA	CHG	0.00773724
9906	snoRNA	CHH	0.00399772
9906	TE	CG	0.66264
9906	TE	CHG	0.326481
9906	TE	CHH	0.0765074
6920	antisense lncRNA	CG	0.0930192
6920	antisense lncRNA	CHG	0.0104364
6920	antisense lncRNA	CHH	0.00556189
6920	antisense RNA	CG	0.148191
6920	antisense RNA	CHG	0.0052169
6920	antisense RNA	CHH	0.00413848
6920	lncRNA	CG	0.114793
6920	lncRNA	CHG	0.0506215
6920	lncRNA	CHH	0.0149306
6920	miRNA	CG	0.273242
6920	miRNA	CHG	0.105893
6920	miRNA	CHH	0.0484724
6920	Others	CG	0.138639
6920	Others	CHG	0.0576575
6920	Others	CHH	0.0176216
6920	pre-tRNA	CG	0.0765376
6920	pre-tRNA	CHG	0.0162052
6920	pre-tRNA	CHH	0.00694351
6920	protein-coding gene	CG	0.128721
6920	protein-coding gene	CHG	0.00912888
6920	protein-coding gene	CHH	0.00516186
6920	snRNA	CG	0.0564398
6920	snRNA	CHG	0.0269308
6920	snRNA	CHH	0.00862377
6920	snoRNA	CG	0.0197707
6920	snoRNA	CHG	0.00559077
6920	snoRNA	CHH	0.00347911
6920	TE	CG	0.662917
6920	TE	CHG	0.335542
6920	TE	CHH	0.0742367
9592	antisense lncRNA	CG	0.107594
9592	antisense lncRNA	CHG	0.00826613
9592	antisense lncRNA	CHH	0.00470209
9592	antisense RNA	CG	0.154001
9592	antisense RNA	CHG	0.00333625
9592	antisense RNA	CHH	0.00356335
9592	lncRNA	CG	0.123813
9592	lncRNA	CHG	0.0450874
9592	lncRNA	CHH	0.0144155
9592	miRNA	CG	0.231585
9592	miRNA	CHG	0.0615752
9592	miRNA	CHH	0.0307912
9592	Others	CG	0.139839
9592	Others	CHG	0.0474012
9592	Others	CHH	0.0150876
9592	pre-tRNA	CG	0.0806912
9592	pre-tRNA	CHG	0.0136895
9592	pre-tRNA	CHH	0.00587562
9592	protein-coding gene	CG	0.152984
[truncated: 22,331 more rows]

## Sheet: Figure 1f
Phenotype paper doi	Phenotype name	Phenotype group	Gene_ID	Methylation trait	N	Pearson's r	P-value
10.1105/tpc.16.00551	CL	Plant structure	AT1G04467	AT1G04467_CHG	722	-0.184367	6.09453e-07
10.1105/tpc.16.00551	CL	Plant structure	AT1G06583	AT1G06583_CHH	689	-0.158259	3.00766e-05
10.1105/tpc.16.00551	CL	Plant structure	AT1G06587	AT1G06587_CHH	689	-0.158259	3.00766e-05
10.1105/tpc.16.00551	CL	Plant structure	AT1G06667	AT1G06667_CHG	719	-0.190939	2.48949e-07
10.1105/tpc.16.00551	CL	Plant structure	AT1G06703	AT1G06703_CG	716	0.162549	1.23676e-05
10.1105/tpc.16.00551	CL	Plant structure	AT1G06747	AT1G06747_CHG	722	-0.191576	2.13866e-07
10.1105/tpc.16.00551	CL	Plant structure	AT1G06943	AT1G06943_CHG	718	-0.163039	1.13081e-05
10.1105/tpc.16.00551	CL	Plant structure	AT1G06997	AT1G06997_CHG	711	-0.19324	2.0736e-07
10.1105/tpc.16.00551	CL	Plant structure	AT1G07003	AT1G07003_CHG	718	-0.16518	8.62811e-06
10.1105/tpc.16.00551	CL	Plant structure	AT1G07233	AT1G07233_CHG	719	-0.15274	3.91184e-05
10.1105/tpc.16.00551	CL	Plant structure	AT1G07383	AT1G07383_CHG	716	-0.153201	3.84588e-05
10.1105/tpc.16.00551	CL	Plant structure	AT1G07793	AT1G07793_CHH	704	-0.154603	3.79552e-05
10.1105/tpc.16.00551	CL	Plant structure	AT1G07813	AT1G07813_CG	722	-0.163481	1.01075e-05
10.1105/tpc.16.00551	CL	Plant structure	AT1G26558	AT1G26558_CHG	688	-0.160481	2.34563e-05
10.1105/tpc.16.00551	CL	Plant structure	AT1G67481	AT1G67481_CHH	722	-0.160011	1.56082e-05
10.1105/tpc.16.00551	CL	Plant structure	AT2G04725	AT2G04725_CHG	723	-0.151593	4.26263e-05
10.1105/tpc.16.00551	CL	Plant structure	AT2G04765	AT2G04765_CHG	713	-0.170464	4.71047e-06
10.1105/tpc.16.00551	CL	Plant structure	AT2G04915	AT2G04915_CHH	722	-0.16552	7.79639e-06
10.1105/tpc.16.00551	CL	Plant structure	AT2G04975	AT2G04975_CHG	708	-0.159875	1.91991e-05
10.1105/tpc.16.00551	CL	Plant structure	AT2G05465	AT2G05465_CHG	699	-0.156223	3.34754e-05
10.1105/tpc.16.00551	CL	Plant structure	AT2G05495	AT2G05495_CHG	664	-0.194877	4.17582e-07
10.1105/tpc.16.00551	CL	Plant structure	AT2G05525	AT2G05525_CHG	662	-0.163495	2.36684e-05
10.1105/tpc.16.00551	CL	Plant structure	AT2G05685	AT2G05685_CHG	683	-0.163832	1.6859e-05
10.1105/tpc.16.00551	CL	Plant structure	AT2G05925	AT2G05925_CHG	722	-0.170526	4.06776e-06
10.1105/tpc.16.00551	CL	Plant structure	AT2G06355	AT2G06355_CG	710	-0.160189	1.79831e-05
10.1105/tpc.16.00551	CL	Plant structure	AT2G06355	AT2G06355_CHG	710	-0.169042	5.92763e-06
10.1105/tpc.16.00551	CL	Plant structure	AT2G06355	AT2G06355_CHH	718	-0.17081	4.16792e-06
10.1105/tpc.16.00551	CL	Plant structure	AT2G06435	AT2G06435_CHH	718	0.153574	3.58905e-05
10.1105/tpc.16.00551	CL	Plant structure	AT2G06805	AT2G06805_CG	723	-0.157492	2.09996e-05
10.1105/tpc.16.00551	CL	Plant structure	AT2G07135	AT2G07135_CHG	699	-0.165574	1.08191e-05
10.1105/tpc.16.00551	CL	Plant structure	AT2G07213	AT2G07213_CHG	667	-0.17757	3.94801e-06
10.1105/tpc.16.00551	CL	Plant structure	AT2G07865	AT2G07865_CHG	695	-0.180659	1.63797e-06
10.1105/tpc.16.00551	CL	Plant structure	AT2G07865	AT2G07865_CHH	709	-0.170105	5.24781e-06
10.1105/tpc.16.00551	CL	Plant structure	AT2G07870	AT2G07870_CHG	695	-0.180659	1.63797e-06
10.1105/tpc.16.00551	CL	Plant structure	AT2G07870	AT2G07870_CHH	709	-0.170105	5.24781e-06
10.1105/tpc.16.00551	CL	Plant structure	AT2G08045	AT2G08045_CHG	722	-0.150027	5.18375e-05
10.1105/tpc.16.00551	CL	Plant structure	AT2G08050	AT2G08050_CHG	723	-0.165176	8.0301e-06
10.1105/tpc.16.00551	CL	Plant structure	AT2G08175	AT2G08175_CHG	723	-0.155413	2.7029e-05
10.1105/tpc.16.00551	CL	Plant structure	AT2G08895	AT2G08895_CHH	721	-0.186417	4.628e-07
10.1105/tpc.16.00551	CL	Plant structure	AT2G09150	AT2G09150_CHG	663	-0.159403	3.73832e-05
10.1105/tpc.16.00551	CL	Plant structure	AT2G10606	AT2G10606_CHG	715	-0.17373	2.96975e-06
10.1105/tpc.16.00551	CL	Plant structure	AT2G10921	AT2G10921_CHH	654	-0.185059	1.89077e-06
10.1105/tpc.16.00551	CL	Plant structure	AT2G16245	AT2G16245_CG	723	-0.17964	1.1648e-06
10.1105/tpc.16.00551	CL	Plant structure	AT2G39675	AT2G39675_CG	723	-0.168247	5.40087e-06
10.1105/tpc.16.00551	CL	Plant structure	AT2G39675	AT2G39675_CHG	723	-0.169389	4.65184e-06
10.1105/tpc.16.00551	CL	Plant structure	AT2G39681	AT2G39681_CG	722	-0.163296	1.03468e-05
10.1105/tpc.16.00551	CL	Plant structure	AT2G39681	AT2G39681_CHG	722	-0.186845	4.27193e-07
10.1105/tpc.16.00551	CL	Plant structure	AT2G39681	AT2G39681_CHH	723	-0.15954	1.63238e-05
10.1105/tpc.16.00551	CL	Plant structure	AT2G45780	AT2G45780_CHG	722	-0.164738	8.61557e-06
10.1105/tpc.16.00551	CL	Plant structure	AT2G45780	AT2G45780_CHH	722	-0.171607	3.52592e-06
10.1105/tpc.16.00551	CL	Plant structure	AT3G04385	AT3G04385_CHH	720	-0.150002	5.32568e-05
10.1105/tpc.16.00551	CL	Plant structure	AT3G04585	AT3G04585_CHG	722	-0.153062	3.62733e-05
10.1105/tpc.16.00551	CL	Plant structure	AT3G04585	AT3G04585_CHH	723	-0.17461	2.32107e-06
10.1105/tpc.16.00551	CL	Plant structure	AT3G05785	AT3G05785_CHG	710	-0.168232	6.57714e-06
10.1105/tpc.16.00551	CL	Plant structure	AT3G05895	AT3G05895_CG	714	-0.152809	4.12929e-05
10.1105/tpc.16.00551	CL	Plant structure	AT3G05895	AT3G05895_CHG	715	-0.174048	2.84666e-06
10.1105/tpc.16.00551	CL	Plant structure	AT3G06355	AT3G06355_CHG	723	-0.148875	5.85582e-05
10.1105/tpc.16.00551	CL	Plant structure	AT3G06645	AT3G06645_CG	694	-0.171481	5.54532e-06
10.1105/tpc.16.00551	CL	Plant structure	AT3G06645	AT3G06645_CHH	694	-0.178662	2.17635e-06
10.1105/tpc.16.00551	CL	Plant structure	AT3G06955	AT3G06955_CHG	714	-0.160632	1.61253e-05
10.1105/tpc.16.00551	CL	Plant structure	AT3G08370	AT3G08370_CHG	718	-0.155975	2.69453e-05
10.1105/tpc.16.00551	CL	Plant structure	AT3G08370	AT3G08370_CHH	718	-0.183477	7.42599e-07
10.1105/tpc.16.00551	CL	Plant structure	AT3G08575	AT3G08575_CHG	720	-0.155825	2.67348e-05
10.1105/tpc.16.00551	CL	Plant structure	AT3G09325	AT3G09325_CHG	720	-0.167267	6.41366e-06
10.1105/tpc.16.00551	CL	Plant structure	AT3G09325	AT3G09325_CHH	720	-0.192312	1.99375e-07
10.1105/tpc.16.00551	CL	Plant structure	AT3G09335	AT3G09335_CHG	722	-0.169146	4.87616e-06
10.1105/tpc.16.00551	CL	Plant structure	AT3G09335	AT3G09335_CHH	722	-0.169324	4.76359e-06
10.1105/tpc.16.00551	CL	Plant structure	AT3G09465	AT3G09465_CHG	723	-0.149194	5.64332e-05
10.1105/tpc.16.00551	CL	Plant structure	AT3G48057	AT3G48057_CHG	722	-0.186773	4.31653e-07
10.1105/tpc.16.00551	CL	Plant structure	AT3G48057	AT3G48057_CHH	722	-0.180617	1.03426e-06
10.1105/tpc.16.00551	CL	Plant structure	AT3G54625	AT3G54625_CG	723	-0.157755	2.03333e-05
10.1105/tpc.16.00551	CL	Plant structure	AT4G03038	AT4G03038_CG	723	-0.160525	1.44443e-05
10.1105/tpc.16.00551	CL	Plant structure	AT4G03039	AT4G03039_CG	692	-0.179691	1.96348e-06
10.1105/tpc.16.00551	CL	Plant structure	AT4G04315	AT4G04315_CG	720	-0.150244	5.17748e-05
10.1105/tpc.16.00551	CL	Plant structure	AT4G04315	AT4G04315_CHG	720	-0.173983	2.65035e-06
10.1105/tpc.16.00551	CL	Plant structure	AT4G04535	AT4G04535_CG	722	-0.156715	2.33889e-05
10.1105/tpc.16.00551	CL	Plant structure	AT4G04535	AT4G04535_CHG	723	-0.15971	1.59834e-05
10.1105/tpc.16.00551	CL	Plant structure	AT4G04535	AT4G04535_CHH	723	-0.157955	1.9841e-05
10.1105/tpc.16.00551	CL	Plant structure	AT4G04565	AT4G04565_CHG	723	-0.151919	4.10195e-05
10.1105/tpc.16.00551	CL	Plant structure	AT4G04895	AT4G04895_CHG	664	-0.166387	1.63639e-05
10.1105/tpc.16.00551	CL	Plant structure	AT4G04945	AT4G04945_CHG	720	-0.171599	3.64111e-06
10.1105/tpc.16.00551	CL	Plant structure	AT4G05205	AT4G05205_CHG	678	-0.162066	2.23308e-05
10.1105/tpc.16.00551	CL	Plant structure	AT4G05455	AT4G05455_CHG	723	-0.18872	3.19358e-07
10.1105/tpc.16.00551	CL	Plant structure	AT4G05855	AT4G05855_CG	687	-0.161472	2.11384e-05
10.1105/tpc.16.00551	CL	Plant structure	AT4G05855	AT4G05855_CHG	690	-0.156405	3.68503e-05
10.1105/tpc.16.00551	CL	Plant structure	AT4G05995	AT4G05995_CHH	723	-0.173264	2.78231e-06
10.1105/tpc.16.00551	CL	Plant structure	AT4G06800	AT4G06800_CG	722	-0.190223	2.6112e-07
10.1105/tpc.16.00551	CL	Plant structure	AT4G07300	AT4G07300_CHG	719	-0.188828	3.38943e-07
10.1105/tpc.16.00551	CL	Plant structure	AT4G07405	AT4G07405_CHG	723	-0.162094	1.18713e-05
10.1105/tpc.16.00551	CL	Plant structure	AT4G07975	AT4G07975_CHH	723	-0.179332	1.21583e-06
10.1105/tpc.16.00551	CL	Plant structure	AT4G09725	AT4G09725_CG	708	-0.171426	4.4905e-06
10.1105/tpc.16.00551	CL	Plant structure	AT4G13495	AT4G13495_CHH	722	-0.151009	4.62197e-05
10.1105/tpc.16.00551	CL	Plant structure	AT4G28652	AT4G28652_CG	723	-0.155661	2.62311e-05
10.1105/tpc.16.00551	CL	Plant structure	AT5G00960	AT5G00960_CHH	716	-0.177713	1.70895e-06
10.1105/tpc.16.00551	CL	Plant structure	AT5G02125	AT5G02125_CHG	723	-0.165283	7.92125e-06
10.1105/tpc.16.00551	CL	Plant structure	AT5G02935	AT5G02935_CHG	719	-0.157966	2.08949e-05
10.1105/tpc.16.00551	CL	Plant structure	AT5G03035	AT5G03035_CG	718	-0.170767	4.19134e-06
10.1105/tpc.16.00551	CL	Plant structure	AT5G03035	AT5G03035_CHG	719	-0.180381	1.12534e-06
10.1105/tpc.16.00551	CL	Plant structure	AT5G04255	AT5G04255_CHH	694	-0.160581	2.1348e-05
10.1105/tpc.16.00551	CL	Plant structure	AT5G05175	AT5G05175_CHG	720	-0.170822	4.03467e-06
10.1105/tpc.16.00551	CL	Plant structure	AT5G05755	AT5G05755_CHH	721	-0.17216	3.3276e-06
10.1105/tpc.16.00551	CL	Plant structure	AT5G06595	AT5G06595_CG	703	-0.180716	1.41581e-06
10.1105/tpc.16.00551	CL	Plant structure	AT5G06605	AT5G06605_CG	702	-0.175924	2.739e-06
10.1105/tpc.16.00551	CL	Plant structure	AT5G06855	AT5G06855_CHG	698	-0.175276	3.18435e-06
10.1105/tpc.16.00551	CL	Plant structure	AT5G06855	AT5G06855_CHH	702	-0.160652	1.89654e-05
10.1105/tpc.16.00551	CL	Plant structure	AT5G07415	AT5G07415_CG	682	-0.161995	2.12942e-05
10.1105/tpc.16.00551	CL	Plant structure	AT5G07605	AT5G07605_CG	723	-0.186173	4.62063e-07
10.1105/tpc.16.00551	CL	Plant structure	AT5G07605	AT5G07605_CHG	723	-0.183088	7.18015e-07
10.1105/tpc.16.00551	CL	Plant structure	AT5G07605	AT5G07605_CHH	723	-0.177128	1.64772e-06
10.1105/tpc.16.00551	CL	Plant structure	AT5G09215	AT5G09215_CHH	720	-0.191348	2.29922e-07
10.1105/tpc.16.00551	CL	Plant structure	AT5G09595	AT5G09595_CG	723	-0.187255	3.95201e-07
10.1105/tpc.16.00551	CL	Plant structure	AT5G24206	AT5G24206_CG	723	-0.150581	4.80082e-05
10.1105/tpc.16.00551	CL	Plant structure	AT5G28824	AT5G28824_CHG	722	-0.166399	6.9644e-06
10.1105/tpc.16.00551	DTF1	Flowering	AT1G04063	AT1G04063_CG	740	-0.15484	2.33147e-05
10.1105/tpc.16.00551	DTF1	Flowering	AT1G04063	AT1G04063_CHG	739	-0.185881	3.60024e-07
10.1105/tpc.16.00551	DTF1	Flowering	AT1G04063	AT1G04063_CHH	740	-0.163974	7.34599e-06
10.1105/tpc.16.00551	DTF1	Flowering	AT1G04423	AT1G04423_CG	700	-0.155573	3.56619e-05
10.1105/tpc.16.00551	DTF1	Flowering	AT1G04977	AT1G04977_CG	739	-0.167535	4.67074e-06
10.1105/tpc.16.00551	DTF1	Flowering	AT1G05117	AT1G05117_CHG	670	0.192342	5.26872e-07
10.1105/tpc.16.00551	DTF1	Flowering	AT1G05207	AT1G05207_CHG	739	0.158256	1.54554e-05
10.1105/tpc.16.00551	DTF1	Flowering	AT1G05797	AT1G05797_CG	731	0.184967	4.75558e-07
10.1105/tpc.16.00551	DTF1	Flowering	AT1G05797	AT1G05797_CHG	734	0.160709	1.2141e-05
10.1105/tpc.16.00551	DTF1	Flowering	AT1G05857	AT1G05857_CG	730	0.156485	2.16716e-05
10.1105/tpc.16.00551	DTF1	Flowering	AT1G06393	AT1G06393_CG	725	-0.174571	2.25946e-06
10.1105/tpc.16.00551	DTF1	Flowering	AT1G06393	AT1G06393_CHG	723	-0.157531	2.08996e-05
10.1105/tpc.16.00551	DTF1	Flowering	AT1G06583	AT1G06583_CHG	695	-0.183642	1.09298e-06
10.1105/tpc.16.00551	DTF1	Flowering	AT1G06583	AT1G06583_CHH	706	-0.187613	5.14498e-07
10.1105/tpc.16.00551	DTF1	Flowering	AT1G06587	AT1G06587_CHG	695	-0.183642	1.09298e-06
10.1105/tpc.16.00551	DTF1	Flowering	AT1G06587	AT1G06587_CHH	706	-0.187613	5.14498e-07
10.1105/tpc.16.00551	DTF1	Flowering	AT1G06657	AT1G06657_CHG	686	-0.16275	1.83985e-05
10.1105/tpc.16.00551	DTF1	Flowering	AT1G06663	AT1G06663_CHG	690	-0.157753	3.14899e-05
10.1105/tpc.16.00551	DTF1	Flowering	AT1G06667	AT1G06667_CHG	736	-0.178422	1.1082e-06
10.1105/tpc.16.00551	DTF1	Flowering	AT1G06943	AT1G06943_CHG	735	-0.170517	3.33403e-06
10.1105/tpc.16.00551	DTF1	Flowering	AT1G06973	AT1G06973_CHG	735	-0.167363	5.07035e-06
10.1105/tpc.16.00551	DTF1	Flowering	AT1G06997	AT1G06997_CG	729	-0.150492	4.51177e-05
10.1105/tpc.16.00551	DTF1	Flowering	AT1G07007	AT1G07007_CHG	731	-0.185415	4.457e-07
10.1105/tpc.16.00551	DTF1	Flowering	AT1G07233	AT1G07233_CHH	736	-0.162832	9.00994e-06
10.1105/tpc.16.00551	DTF1	Flowering	AT1G07323	AT1G07323_CHG	692	-0.19304	3.1023e-07
10.1105/tpc.16.00551	DTF1	Flowering	AT1G07763	AT1G07763_CHH	734	-0.168714	4.30542e-06
10.1105/tpc.16.00551	DTF1	Flowering	AT1G07793	AT1G07793_CG	721	-0.167263	6.32287e-06
10.1105/tpc.16.00551	DTF1	Flowering	AT1G07793	AT1G07793_CHG	721	-0.181915	8.77493e-07
10.1105/tpc.16.00551	DTF1	Flowering	AT1G07793	AT1G07793_CHH	721	-0.182919	7.61886e-07
10.1105/tpc.16.00551	DTF1	Flowering	AT1G08287	AT1G08287_CG	739	-0.150137	4.17179e-05
10.1105/tpc.16.00551	DTF1	Flowering	AT1G08513	AT1G08513_CG	740	-0.154888	2.31781e-05
10.1105/tpc.16.00551	DTF1	Flowering	AT1G08713	AT1G08713_CG	739	-0.175565	1.57146e-06
10.1105/tpc.16.00551	DTF1	Flowering	AT1G08713	AT1G08713_CHG	739	-0.157952	1.6055e-05
10.1105/tpc.16.00551	DTF1	Flowering	AT1G08857	AT1G08857_CG	740	-0.170402	3.13547e-06
10.1105/tpc.16.00551	DTF1	Flowering	AT1G09717	AT1G09717_CG	709	0.166884	7.9269e-06
10.1105/tpc.16.00551	DTF1	Flowering	AT1G09847	AT1G09847_CG	739	-0.182171	6.1759e-07
10.1105/tpc.16.00551	DTF1	Flowering	AT1G09847	AT1G09847_CHG	739	-0.17898	9.73884e-07
10.1105/tpc.16.00551	DTF1	Flowering	AT1G09853	AT1G09853_CG	739	-0.183464	5.12334e-07
10.1105/tpc.16.00551	DTF1	Flowering	AT1G09853	AT1G09853_CHG	739	-0.181744	6.56701e-07
10.1105/tpc.16.00551	DTF1	Flowering	AT1G18415	AT1G18415_CG	740	-0.155224	2.22377e-05
10.1105/tpc.16.00551	DTF1	Flowering	AT1G19371	AT1G19371_CG	715	0.160685	1.58023e-05
10.1105/tpc.16.00551	DTF1	Flowering	AT1G19371	AT1G19371_CHG	720	0.169457	4.82592e-06
10.1105/tpc.16.00551	DTF1	Flowering	AT1G19371	AT1G19371_CHH	735	0.156806	1.9515e-05
10.1105/tpc.16.00551	DTF1	Flowering	AT1G20691	AT1G20691_CG	740	-0.14921	4.60312e-05
10.1105/tpc.16.00551	DTF1	Flowering	AT1G24068	AT1G24068_CG	673	0.156864	4.3665e-05
10.1105/tpc.16.00551	DTF1	Flowering	AT1G26558	AT1G26558_CHG	704	-0.175197	2.91864e-06
10.1105/tpc.16.00551	DTF1	Flowering	AT1G51645	AT1G51645_CG	740	-0.167441	4.65985e-06
10.1105/tpc.16.00551	DTF1	Flowering	AT1G64563	AT1G64563_CG	740	-0.158987	1.39108e-05
10.1105/tpc.16.00551	DTF1	Flowering	AT1G64563	AT1G64563_CHG	740	-0.161268	1.04119e-05
10.1105/tpc.16.00551	DTF1	Flowering	AT1G67328	AT1G67328_CG	740	-0.159719	1.26812e-05
10.1105/tpc.16.00551	DTF1	Flowering	AT1G67328	AT1G67328_CHG	740	-0.165451	6.05795e-06
10.1105/tpc.16.00551	DTF1	Flowering	AT1G67328	AT1G67328_CHH	740	-0.163022	8.31045e-06
10.1105/tpc.16.00551	DTF1	Flowering	AT1G67481	AT1G67481_CHG	739	-0.163037	8.41181e-06
10.1105/tpc.16.00551	DTF1	Flowering	AT1G74545	AT1G74545_CG	740	-0.168329	4.1405e-06
10.1105/tpc.16.00551	DTF1	Flowering	AT2G01422	AT2G01422_CHG	708	-0.158271	2.3309e-05
10.1105/tpc.16.00551	DTF1	Flowering	AT2G04225	AT2G04225_CG	714	-0.156435	2.68555e-05
10.1105/tpc.16.00551	DTF1	Flowering	AT2G04345	AT2G04345_CHG	730	-0.17244	2.78289e-06
10.1105/tpc.16.00551	DTF1	Flowering	AT2G04355	AT2G04355_CHG	668	-0.157613	4.2845e-05
10.1105/tpc.16.00551	DTF1	Flowering	AT2G04365	AT2G04365_CHG	738	-0.177196	1.27283e-06
10.1105/tpc.16.00551	DTF1	Flowering	AT2G04665	AT2G04665_CHH	738	-0.173757	2.04949e-06
10.1105/tpc.16.00551	DTF1	Flowering	AT2G04685	AT2G04685_CHG	734	-0.186018	3.86552e-07
10.1105/tpc.16.00551	DTF1	Flowering	AT2G04915	AT2G04915_CHG	739	-0.161179	1.06774e-05
10.1105/tpc.16.00551	DTF1	Flowering	AT2G04975	AT2G04975_CHG	725	-0.178027	1.40814e-06
10.1105/tpc.16.00551	DTF1	Flowering	AT2G05205	AT2G05205_CG	740	-0.164087	7.23887e-06
10.1105/tpc.16.00551	DTF1	Flowering	AT2G05205	AT2G05205_CHG	740	-0.165253	6.21704e-06
10.1105/tpc.16.00551	DTF1	Flowering	AT2G05205	AT2G05205_CHH	740	-0.161962	9.52595e-06
10.1105/tpc.16.00551	DTF1	Flowering	AT2G05215	AT2G05215_CG	740	-0.164087	7.23887e-06
10.1105/tpc.16.00551	DTF1	Flowering	AT2G05215	AT2G05215_CHG	740	-0.165253	6.21704e-06
10.1105/tpc.16.00551	DTF1	Flowering	AT2G05215	AT2G05215_CHH	740	-0.161962	9.52595e-06
10.1105/tpc.16.00551	DTF1	Flowering	AT2G05495	AT2G05495_CHG	679	-0.17321	5.63917e-06
10.1105/tpc.16.00551	DTF1	Flowering	AT2G05525	AT2G05525_CHG	677	-0.170349	8.32041e-06
10.1105/tpc.16.00551	DTF1	Flowering	AT2G05812	AT2G05812_CHH	740	-0.178783	9.84581e-07
10.1105/tpc.16.00551	DTF1	Flowering	AT2G05885	AT2G05885_CHG	724	-0.154729	2.89798e-05
10.1105/tpc.16.00551	DTF1	Flowering	AT2G05925	AT2G05925_CHG	739	-0.163899	7.52456e-06
10.1105/tpc.16.00551	DTF1	Flowering	AT2G06355	AT2G06355_CHH	735	-0.182688	6.15041e-07
10.1105/tpc.16.00551	DTF1	Flowering	AT2G06975	AT2G06975_CHH	740	-0.153163	2.86237e-05
10.1105/tpc.16.00551	DTF1	Flowering	AT2G07213	AT2G07213_CG	682	-0.165394	1.41653e-05
10.1105/tpc.16.00551	DTF1	Flowering	AT2G07840	AT2G07840_CHG	721	-0.151777	4.27485e-05
10.1105/tpc.16.00551	DTF1	Flowering	AT2G07865	AT2G07865_CHG	712	-0.179166	1.49929e-06
10.1105/tpc.16.00551	DTF1	Flowering	AT2G07865	AT2G07865_CHH	726	-0.168096	5.26638e-06
10.1105/tpc.16.00551	DTF1	Flowering	AT2G07870	AT2G07870_CHG	712	-0.179166	1.49929e-06
10.1105/tpc.16.00551	DTF1	Flowering	AT2G07870	AT2G07870_CHH	726	-0.168096	5.26638e-06
10.1105/tpc.16.00551	DTF1	Flowering	AT2G07890	AT2G07890_CHH	740	-0.166393	5.3524e-06
10.1105/tpc.16.00551	DTF1	Flowering	AT2G07895	AT2G07895_CG	720	0.18078	1.04653e-06
10.1105/tpc.16.00551	DTF1	Flowering	AT2G08045	AT2G08045_CHG	739	-0.180478	7.87221e-07
10.1105/tpc.16.00551	DTF1	Flowering	AT2G08085	AT2G08085_CHG	738	-0.176709	1.3624e-06
10.1105/tpc.16.00551	DTF1	Flowering	AT2G08175	AT2G08175_CHG	740	-0.168552	4.01915e-06
10.1105/tpc.16.00551	DTF1	Flowering	AT2G08175	AT2G08175_CHH	740	-0.149694	4.34545e-05
10.1105/tpc.16.00551	DTF1	Flowering	AT2G08405	AT2G08405_CHH	716	-0.161624	1.38766e-05
10.1105/tpc.16.00551	DTF1	Flowering	AT2G08850	AT2G08850_CHH	734	-0.185014	4.47461e-07
10.1105/tpc.16.00551	DTF1	Flowering	AT2G09120	AT2G09120_CHH	730	-0.15029	4.56514e-05
10.1105/tpc.16.00551	DTF1	Flowering	AT2G09540	AT2G09540_CG	739	0.150761	3.87212e-05
10.1105/tpc.16.00551	DTF1	Flowering	AT2G09540	AT2G09540_CHG	739	0.148169	5.26777e-05
10.1105/tpc.16.00551	DTF1	Flowering	AT2G09550	AT2G09550_CG	739	-0.156248	1.98499e-05
10.1105/tpc.16.00551	DTF1	Flowering	AT2G09550	AT2G09550_CHG	739	-0.151684	3.46593e-05
10.1105/tpc.16.00551	DTF1	Flowering	AT2G09555	AT2G09555_CHG	740	-0.155995	2.02184e-05
10.1105/tpc.16.00551	DTF1	Flowering	AT2G10606	AT2G10606_CHH	714	-0.191261	2.61447e-07
10.1105/tpc.16.00551	DTF1	Flowering	AT2G15555	AT2G15555_CG	739	-0.173158	2.18978e-06
10.1105/tpc.16.00551	DTF1	Flowering	AT2G15555	AT2G15555_CHH	739	-0.173562	2.07189e-06
10.1105/tpc.16.00551	DTF1	Flowering	AT2G27400	AT2G27400_CHH	726	-0.161956	1.15846e-05
10.1105/tpc.16.00551	DTF1	Flowering	AT2G32315	AT2G32315_CG	739	0.156689	1.8794e-05
10.1105/tpc.16.00551	DTF1	Flowering	AT2G32698	AT2G32698_CG	738	-0.176875	1.33125e-06
10.1105/tpc.16.00551	DTF1	Flowering	AT2G45245	AT2G45245_CG	740	-0.172777	2.27071e-06
10.1105/tpc.16.00551	DTF1	Flowering	AT3G01065	AT3G01065_CG	739	-0.16758	4.64322e-06
10.1105/tpc.16.00551	DTF1	Flowering	AT3G01115	AT3G01115_CG	740	0.151297	3.58712e-05
10.1105/tpc.16.00551	DTF1	Flowering	AT3G01115	AT3G01115_CHG	740	0.18935	2.11225e-07
10.1105/tpc.16.00551	DTF1	Flowering	AT3G01115	AT3G01115_CHH	740	0.162563	8.8177e-06
10.1105/tpc.16.00551	DTF1	Flowering	AT3G01585	AT3G01585_CG	740	-0.148361	5.08988e-05
10.1105/tpc.16.00551	DTF1	Flowering	AT3G02315	AT3G02315_CHH	733	0.178198	1.20259e-06
10.1105/tpc.16.00551	DTF1	Flowering	AT3G02545	AT3G02545_CG	740	0.153664	2.69287e-05
10.1105/tpc.16.00551	DTF1	Flowering	AT3G03235	AT3G03235_CHG	709	-0.158839	2.14764e-05
10.1105/tpc.16.00551	DTF1	Flowering	AT3G03945	AT3G03945_CG	740	0.159647	1.27976e-05
10.1105/tpc.16.00551	DTF1	Flowering	AT3G03945	AT3G03945_CHG	739	0.17519	1.6554e-06
10.1105/tpc.16.00551	DTF1	Flowering	AT3G04335	AT3G04335_CHH	740	-0.168539	4.02631e-06
10.1105/tpc.16.00551	DTF1	Flowering	AT3G04345	AT3G04345_CHH	740	-0.150071	4.15484e-05
10.1105/tpc.16.00551	DTF1	Flowering	AT3G04385	AT3G04385_CHG	733	-0.152897	3.22543e-05
10.1105/tpc.16.00551	DTF1	Flowering	AT3G04395	AT3G04395_CHG	737	-0.166354	5.62161e-06
10.1105/tpc.16.00551	DTF1	Flowering	AT3G04655	AT3G04655_CHH	737	-0.178651	1.05512e-06
10.1105/tpc.16.00551	DTF1	Flowering	AT3G05025	AT3G05025_CHH	733	-0.173514	2.29442e-06
10.1105/tpc.16.00551	DTF1	Flowering	AT3G05245	AT3G05245_CHG	674	-0.165073	1.65359e-05
10.1105/tpc.16.00551	DTF1	Flowering	AT3G05785	AT3G05785_CHG	727	-0.17391	2.3929e-06
10.1105/tpc.16.00551	DTF1	Flowering	AT3G05795	AT3G05795_CHG	721	-0.176328	1.89961e-06
10.1105/tpc.16.00551	DTF1	Flowering	AT3G05895	AT3G05895_CG	731	-0.154571	2.70184e-05
10.1105/tpc.16.00551	DTF1	Flowering	AT3G05945	AT3G05945_CHG	722	-0.149514	5.50282e-05
10.1105/tpc.16.00551	DTF1	Flowering	AT3G06075	AT3G06075_CHG	689	-0.165008	1.34115e-05
10.1105/tpc.16.00551	DTF1	Flowering	AT3G06115	AT3G06115_CHG	739	-0.169413	3.63653e-06
10.1105/tpc.16.00551	DTF1	Flowering	AT3G06125	AT3G06125_CHG	740	-0.16229	9.1327e-06
10.1105/tpc.16.00551	DTF1	Flowering	AT3G06125	AT3G06125_CHH	740	-0.18096	7.22273e-07
10.1105/tpc.16.00551	DTF1	Flowering	AT3G06465	AT3G06465_CHG	702	-0.16064	1.89912e-05
10.1105/tpc.16.00551	DTF1	Flowering	AT3G06595	AT3G06595_CHG	739	-0.169449	3.61895e-06
10.1105/tpc.16.00551	DTF1	Flowering	AT3G06605	AT3G06605_CHG	739	-0.161673	1.00242e-05
10.1105/tpc.16.00551	DTF1	Flowering	AT3G06625	AT3G06625_CHH	664	-0.16475	1.98556e-05
10.1105/tpc.16.00551	DTF1	Flowering	AT3G06645	AT3G06645_CHH	710	-0.168201	6.6029e-06
10.1105/tpc.16.00551	DTF1	Flowering	AT3G06955	AT3G06955_CG	739	-0.183076	5.41964e-07
10.1105/tpc.16.00551	DTF1	Flowering	AT3G07505	AT3G07505_CHH	731	-0.165686	6.69574e-06
10.1105/tpc.16.00551	DTF1	Flowering	AT3G08370	AT3G08370_CHG	735	-0.173522	2.22021e-06
10.1105/tpc.16.00551	DTF1	Flowering	AT3G08825	AT3G08825_CHH	731	0.183747	5.67013e-07
10.1105/tpc.16.00551	DTF1	Flowering	AT3G09125	AT3G09125_CHG	733	-0.152833	3.25035e-05
10.1105/tpc.16.00551	DTF1	Flowering	AT3G09335	AT3G09335_CHG	739	-0.174127	1.91699e-06
10.1105/tpc.16.00551	DTF1	Flowering	AT3G09335	AT3G09335_CHH	739	-0.187017	3.04561e-07
10.1105/tpc.16.00551	DTF1	Flowering	AT3G09415	AT3G09415_CG	740	-0.158091	1.55697e-05
10.1105/tpc.16.00551	DTF1	Flowering	AT3G09415	AT3G09415_CHG	740	-0.17223	2.44704e-06
10.1105/tpc.16.00551	DTF1	Flowering	AT3G09825	AT3G09825_CG	727	-0.181679	8.16978e-07
10.1105/tpc.16.00551	DTF1	Flowering	AT3G09825	AT3G09825_CHG	727	-0.190892	2.1495e-07
10.1105/tpc.16.00551	DTF1	Flowering	AT3G09835	AT3G09835_CG	727	-0.174402	2.23868e-06
10.1105/tpc.16.00551	DTF1	Flowering	AT3G09835	AT3G09835_CHH	727	-0.17091	3.57904e-06
10.1105/tpc.16.00551	DTF1	Flowering	AT3G09845	AT3G09845_CG	722	-0.170599	4.02881e-06
10.1105/tpc.16.00551	DTF1	Flowering	AT3G17185	AT3G17185_CHG	740	-0.179793	8.53159e-07
10.1105/tpc.16.00551	DTF1	Flowering	AT3G26612	AT3G26612_CG	740	-0.16721	4.80434e-06
10.1105/tpc.16.00551	DTF1	Flowering	AT3G26612	AT3G26612_CHH	740	-0.182995	5.38768e-07
10.1105/tpc.16.00551	DTF1	Flowering	AT3G26815	AT3G26815_CHG	738	0.179886	8.71177e-07
10.1105/tpc.16.00551	DTF1	Flowering	AT3G26818	AT3G26818_CHG	731	0.167768	5.10239e-06
10.1105/tpc.16.00551	DTF1	Flowering	AT3G26818	AT3G26818_CHH	739	0.168327	4.20459e-06
10.1105/tpc.16.00551	DTF1	Flowering	AT3G26819	AT3G26819_CG	736	0.189111	2.36041e-07
10.1105/tpc.16.00551	DTF1	Flowering	AT3G26819	AT3G26819_CHG	730	0.16675	5.91608e-06
10.1105/tpc.16.00551	DTF1	Flowering	AT3G26819	AT3G26819_CHH	738	0.152477	3.18878e-05
10.1105/tpc.16.00551	DTF1	Flowering	AT3G48057	AT3G48057_CHG	739	-0.18378	4.89418e-07
10.1105/tpc.16.00551	DTF1	Flowering	AT3G48057	AT3G48057_CHH	739	-0.18593	3.57442e-07
10.1105/tpc.16.00551	DTF1	Flowering	AT3G54625	AT3G54625_CG	740	-0.162856	8.49078e-06
10.1105/tpc.16.00551	DTF1	Flowering	AT4G01533	AT4G01533_CHG	703	-0.187812	5.2895e-07
10.1105/tpc.16.00551	DTF1	Flowering	AT4G03038	AT4G03038_CHG	740	-0.160814	1.10331e-05
10.1105/tpc.16.00551	DTF1	Flowering	AT4G03765	AT4G03765_CHG	736	-0.147599	5.83254e-05
10.1105/tpc.16.00551	DTF1	Flowering	AT4G04315	AT4G04315_CG	737	-0.15767	1.70764e-05
10.1105/tpc.16.00551	DTF1	Flowering	AT4G04765	AT4G04765_CHG	709	-0.153807	3.9107e-05
10.1105/tpc.16.00551	DTF1	Flowering	AT4G04785	AT4G04785_CHG	697	-0.162427	1.63891e-05
10.1105/tpc.16.00551	DTF1	Flowering	AT4G04785	AT4G04785_CHH	698	-0.176833	2.59405e-06
10.1105/tpc.16.00551	DTF1	Flowering	AT4G04945	AT4G04945_CHH	739	-0.181379	6.92059e-07
10.1105/tpc.16.00551	DTF1	Flowering	AT4G04975	AT4G04975_CG	678	-0.179339	2.6112e-06
10.1105/tpc.16.00551	DTF1	Flowering	AT4G05415	AT4G05415_CG	734	0.151811	3.62946e-05
10.1105/tpc.16.00551	DTF1	Flowering	AT4G05670	AT4G05670_CG	740	0.15562	2.11774e-05
10.1105/tpc.16.00551	DTF1	Flowering	AT4G05670	AT4G05670_CHG	738	0.148281	5.25992e-05
10.1105/tpc.16.00551	DTF1	Flowering	AT4G05675	AT4G05675_CG	740	0.155388	2.17935e-05
10.1105/tpc.16.00551	DTF1	Flowering	AT4G05675	AT4G05675_CHG	738	0.151123	3.75323e-05
10.1105/tpc.16.00551	DTF1	Flowering	AT4G05730	AT4G05730_CG	733	-0.183574	5.61025e-07
10.1105/tpc.16.00551	DTF1	Flowering	AT4G05730	AT4G05730_CHH	738	-0.187845	2.74454e-07
10.1105/tpc.16.00551	DTF1	Flowering	AT4G05850	AT4G05850_CG	702	-0.160126	2.02113e-05
10.1105/tpc.16.00551	DTF1	Flowering	AT4G05855	AT4G05855_CG	704	-0.151547	5.40972e-05
10.1105/tpc.16.00551	DTF1	Flowering	AT4G05995	AT4G05995_CHH	740	-0.153835	2.63729e-05
10.1105/tpc.16.00551	DTF1	Flowering	AT4G06105	AT4G06105_CHG	711	-0.187548	4.73281e-07
10.1105/tpc.16.00551	DTF1	Flowering	AT4G06140	AT4G06140_CG	737	-0.155247	2.30447e-05
10.1105/tpc.16.00551	DTF1	Flowering	AT4G06140	AT4G06140_CHH	738	-0.149557	4.52344e-05
10.1105/tpc.16.00551	DTF1	Flowering	AT4G06800	AT4G06800_CG	739	-0.180197	8.19309e-07
10.1105/tpc.16.00551	DTF1	Flowering	AT4G06800	AT4G06800_CHG	739	-0.155516	2.17299e-05
10.1105/tpc.16.00551	DTF1	Flowering	AT4G07295	AT4G07295_CG	736	-0.169087	3.97524e-06
10.1105/tpc.16.00551	DTF1	Flowering	AT4G07300	AT4G07300_CG	721	-0.157386	2.1841e-05
10.1105/tpc.16.00551	DTF1	Flowering	AT4G07405	AT4G07405_CHH	740	-0.148628	4.93131e-05
10.1105/tpc.16.00551	DTF1	Flowering	AT4G07975	AT4G07975_CHG	740	-0.179098	9.41587e-07
10.1105/tpc.16.00551	DTF1	Flowering	AT4G08205	AT4G08205_CG	738	-0.169062	3.8698e-06
10.1105/tpc.16.00551	DTF1	Flowering	AT4G12917	AT4G12917_CG	717	-0.160089	1.65482e-05
10.1105/tpc.16.00551	DTF1	Flowering	AT4G13495	AT4G13495_CHH	739	-0.174318	1.86733e-06
10.1105/tpc.16.00551	DTF1	Flowering	AT4G14504	AT4G14504_CG	733	0.15753	1.83174e-05
10.1105/tpc.16.00551	DTF1	Flowering	AT4G14548	AT4G14548_CG	722	-0.179574	1.19576e-06
10.1105/tpc.16.00551	DTF1	Flowering	AT4G14548	AT4G14548_CHG	723	-0.190199	2.57095e-07
10.1105/tpc.16.00551	DTF1	Flowering	AT4G20362	AT4G20362_CG	740	-0.165067	6.37021e-06
10.1105/tpc.16.00551	DTF1	Flowering	AT4G26255	AT4G26255_CG	740	0.164423	6.92926e-06
10.1105/tpc.16.00551	DTF1	Flowering	AT4G26255	AT4G26255_CHG	740	0.149565	4.41268e-05
10.1105/tpc.16.00551	DTF1	Flowering	AT4G26582	AT4G26582_CG	740	-0.17319	2.14589e-06
10.1105/tpc.16.00551	DTF1	Flowering	AT5G00885	AT5G00885_CG	670	-0.184581	1.50762e-06
10.1105/tpc.16.00551	DTF1	Flowering	AT5G00885	AT5G00885_CHG	671	-0.169946	9.58784e-06
10.1105/tpc.16.00551	DTF1	Flowering	AT5G00885	AT5G00885_CHH	672	-0.157187	4.26509e-05
10.1105/tpc.16.00551	DTF1	Flowering	AT5G00950	AT5G00950_CHH	740	-0.149311	4.54794e-05
10.1105/tpc.16.00551	DTF1	Flowering	AT5G00960	AT5G00960_CHH	733	-0.179517	9.99571e-07
10.1105/tpc.16.00551	DTF1	Flowering	AT5G03035	AT5G03035_CG	735	-0.184712	4.59194e-07
10.1105/tpc.16.00551	DTF1	Flowering	AT5G03035	AT5G03035_CHG	736	-0.16975	3.63872e-06
10.1105/tpc.16.00551	DTF1	Flowering	AT5G03925	AT5G03925_CG	720	-0.184117	6.54561e-07
10.1105/tpc.16.00551	DTF1	Flowering	AT5G03925	AT5G03925_CHG	719	-0.160363	1.5567e-05
10.1105/tpc.16.00551	DTF1	Flowering	AT5G03965	AT5G03965_CHG	733	0.149019	5.11547e-05
10.1105/tpc.16.00551	DTF1	Flowering	AT5G04575	AT5G04575_CHG	728	-0.187559	3.44662e-07
10.1105/tpc.16.00551	DTF1	Flowering	AT5G04575	AT5G04575_CHH	733	-0.187792	3.0356e-07
10.1105/tpc.16.00551	DTF1	Flowering	AT5G04815	AT5G04815_CG	669	0.159464	3.42223e-05
10.1105/tpc.16.00551	DTF1	Flowering	AT5G04815	AT5G04815_CHH	702	0.166956	8.71144e-06
10.1105/tpc.16.00551	DTF1	Flowering	AT5G04905	AT5G04905_CHG	740	-0.152469	3.1141e-05
10.1105/tpc.16.00551	DTF1	Flowering	AT5G04925	AT5G04925_CHG	724	-0.187851	3.55795e-07
10.1105/tpc.16.00551	DTF1	Flowering	AT5G05065	AT5G05065_CHG	734	-0.189866	2.19076e-07
10.1105/tpc.16.00551	DTF1	Flowering	AT5G05395	AT5G05395_CG	702	-0.16808	7.56006e-06
10.1105/tpc.16.00551	DTF1	Flowering	AT5G05485	AT5G05485_CHH	736	-0.161385	1.0841e-05
10.1105/tpc.16.00551	DTF1	Flowering	AT5G05555	AT5G05555_CG	709	0.156208	2.94487e-05
10.1105/tpc.16.00551	DTF1	Flowering	AT5G05645	AT5G05645_CG	730	-0.178367	1.23531e-06
10.1105/tpc.16.00551	DTF1	Flowering	AT5G05755	AT5G05755_CHG	736	-0.162732	9.12541e-06
10.1105/tpc.16.00551	DTF1	Flowering	AT5G05895	AT5G05895_CHG	736	-0.154174	2.66117e-05
10.1105/tpc.16.00551	DTF1	Flowering	AT5G05995	AT5G05995_CHG	740	-0.184951	4.0522e-07
10.1105/tpc.16.00551	DTF1	Flowering	AT5G06595	AT5G06595_CG	720	-0.187946	3.78058e-07
10.1105/tpc.16.00551	DTF1	Flowering	AT5G07605	AT5G07605_CG	740	-0.184425	4.37607e-07
10.1105/tpc.16.00551	DTF1	Flowering	AT5G07665	AT5G07665_CG	726	-0.149147	5.476e-05
10.1105/tpc.16.00551	DTF1	Flowering	AT5G07665	AT5G07665_CHG	725	-0.15304	3.50329e-05
10.1105/tpc.16.00551	DTF1	Flowering	AT5G08870	AT5G08870_CG	740	-0.174955	1.68276e-06
10.1105/tpc.16.00551	DTF1	Flowering	AT5G09040	AT5G09040_CHG	729	-0.162551	1.03025e-05
10.1105/tpc.16.00551	DTF1	Flowering	AT5G09595	AT5G09595_CG	740	-0.184472	4.3464e-07
10.1105/tpc.16.00551	DTF1	Flowering	AT5G34871	AT5G34871_CHG	739	-0.188944	2.28717e-07
10.1105/tpc.16.00551	DTF1	Flowering	AT5G43725	AT5G43725_CG	740	0.170261	3.19594e-06
10.1105/tpc.16.00551	DTF1	Flowering	AT5G45472	AT5G45472_CG	740	-0.168859	3.85773e-06
10.1105/tpc.16.00551	DTF2	Flowering	AT1G04063	AT1G04063_CG	738	-0.150081	4.25059e-05
10.1105/tpc.16.00551	DTF2	Flowering	AT1G04063	AT1G04063_CHG	737	-0.183719	5.11624e-07
10.1105/tpc.16.00551	DTF2	Flowering	AT1G04063	AT1G04063_CHH	738	-0.164039	7.4952e-06
10.1105/tpc.16.00551	DTF2	Flowering	AT1G04423	AT1G04423_CG	698	-0.152886	4.99545e-05
10.1105/tpc.16.00551	DTF2	Flowering	AT1G04977	AT1G04977_CG	737	-0.167349	4.93158e-06
10.1105/tpc.16.00551	DTF2	Flowering	AT1G05117	AT1G05117_CHH	721	0.153113	3.6508e-05
10.1105/tpc.16.00551	DTF2	Flowering	AT1G05207	AT1G05207_CHG	737	0.16104	1.11716e-05
10.1105/tpc.16.00551	DTF2	Flowering	AT1G05797	AT1G05797_CG	729	0.184738	5.09596e-07
10.1105/tpc.16.00551	DTF2	Flowering	AT1G05797	AT1G05797_CHG	732	0.162942	9.3973e-06
10.1105/tpc.16.00551	DTF2	Flowering	AT1G05857	AT1G05857_CG	728	0.166228	6.52006e-06
10.1105/tpc.16.00551	DTF2	Flowering	AT1G06353	AT1G06353_CHG	738	-0.188917	2.34013e-07
10.1105/tpc.16.00551	DTF2	Flowering	AT1G06393	AT1G06393_CG	723	-0.162448	1.13532e-05
10.1105/tpc.16.00551	DTF2	Flowering	AT1G06583	AT1G06583_CHG	693	-0.1824	1.34095e-06
10.1105/tpc.16.00551	DTF2	Flowering	AT1G06583	AT1G06583_CHH	704	-0.184563	8.19212e-07
10.1105/tpc.16.00551	DTF2	Flowering	AT1G06587	AT1G06587_CHG	693	-0.1824	1.34095e-06
10.1105/tpc.16.00551	DTF2	Flowering	AT1G06587	AT1G06587_CHH	704	-0.184563	8.19212e-07
10.1105/tpc.16.00551	DTF2	Flowering	AT1G06657	AT1G06657_CHG	684	-0.160983	2.33524e-05
10.1105/tpc.16.00551	DTF2	Flowering	AT1G06663	AT1G06663_CHG	688	-0.155587	4.15715e-05
10.1105/tpc.16.00551	DTF2	Flowering	AT1G06667	AT1G06667_CHG	734	-0.174469	1.98209e-06
10.1105/tpc.16.00551	DTF2	Flowering	AT1G06943	AT1G06943_CHG	733	-0.168023	4.78876e-06
10.1105/tpc.16.00551	DTF2	Flowering	AT1G06973	AT1G06973_CHG	733	-0.165851	6.36487e-06
10.1105/tpc.16.00551	DTF2	Flowering	AT1G06997	AT1G06997_CHG	726	-0.191009	2.15357e-07
10.1105/tpc.16.00551	DTF2	Flowering	AT1G07007	AT1G07007_CHG	729	-0.176828	1.55469e-06
10.1105/tpc.16.00551	DTF2	Flowering	AT1G07233	AT1G07233_CG	734	-0.148191	5.57119e-05
10.1105/tpc.16.00551	DTF2	Flowering	AT1G07233	AT1G07233_CHH	734	-0.163079	8.97758e-06
10.1105/tpc.16.00551	DTF2	Flowering	AT1G07323	AT1G07323_CHG	690	-0.195714	2.19674e-07
10.1105/tpc.16.00551	DTF2	Flowering	AT1G07383	AT1G07383_CHH	734	-0.19027	2.06269e-07
10.1105/tpc.16.00551	DTF2	Flowering	AT1G07763	AT1G07763_CHH	732	-0.170074	3.70438e-06
10.1105/tpc.16.00551	DTF2	Flowering	AT1G07793	AT1G07793_CG	719	-0.165175	8.50939e-06
10.1105/tpc.16.00551	DTF2	Flowering	AT1G07793	AT1G07793_CHG	719	-0.179866	1.20866e-06
10.1105/tpc.16.00551	DTF2	Flowering	AT1G07793	AT1G07793_CHH	719	-0.179586	1.25647e-06
10.1105/tpc.16.00551	DTF2	Flowering	AT1G08513	AT1G08513_CG	738	-0.152349	3.23854e-05
10.1105/tpc.16.00551	DTF2	Flowering	AT1G08713	AT1G08713_CG	737	-0.176444	1.43708e-06
10.1105/tpc.16.00551	DTF2	Flowering	AT1G08713	AT1G08713_CHG	737	-0.157034	1.84816e-05
10.1105/tpc.16.00551	DTF2	Flowering	AT1G08857	AT1G08857_CG	738	-0.17041	3.22998e-06
10.1105/tpc.16.00551	DTF2	Flowering	AT1G09717	AT1G09717_CG	707	0.169285	6.0129e-06
10.1105/tpc.16.00551	DTF2	Flowering	AT1G09847	AT1G09847_CG	737	-0.173399	2.18725e-06
10.1105/tpc.16.00551	DTF2	Flowering	AT1G09847	AT1G09847_CHG	737	-0.169366	3.77264e-06
10.1105/tpc.16.00551	DTF2	Flowering	AT1G09853	AT1G09853_CG	737	-0.174697	1.83026e-06
10.1105/tpc.16.00551	DTF2	Flowering	AT1G09853	AT1G09853_CHG	737	-0.172012	2.64194e-06
10.1105/tpc.16.00551	DTF2	Flowering	AT1G18415	AT1G18415_CG	738	-0.150239	4.17154e-05
10.1105/tpc.16.00551	DTF2	Flowering	AT1G19371	AT1G19371_CG	713	0.159766	1.818e-05
10.1105/tpc.16.00551	DTF2	Flowering	AT1G19371	AT1G19371_CHG	718	0.169669	4.83937e-06
10.1105/tpc.16.00551	DTF2	Flowering	AT1G19371	AT1G19371_CHH	733	0.157288	1.88747e-05
10.1105/tpc.16.00551	DTF2	Flowering	AT1G20691	AT1G20691_CG	738	-0.148185	5.31977e-05
10.1105/tpc.16.00551	DTF2	Flowering	AT1G24068	AT1G24068_CG	671	0.163171	2.16328e-05
10.1105/tpc.16.00551	DTF2	Flowering	AT1G26558	AT1G26558_CHG	702	-0.172578	4.24718e-06
10.1105/tpc.16.00551	DTF2	Flowering	AT1G51645	AT1G51645_CG	738	-0.162835	8.75594e-06
10.1105/tpc.16.00551	DTF2	Flowering	AT1G64563	AT1G64563_CG	738	-0.157246	1.77669e-05
10.1105/tpc.16.00551	DTF2	Flowering	AT1G64563	AT1G64563_CHG	738	-0.160622	1.16211e-05
10.1105/tpc.16.00551	DTF2	Flowering	AT1G67328	AT1G67328_CG	738	-0.155728	2.14435e-05
10.1105/tpc.16.00551	DTF2	Flowering	AT1G67328	AT1G67328_CHG	738	-0.160267	1.21566e-05
10.1105/tpc.16.00551	DTF2	Flowering	AT1G67328	AT1G67328_CHH	738	-0.161233	1.07509e-05
10.1105/tpc.16.00551	DTF2	Flowering	AT1G67481	AT1G67481_CHG	737	-0.160326	1.22318e-05
10.1105/tpc.16.00551	DTF2	Flowering	AT1G74545	AT1G74545_CG	738	-0.162277	9.40682e-06
10.1105/tpc.16.00551	DTF2	Flowering	AT2G01422	AT2G01422_CHG	707	-0.153438	4.18729e-05
10.1105/tpc.16.00551	DTF2	Flowering	AT2G04225	AT2G04225_CG	712	-0.152207	4.54192e-05
10.1105/tpc.16.00551	DTF2	Flowering	AT2G04345	AT2G04345_CHG	728	-0.170213	3.86596e-06
10.1105/tpc.16.00551	DTF2	Flowering	AT2G04365	AT2G04365_CHG	736	-0.168899	4.07602e-06
10.1105/tpc.16.00551	DTF2	Flowering	AT2G04665	AT2G04665_CHH	736	-0.173425	2.21417e-06
10.1105/tpc.16.00551	DTF2	Flowering	AT2G04685	AT2G04685_CHG	732	-0.183935	5.4214e-07
10.1105/tpc.16.00551	DTF2	Flowering	AT2G04915	AT2G04915_CHG	737	-0.160169	1.24772e-05
10.1105/tpc.16.00551	DTF2	Flowering	AT2G04975	AT2G04975_CHG	723	-0.177698	1.52369e-06
10.1105/tpc.16.00551	DTF2	Flowering	AT2G05155	AT2G05155_CG	733	-0.147751	5.93353e-05
10.1105/tpc.16.00551	DTF2	Flowering	AT2G05205	AT2G05205_CG	738	-0.159635	1.31688e-05
10.1105/tpc.16.00551	DTF2	Flowering	AT2G05205	AT2G05205_CHG	738	-0.160874	1.1254e-05
10.1105/tpc.16.00551	DTF2	Flowering	AT2G05205	AT2G05205_CHH	738	-0.157767	1.66502e-05
10.1105/tpc.16.00551	DTF2	Flowering	AT2G05215	AT2G05215_CG	738	-0.159635	1.31688e-05
10.1105/tpc.16.00551	DTF2	Flowering	AT2G05215	AT2G05215_CHG	738	-0.160874	1.1254e-05
10.1105/tpc.16.00551	DTF2	Flowering	AT2G05215	AT2G05215_CHH	738	-0.157767	1.66502e-05
10.1105/tpc.16.00551	DTF2	Flowering	AT2G05485	AT2G05485_CHG	711	-0.189231	3.71732e-07
10.1105/tpc.16.00551	DTF2	Flowering	AT2G05495	AT2G05495_CHG	677	-0.172799	6.13061e-06
10.1105/tpc.16.00551	DTF2	Flowering	AT2G05525	AT2G05525_CHG	675	-0.16356	1.95193e-05
10.1105/tpc.16.00551	DTF2	Flowering	AT2G05812	AT2G05812_CHG	738	-0.187417	2.92411e-07
10.1105/tpc.16.00551	DTF2	Flowering	AT2G05812	AT2G05812_CHH	738	-0.173011	2.26993e-06
10.1105/tpc.16.00551	DTF2	Flowering	AT2G05885	AT2G05885_CHG	722	-0.153565	3.41673e-05
10.1105/tpc.16.00551	DTF2	Flowering	AT2G05925	AT2G05925_CHG	737	-0.162263	9.5569e-06
10.1105/tpc.16.00551	DTF2	Flowering	AT2G06355	AT2G06355_CHH	733	-0.184306	5.04811e-07
10.1105/tpc.16.00551	DTF2	Flowering	AT2G06975	AT2G06975_CHH	738	-0.152968	3.00491e-05
10.1105/tpc.16.00551	DTF2	Flowering	AT2G07213	AT2G07213_CG	681	-0.163582	1.78744e-05
10.1105/tpc.16.00551	DTF2	Flowering	AT2G07840	AT2G07840_CHG	719	-0.151542	4.50361e-05
10.1105/tpc.16.00551	DTF2	Flowering	AT2G07865	AT2G07865_CHG	710	-0.175985	2.38311e-06
10.1105/tpc.16.00551	DTF2	Flowering	AT2G07865	AT2G07865_CHH	724	-0.160839	1.37011e-05
10.1105/tpc.16.00551	DTF2	Flowering	AT2G07870	AT2G07870_CHG	710	-0.175985	2.38311e-06
10.1105/tpc.16.00551	DTF2	Flowering	AT2G07870	AT2G07870_CHH	724	-0.160839	1.37011e-05
10.1105/tpc.16.00551	DTF2	Flowering	AT2G07890	AT2G07890_CHH	738	-0.165654	6.07269e-06
10.1105/tpc.16.00551	DTF2	Flowering	AT2G07895	AT2G07895_CG	718	0.185304	5.73219e-07
10.1105/tpc.16.00551	DTF2	Flowering	AT2G08045	AT2G08045_CHG	737	-0.177322	1.27153e-06
10.1105/tpc.16.00551	DTF2	Flowering	AT2G08085	AT2G08085_CHG	736	-0.178082	1.16229e-06
10.1105/tpc.16.00551	DTF2	Flowering	AT2G08175	AT2G08175_CHG	738	-0.161652	1.01912e-05
10.1105/tpc.16.00551	DTF2	Flowering	AT2G08175	AT2G08175_CHH	738	-0.148884	4.89884e-05
10.1105/tpc.16.00551	DTF2	Flowering	AT2G08405	AT2G08405_CHH	714	-0.15464	3.32702e-05
10.1105/tpc.16.00551	DTF2	Flowering	AT2G08850	AT2G08850_CHH	732	-0.183998	5.3722e-07
10.1105/tpc.16.00551	DTF2	Flowering	AT2G09120	AT2G09120_CHH	728	-0.151002	4.2999e-05
10.1105/tpc.16.00551	DTF2	Flowering	AT2G09540	AT2G09540_CG	737	0.15765	1.71191e-05
10.1105/tpc.16.00551	DTF2	Flowering	AT2G09540	AT2G09540_CHG	737	0.155539	2.22328e-05
10.1105/tpc.16.00551	DTF2	Flowering	AT2G09550	AT2G09550_CG	737	-0.15196	3.4363e-05
10.1105/tpc.16.00551	DTF2	Flowering	AT2G09555	AT2G09555_CHG	738	-0.153935	2.67169e-05
10.1105/tpc.16.00551	DTF2	Flowering	AT2G10606	AT2G10606_CHH	712	-0.185619	6.11233e-07
10.1105/tpc.16.00551	DTF2	Flowering	AT2G15555	AT2G15555_CG	737	-0.166318	5.64792e-06
10.1105/tpc.16.00551	DTF2	Flowering	AT2G15555	AT2G15555_CHH	737	-0.166071	5.83429e-06
10.1105/tpc.16.00551	DTF2	Flowering	AT2G24755	AT2G24755_CG	735	-0.185804	3.9167e-07
10.1105/tpc.16.00551	DTF2	Flowering	AT2G24755	AT2G24755_CHH	735	-0.188708	2.55401e-07
10.1105/tpc.16.00551	DTF2	Flowering	AT2G27400	AT2G27400_CHH	724	-0.161698	1.23036e-05
10.1105/tpc.16.00551	DTF2	Flowering	AT2G32315	AT2G32315_CG	737	0.156775	1.9085e-05
10.1105/tpc.16.00551	DTF2	Flowering	AT2G32698	AT2G32698_CG	736	-0.177115	1.33074e-06
10.1105/tpc.16.00551	DTF2	Flowering	AT2G45245	AT2G45245_CG	738	-0.168255	4.30918e-06
10.1105/tpc.16.00551	DTF2	Flowering	AT3G01065	AT3G01065_CG	737	-0.1706	3.19695e-06
10.1105/tpc.16.00551	DTF2	Flowering	AT3G01115	AT3G01115_CG	738	0.150212	4.18481e-05
10.1105/tpc.16.00551	DTF2	Flowering	AT3G01115	AT3G01115_CHG	738	0.189669	2.09123e-07
10.1105/tpc.16.00551	DTF2	Flowering	AT3G01115	AT3G01115_CHH	738	0.162374	9.29097e-06
10.1105/tpc.16.00551	DTF2	Flowering	AT3G02315	AT3G02315_CHH	731	0.184678	4.9585e-07
10.1105/tpc.16.00551	DTF2	Flowering	AT3G02545	AT3G02545_CG	738	0.155446	2.22012e-05
10.1105/tpc.16.00551	DTF2	Flowering	AT3G03235	AT3G03235_CHG	707	-0.155475	3.29627e-05
10.1105/tpc.16.00551	DTF2	Flowering	AT3G03945	AT3G03945_CG	738	0.161059	1.09922e-05
10.1105/tpc.16.00551	DTF2	Flowering	AT3G03945	AT3G03945_CHG	737	0.175694	1.59487e-06
10.1105/tpc.16.00551	DTF2	Flowering	AT3G04335	AT3G04335_CHH	738	-0.163851	7.67917e-06
10.1105/tpc.16.00551	DTF2	Flowering	AT3G04345	AT3G04345_CHH	738	-0.147075	6.05878e-05
10.1105/tpc.16.00551	DTF2	Flowering	AT3G04385	AT3G04385_CHG	731	-0.149267	5.08806e-05
10.1105/tpc.16.00551	DTF2	Flowering	AT3G04395	AT3G04395_CHG	735	-0.162207	9.89819e-06
10.1105/tpc.16.00551	DTF2	Flowering	AT3G04655	AT3G04655_CHH	735	-0.182338	6.46732e-07
10.1105/tpc.16.00551	DTF2	Flowering	AT3G05025	AT3G05025_CHH	731	-0.169372	4.12892e-06
10.1105/tpc.16.00551	DTF2	Flowering	AT3G05245	AT3G05245_CHG	672	-0.16387	1.96361e-05
10.1105/tpc.16.00551	DTF2	Flowering	AT3G05785	AT3G05785_CHG	726	-0.173026	2.73919e-06
10.1105/tpc.16.00551	DTF2	Flowering	AT3G05795	AT3G05795_CHG	720	-0.175858	2.05821e-06
10.1105/tpc.16.00551	DTF2	Flowering	AT3G05895	AT3G05895_CG	729	-0.152752	3.44974e-05
10.1105/tpc.16.00551	DTF2	Flowering	AT3G06075	AT3G06075_CHG	687	-0.167719	9.89898e-06
10.1105/tpc.16.00551	DTF2	Flowering	AT3G06115	AT3G06115_CHG	737	-0.167482	4.84571e-06
10.1105/tpc.16.00551	DTF2	Flowering	AT3G06125	AT3G06125_CHG	738	-0.156582	1.92942e-05
10.1105/tpc.16.00551	DTF2	Flowering	AT3G06125	AT3G06125_CHH	738	-0.174888	1.75406e-06
10.1105/tpc.16.00551	DTF2	Flowering	AT3G06465	AT3G06465_CHG	700	-0.156955	3.03146e-05
10.1105/tpc.16.00551	DTF2	Flowering	AT3G06595	AT3G06595_CHG	737	-0.166587	5.4525e-06
10.1105/tpc.16.00551	DTF2	Flowering	AT3G06605	AT3G06605_CHG	737	-0.155802	2.15252e-05
10.1105/tpc.16.00551	DTF2	Flowering	AT3G06625	AT3G06625_CHH	663	-0.160953	3.13119e-05
10.1105/tpc.16.00551	DTF2	Flowering	AT3G06645	AT3G06645_CHH	708	-0.17081	4.86406e-06
10.1105/tpc.16.00551	DTF2	Flowering	AT3G06955	AT3G06955_CG	737	-0.185521	3.93627e-07
10.1105/tpc.16.00551	DTF2	Flowering	AT3G07505	AT3G07505_CHH	729	-0.163225	9.45673e-06
10.1105/tpc.16.00551	DTF2	Flowering	AT3G07585	AT3G07585_CHH	706	-0.193277	2.27587e-07
10.1105/tpc.16.00551	DTF2	Flowering	AT3G08370	AT3G08370_CHG	733	-0.171132	3.16629e-06
10.1105/tpc.16.00551	DTF2	Flowering	AT3G08825	AT3G08825_CHH	729	0.176735	1.57477e-06
10.1105/tpc.16.00551	DTF2	Flowering	AT3G09125	AT3G09125_CHG	731	-0.154799	2.62829e-05
10.1105/tpc.16.00551	DTF2	Flowering	AT3G09335	AT3G09335_CHG	737	-0.167853	4.61347e-06
10.1105/tpc.16.00551	DTF2	Flowering	AT3G09335	AT3G09335_CHH	737	-0.178179	1.12767e-06
10.1105/tpc.16.00551	DTF2	Flowering	AT3G09415	AT3G09415_CG	738	-0.157147	1.79868e-05
10.1105/tpc.16.00551	DTF2	Flowering	AT3G09415	AT3G09415_CHG	738	-0.169893	3.46248e-06
10.1105/tpc.16.00551	DTF2	Flowering	AT3G09825	AT3G09825_CG	725	-0.175154	2.08767e-06
10.1105/tpc.16.00551	DTF2	Flowering	AT3G09825	AT3G09825_CHG	725	-0.184395	5.75214e-07
10.1105/tpc.16.00551	DTF2	Flowering	AT3G09835	AT3G09835_CG	725	-0.167501	5.77709e-06
10.1105/tpc.16.00551	DTF2	Flowering	AT3G09835	AT3G09835_CHH	725	-0.165004	7.97542e-06
10.1105/tpc.16.00551	DTF2	Flowering	AT3G09845	AT3G09845_CG	720	-0.163823	9.95773e-06
10.1105/tpc.16.00551	DTF2	Flowering	AT3G17185	AT3G17185_CHG	738	-0.177615	1.20026e-06
10.1105/tpc.16.00551	DTF2	Flowering	AT3G26612	AT3G26612_CG	738	-0.158811	1.4608e-05
10.1105/tpc.16.00551	DTF2	Flowering	AT3G26612	AT3G26612_CHH	738	-0.177241	1.26474e-06
10.1105/tpc.16.00551	DTF2	Flowering	AT3G26815	AT3G26815_CHG	736	0.180115	8.72715e-07
10.1105/tpc.16.00551	DTF2	Flowering	AT3G26818	AT3G26818_CHG	729	0.171989	3.00362e-06
10.1105/tpc.16.00551	DTF2	Flowering	AT3G26818	AT3G26818_CHH	737	0.172208	2.57259e-06
10.1105/tpc.16.00551	DTF2	Flowering	AT3G26819	AT3G26819_CHG	728	0.170267	3.83875e-06
10.1105/tpc.16.00551	DTF2	Flowering	AT3G26819	AT3G26819_CHH	736	0.155219	2.34233e-05
10.1105/tpc.16.00551	DTF2	Flowering	AT3G48057	AT3G48057_CHG	737	-0.180277	8.38339e-07
10.1105/tpc.16.00551	DTF2	Flowering	AT3G48057	AT3G48057_CHH	737	-0.183168	5.54034e-07
10.1105/tpc.16.00551	DTF2	Flowering	AT3G54625	AT3G54625_CG	738	-0.157775	1.66339e-05
10.1105/tpc.16.00551	DTF2	Flowering	AT4G01533	AT4G01533_CHG	701	-0.179945	1.62683e-06
10.1105/tpc.16.00551	DTF2	Flowering	AT4G03038	AT4G03038_CHG	738	-0.153432	2.84042e-05
10.1105/tpc.16.00551	DTF2	Flowering	AT4G04315	AT4G04315_CG	735	-0.155509	2.28969e-05
10.1105/tpc.16.00551	DTF2	Flowering	AT4G04765	AT4G04765_CHG	707	-0.151331	5.34582e-05
10.1105/tpc.16.00551	DTF2	Flowering	AT4G04785	AT4G04785_CHG	695	-0.161963	1.78296e-05
10.1105/tpc.16.00551	DTF2	Flowering	AT4G04785	AT4G04785_CHH	696	-0.176505	2.79987e-06
10.1105/tpc.16.00551	DTF2	Flowering	AT4G04945	AT4G04945_CHH	737	-0.18495	4.27856e-07
10.1105/tpc.16.00551	DTF2	Flowering	AT4G04975	AT4G04975_CG	676	-0.173951	5.38788e-06
10.1105/tpc.16.00551	DTF2	Flowering	AT4G05205	AT4G05205_CHG	690	-0.194719	2.53647e-07
10.1105/tpc.16.00551	DTF2	Flowering	AT4G05415	AT4G05415_CG	732	0.152034	3.62182e-05
10.1105/tpc.16.00551	DTF2	Flowering	AT4G05670	AT4G05670_CG	738	0.157137	1.80099e-05
10.1105/tpc.16.00551	DTF2	Flowering	AT4G05670	AT4G05670_CHG	736	0.149905	4.44595e-05
10.1105/tpc.16.00551	DTF2	Flowering	AT4G05675	AT4G05675_CG	738	0.156892	1.85666e-05
10.1105/tpc.16.00551	DTF2	Flowering	AT4G05675	AT4G05675_CHG	736	0.153767	2.79639e-05
10.1105/tpc.16.00551	DTF2	Flowering	AT4G05730	AT4G05730_CG	731	-0.177998	1.27886e-06
10.1105/tpc.16.00551	DTF2	Flowering	AT4G05730	AT4G05730_CHH	736	-0.185283	4.1497e-07
10.1105/tpc.16.00551	DTF2	Flowering	AT4G05850	AT4G05850_CG	700	-0.163013	1.46276e-05
10.1105/tpc.16.00551	DTF2	Flowering	AT4G05855	AT4G05855_CG	702	-0.153628	4.36129e-05
10.1105/tpc.16.00551	DTF2	Flowering	AT4G05995	AT4G05995_CHH	738	-0.154085	2.62312e-05
10.1105/tpc.16.00551	DTF2	Flowering	AT4G06105	AT4G06105_CHG	709	-0.182769	9.61659e-07
10.1105/tpc.16.00551	DTF2	Flowering	AT4G06140	AT4G06140_CG	735	-0.150759	4.06563e-05
10.1105/tpc.16.00551	DTF2	Flowering	AT4G06800	AT4G06800_CG	737	-0.178387	1.09515e-06
10.1105/tpc.16.00551	DTF2	Flowering	AT4G06800	AT4G06800_CHG	737	-0.155859	2.13736e-05
10.1105/tpc.16.00551	DTF2	Flowering	AT4G07295	AT4G07295_CG	734	-0.171544	2.94945e-06
10.1105/tpc.16.00551	DTF2	Flowering	AT4G07300	AT4G07300_CG	719	-0.161128	1.41587e-05
10.1105/tpc.16.00551	DTF2	Flowering	AT4G07405	AT4G07405_CHH	738	-0.148866	4.909e-05
10.1105/tpc.16.00551	DTF2	Flowering	AT4G07975	AT4G07975_CHG	738	-0.172755	2.35079e-06
10.1105/tpc.16.00551	DTF2	Flowering	AT4G08205	AT4G08205_CG	736	-0.164844	6.94786e-06
10.1105/tpc.16.00551	DTF2	Flowering	AT4G09725	AT4G09725_CHH	723	-0.190288	2.5376e-07
10.1105/tpc.16.00551	DTF2	Flowering	AT4G12917	AT4G12917_CG	715	-0.167639	6.58539e-06
10.1105/tpc.16.00551	DTF2	Flowering	AT4G12917	AT4G12917_CHG	714	-0.151223	4.96904e-05
10.1105/tpc.16.00551	DTF2	Flowering	AT4G13495	AT4G13495_CHH	737	-0.170832	3.09862e-06
10.1105/tpc.16.00551	DTF2	Flowering	AT4G14504	AT4G14504_CG	731	0.16182	1.09928e-05
10.1105/tpc.16.00551	DTF2	Flowering	AT4G14548	AT4G14548_CG	720	-0.179695	1.21671e-06
10.1105/tpc.16.00551	DTF2	Flowering	AT4G14548	AT4G14548_CHG	721	-0.189064	3.15382e-07
10.1105/tpc.16.00551	DTF2	Flowering	AT4G14548	AT4G14548_CHH	722	-0.153205	3.56626e-05
10.1105/tpc.16.00551	DTF2	Flowering	AT4G20362	AT4G20362_CG	738	-0.156643	1.915e-05
10.1105/tpc.16.00551	DTF2	Flowering	AT4G26255	AT4G26255_CG	738	0.167636	4.67775e-06
10.1105/tpc.16.00551	DTF2	Flowering	AT4G26255	AT4G26255_CHG	738	0.153902	2.6824e-05
10.1105/tpc.16.00551	DTF2	Flowering	AT4G26582	AT4G26582_CG	738	-0.170187	3.32804e-06
10.1105/tpc.16.00551	DTF2	Flowering	AT5G00885	AT5G00885_CG	668	-0.186036	1.28838e-06
10.1105/tpc.16.00551	DTF2	Flowering	AT5G00885	AT5G00885_CHG	669	-0.170198	9.58718e-06
10.1105/tpc.16.00551	DTF2	Flowering	AT5G00885	AT5G00885_CHH	670	-0.160325	3.05733e-05
10.1105/tpc.16.00551	DTF2	Flowering	AT5G00950	AT5G00950_CHH	738	-0.147511	5.75742e-05
10.1105/tpc.16.00551	DTF2	Flowering	AT5G00960	AT5G00960_CHH	731	-0.17498	1.93973e-06
10.1105/tpc.16.00551	DTF2	Flowering	AT5G03035	AT5G03035_CG	733	-0.183212	5.91013e-07
10.1105/tpc.16.00551	DTF2	Flowering	AT5G03035	AT5G03035_CHG	734	-0.168812	4.24968e-06
10.1105/tpc.16.00551	DTF2	Flowering	AT5G03925	AT5G03925_CG	718	-0.174587	2.52406e-06
10.1105/tpc.16.00551	DTF2	Flowering	AT5G03925	AT5G03925_CHG	717	-0.150845	5.00644e-05
10.1105/tpc.16.00551	DTF2	Flowering	AT5G03965	AT5G03965_CHG	731	0.149509	4.94537e-05
10.1105/tpc.16.00551	DTF2	Flowering	AT5G04575	AT5G04575_CHG	726	-0.184345	5.69066e-07
10.1105/tpc.16.00551	DTF2	Flowering	AT5G04575	AT5G04575_CHH	731	-0.187748	3.17074e-07
10.1105/tpc.16.00551	DTF2	Flowering	AT5G04815	AT5G04815_CG	667	0.157858	4.22278e-05
10.1105/tpc.16.00551	DTF2	Flowering	AT5G04815	AT5G04815_CHH	700	0.164801	1.17359e-05
10.1105/tpc.16.00551	DTF2	Flowering	AT5G04905	AT5G04905_CHG	738	-0.150417	4.08383e-05
10.1105/tpc.16.00551	DTF2	Flowering	AT5G04925	AT5G04925_CHG	722	-0.18138	9.29584e-07
10.1105/tpc.16.00551	DTF2	Flowering	AT5G05065	AT5G05065_CHG	732	-0.18528	4.46338e-07
10.1105/tpc.16.00551	DTF2	Flowering	AT5G05395	AT5G05395_CG	700	-0.166538	9.45538e-06
10.1105/tpc.16.00551	DTF2	Flowering	AT5G05485	AT5G05485_CHH	734	-0.154809	2.5264e-05
10.1105/tpc.16.00551	DTF2	Flowering	AT5G05555	AT5G05555_CG	707	0.158709	2.24101e-05
10.1105/tpc.16.00551	DTF2	Flowering	AT5G05645	AT5G05645_CG	728	-0.177378	1.46517e-06
10.1105/tpc.16.00551	DTF2	Flowering	AT5G05755	AT5G05755_CHG	734	-0.156834	1.97036e-05
10.1105/tpc.16.00551	DTF2	Flowering	AT5G05895	AT5G05895_CHG	734	-0.15123	3.89068e-05
10.1105/tpc.16.00551	DTF2	Flowering	AT5G05995	AT5G05995_CHG	738	-0.179414	9.31469e-07
10.1105/tpc.16.00551	DTF2	Flowering	AT5G06595	AT5G06595_CG	718	-0.182744	8.23266e-07
10.1105/tpc.16.00551	DTF2	Flowering	AT5G07605	AT5G07605_CG	738	-0.179004	9.87124e-07
10.1105/tpc.16.00551	DTF2	Flowering	AT5G07605	AT5G07605_CHG	738	-0.188306	2.56307e-07
10.1105/tpc.16.00551	DTF2	Flowering	AT5G07605	AT5G07605_CHH	738	-0.187813	2.7577e-07
10.1105/tpc.16.00551	DTF2	Flowering	AT5G07665	AT5G07665_CG	724	-0.150265	4.92181e-05
10.1105/tpc.16.00551	DTF2	Flowering	AT5G07665	AT5G07665_CHG	723	-0.148724	5.95901e-05
10.1105/tpc.16.00551	DTF2	Flowering	AT5G08870	AT5G08870_CG	738	-0.173122	2.23575e-06
10.1105/tpc.16.00551	DTF2	Flowering	AT5G08885	AT5G08885_CG	738	0.147648	5.66573e-05
10.1105/tpc.16.00551	DTF2	Flowering	AT5G09040	AT5G09040_CHG	727	-0.157617	1.9616e-05
10.1105/tpc.16.00551	DTF2	Flowering	AT5G09215	AT5G09215_CHH	735	-0.188186	2.75935e-07
10.1105/tpc.16.00551	DTF2	Flowering	AT5G09595	AT5G09595_CG	738	-0.178383	1.07744e-06
10.1105/tpc.16.00551	DTF2	Flowering	AT5G34871	AT5G34871_CHG	737	-0.183944	4.95223e-07
10.1105/tpc.16.00551	DTF2	Flowering	AT5G43725	AT5G43725_CG	738	0.170639	3.13173e-06
10.1105/tpc.16.00551	DTF2	Flowering	AT5G45472	AT5G45472_CG	738	-0.171429	2.81499e-06
10.1105/tpc.16.00551	DTF3	Flowering	AT1G04063	AT1G04063_CHG	731	-0.181369	7.96225e-07
10.1105/tpc.16.00551	DTF3	Flowering	AT1G04063	AT1G04063_CHH	732	-0.164936	7.27199e-06
10.1105/tpc.16.00551	DTF3	Flowering	AT1G04833	AT1G04833_CG	732	-0.149477	4.90535e-05
10.1105/tpc.16.00551	DTF3	Flowering	AT1G04977	AT1G04977_CG	731	-0.173702	2.30894e-06
10.1105/tpc.16.00551	DTF3	Flowering	AT1G05117	AT1G05117_CHH	716	0.172558	3.41495e-06
10.1105/tpc.16.00551	DTF3	Flowering	AT1G05207	AT1G05207_CHG	731	0.169462	4.07978e-06
10.1105/tpc.16.00551	DTF3	Flowering	AT1G05797	AT1G05797_CG	723	0.178907	1.28951e-06
10.1105/tpc.16.00551	DTF3	Flowering	AT1G05797	AT1G05797_CHG	726	0.149239	5.41734e-05
10.1105/tpc.16.00551	DTF3	Flowering	AT1G05857	AT1G05857_CG	722	0.153211	3.56354e-05
10.1105/tpc.16.00551	DTF3	Flowering	AT1G06187	AT1G06187_CG	702	0.154209	4.07645e-05
10.1105/tpc.16.00551	DTF3	Flowering	AT1G06353	AT1G06353_CHG	732	-0.183688	5.6175e-07
10.1105/tpc.16.00551	DTF3	Flowering	AT1G06393	AT1G06393_CG	718	-0.176713	1.89414e-06
10.1105/tpc.16.00551	DTF3	Flowering	AT1G06393	AT1G06393_CHG	716	-0.162376	1.26363e-05
10.1105/tpc.16.00551	DTF3	Flowering	AT1G06583	AT1G06583_CHG	687	-0.176074	3.43494e-06
10.1105/tpc.16.00551	DTF3	Flowering	AT1G06583	AT1G06583_CHH	698	-0.179979	1.70474e-06
10.1105/tpc.16.00551	DTF3	Flowering	AT1G06587	AT1G06587_CHG	687	-0.176074	3.43494e-06
10.1105/tpc.16.00551	DTF3	Flowering	AT1G06587	AT1G06587_CHH	698	-0.179979	1.70474e-06
10.1105/tpc.16.00551	DTF3	Flowering	AT1G06657	AT1G06657_CHG	680	-0.1537	5.70789e-05
10.1105/tpc.16.00551	DTF3	Flowering	AT1G06663	AT1G06663_CHG	684	-0.157031	3.70733e-05
10.1105/tpc.16.00551	DTF3	Flowering	AT1G06667	AT1G06667_CHG	728	-0.173342	2.5432e-06
10.1105/tpc.16.00551	DTF3	Flowering	AT1G06943	AT1G06943_CHG	727	-0.189719	2.55733e-07
10.1105/tpc.16.00551	DTF3	Flowering	AT1G06973	AT1G06973_CHG	727	-0.174915	2.08793e-06
10.1105/tpc.16.00551	DTF3	Flowering	AT1G06997	AT1G06997_CG	721	-0.148917	5.9671e-05
10.1105/tpc.16.00551	DTF3	Flowering	AT1G07007	AT1G07007_CHG	723	-0.173589	2.66377e-06
10.1105/tpc.16.00551	DTF3	Flowering	AT1G07233	AT1G07233_CG	728	-0.15627	2.28357e-05
10.1105/tpc.16.00551	DTF3	Flowering	AT1G07233	AT1G07233_CHH	728	-0.171497	3.25871e-06
10.1105/tpc.16.00551	DTF3	Flowering	AT1G07323	AT1G07323_CHG	684	-0.184498	1.18457e-06
10.1105/tpc.16.00551	DTF3	Flowering	AT1G07763	AT1G07763_CHH	726	-0.173643	2.5209e-06
10.1105/tpc.16.00551	DTF3	Flowering	AT1G07793	AT1G07793_CG	713	-0.165274	9.16706e-06
10.1105/tpc.16.00551	DTF3	Flowering	AT1G07793	AT1G07793_CHG	713	-0.186821	5.05921e-07
10.1105/tpc.16.00551	DTF3	Flowering	AT1G07793	AT1G07793_CHH	713	-0.190752	2.87094e-07
10.1105/tpc.16.00551	DTF3	Flowering	AT1G08287	AT1G08287_CG	731	-0.150273	4.51985e-05
10.1105/tpc.16.00551	DTF3	Flowering	AT1G08513	AT1G08513_CG	732	-0.152876	3.27413e-05
10.1105/tpc.16.00551	DTF3	Flowering	AT1G08713	AT1G08713_CG	731	-0.171499	3.10903e-06
10.1105/tpc.16.00551	DTF3	Flowering	AT1G08713	AT1G08713_CHG	731	-0.153567	3.05085e-05
10.1105/tpc.16.00551	DTF3	Flowering	AT1G08857	AT1G08857_CG	732	-0.171447	3.08264e-06
10.1105/tpc.16.00551	DTF3	Flowering	AT1G09653	AT1G09653_CG	732	0.165916	6.40444e-06
10.1105/tpc.16.00551	DTF3	Flowering	AT1G09653	AT1G09653_CHG	732	0.149612	4.82776e-05
10.1105/tpc.16.00551	DTF3	Flowering	AT1G09847	AT1G09847_CG	731	-0.189854	2.32326e-07
10.1105/tpc.16.00551	DTF3	Flowering	AT1G18415	AT1G18415_CG	732	-0.153314	3.10608e-05
10.1105/tpc.16.00551	DTF3	Flowering	AT1G20691	AT1G20691_CG	732	-0.14842	5.55283e-05
10.1105/tpc.16.00551	DTF3	Flowering	AT1G24068	AT1G24068_CG	667	0.178107	3.68732e-06
10.1105/tpc.16.00551	DTF3	Flowering	AT1G26558	AT1G26558_CHG	696	-0.182404	1.2713e-06
10.1105/tpc.16.00551	DTF3	Flowering	AT1G51645	AT1G51645_CG	732	-0.18243	6.72821e-07
10.1105/tpc.16.00551	DTF3	Flowering	AT1G53801	AT1G53801_CG	732	-0.155975	2.24772e-05
10.1105/tpc.16.00551	DTF3	Flowering	AT1G64563	AT1G64563_CG	732	-0.154684	2.63156e-05
10.1105/tpc.16.00551	DTF3	Flowering	AT1G64563	AT1G64563_CHG	732	-0.157706	1.81623e-05
10.1105/tpc.16.00551	DTF3	Flowering	AT1G67328	AT1G67328_CG	732	-0.154307	2.75467e-05
10.1105/tpc.16.00551	DTF3	Flowering	AT1G67328	AT1G67328_CHG	732	-0.159333	1.48315e-05
10.1105/tpc.16.00551	DTF3	Flowering	AT1G67328	AT1G67328_CHH	732	-0.161344	1.15165e-05
10.1105/tpc.16.00551	DTF3	Flowering	AT1G67481	AT1G67481_CHG	731	-0.16236	1.02644e-05
10.1105/tpc.16.00551	DTF3	Flowering	AT1G67481	AT1G67481_CHH	731	-0.186059	4.05922e-07
10.1105/tpc.16.00551	DTF3	Flowering	AT1G74545	AT1G74545_CG	732	-0.17393	2.20312e-06
10.1105/tpc.16.00551	DTF3	Flowering	AT2G01422	AT2G01422_CHG	701	-0.161039	1.83468e-05
10.1105/tpc.16.00551	DTF3	Flowering	AT2G04225	AT2G04225_CG	706	-0.168877	6.43218e-06
10.1105/tpc.16.00551	DTF3	Flowering	AT2G04345	AT2G04345_CHG	723	-0.158487	1.85884e-05
10.1105/tpc.16.00551	DTF3	Flowering	AT2G04355	AT2G04355_CHG	663	-0.158555	4.11619e-05
10.1105/tpc.16.00551	DTF3	Flowering	AT2G04365	AT2G04365_CHG	730	-0.170661	3.53225e-06
10.1105/tpc.16.00551	DTF3	Flowering	AT2G04665	AT2G04665_CHH	730	-0.161034	1.23115e-05
10.1105/tpc.16.00551	DTF3	Flowering	AT2G04685	AT2G04685_CHG	726	-0.18332	6.5879e-07
10.1105/tpc.16.00551	DTF3	Flowering	AT2G04775	AT2G04775_CHG	709	-0.18748	4.95953e-07
10.1105/tpc.16.00551	DTF3	Flowering	AT2G04785	AT2G04785_CHG	709	-0.187494	4.94955e-07
10.1105/tpc.16.00551	DTF3	Flowering	AT2G04915	AT2G04915_CHG	731	-0.167039	5.61323e-06
10.1105/tpc.16.00551	DTF3	Flowering	AT2G04915	AT2G04915_CHH	731	-0.150567	4.36528e-05
10.1105/tpc.16.00551	DTF3	Flowering	AT2G04975	AT2G04975_CHG	718	-0.183452	7.45245e-07
10.1105/tpc.16.00551	DTF3	Flowering	AT2G05155	AT2G05155_CG	727	-0.151365	4.16971e-05
10.1105/tpc.16.00551	DTF3	Flowering	AT2G05205	AT2G05205_CG	732	-0.164264	7.93162e-06
10.1105/tpc.16.00551	DTF3	Flowering	AT2G05205	AT2G05205_CHG	732	-0.163778	8.44283e-06
10.1105/tpc.16.00551	DTF3	Flowering	AT2G05205	AT2G05205_CHH	732	-0.161564	1.1199e-05
10.1105/tpc.16.00551	DTF3	Flowering	AT2G05215	AT2G05215_CG	732	-0.164264	7.93162e-06
10.1105/tpc.16.00551	DTF3	Flowering	AT2G05215	AT2G05215_CHG	732	-0.163778	8.44283e-06
10.1105/tpc.16.00551	DTF3	Flowering	AT2G05215	AT2G05215_CHH	732	-0.161564	1.1199e-05
10.1105/tpc.16.00551	DTF3	Flowering	AT2G05485	AT2G05485_CHG	705	-0.189378	4.07697e-07
10.1105/tpc.16.00551	DTF3	Flowering	AT2G05495	AT2G05495_CHG	672	-0.198281	2.19531e-07
10.1105/tpc.16.00551	DTF3	Flowering	AT2G05525	AT2G05525_CHG	670	-0.16691	1.40687e-05
10.1105/tpc.16.00551	DTF3	Flowering	AT2G05812	AT2G05812_CHH	732	-0.176212	1.61106e-06
10.1105/tpc.16.00551	DTF3	Flowering	AT2G05825	AT2G05825_CG	728	-0.148441	5.8061e-05
10.1105/tpc.16.00551	DTF3	Flowering	AT2G05885	AT2G05885_CHG	716	-0.162208	1.29038e-05
10.1105/tpc.16.00551	DTF3	Flowering	AT2G05925	AT2G05925_CHG	731	-0.170556	3.52707e-06
10.1105/tpc.16.00551	DTF3	Flowering	AT2G06002	AT2G06002_CHG	732	-0.17725	1.39554e-06
10.1105/tpc.16.00551	DTF3	Flowering	AT2G06355	AT2G06355_CHH	727	-0.179917	1.04676e-06
10.1105/tpc.16.00551	DTF3	Flowering	AT2G06515	AT2G06515_CG	691	-0.153219	5.24856e-05
10.1105/tpc.16.00551	DTF3	Flowering	AT2G06975	AT2G06975_CHH	732	-0.163899	8.31274e-06
10.1105/tpc.16.00551	DTF3	Flowering	AT2G07213	AT2G07213_CG	675	-0.179685	2.62732e-06
10.1105/tpc.16.00551	DTF3	Flowering	AT2G07840	AT2G07840_CHG	713	-0.177235	1.91688e-06
10.1105/tpc.16.00551	DTF3	Flowering	AT2G07840	AT2G07840_CHH	722	-0.171324	3.66048e-06
10.1105/tpc.16.00551	DTF3	Flowering	AT2G07865	AT2G07865_CG	672	-0.15566	5.06981e-05
10.1105/tpc.16.00551	DTF3	Flowering	AT2G07865	AT2G07865_CHG	704	-0.193256	2.37444e-07
10.1105/tpc.16.00551	DTF3	Flowering	AT2G07865	AT2G07865_CHH	718	-0.173827	2.79454e-06
10.1105/tpc.16.00551	DTF3	Flowering	AT2G07870	AT2G07870_CG	672	-0.15566	5.06981e-05
10.1105/tpc.16.00551	DTF3	Flowering	AT2G07870	AT2G07870_CHG	704	-0.193256	2.37444e-07
10.1105/tpc.16.00551	DTF3	Flowering	AT2G07870	AT2G07870_CHH	718	-0.173827	2.79454e-06
10.1105/tpc.16.00551	DTF3	Flowering	AT2G07890	AT2G07890_CHH	732	-0.15939	1.47262e-05
10.1105/tpc.16.00551	DTF3	Flowering	AT2G07895	AT2G07895_CG	712	0.185215	6.47142e-07
10.1105/tpc.16.00551	DTF3	Flowering	AT2G08050	AT2G08050_CHG	732	-0.150755	4.21792e-05
10.1105/tpc.16.00551	DTF3	Flowering	AT2G08085	AT2G08085_CHG	730	-0.189773	2.39671e-07
10.1105/tpc.16.00551	DTF3	Flowering	AT2G08175	AT2G08175_CHG	732	-0.163289	8.99009e-06
10.1105/tpc.16.00551	DTF3	Flowering	AT2G08405	AT2G08405_CHH	708	-0.157801	2.46652e-05
10.1105/tpc.16.00551	DTF3	Flowering	AT2G08850	AT2G08850_CHH	726	-0.178694	1.26262e-06
10.1105/tpc.16.00551	DTF3	Flowering	AT2G09120	AT2G09120_CHH	723	-0.163954	9.38388e-06
10.1105/tpc.16.00551	DTF3	Flowering	AT2G09540	AT2G09540_CG	731	0.185883	4.16394e-07
10.1105/tpc.16.00551	DTF3	Flowering	AT2G09540	AT2G09540_CHG	731	0.182692	6.59605e-07
10.1105/tpc.16.00551	DTF3	Flowering	AT2G09540	AT2G09540_CHH	732	0.150326	4.43782e-05
10.1105/tpc.16.00551	DTF3	Flowering	AT2G10606	AT2G10606_CHH	706	-0.184396	8.08932e-07
10.1105/tpc.16.00551	DTF3	Flowering	AT2G15555	AT2G15555_CG	731	-0.182446	6.83151e-07
10.1105/tpc.16.00551	DTF3	Flowering	AT2G15555	AT2G15555_CHH	731	-0.17803	1.27304e-06
10.1105/tpc.16.00551	DTF3	Flowering	AT2G24755	AT2G24755_CG	729	-0.188432	2.97664e-07
10.1105/tpc.16.00551	DTF3	Flowering	AT2G24755	AT2G24755_CHH	729	-0.187141	3.59625e-07
10.1105/tpc.16.00551	DTF3	Flowering	AT2G27400	AT2G27400_CHH	718	-0.166806	7.00971e-06
10.1105/tpc.16.00551	DTF3	Flowering	AT2G32315	AT2G32315_CG	731	0.166785	5.80305e-06
10.1105/tpc.16.00551	DTF3	Flowering	AT2G32315	AT2G32315_CHG	730	0.149618	4.94089e-05
10.1105/tpc.16.00551	DTF3	Flowering	AT2G32698	AT2G32698_CG	730	-0.167955	5.05351e-06
10.1105/tpc.16.00551	DTF3	Flowering	AT2G45245	AT2G45245_CG	732	-0.175535	1.76844e-06
10.1105/tpc.16.00551	DTF3	Flowering	AT3G01065	AT3G01065_CG	731	-0.160535	1.2931e-05
10.1105/tpc.16.00551	DTF3	Flowering	AT3G01115	AT3G01115_CHG	732	0.179009	1.09175e-06
10.1105/tpc.16.00551	DTF3	Flowering	AT3G01585	AT3G01585_CHH	732	-0.181481	7.70202e-07
10.1105/tpc.16.00551	DTF3	Flowering	AT3G02315	AT3G02315_CG	709	0.157861	2.41648e-05
10.1105/tpc.16.00551	DTF3	Flowering	AT3G02315	AT3G02315_CHH	725	0.183387	6.64194e-07
10.1105/tpc.16.00551	DTF3	Flowering	AT3G02545	AT3G02545_CG	732	0.167454	5.23853e-06
10.1105/tpc.16.00551	DTF3	Flowering	AT3G03235	AT3G03235_CHG	701	-0.158405	2.51843e-05
10.1105/tpc.16.00551	DTF3	Flowering	AT3G03945	AT3G03945_CHG	731	0.150822	4.23534e-05
10.1105/tpc.16.00551	DTF3	Flowering	AT3G04335	AT3G04335_CHH	732	-0.159696	1.41739e-05
10.1105/tpc.16.00551	DTF3	Flowering	AT3G04385	AT3G04385_CHG	725	-0.177662	1.48106e-06
10.1105/tpc.16.00551	DTF3	Flowering	AT3G04395	AT3G04395_CHG	729	-0.189448	2.56262e-07
10.1105/tpc.16.00551	DTF3	Flowering	AT3G04655	AT3G04655_CHH	729	-0.185807	4.36683e-07
10.1105/tpc.16.00551	DTF3	Flowering	AT3G05025	AT3G05025_CHH	725	-0.169493	4.45165e-06
10.1105/tpc.16.00551	DTF3	Flowering	AT3G05245	AT3G05245_CHG	666	-0.171817	8.23649e-06
10.1105/tpc.16.00551	DTF3	Flowering	AT3G05785	AT3G05785_CHG	719	-0.177821	1.60173e-06
10.1105/tpc.16.00551	DTF3	Flowering	AT3G05795	AT3G05795_CHG	713	-0.176414	2.1417e-06
10.1105/tpc.16.00551	DTF3	Flowering	AT3G05895	AT3G05895_CG	723	-0.170986	3.76931e-06
10.1105/tpc.16.00551	DTF3	Flowering	AT3G05945	AT3G05945_CHG	714	-0.1578	2.27821e-05
10.1105/tpc.16.00551	DTF3	Flowering	AT3G06075	AT3G06075_CHG	682	-0.171653	6.54345e-06
10.1105/tpc.16.00551	DTF3	Flowering	AT3G06115	AT3G06115_CHG	731	-0.176433	1.58861e-06
10.1105/tpc.16.00551	DTF3	Flowering	AT3G06125	AT3G06125_CHG	732	-0.159122	1.52283e-05
10.1105/tpc.16.00551	DTF3	Flowering	AT3G06125	AT3G06125_CHH	732	-0.179436	1.02837e-06
10.1105/tpc.16.00551	DTF3	Flowering	AT3G06465	AT3G06465_CHG	695	-0.158162	2.80827e-05
10.1105/tpc.16.00551	DTF3	Flowering	AT3G06595	AT3G06595_CHG	731	-0.18602	4.0821e-07
10.1105/tpc.16.00551	DTF3	Flowering	AT3G06605	AT3G06605_CHG	731	-0.162846	9.64803e-06
10.1105/tpc.16.00551	DTF3	Flowering	AT3G06625	AT3G06625_CHH	657	-0.158831	4.32517e-05
10.1105/tpc.16.00551	DTF3	Flowering	AT3G06645	AT3G06645_CHH	704	-0.179061	1.74178e-06
10.1105/tpc.16.00551	DTF3	Flowering	AT3G06955	AT3G06955_CG	731	-0.177793	1.31573e-06
10.1105/tpc.16.00551	DTF3	Flowering	AT3G07505	AT3G07505_CHH	723	-0.155398	2.70777e-05
10.1105/tpc.16.00551	DTF3	Flowering	AT3G07585	AT3G07585_CHH	701	-0.179027	1.84117e-06
10.1105/tpc.16.00551	DTF3	Flowering	AT3G08295	AT3G08295_CHG	731	-0.152446	3.49071e-05
10.1105/tpc.16.00551	DTF3	Flowering	AT3G08370	AT3G08370_CHG	727	-0.174454	2.22283e-06
10.1105/tpc.16.00551	DTF3	Flowering	AT3G08370	AT3G08370_CHH	727	-0.191001	2.11505e-07
10.1105/tpc.16.00551	DTF3	Flowering	AT3G08825	AT3G08825_CHH	723	0.183842	6.45125e-07
10.1105/tpc.16.00551	DTF3	Flowering	AT3G09125	AT3G09125_CHG	725	-0.153501	3.31549e-05
10.1105/tpc.16.00551	DTF3	Flowering	AT3G09335	AT3G09335_CHG	731	-0.187458	3.30882e-07
10.1105/tpc.16.00551	DTF3	Flowering	AT3G09335	AT3G09335_CHH	731	-0.184805	4.86842e-07
10.1105/tpc.16.00551	DTF3	Flowering	AT3G09415	AT3G09415_CG	732	-0.178925	1.10481e-06
10.1105/tpc.16.00551	DTF3	Flowering	AT3G09465	AT3G09465_CHG	732	-0.149909	4.66178e-05
10.1105/tpc.16.00551	DTF3	Flowering	AT3G09825	AT3G09825_CG	719	-0.188482	3.56389e-07
10.1105/tpc.16.00551	DTF3	Flowering	AT3G09835	AT3G09835_CG	719	-0.180687	1.0786e-06
10.1105/tpc.16.00551	DTF3	Flowering	AT3G09835	AT3G09835_CHH	719	-0.170173	4.46217e-06
10.1105/tpc.16.00551	DTF3	Flowering	AT3G09845	AT3G09845_CG	714	-0.180412	1.22111e-06
10.1105/tpc.16.00551	DTF3	Flowering	AT3G17185	AT3G17185_CHG	732	-0.171423	3.09267e-06
10.1105/tpc.16.00551	DTF3	Flowering	AT3G26612	AT3G26612_CHG	732	-0.18459	4.93255e-07
10.1105/tpc.16.00551	DTF3	Flowering	AT3G26612	AT3G26612_CHH	732	-0.167778	5.02022e-06
10.1105/tpc.16.00551	DTF3	Flowering	AT3G26815	AT3G26815_CHG	730	0.152004	3.72569e-05
10.1105/tpc.16.00551	DTF3	Flowering	AT3G26815	AT3G26815_CHH	731	0.150043	4.64437e-05
10.1105/tpc.16.00551	DTF3	Flowering	AT3G26816	AT3G26816_CG	731	0.161519	1.14203e-05
10.1105/tpc.16.00551	DTF3	Flowering	AT3G26819	AT3G26819_CG	728	0.164487	8.16188e-06
10.1105/tpc.16.00551	DTF3	Flowering	AT3G48057	AT3G48057_CHG	731	-0.172627	2.67109e-06
10.1105/tpc.16.00551	DTF3	Flowering	AT3G48057	AT3G48057_CHH	731	-0.170911	3.3639e-06
10.1105/tpc.16.00551	DTF3	Flowering	AT3G54625	AT3G54625_CG	732	-0.164255	7.9403e-06
10.1105/tpc.16.00551	DTF3	Flowering	AT4G01533	AT4G01533_CHG	695	-0.17317	4.39514e-06
10.1105/tpc.16.00551	DTF3	Flowering	AT4G03038	AT4G03038_CHG	732	-0.151166	4.01704e-05
10.1105/tpc.16.00551	DTF3	Flowering	AT4G04315	AT4G04315_CG	729	-0.173798	2.3531e-06
10.1105/tpc.16.00551	DTF3	Flowering	AT4G04755	AT4G04755_CHG	709	-0.152759	4.42048e-05
10.1105/tpc.16.00551	DTF3	Flowering	AT4G04765	AT4G04765_CHG	701	-0.169268	6.60114e-06
10.1105/tpc.16.00551	DTF3	Flowering	AT4G04785	AT4G04785_CG	690	-0.154854	4.40809e-05
10.1105/tpc.16.00551	DTF3	Flowering	AT4G04785	AT4G04785_CHG	689	-0.17038	6.88994e-06
10.1105/tpc.16.00551	DTF3	Flowering	AT4G04785	AT4G04785_CHH	690	-0.170795	6.4378e-06
10.1105/tpc.16.00551	DTF3	Flowering	AT4G04945	AT4G04945_CHH	731	-0.164784	7.52444e-06
10.1105/tpc.16.00551	DTF3	Flowering	AT4G04975	AT4G04975_CG	671	-0.187003	1.07092e-06
10.1105/tpc.16.00551	DTF3	Flowering	AT4G04975	AT4G04975_CHG	672	-0.155244	5.31309e-05
10.1105/tpc.16.00551	DTF3	Flowering	AT4G05670	AT4G05670_CG	732	0.174456	2.05044e-06
10.1105/tpc.16.00551	DTF3	Flowering	AT4G05670	AT4G05670_CHG	730	0.16328	9.25795e-06
10.1105/tpc.16.00551	DTF3	Flowering	AT4G05670	AT4G05670_CHH	732	0.153056	3.20394e-05
10.1105/tpc.16.00551	DTF3	Flowering	AT4G05675	AT4G05675_CG	732	0.174415	2.06202e-06
10.1105/tpc.16.00551	DTF3	Flowering	AT4G05675	AT4G05675_CHG	730	0.167948	5.05795e-06
10.1105/tpc.16.00551	DTF3	Flowering	AT4G05675	AT4G05675_CHH	732	0.149045	5.16095e-05
10.1105/tpc.16.00551	DTF3	Flowering	AT4G05730	AT4G05730_CG	725	-0.160901	1.34099e-05
10.1105/tpc.16.00551	DTF3	Flowering	AT4G05730	AT4G05730_CHH	730	-0.167195	5.58234e-06
10.1105/tpc.16.00551	DTF3	Flowering	AT4G05855	AT4G05855_CG	696	-0.155188	3.92729e-05
10.1105/tpc.16.00551	DTF3	Flowering	AT4G06105	AT4G06105_CHG	703	-0.184062	8.94125e-07
10.1105/tpc.16.00551	DTF3	Flowering	AT4G06140	AT4G06140_CG	729	-0.155974	2.33714e-05
10.1105/tpc.16.00551	DTF3	Flowering	AT4G06800	AT4G06800_CG	731	-0.176385	1.5992e-06
10.1105/tpc.16.00551	DTF3	Flowering	AT4G07295	AT4G07295_CG	728	-0.168904	4.59662e-06
10.1105/tpc.16.00551	DTF3	Flowering	AT4G07300	AT4G07300_CG	713	-0.157016	2.53737e-05
10.1105/tpc.16.00551	DTF3	Flowering	AT4G07405	AT4G07405_CG	732	-0.189881	2.27055e-07
10.1105/tpc.16.00551	DTF3	Flowering	AT4G07975	AT4G07975_CHG	732	-0.169992	3.74481e-06
10.1105/tpc.16.00551	DTF3	Flowering	AT4G08205	AT4G08205_CG	730	-0.161715	1.12969e-05
10.1105/tpc.16.00551	DTF3	Flowering	AT4G08785	AT4G08785_CHH	732	-0.147751	6.00336e-05
10.1105/tpc.16.00551	DTF3	Flowering	AT4G09725	AT4G09725_CHH	717	-0.188978	3.44358e-07
10.1105/tpc.16.00551	DTF3	Flowering	AT4G12917	AT4G12917_CG	710	-0.184464	7.45662e-07
10.1105/tpc.16.00551	DTF3	Flowering	AT4G12917	AT4G12917_CHG	709	-0.170113	5.24243e-06
10.1105/tpc.16.00551	DTF3	Flowering	AT4G12917	AT4G12917_CHH	710	-0.151093	5.29701e-05
10.1105/tpc.16.00551	DTF3	Flowering	AT4G13495	AT4G13495_CHH	731	-0.170475	3.56561e-06
10.1105/tpc.16.00551	DTF3	Flowering	AT4G14504	AT4G14504_CG	725	0.166786	6.33878e-06
10.1105/tpc.16.00551	DTF3	Flowering	AT4G14548	AT4G14548_CG	714	-0.188698	3.79362e-07
10.1105/tpc.16.00551	DTF3	Flowering	AT4G14548	AT4G14548_CHH	716	-0.156775	2.51144e-05
10.1105/tpc.16.00551	DTF3	Flowering	AT4G20362	AT4G20362_CG	732	-0.173396	2.36904e-06
10.1105/tpc.16.00551	DTF3	Flowering	AT4G26255	AT4G26255_CG	732	0.160911	1.21636e-05
10.1105/tpc.16.00551	DTF3	Flowering	AT4G26582	AT4G26582_CG	732	-0.166675	5.80116e-06
10.1105/tpc.16.00551	DTF3	Flowering	AT5G00885	AT5G00885_CG	663	-0.190224	8.05961e-07
10.1105/tpc.16.00551	DTF3	Flowering	AT5G00885	AT5G00885_CHG	664	-0.175798	5.18908e-06
10.1105/tpc.16.00551	DTF3	Flowering	AT5G00885	AT5G00885_CHH	665	-0.155598	5.5894e-05
10.1105/tpc.16.00551	DTF3	Flowering	AT5G00950	AT5G00950_CHH	732	-0.152386	3.47257e-05
10.1105/tpc.16.00551	DTF3	Flowering	AT5G00960	AT5G00960_CHH	725	-0.178164	1.3818e-06
10.1105/tpc.16.00551	DTF3	Flowering	AT5G02935	AT5G02935_CHH	730	-0.148138	5.87418e-05
10.1105/tpc.16.00551	DTF3	Flowering	AT5G03035	AT5G03035_CG	727	-0.180061	1.02583e-06
10.1105/tpc.16.00551	DTF3	Flowering	AT5G03035	AT5G03035_CHG	728	-0.167885	5.25411e-06
10.1105/tpc.16.00551	DTF3	Flowering	AT5G03925	AT5G03925_CG	712	-0.174239	2.91207e-06
10.1105/tpc.16.00551	DTF3	Flowering	AT5G03925	AT5G03925_CHG	711	-0.158342	2.22049e-05
10.1105/tpc.16.00551	DTF3	Flowering	AT5G04575	AT5G04575_CHG	720	-0.186269	4.81463e-07
10.1105/tpc.16.00551	DTF3	Flowering	AT5G04575	AT5G04575_CHH	725	-0.180136	1.05053e-06
10.1105/tpc.16.00551	DTF3	Flowering	AT5G04585	AT5G04585_CG	728	-0.183434	6.25507e-07
10.1105/tpc.16.00551	DTF3	Flowering	AT5G04815	AT5G04815_CG	661	0.177519	4.39249e-06
10.1105/tpc.16.00551	DTF3	Flowering	AT5G04815	AT5G04815_CHH	694	0.18378	1.09173e-06
10.1105/tpc.16.00551	DTF3	Flowering	AT5G04905	AT5G04905_CHG	732	-0.158555	1.63452e-05
10.1105/tpc.16.00551	DTF3	Flowering	AT5G04925	AT5G04925_CHG	716	-0.186187	5.2414e-07
10.1105/tpc.16.00551	DTF3	Flowering	AT5G05065	AT5G05065_CHG	726	-0.178583	1.28219e-06
10.1105/tpc.16.00551	DTF3	Flowering	AT5G05395	AT5G05395_CG	694	-0.185775	8.30031e-07
10.1105/tpc.16.00551	DTF3	Flowering	AT5G05485	AT5G05485_CHH	728	-0.156429	2.2396e-05
10.1105/tpc.16.00551	DTF3	Flowering	AT5G05645	AT5G05645_CG	722	-0.172783	3.01471e-06
10.1105/tpc.16.00551	DTF3	Flowering	AT5G05755	AT5G05755_CHG	728	-0.165472	7.19009e-06
10.1105/tpc.16.00551	DTF3	Flowering	AT5G05995	AT5G05995_CHG	732	-0.179321	1.045e-06
10.1105/tpc.16.00551	DTF3	Flowering	AT5G07605	AT5G07605_CG	732	-0.182855	6.33087e-07
10.1105/tpc.16.00551	DTF3	Flowering	AT5G07665	AT5G07665_CHG	717	-0.167082	6.86699e-06
10.1105/tpc.16.00551	DTF3	Flowering	AT5G07695	AT5G07695_CHG	721	-0.148855	6.0105e-05
10.1105/tpc.16.00551	DTF3	Flowering	AT5G08225	AT5G08225_CHG	702	-0.151835	5.36391e-05
10.1105/tpc.16.00551	DTF3	Flowering	AT5G08870	AT5G08870_CG	732	-0.153219	3.1418e-05
10.1105/tpc.16.00551	DTF3	Flowering	AT5G08885	AT5G08885_CG	732	0.162971	9.36299e-06
10.1105/tpc.16.00551	DTF3	Flowering	AT5G09040	AT5G09040_CHG	721	-0.173309	2.855e-06
10.1105/tpc.16.00551	DTF3	Flowering	AT5G19221	AT5G19221_CG	732	-0.147694	6.04312e-05
10.1105/tpc.16.00551	DTF3	Flowering	AT5G34871	AT5G34871_CHG	731	-0.181216	8.13732e-07
10.1105/tpc.16.00551	DTF3	Flowering	AT5G38212	AT5G38212_CG	732	-0.15176	3.74255e-05
10.1105/tpc.16.00551	DTF3	Flowering	AT5G41612	AT5G41612_CG	732	-0.151866	3.69537e-05
10.1105/tpc.16.00551	DTF3	Flowering	AT5G43725	AT5G43725_CG	732	0.155672	2.33261e-05
10.1105/tpc.16.00551	DTF3	Flowering	AT5G45472	AT5G45472_CG	732	-0.16875	4.41596e-06
10.1105/tpc.16.00551	Length	Development	AT1G05073	AT1G05073_CG	536	-0.176881	3.82094e-05
10.1105/tpc.16.00551	Length	Development	AT3G07555	AT3G07555_CHH	514	0.190003	1.44602e-05
10.1105/tpc.16.00551	RBN	Plant structure	AT3G09825	AT3G09825_CHG	551	-0.18332	1.49036e-05
10.1105/tpc.16.00551	RBN	Plant structure	AT3G09835	AT3G09835_CHG	551	-0.179055	2.36085e-05
10.1105/tpc.16.00551	RL	Flowering	AT1G04183	AT1G04183_CG	690	-0.188831	5.84673e-07
10.1105/tpc.16.00551	RL	Flowering	AT1G04183	AT1G04183_CHH	690	-0.180527	1.81746e-06
10.1105/tpc.16.00551	RL	Flowering	AT1G04923	AT1G04923_CHH	689	-0.185184	9.85892e-07
10.1105/tpc.16.00551	RL	Flowering	AT1G04933	AT1G04933_CG	690	-0.161176	2.10057e-05
10.1105/tpc.16.00551	RL	Flowering	AT1G04977	AT1G04977_CG	689	-0.15833	2.98248e-05
10.1105/tpc.16.00551	RL	Flowering	AT1G05313	AT1G05313_CHG	690	-0.180676	1.78169e-06
10.1105/tpc.16.00551	RL	Flowering	AT1G06333	AT1G06333_CHH	690	-0.161967	1.91074e-05
10.1105/tpc.16.00551	RL	Flowering	AT1G06353	AT1G06353_CHG	690	-0.163166	1.6538e-05
10.1105/tpc.16.00551	RL	Flowering	AT1G06653	AT1G06653_CHH	624	-0.162459	4.55814e-05
10.1105/tpc.16.00551	RL	Flowering	AT1G06667	AT1G06667_CHG	686	-0.186328	8.90403e-07
10.1105/tpc.16.00551	RL	Flowering	AT1G06973	AT1G06973_CHG	685	-0.165779	1.2939e-05
10.1105/tpc.16.00551	RL	Flowering	AT1G06997	AT1G06997_CG	679	-0.158027	3.53053e-05
10.1105/tpc.16.00551	RL	Flowering	AT1G07233	AT1G07233_CHH	686	-0.153082	5.67545e-05
10.1105/tpc.16.00551	RL	Flowering	AT1G07777	AT1G07777_CG	644	-0.17269	1.04805e-05
10.1105/tpc.16.00551	RL	Flowering	AT1G07793	AT1G07793_CHG	671	-0.170909	8.51891e-06
10.1105/tpc.16.00551	RL	Flowering	AT1G07793	AT1G07793_CHH	671	-0.18591	1.24015e-06
10.1105/tpc.16.00551	RL	Flowering	AT1G08287	AT1G08287_CHG	685	-0.181845	1.6625e-06
10.1105/tpc.16.00551	RL	Flowering	AT1G08513	AT1G08513_CHG	689	-0.153484	5.22234e-05
10.1105/tpc.16.00551	RL	Flowering	AT1G09717	AT1G09717_CG	659	0.162252	2.85145e-05
10.1105/tpc.16.00551	RL	Flowering	AT1G20691	AT1G20691_CG	690	-0.175618	3.46965e-06
10.1105/tpc.16.00551	RL	Flowering	AT1G51645	AT1G51645_CG	690	-0.156456	3.66315e-05
10.1105/tpc.16.00551	RL	Flowering	AT1G53801	AT1G53801_CG	690	-0.152944	5.48375e-05
10.1105/tpc.16.00551	RL	Flowering	AT1G67328	AT1G67328_CHG	690	-0.180002	1.94936e-06
10.1105/tpc.16.00551	RL	Flowering	AT1G67328	AT1G67328_CHH	690	-0.168456	8.63527e-06
10.1105/tpc.16.00551	RL	Flowering	AT2G03885	AT2G03885_CHG	690	-0.171807	5.66289e-06
10.1105/tpc.16.00551	RL	Flowering	AT2G04355	AT2G04355_CHG	625	-0.177215	8.31846e-06
10.1105/tpc.16.00551	RL	Flowering	AT2G04365	AT2G04365_CHG	688	-0.153931	5.02583e-05
10.1105/tpc.16.00551	RL	Flowering	AT2G04685	AT2G04685_CHG	684	-0.182573	1.53505e-06
10.1105/tpc.16.00551	RL	Flowering	AT2G04725	AT2G04725_CHG	690	-0.159605	2.5323e-05
10.1105/tpc.16.00551	RL	Flowering	AT2G04765	AT2G04765_CHG	680	-0.196708	2.33252e-07
10.1105/tpc.16.00551	RL	Flowering	AT2G04975	AT2G04975_CHG	675	-0.195404	3.10877e-07
10.1105/tpc.16.00551	RL	Flowering	AT2G05485	AT2G05485_CHG	663	-0.185173	1.58213e-06
10.1105/tpc.16.00551	RL	Flowering	AT2G05495	AT2G05495_CHG	634	-0.197291	5.52447e-07
10.1105/tpc.16.00551	RL	Flowering	AT2G05525	AT2G05525_CHG	633	-0.178817	5.99477e-06
10.1105/tpc.16.00551	RL	Flowering	AT2G05812	AT2G05812_CHH	690	-0.153052	5.41718e-05
10.1105/tpc.16.00551	RL	Flowering	AT2G06315	AT2G06315_CG	669	0.188944	8.5529e-07
10.1105/tpc.16.00551	RL	Flowering	AT2G06315	AT2G06315_CHG	668	0.156714	4.74263e-05
10.1105/tpc.16.00551	RL	Flowering	AT2G06355	AT2G06355_CG	678	-0.190009	6.23251e-07
10.1105/tpc.16.00551	RL	Flowering	AT2G06355	AT2G06355_CHH	685	-0.185978	9.51318e-07
10.1105/tpc.16.00551	RL	Flowering	AT2G06515	AT2G06515_CG	651	-0.164999	2.32811e-05
10.1105/tpc.16.00551	RL	Flowering	AT2G06535	AT2G06535_CHG	686	-0.157954	3.24398e-05
10.1105/tpc.16.00551	RL	Flowering	AT2G07213	AT2G07213_CHG	638	-0.200328	3.36255e-07
10.1105/tpc.16.00551	RL	Flowering	AT2G07645	AT2G07645_CG	687	-0.166372	1.16864e-05
10.1105/tpc.16.00551	RL	Flowering	AT2G07645	AT2G07645_CHG	671	-0.19711	2.648e-07
10.1105/tpc.16.00551	RL	Flowering	AT2G07865	AT2G07865_CG	632	-0.159199	5.82131e-05
10.1105/tpc.16.00551	RL	Flowering	AT2G07865	AT2G07865_CHH	676	-0.190913	5.71503e-07
10.1105/tpc.16.00551	RL	Flowering	AT2G07870	AT2G07870_CG	632	-0.159199	5.82131e-05
10.1105/tpc.16.00551	RL	Flowering	AT2G07870	AT2G07870_CHH	676	-0.190913	5.71503e-07
10.1105/tpc.16.00551	RL	Flowering	AT2G08045	AT2G08045_CHG	689	-0.183369	1.26213e-06
10.1105/tpc.16.00551	RL	Flowering	AT2G08085	AT2G08085_CHG	688	-0.164486	1.45008e-05
10.1105/tpc.16.00551	RL	Flowering	AT2G08175	AT2G08175_CHG	690	-0.171419	5.94845e-06
10.1105/tpc.16.00551	RL	Flowering	AT2G08175	AT2G08175_CHH	690	-0.153042	5.42331e-05
10.1105/tpc.16.00551	RL	Flowering	AT2G08405	AT2G08405_CHH	666	-0.169497	1.09324e-05
10.1105/tpc.16.00551	RL	Flowering	AT2G09120	AT2G09120_CHH	683	-0.174444	4.52183e-06
10.1105/tpc.16.00551	RL	Flowering	AT2G10606	AT2G10606_CHG	683	-0.191245	4.7677e-07
10.1105/tpc.16.00551	RL	Flowering	AT2G15555	AT2G15555_CHG	689	-0.180249	1.91892e-06
10.1105/tpc.16.00551	RL	Flowering	AT2G15555	AT2G15555_CHH	689	-0.173502	4.63358e-06
10.1105/tpc.16.00551	RL	Flowering	AT2G32698	AT2G32698_CG	688	-0.173366	4.79081e-06
10.1105/tpc.16.00551	RL	Flowering	AT2G33051	AT2G33051_CG	690	-0.170692	6.5219e-06
10.1105/tpc.16.00551	RL	Flowering	AT2G39681	AT2G39681_CG	689	-0.194726	2.58505e-07
10.1105/tpc.16.00551	RL	Flowering	AT2G39681	AT2G39681_CHH	690	-0.163994	1.49577e-05
10.1105/tpc.16.00551	RL	Flowering	AT2G45245	AT2G45245_CHG	690	-0.176024	3.29136e-06
10.1105/tpc.16.00551	RL	Flowering	AT2G45245	AT2G45245_CHH	690	-0.176327	3.1638e-06
10.1105/tpc.16.00551	RL	Flowering	AT2G45780	AT2G45780_CHG	689	-0.174489	4.08132e-06
10.1105/tpc.16.00551	RL	Flowering	AT2G45780	AT2G45780_CHH	689	-0.168005	9.27235e-06
10.1105/tpc.16.00551	RL	Flowering	AT3G03145	AT3G03145_CG	690	-0.188037	6.53097e-07
10.1105/tpc.16.00551	RL	Flowering	AT3G03165	AT3G03165_CHH	689	-0.160892	2.20323e-05
10.1105/tpc.16.00551	RL	Flowering	AT3G03665	AT3G03665_CHH	687	-0.16055	2.35874e-05
10.1105/tpc.16.00551	RL	Flowering	AT3G04335	AT3G04335_CG	690	-0.186679	7.88355e-07
10.1105/tpc.16.00551	RL	Flowering	AT3G04335	AT3G04335_CHH	690	-0.170007	7.11053e-06
10.1105/tpc.16.00551	RL	Flowering	AT3G04385	AT3G04385_CHG	683	-0.185114	1.10963e-06
10.1105/tpc.16.00551	RL	Flowering	AT3G04385	AT3G04385_CHH	687	-0.175761	3.5772e-06
10.1105/tpc.16.00551	RL	Flowering	AT3G04395	AT3G04395_CHH	688	-0.161086	2.1828e-05
10.1105/tpc.16.00551	RL	Flowering	AT3G05025	AT3G05025_CHH	683	-0.177095	3.21424e-06
10.1105/tpc.16.00551	RL	Flowering	AT3G05785	AT3G05785_CG	676	-0.182542	1.77481e-06
10.1105/tpc.16.00551	RL	Flowering	AT3G06115	AT3G06115_CHG	689	-0.175387	3.63404e-06
10.1105/tpc.16.00551	RL	Flowering	AT3G06135	AT3G06135_CHG	679	-0.162088	2.19619e-05
10.1105/tpc.16.00551	RL	Flowering	AT3G06465	AT3G06465_CHG	653	-0.164828	2.30696e-05
10.1105/tpc.16.00551	RL	Flowering	AT3G06605	AT3G06605_CHG	689	-0.160113	2.41693e-05
10.1105/tpc.16.00551	RL	Flowering	AT3G06625	AT3G06625_CHH	617	-0.178625	8.04839e-06
10.1105/tpc.16.00551	RL	Flowering	AT3G07585	AT3G07585_CHH	660	-0.162134	2.85022e-05
10.1105/tpc.16.00551	RL	Flowering	AT3G08370	AT3G08370_CHG	686	-0.193355	3.33823e-07
10.1105/tpc.16.00551	RL	Flowering	AT3G08495	AT3G08495_CHG	684	-0.160713	2.41085e-05
10.1105/tpc.16.00551	RL	Flowering	AT3G08575	AT3G08575_CHG	687	-0.159283	2.73925e-05
10.1105/tpc.16.00551	RL	Flowering	AT3G09415	AT3G09415_CHG	690	-0.155077	4.29654e-05
10.1105/tpc.16.00551	RL	Flowering	AT3G09465	AT3G09465_CHG	690	-0.182976	1.30775e-06
10.1105/tpc.16.00551	RL	Flowering	AT3G25795	AT3G25795_CG	689	0.155061	4.35993e-05
10.1105/tpc.16.00551	RL	Flowering	AT3G26612	AT3G26612_CHG	690	-0.176173	3.22798e-06
10.1105/tpc.16.00551	RL	Flowering	AT3G60075	AT3G60075_CHH	679	0.15475	5.13469e-05
10.1105/tpc.16.00551	RL	Flowering	AT4G03038	AT4G03038_CHG	690	-0.159067	2.69852e-05
10.1105/tpc.16.00551	RL	Flowering	AT4G03765	AT4G03765_CHG	686	-0.19287	3.57649e-07
10.1105/tpc.16.00551	RL	Flowering	AT4G03765	AT4G03765_CHH	689	-0.175944	3.38079e-06
10.1105/tpc.16.00551	RL	Flowering	AT4G04221	AT4G04221_CHG	690	-0.154409	4.63933e-05
10.1105/tpc.16.00551	RL	Flowering	AT4G04315	AT4G04315_CG	687	-0.15411	4.98714e-05
10.1105/tpc.16.00551	RL	Flowering	AT4G04535	AT4G04535_CG	689	-0.190926	4.44162e-07
10.1105/tpc.16.00551	RL	Flowering	AT4G04535	AT4G04535_CHG	690	-0.192966	3.26134e-07
10.1105/tpc.16.00551	RL	Flowering	AT4G04535	AT4G04535_CHH	690	-0.192526	3.47219e-07
10.1105/tpc.16.00551	RL	Flowering	AT4G04565	AT4G04565_CG	690	-0.182451	1.40379e-06
10.1105/tpc.16.00551	RL	Flowering	AT4G04565	AT4G04565_CHG	690	-0.176974	2.90724e-06
10.1105/tpc.16.00551	RL	Flowering	AT4G04565	AT4G04565_CHH	690	-0.168148	8.97342e-06
10.1105/tpc.16.00551	RL	Flowering	AT4G04895	AT4G04895_CHG	636	-0.160687	4.68355e-05
10.1105/tpc.16.00551	RL	Flowering	AT4G04945	AT4G04945_CHG	687	-0.15505	4.47888e-05
10.1105/tpc.16.00551	RL	Flowering	AT4G05205	AT4G05205_CHG	647	-0.199415	3.1539e-07
10.1105/tpc.16.00551	RL	Flowering	AT4G05730	AT4G05730_CHG	688	-0.161868	1.98836e-05
10.1105/tpc.16.00551	RL	Flowering	AT4G05855	AT4G05855_CG	654	-0.186469	1.57313e-06
10.1105/tpc.16.00551	RL	Flowering	AT4G05855	AT4G05855_CHG	657	-0.162488	2.85422e-05
10.1105/tpc.16.00551	RL	Flowering	AT4G05995	AT4G05995_CHH	690	-0.195305	2.33075e-07
10.1105/tpc.16.00551	RL	Flowering	AT4G06140	AT4G06140_CG	688	-0.162242	1.90106e-05
10.1105/tpc.16.00551	RL	Flowering	AT4G06140	AT4G06140_CHG	682	-0.153078	5.96985e-05
10.1105/tpc.16.00551	RL	Flowering	AT4G06140	AT4G06140_CHH	689	-0.160312	2.36048e-05
10.1105/tpc.16.00551	RL	Flowering	AT4G06285	AT4G06285_CHG	679	-0.162624	2.06122e-05
10.1105/tpc.16.00551	RL	Flowering	AT4G06285	AT4G06285_CHH	686	-0.155679	4.22079e-05
10.1105/tpc.16.00551	RL	Flowering	AT4G06800	AT4G06800_CHG	689	-0.170254	6.99978e-06
10.1105/tpc.16.00551	RL	Flowering	AT4G06815	AT4G06815_CHG	647	-0.187347	1.59664e-06
10.1105/tpc.16.00551	RL	Flowering	AT4G07295	AT4G07295_CG	686	-0.175216	3.90104e-06
10.1105/tpc.16.00551	RL	Flowering	AT4G07300	AT4G07300_CG	671	-0.161655	2.58382e-05
10.1105/tpc.16.00551	RL	Flowering	AT4G07405	AT4G07405_CG	690	-0.193295	3.11148e-07
10.1105/tpc.16.00551	RL	Flowering	AT4G07975	AT4G07975_CHG	690	-0.18331	1.24987e-06
10.1105/tpc.16.00551	RL	Flowering	AT4G08295	AT4G08295_CG	681	-0.1567	4.00633e-05
10.1105/tpc.16.00551	RL	Flowering	AT4G09725	AT4G09725_CHG	650	-0.183017	2.64296e-06
10.1105/tpc.16.00551	RL	Flowering	AT4G09725	AT4G09725_CHH	676	-0.161269	2.52182e-05
10.1105/tpc.16.00551	RL	Flowering	AT4G13564	AT4G13564_CHG	670	-0.154702	5.7921e-05
10.1105/tpc.16.00551	RL	Flowering	AT4G14548	AT4G14548_CHG	673	-0.174156	5.51001e-06
10.1105/tpc.16.00551	RL	Flowering	AT4G20362	AT4G20362_CG	690	-0.160716	2.21912e-05
10.1105/tpc.16.00551	RL	Flowering	AT4G26582	AT4G26582_CG	690	-0.175031	3.74429e-06
10.1105/tpc.16.00551	RL	Flowering	AT4G28652	AT4G28652_CG	690	-0.181789	1.53468e-06
10.1105/tpc.16.00551	RL	Flowering	AT5G00885	AT5G00885_CG	627	-0.171642	1.55009e-05
10.1105/tpc.16.00551	RL	Flowering	AT5G00885	AT5G00885_CHG	628	-0.166799	2.65607e-05
10.1105/tpc.16.00551	RL	Flowering	AT5G01675	AT5G01675_CG	690	0.162253	1.8462e-05
10.1105/tpc.16.00551	RL	Flowering	AT5G03255	AT5G03255_CG	690	-0.168661	8.41746e-06
10.1105/tpc.16.00551	RL	Flowering	AT5G04255	AT5G04255_CHH	661	-0.166819	1.62502e-05
10.1105/tpc.16.00551	RL	Flowering	AT5G04575	AT5G04575_CHG	679	-0.169941	8.48702e-06
10.1105/tpc.16.00551	RL	Flowering	AT5G05065	AT5G05065_CHG	684	-0.181031	1.88541e-06
10.1105/tpc.16.00551	RL	Flowering	AT5G05175	AT5G05175_CHG	687	-0.19099	4.57421e-07
10.1105/tpc.16.00551	RL	Flowering	AT5G05205	AT5G05205_CHG	662	-0.156056	5.52164e-05
10.1105/tpc.16.00551	RL	Flowering	AT5G05485	AT5G05485_CHG	686	-0.165133	1.37958e-05
10.1105/tpc.16.00551	RL	Flowering	AT5G05485	AT5G05485_CHH	686	-0.160207	2.49018e-05
10.1105/tpc.16.00551	RL	Flowering	AT5G05995	AT5G05995_CG	690	-0.165668	1.21935e-05
10.1105/tpc.16.00551	RL	Flowering	AT5G05995	AT5G05995_CHG	690	-0.164919	1.3364e-05
10.1105/tpc.16.00551	RL	Flowering	AT5G06595	AT5G06595_CG	671	-0.156078	4.89967e-05
10.1105/tpc.16.00551	RL	Flowering	AT5G06665	AT5G06665_CG	690	-0.160068	2.39689e-05
10.1105/tpc.16.00551	RL	Flowering	AT5G07605	AT5G07605_CHG	690	-0.195796	2.17105e-07
10.1105/tpc.16.00551	RL	Flowering	AT5G07665	AT5G07665_CHG	675	-0.156305	4.53284e-05
10.1105/tpc.16.00551	RL	Flowering	AT5G07695	AT5G07695_CHG	679	-0.177185	3.39575e-06
10.1105/tpc.16.00551	RL	Flowering	AT5G07875	AT5G07875_CHG	685	-0.179084	2.39696e-06
10.1105/tpc.16.00551	RL	Flowering	AT5G07875	AT5G07875_CHH	684	-0.177604	2.95883e-06
10.1105/tpc.16.00551	RL	Flowering	AT5G08870	AT5G08870_CG	690	-0.182756	1.34724e-06
10.1105/tpc.16.00551	RL	Flowering	AT5G09215	AT5G09215_CHH	687	-0.170866	6.68351e-06
10.1105/tpc.16.00551	RL	Flowering	AT5G09595	AT5G09595_CG	690	-0.182452	1.40374e-06
10.1105/tpc.16.00551	RL	Flowering	AT5G19221	AT5G19221_CG	690	-0.191804	3.84781e-07
10.1105/tpc.16.00551	RL	Flowering	AT5G34871	AT5G34871_CHG	689	-0.188592	6.16021e-07
10.1105/tpc.16.00551	RL	Flowering	AT5G43725	AT5G43725_CG	690	0.194703	2.54225e-07
10.1016/j.cell.2016.05.063	FT10	Flowering	AT1G04137	AT1G04137_CHH	791	-0.142288	5.92136e-05
10.1016/j.cell.2016.05.063	FT10	Flowering	AT1G04447	AT1G04447_CG	798	-0.144157	4.36478e-05
10.1016/j.cell.2016.05.063	FT10	Flowering	AT1G04447	AT1G04447_CHG	797	-0.151621	1.71882e-05
10.1016/j.cell.2016.05.063	FT10	Flowering	AT1G04447	AT1G04447_CHH	798	-0.150038	2.08239e-05
10.1016/j.cell.2016.05.063	FT10	Flowering	AT1G04467	AT1G04467_CHG	799	-0.173443	8.1223e-07
10.1016/j.cell.2016.05.063	FT10	Flowering	AT1G05053	AT1G05053_CHH	800	0.160838	4.83375e-06
10.1016/j.cell.2016.05.063	FT10	Flowering	AT1G05797	AT1G05797_CG	789	0.171853	1.19958e-06
10.1016/j.cell.2016.05.063	FT10	Flowering	AT1G05797	AT1G05797_CHG	792	0.164288	3.35514e-06
10.1016/j.cell.2016.05.063	FT10	Flowering	AT1G05857	AT1G05857_CHG	792	0.144734	4.34562e-05
10.1016/j.cell.2016.05.063	FT10	Flowering	AT1G06353	AT1G06353_CHG	800	-0.164916	2.74021e-06
10.1016/j.cell.2016.05.063	FT10	Flowering	AT1G06583	AT1G06583_CHG	749	-0.172049	2.17845e-06
10.1016/j.cell.2016.05.063	FT10	Flowering	AT1G06583	AT1G06583_CHH	762	-0.154023	1.95265e-05
10.1016/j.cell.2016.05.063	FT10	Flowering	AT1G06587	AT1G06587_CHG	749	-0.172049	2.17845e-06
10.1016/j.cell.2016.05.063	FT10	Flowering	AT1G06587	AT1G06587_CHH	762	-0.154023	1.95265e-05
10.1016/j.cell.2016.05.063	FT10	Flowering	AT1G06667	AT1G06667_CHH	794	-0.166293	2.46177e-06
10.1016/j.cell.2016.05.063	FT10	Flowering	AT1G06747	AT1G06747_CHG	799	-0.180823	2.6651e-07
10.1016/j.cell.2016.05.063	FT10	Flowering	AT1G06973	AT1G06973_CHG	795	-0.142891	5.26917e-05
10.1016/j.cell.2016.05.063	FT10	Flowering	AT1G06997	AT1G06997_CHG	788	-0.164493	3.45302e-06
10.1016/j.cell.2016.05.063	FT10	Flowering	AT1G07007	AT1G07007_CHG	790	-0.162644	4.3316e-06
10.1016/j.cell.2016.05.063	FT10	Flowering	AT1G07233	AT1G07233_CG	795	-0.174095	7.86161e-07
10.1016/j.cell.2016.05.063	FT10	Flowering	AT1G07233	AT1G07233_CHH	795	-0.142915	5.25397e-05
10.1016/j.cell.2016.05.063	FT10	Flowering	AT1G07383	AT1G07383_CHG	793	-0.161955	4.5659e-06
10.1016/j.cell.2016.05.063	FT10	Flowering	AT1G07763	AT1G07763_CHH	794	-0.145641	3.79889e-05
10.1016/j.cell.2016.05.063	FT10	Flowering	AT1G07793	AT1G07793_CG	778	-0.152508	1.93708e-05
10.1016/j.cell.2016.05.063	FT10	Flowering	AT1G07793	AT1G07793_CHG	778	-0.169853	1.8914e-06
10.1016/j.cell.2016.05.063	FT10	Flowering	AT1G07793	AT1G07793_CHH	778	-0.148118	3.35908e-05
10.1016/j.cell.2016.05.063	FT10	Flowering	AT1G08287	AT1G08287_CHG	793	-0.168249	1.89357e-06
10.1016/j.cell.2016.05.063	FT10	Flowering	AT1G09717	AT1G09717_CG	761	0.160018	9.17894e-06
10.1016/j.cell.2016.05.063	FT10	Flowering	AT1G14518	AT1G14518_CHH	799	-0.179166	3.43636e-07
10.1016/j.cell.2016.05.063	FT10	Flowering	AT1G19371	AT1G19371_CG	769	0.159137	9.24512e-06
10.1016/j.cell.2016.05.063	FT10	Flowering	AT1G19371	AT1G19371_CHG	775	0.164754	4.01326e-06
10.1016/j.cell.2016.05.063	FT10	Flowering	AT1G24068	AT1G24068_CG	724	0.151148	4.43734e-05
10.1016/j.cell.2016.05.063	FT10	Flowering	AT1G35545	AT1G35545_CG	775	-0.145737	4.65388e-05
10.1016/j.cell.2016.05.063	FT10	Flowering	AT1G66795	AT1G66795_CHG	744	0.152035	3.12417e-05
10.1016/j.cell.2016.05.063	FT10	Flowering	AT1G67481	AT1G67481_CHH	798	-0.160752	5.02677e-06
10.1016/j.cell.2016.05.063	FT10	Flowering	AT1G68872	AT1G68872_CG	800	-0.171421	1.07665e-06
10.1016/j.cell.2016.05.063	FT10	Flowering	AT2G04345	AT2G04345_CHG	789	-0.158375	7.82859e-06
10.1016/j.cell.2016.05.063	FT10	Flowering	AT2G04365	AT2G04365_CHG	798	-0.177747	4.33633e-07
10.1016/j.cell.2016.05.063	FT10	Flowering	AT2G04665	AT2G04665_CHG	798	-0.151291	1.77214e-05
10.1016/j.cell.2016.05.063	FT10	Flowering	AT2G04725	AT2G04725_CG	800	-0.176002	5.45805e-07
10.1016/j.cell.2016.05.063	FT10	Flowering	AT2G04725	AT2G04725_CHG	800	-0.150854	1.83023e-05
10.1016/j.cell.2016.05.063	FT10	Flowering	AT2G04725	AT2G04725_CHH	800	-0.163411	3.38436e-06
10.1016/j.cell.2016.05.063	FT10	Flowering	AT2G04775	AT2G04775_CHG	776	-0.178359	5.71356e-07
10.1016/j.cell.2016.05.063	FT10	Flowering	AT2G04785	AT2G04785_CHG	776	-0.178379	5.69681e-07
10.1016/j.cell.2016.05.063	FT10	Flowering	AT2G04915	AT2G04915_CHG	799	-0.142574	5.24477e-05
10.1016/j.cell.2016.05.063	FT10	Flowering	AT2G04915	AT2G04915_CHH	799	-0.151237	1.76298e-05
10.1016/j.cell.2016.05.063	FT10	Flowering	AT2G05465	AT2G05465_CHG	776	-0.17902	5.18141e-07
10.1016/j.cell.2016.05.063	FT10	Flowering	AT2G05485	AT2G05485_CHG	773	-0.156784	1.19164e-05
10.1016/j.cell.2016.05.063	FT10	Flowering	AT2G05525	AT2G05525_CHG	734	-0.167526	5.03725e-06
10.1016/j.cell.2016.05.063	FT10	Flowering	AT2G05685	AT2G05685_CHH	755	-0.149754	3.6065e-05
10.1016/j.cell.2016.05.063	FT10	Flowering	AT2G05812	AT2G05812_CHG	800	-0.161974	4.13285e-06
10.1016/j.cell.2016.05.063	FT10	Flowering	AT2G05812	AT2G05812_CHH	800	-0.170672	1.20117e-06
10.1016/j.cell.2016.05.063	FT10	Flowering	AT2G05925	AT2G05925_CHG	799	-0.14576	3.5375e-05
10.1016/j.cell.2016.05.063	FT10	Flowering	AT2G05925	AT2G05925_CHH	800	-0.169812	1.36097e-06
10.1016/j.cell.2016.05.063	FT10	Flowering	AT2G06355	AT2G06355_CHH	795	-0.180531	2.98543e-07
10.1016/j.cell.2016.05.063	FT10	Flowering	AT2G07135	AT2G07135_CHG	772	-0.177106	7.3416e-07
10.1016/j.cell.2016.05.063	FT10	Flowering	AT2G07213	AT2G07213_CHG	740	-0.165794	5.79085e-06
10.1016/j.cell.2016.05.063	FT10	Flowering	AT2G07890	AT2G07890_CHH	800	-0.14769	2.74346e-05
10.1016/j.cell.2016.05.063	FT10	Flowering	AT2G07895	AT2G07895_CG	777	0.174035	1.05738e-06
10.1016/j.cell.2016.05.063	FT10	Flowering	AT2G07925	AT2G07925_CG	799	0.142454	5.32193e-05
10.1016/j.cell.2016.05.063	FT10	Flowering	AT2G08045	AT2G08045_CHG	799	-0.142895	5.04248e-05
10.1016/j.cell.2016.05.063	FT10	Flowering	AT2G08050	AT2G08050_CHG	800	-0.143496	4.63229e-05
10.1016/j.cell.2016.05.063	FT10	Flowering	AT2G09160	AT2G09160_CG	798	0.146329	3.33207e-05
10.1016/j.cell.2016.05.063	FT10	Flowering	AT2G09165	AT2G09165_CHG	800	0.146333	3.25514e-05
10.1016/j.cell.2016.05.063	FT10	Flowering	AT2G09540	AT2G09540_CG	799	0.164582	2.91362e-06
10.1016/j.cell.2016.05.063	FT10	Flowering	AT2G09540	AT2G09540_CHG	799	0.146966	3.04094e-05
10.1016/j.cell.2016.05.063	FT10	Flowering	AT2G10606	AT2G10606_CHH	774	-0.170414	1.85774e-06
10.1016/j.cell.2016.05.063	FT10	Flowering	AT2G16245	AT2G16245_CG	800	-0.159998	5.42419e-06
10.1016/j.cell.2016.05.063	FT10	Flowering	AT2G24755	AT2G24755_CHH	797	-0.177521	4.56173e-07
10.1016/j.cell.2016.05.063	FT10	Flowering	AT2G33051	AT2G33051_CG	800	-0.17208	9.77571e-07
10.1016/j.cell.2016.05.063	FT10	Flowering	AT2G39675	AT2G39675_CHH	800	-0.170127	1.30029e-06
10.1016/j.cell.2016.05.063	FT10	Flowering	AT2G39681	AT2G39681_CHG	799	-0.177206	4.62822e-07
10.1016/j.cell.2016.05.063	FT10	Flowering	AT2G39681	AT2G39681_CHH	800	-0.163694	3.25319e-06
10.1016/j.cell.2016.05.063	FT10	Flowering	AT2G45245	AT2G45245_CHG	800	-0.153957	1.22078e-05
10.1016/j.cell.2016.05.063	FT10	Flowering	AT2G45780	AT2G45780_CHG	799	-0.17425	7.20703e-07
10.1016/j.cell.2016.05.063	FT10	Flowering	AT2G45780	AT2G45780_CHH	799	-0.181241	2.49835e-07
10.1016/j.cell.2016.05.063	FT10	Flowering	AT3G01115	AT3G01115_CG	800	0.149619	2.14535e-05
10.1016/j.cell.2016.05.063	FT10	Flowering	AT3G01115	AT3G01115_CHG	800	0.174562	6.77069e-07
10.1016/j.cell.2016.05.063	FT10	Flowering	AT3G01115	AT3G01115_CHH	800	0.161486	4.42119e-06
10.1016/j.cell.2016.05.063	FT10	Flowering	AT3G01585	AT3G01585_CHH	800	-0.177951	4.06595e-07
10.1016/j.cell.2016.05.063	FT10	Flowering	AT3G01835	AT3G01835_CG	749	-0.158359	1.3354e-05
10.1016/j.cell.2016.05.063	FT10	Flowering	AT3G01835	AT3G01835_CHG	743	-0.182032	5.87554e-07
10.1016/j.cell.2016.05.063	FT10	Flowering	AT3G02315	AT3G02315_CHH	790	0.159414	6.72041e-06
10.1016/j.cell.2016.05.063	FT10	Flowering	AT3G02455	AT3G02455_CG	800	0.143577	4.58638e-05
10.1016/j.cell.2016.05.063	FT10	Flowering	AT3G03145	AT3G03145_CG	800	-0.148003	2.63646e-05
10.1016/j.cell.2016.05.063	FT10	Flowering	AT3G04335	AT3G04335_CG	800	-0.173131	8.37228e-07
10.1016/j.cell.2016.05.063	FT10	Flowering	AT3G04335	AT3G04335_CHG	800	-0.151992	1.57905e-05
10.1016/j.cell.2016.05.063	FT10	Flowering	AT3G04585	AT3G04585_CHG	799	-0.155554	1.00081e-05
10.1016/j.cell.2016.05.063	FT10	Flowering	AT3G04585	AT3G04585_CHH	800	-0.162274	3.9645e-06
10.1016/j.cell.2016.05.063	FT10	Flowering	AT3G04655	AT3G04655_CHH	797	-0.165418	2.66602e-06
10.1016/j.cell.2016.05.063	FT10	Flowering	AT3G05785	AT3G05785_CHG	787	-0.144862	4.52347e-05
10.1016/j.cell.2016.05.063	FT10	Flowering	AT3G05895	AT3G05895_CG	790	-0.177096	5.46052e-07
10.1016/j.cell.2016.05.063	FT10	Flowering	AT3G06075	AT3G06075_CHG	748	-0.149936	3.83648e-05
10.1016/j.cell.2016.05.063	FT10	Flowering	AT3G06125	AT3G06125_CHG	800	-0.151616	1.65804e-05
10.1016/j.cell.2016.05.063	FT10	Flowering	AT3G06125	AT3G06125_CHH	800	-0.164822	2.77704e-06
10.1016/j.cell.2016.05.063	FT10	Flowering	AT3G06465	AT3G06465_CHG	757	-0.151894	2.70924e-05
10.1016/j.cell.2016.05.063	FT10	Flowering	AT3G06595	AT3G06595_CHG	799	-0.141858	5.72342e-05
10.1016/j.cell.2016.05.063	FT10	Flowering	AT3G06645	AT3G06645_CG	767	-0.149423	3.25537e-05
10.1016/j.cell.2016.05.063	FT10	Flowering	AT3G06645	AT3G06645_CHH	767	-0.158005	1.10047e-05
10.1016/j.cell.2016.05.063	FT10	Flowering	AT3G06955	AT3G06955_CG	798	-0.159783	5.73881e-06
10.1016/j.cell.2016.05.063	FT10	Flowering	AT3G07405	AT3G07405_CHG	751	0.166471	4.50776e-06
10.1016/j.cell.2016.05.063	FT10	Flowering	AT3G07585	AT3G07585_CHH	768	-0.167287	3.14163e-06
10.1016/j.cell.2016.05.063	FT10	Flowering	AT3G07855	AT3G07855_CHG	798	-0.162497	3.95246e-06
10.1016/j.cell.2016.05.063	FT10	Flowering	AT3G07965	AT3G07965_CHH	800	0.14437	4.15833e-05
10.1016/j.cell.2016.05.063	FT10	Flowering	AT3G08370	AT3G08370_CHH	795	-0.154628	1.19035e-05
10.1016/j.cell.2016.05.063	FT10	Flowering	AT3G08495	AT3G08495_CHH	800	-0.142079	5.51159e-05
10.1016/j.cell.2016.05.063	FT10	Flowering	AT3G08825	AT3G08825_CHH	788	0.173808	9.16882e-07
10.1016/j.cell.2016.05.063	FT10	Flowering	AT3G09125	AT3G09125_CHG	793	-0.152962	1.51748e-05
10.1016/j.cell.2016.05.063	FT10	Flowering	AT3G09325	AT3G09325_CHG	797	-0.156037	9.62997e-06
10.1016/j.cell.2016.05.063	FT10	Flowering	AT3G09415	AT3G09415_CG	800	-0.165213	2.62803e-06
10.1016/j.cell.2016.05.063	FT10	Flowering	AT3G09415	AT3G09415_CHG	800	-0.172399	9.327e-07
10.1016/j.cell.2016.05.063	FT10	Flowering	AT3G09825	AT3G09825_CG	787	-0.167942	2.16295e-06
10.1016/j.cell.2016.05.063	FT10	Flowering	AT3G09825	AT3G09825_CHG	787	-0.174195	8.80426e-07
10.1016/j.cell.2016.05.063	FT10	Flowering	AT3G09835	AT3G09835_CG	787	-0.164425	3.53572e-06
10.1016/j.cell.2016.05.063	FT10	Flowering	AT3G09835	AT3G09835_CHH	787	-0.160393	6.13316e-06
10.1016/j.cell.2016.05.063	FT10	Flowering	AT3G09845	AT3G09845_CG	781	-0.162242	5.18814e-06
10.1016/j.cell.2016.05.063	FT10	Flowering	AT3G26812	AT3G26812_CHG	791	0.145441	4.02812e-05
10.1016/j.cell.2016.05.063	FT10	Flowering	AT3G26812	AT3G26812_CHH	796	0.146618	3.28785e-05
10.1016/j.cell.2016.05.063	FT10	Flowering	AT3G26813	AT3G26813_CG	790	0.171883	1.17582e-06
10.1016/j.cell.2016.05.063	FT10	Flowering	AT3G26813	AT3G26813_CHG	765	0.161168	7.47387e-06
10.1016/j.cell.2016.05.063	FT10	Flowering	AT3G26813	AT3G26813_CHH	795	0.157154	8.51578e-06
10.1016/j.cell.2016.05.063	FT10	Flowering	AT3G26815	AT3G26815_CG	746	0.148284	4.78682e-05
10.1016/j.cell.2016.05.063	FT10	Flowering	AT3G26815	AT3G26815_CHH	799	0.148054	2.65026e-05
10.1016/j.cell.2016.05.063	FT10	Flowering	AT3G26816	AT3G26816_CHG	796	0.162491	4.06797e-06
10.1016/j.cell.2016.05.063	FT10	Flowering	AT3G26818	AT3G26818_CHG	789	0.175938	6.5938e-07
10.1016/j.cell.2016.05.063	FT10	Flowering	AT3G26818	AT3G26818_CHH	799	0.168074	1.77518e-06
10.1016/j.cell.2016.05.063	FT10	Flowering	AT3G26819	AT3G26819_CHH	797	0.164678	2.95809e-06
10.1016/j.cell.2016.05.063	FT10	Flowering	AT4G01533	AT4G01533_CHH	774	-0.180551	4.26878e-07
10.1016/j.cell.2016.05.063	FT10	Flowering	AT4G03038	AT4G03038_CG	800	-0.147777	2.71324e-05
10.1016/j.cell.2016.05.063	FT10	Flowering	AT4G03039	AT4G03039_CG	766	-0.156885	1.28868e-05
10.1016/j.cell.2016.05.063	FT10	Flowering	AT4G04535	AT4G04535_CG	799	-0.15114	1.78519e-05
10.1016/j.cell.2016.05.063	FT10	Flowering	AT4G04535	AT4G04535_CHG	800	-0.15249	1.47966e-05
10.1016/j.cell.2016.05.063	FT10	Flowering	AT4G04535	AT4G04535_CHH	800	-0.150987	1.79889e-05
10.1016/j.cell.2016.05.063	FT10	Flowering	AT4G04785	AT4G04785_CHH	756	-0.163807	5.97926e-06
10.1016/j.cell.2016.05.063	FT10	Flowering	AT4G04975	AT4G04975_CHG	736	-0.155579	2.24087e-05
10.1016/j.cell.2016.05.063	FT10	Flowering	AT4G05205	AT4G05205_CHG	750	-0.185268	3.22836e-07
10.1016/j.cell.2016.05.063	FT10	Flowering	AT4G05455	AT4G05455_CHG	800	-0.154074	1.20196e-05
10.1016/j.cell.2016.05.063	FT10	Flowering	AT4G05670	AT4G05670_CG	800	0.143855	4.43168e-05
10.1016/j.cell.2016.05.063	FT10	Flowering	AT4G05670	AT4G05670_CHG	798	0.152079	1.59998e-05
10.1016/j.cell.2016.05.063	FT10	Flowering	AT4G05670	AT4G05670_CHH	800	0.149975	2.04951e-05
10.1016/j.cell.2016.05.063	FT10	Flowering	AT4G05675	AT4G05675_CG	800	0.143501	4.62966e-05
10.1016/j.cell.2016.05.063	FT10	Flowering	AT4G05675	AT4G05675_CHG	798	0.155236	1.0574e-05
10.1016/j.cell.2016.05.063	FT10	Flowering	AT4G05675	AT4G05675_CHH	800	0.145188	3.7565e-05
10.1016/j.cell.2016.05.063	FT10	Flowering	AT4G05730	AT4G05730_CHG	798	-0.144074	4.41006e-05
10.1016/j.cell.2016.05.063	FT10	Flowering	AT4G05855	AT4G05855_CG	757	-0.157292	1.37627e-05
10.1016/j.cell.2016.05.063	FT10	Flowering	AT4G05995	AT4G05995_CHH	800	-0.144036	4.33382e-05
10.1016/j.cell.2016.05.063	FT10	Flowering	AT4G06105	AT4G06105_CHG	769	-0.17069	1.92974e-06
10.1016/j.cell.2016.05.063	FT10	Flowering	AT4G06800	AT4G06800_CG	799	-0.154623	1.13221e-05
10.1016/j.cell.2016.05.063	FT10	Flowering	AT4G07300	AT4G07300_CHG	796	-0.169046	1.61501e-06
10.1016/j.cell.2016.05.063	FT10	Flowering	AT4G07405	AT4G07405_CG	800	-0.145905	3.43443e-05
10.1016/j.cell.2016.05.063	FT10	Flowering	AT4G07405	AT4G07405_CHG	800	-0.173943	7.42398e-07
10.1016/j.cell.2016.05.063	FT10	Flowering	AT4G07975	AT4G07975_CHG	800	-0.160103	5.34707e-06
10.1016/j.cell.2016.05.063	FT10	Flowering	AT4G08755	AT4G08755_CHH	737	0.177102	1.31123e-06
10.1016/j.cell.2016.05.063	FT10	Flowering	AT4G09725	AT4G09725_CHG	750	-0.148493	4.45485e-05
10.1016/j.cell.2016.05.063	FT10	Flowering	AT4G14504	AT4G14504_CG	791	0.144825	4.34548e-05
10.1016/j.cell.2016.05.063	FT10	Flowering	AT4G14548	AT4G14548_CHG	782	-0.160339	6.61305e-06
10.1016/j.cell.2016.05.063	FT10	Flowering	AT4G26255	AT4G26255_CG	800	0.149886	2.07315e-05
10.1016/j.cell.2016.05.063	FT10	Flowering	AT4G26255	AT4G26255_CHG	800	0.143349	4.71722e-05
10.1016/j.cell.2016.05.063	FT10	Flowering	AT4G34071	AT4G34071_CHG	799	-0.1546	1.1357e-05
10.1016/j.cell.2016.05.063	FT10	Flowering	AT5G00885	AT5G00885_CG	726	-0.165028	7.83647e-06
10.1016/j.cell.2016.05.063	FT10	Flowering	AT5G00885	AT5G00885_CHH	727	-0.149332	5.29555e-05
10.1016/j.cell.2016.05.063	FT10	Flowering	AT5G00960	AT5G00960_CHH	793	-0.16824	1.89606e-06
10.1016/j.cell.2016.05.063	FT10	Flowering	AT5G02935	AT5G02935_CHG	796	-0.163753	3.41476e-06
10.1016/j.cell.2016.05.063	FT10	Flowering	AT5G03035	AT5G03035_CG	795	-0.146434	3.40303e-05
10.1016/j.cell.2016.05.063	FT10	Flowering	AT5G03035	AT5G03035_CHG	796	-0.147858	2.81349e-05
10.1016/j.cell.2016.05.063	FT10	Flowering	AT5G03815	AT5G03815_CG	800	-0.17012	1.30164e-06
10.1016/j.cell.2016.05.063	FT10	Flowering	AT5G03815	AT5G03815_CHG	800	-0.163351	3.41282e-06
10.1016/j.cell.2016.05.063	FT10	Flowering	AT5G03815	AT5G03815_CHH	800	-0.141445	5.95407e-05
10.1016/j.cell.2016.05.063	FT10	Flowering	AT5G04575	AT5G04575_CHG	788	-0.165448	3.02403e-06
10.1016/j.cell.2016.05.063	FT10	Flowering	AT5G04575	AT5G04575_CHH	793	-0.16539	2.83589e-06
10.1016/j.cell.2016.05.063	FT10	Flowering	AT5G04725	AT5G04725_CHG	795	0.159578	6.14448e-06
10.1016/j.cell.2016.05.063	FT10	Flowering	AT5G04725	AT5G04725_CHH	798	0.143191	4.91615e-05
10.1016/j.cell.2016.05.063	FT10	Flowering	AT5G04925	AT5G04925_CHG	784	-0.163569	4.15134e-06
10.1016/j.cell.2016.05.063	FT10	Flowering	AT5G05475	AT5G05475_CHG	791	0.155388	1.13335e-05
10.1016/j.cell.2016.05.063	FT10	Flowering	AT5G05525	AT5G05525_CG	776	0.144945	5.06484e-05
10.1016/j.cell.2016.05.063	FT10	Flowering	AT5G05755	AT5G05755_CHG	796	-0.148677	2.53649e-05
10.1016/j.cell.2016.05.063	FT10	Flowering	AT5G05755	AT5G05755_CHH	798	-0.178225	4.03276e-07
10.1016/j.cell.2016.05.063	FT10	Flowering	AT5G05895	AT5G05895_CHG	796	-0.161695	4.53962e-06
10.1016/j.cell.2016.05.063	FT10	Flowering	AT5G05995	AT5G05995_CHG	800	-0.163424	3.37827e-06
10.1016/j.cell.2016.05.063	FT10	Flowering	AT5G06595	AT5G06595_CG	780	-0.169256	1.99613e-06
10.1016/j.cell.2016.05.063	FT10	Flowering	AT5G06605	AT5G06605_CG	779	-0.183787	2.39879e-07
[truncated: 13,331 more rows]
