# Supplementary material for: Epiallelic variation of non-coding RNA genes and their phenotypic consequences
Source: Nat Commun. 2024 Feb 14;15:1375. doi: 10.1038/s41467-024-45771-5 (PMC10867003; doi:10.1038/s41467-024-45771-5)
Supplement: Supplementary file 12 — Source data [file 41467_2024_45771_MOESM12_ESM.zip › Source_data_Figure_2.xlsx]

## Sheet: Figure 2a
Chr.	Start	End	Number of significant SNPs
1	0	100000	61
1	100000	200000	260
1	200000	300000	343
1	300000	400000	197
1	400000	500000	180
1	500000	600000	126
1	600000	700000	117
1	700000	800000	96
1	800000	900000	192
1	900000	1000000	112
1	1000000	1100000	65
1	1100000	1200000	497
1	1200000	1300000	84
1	1300000	1400000	26
1	1400000	1500000	78
1	1500000	1600000	95
1	1600000	1700000	63
1	1700000	1800000	162
1	1800000	1900000	66
1	1900000	2000000	76
1	2000000	2100000	184
1	2100000	2200000	116
1	2200000	2300000	139
1	2300000	2400000	98
1	2400000	2500000	121
1	2500000	2600000	105
1	2600000	2700000	51
1	2700000	2800000	89
1	2800000	2900000	33
1	2900000	3000000	100
1	3000000	3100000	53
1	3100000	3200000	52
1	3200000	3300000	345
1	3300000	3400000	286
1	3400000	3500000	61
1	3500000	3600000	144
1	3600000	3700000	130
1	3700000	3800000	92
1	3800000	3900000	54
1	3900000	4000000	68
1	4000000	4100000	62
1	4100000	4200000	115
1	4200000	4300000	51
1	4300000	4400000	144
1	4400000	4500000	88
1	4500000	4600000	107
1	4600000	4700000	72
1	4700000	4800000	73
1	4800000	4900000	123
1	4900000	5000000	125
1	5000000	5100000	567
1	5100000	5200000	450
1	5200000	5300000	112
1	5300000	5400000	365
1	5400000	5500000	87
1	5500000	5600000	181
1	5600000	5700000	120
1	5700000	5800000	66
1	5800000	5900000	136
1	5900000	6000000	345
1	6000000	6100000	97
1	6100000	6200000	413
1	6200000	6300000	55
1	6300000	6400000	126
1	6400000	6500000	215
1	6500000	6600000	72
1	6600000	6700000	120
1	6700000	6800000	141
1	6800000	6900000	72
1	6900000	7000000	66
1	7000000	7100000	115
1	7100000	7200000	72
1	7200000	7300000	74
1	7300000	7400000	119
1	7400000	7500000	93
1	7500000	7600000	68
1	7600000	7700000	57
1	7700000	7800000	78
1	7800000	7900000	83
1	7900000	8000000	52
1	8000000	8100000	109
1	8100000	8200000	106
1	8200000	8300000	126
1	8300000	8400000	112
1	8400000	8500000	65
1	8500000	8600000	291
1	8600000	8700000	164
1	8700000	8800000	41
1	8800000	8900000	37
1	8900000	9000000	44
1	9000000	9100000	61
1	9100000	9200000	150
1	9200000	9300000	128
1	9300000	9400000	56
1	9400000	9500000	158
1	9500000	9600000	25
1	9600000	9700000	32
1	9700000	9800000	91
1	9800000	9900000	152
1	9900000	10000000	99
1	10000000	10100000	172
1	10100000	10200000	102
1	10200000	10300000	89
1	10300000	10400000	258
1	10400000	10500000	289
1	10500000	10600000	116
1	10600000	10700000	181
1	10700000	10800000	319
1	10800000	10900000	166
1	10900000	11000000	209
1	11000000	11100000	321
1	11100000	11200000	218
1	11200000	11300000	185
1	11300000	11400000	225
1	11400000	11500000	249
1	11500000	11600000	209
1	11600000	11700000	159
1	11700000	11800000	250
1	11800000	11900000	72
1	11900000	12000000	96
1	12000000	12100000	248
1	12100000	12200000	244
1	12200000	12300000	159
1	12300000	12400000	209
1	12400000	12500000	119
1	12500000	12600000	209
1	12600000	12700000	111
1	12700000	12800000	71
1	12800000	12900000	159
1	12900000	13000000	269
1	13000000	13100000	246
1	13100000	13200000	198
1	13200000	13300000	204
1	13300000	13400000	191
1	13400000	13500000	355
1	13500000	13600000	155
1	13600000	13700000	369
1	13700000	13800000	206
1	13800000	13900000	888
1	13900000	14000000	321
1	14000000	14100000	741
1	14100000	14200000	830
1	14200000	14300000	445
1	14300000	14400000	179
1	14400000	14500000	8
1	14500000	14600000	0
1	14600000	14700000	0
1	14700000	14800000	0
1	14800000	14900000	0
1	14900000	15000000	1
1	15000000	15100000	1
1	15100000	15200000	27
1	15200000	15300000	0
1	15300000	15400000	0
1	15400000	15500000	74
1	15500000	15600000	629
1	15600000	15700000	245
1	15700000	15800000	11
1	15800000	15900000	227
1	15900000	16000000	376
1	16000000	16100000	6
1	16100000	16200000	269
1	16200000	16300000	158
1	16300000	16400000	243
1	16400000	16500000	253
1	16500000	16600000	114
1	16600000	16700000	248
1	16700000	16800000	124
1	16800000	16900000	187
1	16900000	17000000	80
1	17000000	17100000	220
1	17100000	17200000	138
1	17200000	17300000	207
1	17300000	17400000	262
1	17400000	17500000	193
1	17500000	17600000	145
1	17600000	17700000	227
1	17700000	17800000	129
1	17800000	17900000	286
1	17900000	18000000	133
1	18000000	18100000	242
1	18100000	18200000	272
1	18200000	18300000	205
1	18300000	18400000	84
1	18400000	18500000	222
1	18500000	18600000	297
1	18600000	18700000	227
1	18700000	18800000	197
1	18800000	18900000	101
1	18900000	19000000	123
1	19000000	19100000	140
1	19100000	19200000	142
1	19200000	19300000	114
1	19300000	19400000	173
1	19400000	19500000	302
1	19500000	19600000	328
1	19600000	19700000	307
1	19700000	19800000	242
1	19800000	19900000	151
1	19900000	20000000	157
1	20000000	20100000	122
1	20100000	20200000	157
1	20200000	20300000	95
1	20300000	20400000	155
1	20400000	20500000	385
1	20500000	20600000	241
1	20600000	20700000	73
1	20700000	20800000	99
1	20800000	20900000	42
1	20900000	21000000	85
1	21000000	21100000	180
1	21100000	21200000	115
1	21200000	21300000	208
1	21300000	21400000	221
1	21400000	21500000	182
1	21500000	21600000	219
1	21600000	21700000	162
1	21700000	21800000	103
1	21800000	21900000	142
1	21900000	22000000	140
1	22000000	22100000	134
1	22100000	22200000	352
1	22200000	22300000	217
1	22300000	22400000	139
1	22400000	22500000	133
1	22500000	22600000	184
1	22600000	22700000	84
1	22700000	22800000	114
1	22800000	22900000	206
1	22900000	23000000	91
1	23000000	23100000	136
1	23100000	23200000	83
1	23200000	23300000	133
1	23300000	23400000	102
1	23400000	23500000	140
1	23500000	23600000	57
1	23600000	23700000	125
1	23700000	23800000	222
1	23800000	23900000	340
1	23900000	24000000	323
1	24000000	24100000	117
1	24100000	24200000	137
1	24200000	24300000	272
1	24300000	24400000	219
1	24400000	24500000	184
1	24500000	24600000	88
1	24600000	24700000	206
1	24700000	24800000	133
1	24800000	24900000	132
1	24900000	25000000	218
1	25000000	25100000	72
1	25100000	25200000	115
1	25200000	25300000	146
1	25300000	25400000	42
1	25400000	25500000	71
1	25500000	25600000	85
1	25600000	25700000	189
1	25700000	25800000	158
1	25800000	25900000	112
1	25900000	26000000	69
1	26000000	26100000	103
1	26100000	26200000	135
1	26200000	26300000	157
1	26300000	26400000	146
1	26400000	26500000	169
1	26500000	26600000	142
1	26600000	26700000	119
1	26700000	26800000	89
1	26800000	26900000	87
1	26900000	27000000	158
1	27000000	27100000	253
1	27100000	27200000	84
1	27200000	27300000	47
1	27300000	27400000	96
1	27400000	27500000	56
1	27500000	27600000	201
1	27600000	27700000	138
1	27700000	27800000	45
1	27800000	27900000	116
1	27900000	28000000	89
1	28000000	28100000	81
1	28100000	28200000	118
1	28200000	28300000	82
1	28300000	28400000	87
1	28400000	28500000	278
1	28500000	28600000	96
1	28600000	28700000	100
1	28700000	28800000	83
1	28800000	28900000	107
1	28900000	29000000	150
1	29000000	29100000	232
1	29100000	29200000	123
1	29200000	29300000	127
1	29300000	29400000	139
1	29400000	29500000	95
1	29500000	29600000	103
1	29600000	29700000	111
1	29700000	29800000	113
1	29800000	29900000	116
1	29900000	30000000	179
1	30000000	30100000	109
1	30100000	30200000	132
1	30200000	30300000	56
1	30300000	30400000	46
1	30400000	30427671	8
2	0	100000	53
2	100000	200000	164
2	200000	300000	246
2	300000	400000	166
2	400000	500000	93
2	500000	600000	159
2	600000	700000	177
2	700000	800000	390
2	800000	900000	285
2	900000	1000000	89
2	1000000	1100000	248
2	1100000	1200000	165
2	1200000	1300000	91
2	1300000	1400000	128
2	1400000	1500000	220
2	1500000	1600000	179
2	1600000	1700000	177
2	1700000	1800000	275
2	1800000	1900000	193
2	1900000	2000000	100
2	2000000	2100000	179
2	2100000	2200000	202
2	2200000	2300000	368
2	2300000	2400000	210
2	2400000	2500000	235
2	2500000	2600000	149
2	2600000	2700000	49
2	2700000	2800000	135
2	2800000	2900000	126
2	2900000	3000000	400
2	3000000	3100000	481
2	3100000	3200000	279
2	3200000	3300000	0
2	3300000	3400000	0
2	3400000	3500000	0
2	3500000	3600000	634
2	3600000	3700000	110
2	3700000	3800000	262
2	3800000	3900000	314
2	3900000	4000000	449
2	4000000	4100000	800
2	4100000	4200000	935
2	4200000	4300000	794
2	4300000	4400000	384
2	4400000	4500000	55
2	4500000	4600000	327
2	4600000	4700000	532
2	4700000	4800000	441
2	4800000	4900000	412
2	4900000	5000000	203
2	5000000	5100000	687
2	5100000	5200000	140
2	5200000	5300000	105
2	5300000	5400000	178
2	5400000	5500000	223
2	5500000	5600000	124
2	5600000	5700000	197
2	5700000	5800000	119
2	5800000	5900000	69
2	5900000	6000000	194
2	6000000	6100000	213
2	6100000	6200000	143
2	6200000	6300000	125
2	6300000	6400000	183
2	6400000	6500000	432
2	6500000	6600000	389
2	6600000	6700000	270
2	6700000	6800000	157
2	6800000	6900000	170
2	6900000	7000000	422
2	7000000	7100000	148
2	7100000	7200000	109
2	7200000	7300000	227
2	7300000	7400000	349
2	7400000	7500000	130
2	7500000	7600000	138
2	7600000	7700000	124
2	7700000	7800000	83
2	7800000	7900000	138
2	7900000	8000000	62
2	8000000	8100000	111
2	8100000	8200000	121
2	8200000	8300000	111
2	8300000	8400000	130
2	8400000	8500000	93
2	8500000	8600000	143
2	8600000	8700000	71
2	8700000	8800000	83
2	8800000	8900000	87
2	8900000	9000000	184
2	9000000	9100000	133
2	9100000	9200000	73
2	9200000	9300000	140
2	9300000	9400000	135
2	9400000	9500000	170
2	9500000	9600000	501
2	9600000	9700000	323
2	9700000	9800000	151
2	9800000	9900000	269
2	9900000	10000000	151
2	10000000	10100000	106
2	10100000	10200000	227
2	10200000	10300000	227
2	10300000	10400000	159
2	10400000	10500000	62
2	10500000	10600000	127
2	10600000	10700000	239
2	10700000	10800000	110
2	10800000	10900000	117
2	10900000	11000000	72
2	11000000	11100000	157
2	11100000	11200000	102
2	11200000	11300000	75
2	11300000	11400000	106
2	11400000	11500000	56
2	11500000	11600000	88
2	11600000	11700000	78
2	11700000	11800000	148
2	11800000	11900000	82
2	11900000	12000000	45
2	12000000	12100000	32
2	12100000	12200000	126
2	12200000	12300000	121
2	12300000	12400000	113
2	12400000	12500000	93
2	12500000	12600000	95
2	12600000	12700000	88
2	12700000	12800000	149
2	12800000	12900000	252
2	12900000	13000000	83
2	13000000	13100000	60
2	13100000	13200000	74
2	13200000	13300000	42
2	13300000	13400000	41
2	13400000	13500000	109
2	13500000	13600000	138
2	13600000	13700000	222
2	13700000	13800000	67
2	13800000	13900000	54
2	13900000	14000000	181
2	14000000	14100000	421
2	14100000	14200000	112
2	14200000	14300000	72
2	14300000	14400000	63
2	14400000	14500000	32
2	14500000	14600000	138
2	14600000	14700000	79
2	14700000	14800000	109
2	14800000	14900000	25
2	14900000	15000000	100
2	15000000	15100000	128
2	15100000	15200000	96
2	15200000	15300000	166
2	15300000	15400000	145
2	15400000	15500000	132
2	15500000	15600000	204
2	15600000	15700000	54
2	15700000	15800000	63
2	15800000	15900000	89
2	15900000	16000000	117
2	16000000	16100000	101
2	16100000	16200000	43
2	16200000	16300000	38
2	16300000	16400000	40
2	16400000	16500000	91
2	16500000	16600000	100
2	16600000	16700000	90
2	16700000	16800000	311
2	16800000	16900000	75
2	16900000	17000000	62
2	17000000	17100000	38
2	17100000	17200000	57
2	17200000	17300000	106
2	17300000	17400000	39
2	17400000	17500000	75
2	17500000	17600000	33
2	17600000	17700000	101
2	17700000	17800000	84
2	17800000	17900000	133
2	17900000	18000000	152
2	18000000	18100000	167
2	18100000	18200000	148
2	18200000	18300000	375
2	18300000	18400000	123
2	18400000	18500000	63
2	18500000	18600000	73
2	18600000	18700000	127
2	18700000	18800000	63
2	18800000	18900000	35
2	18900000	19000000	29
2	19000000	19100000	108
2	19100000	19200000	57
2	19200000	19300000	96
2	19300000	19400000	176
2	19400000	19500000	103
2	19500000	19600000	122
2	19600000	19698289	40
3	0	100000	79
3	100000	200000	127
3	200000	300000	48
3	300000	400000	157
3	400000	500000	284
3	500000	600000	137
3	600000	700000	131
3	700000	800000	59
3	800000	900000	49
3	900000	1000000	112
3	1000000	1100000	151
3	1100000	1200000	110
3	1200000	1300000	50
3	1300000	1400000	58
3	1400000	1500000	96
3	1500000	1600000	69
3	1600000	1700000	122
3	1700000	1800000	71
3	1800000	1900000	110
3	1900000	2000000	392
3	2000000	2100000	187
3	2100000	2200000	36
3	2200000	2300000	181
3	2300000	2400000	48
3	2400000	2500000	40
3	2500000	2600000	46
3	2600000	2700000	34
3	2700000	2800000	37
3	2800000	2900000	104
3	2900000	3000000	76
3	3000000	3100000	131
3	3100000	3200000	65
3	3200000	3300000	108
3	3300000	3400000	65
3	3400000	3500000	89
3	3500000	3600000	118
3	3600000	3700000	169
3	3700000	3800000	54
3	3800000	3900000	98
3	3900000	4000000	116
3	4000000	4100000	152
3	4100000	4200000	99
3	4200000	4300000	123
3	4300000	4400000	69
3	4400000	4500000	132
3	4500000	4600000	136
3	4600000	4700000	190
3	4700000	4800000	202
3	4800000	4900000	246
3	4900000	5000000	109
3	5000000	5100000	59
3	5100000	5200000	49
3	5200000	5300000	65
3	5300000	5400000	183
3	5400000	5500000	335
3	5500000	5600000	105
3	5600000	5700000	109
3	5700000	5800000	126
3	5800000	5900000	224
3	5900000	6000000	99
3	6000000	6100000	70
3	6100000	6200000	73
3	6200000	6300000	141
3	6300000	6400000	127
3	6400000	6500000	119
3	6500000	6600000	64
3	6600000	6700000	66
3	6700000	6800000	87
3	6800000	6900000	80
3	6900000	7000000	107
3	7000000	7100000	147
3	7100000	7200000	66
3	7200000	7300000	410
3	7300000	7400000	113
3	7400000	7500000	69
3	7500000	7600000	55
3	7600000	7700000	138
3	7700000	7800000	79
3	7800000	7900000	142
3	7900000	8000000	132
3	8000000	8100000	73
3	8100000	8200000	211
3	8200000	8300000	91
3	8300000	8400000	147
3	8400000	8500000	242
3	8500000	8600000	74
3	8600000	8700000	79
3	8700000	8800000	76
3	8800000	8900000	255
3	8900000	9000000	325
3	9000000	9100000	74
3	9100000	9200000	146
3	9200000	9300000	46
3	9300000	9400000	200
3	9400000	9500000	140
3	9500000	9600000	129
3	9600000	9700000	64
3	9700000	9800000	96
3	9800000	9900000	142
3	9900000	10000000	131
3	10000000	10100000	205
3	10100000	10200000	234
3	10200000	10300000	134
3	10300000	10400000	193
3	10400000	10500000	109
3	10500000	10600000	182
3	10600000	10700000	197
3	10700000	10800000	154
3	10800000	10900000	177
3	10900000	11000000	132
3	11000000	11100000	107
3	11100000	11200000	307
3	11200000	11300000	160
3	11300000	11400000	145
3	11400000	11500000	459
3	11500000	11600000	525
3	11600000	11700000	51
3	11700000	11800000	241
3	11800000	11900000	187
3	11900000	12000000	121
3	12000000	12100000	431
3	12100000	12200000	486
3	12200000	12300000	426
3	12300000	12400000	587
3	12400000	12500000	203
3	12500000	12600000	316
3	12600000	12700000	216
3	12700000	12800000	1
3	12800000	12900000	7
3	12900000	13000000	9
3	13000000	13100000	1
3	13100000	13200000	2
3	13200000	13300000	17
3	13300000	13400000	15
3	13400000	13500000	161
3	13500000	13600000	337
3	13600000	13700000	10
3	13700000	13800000	0
3	13800000	13900000	0
3	13900000	14000000	58
3	14000000	14100000	185
3	14100000	14200000	315
3	14200000	14300000	299
3	14300000	14400000	127
3	14400000	14500000	0
3	14500000	14600000	127
3	14600000	14700000	132
3	14700000	14800000	396
3	14800000	14900000	483
3	14900000	15000000	528
3	15000000	15100000	180
3	15100000	15200000	355
3	15200000	15300000	212
3	15300000	15400000	113
3	15400000	15500000	24
3	15500000	15600000	78
3	15600000	15700000	262
3	15700000	15800000	111
3	15800000	15900000	200
3	15900000	16000000	269
3	16000000	16100000	79
3	16100000	16200000	131
3	16200000	16300000	106
3	16300000	16400000	210
3	16400000	16500000	190
3	16500000	16600000	307
3	16600000	16700000	185
3	16700000	16800000	108
3	16800000	16900000	425
3	16900000	17000000	176
3	17000000	17100000	92
3	17100000	17200000	385
3	17200000	17300000	245
3	17300000	17400000	196
3	17400000	17500000	99
3	17500000	17600000	151
3	17600000	17700000	228
3	17700000	17800000	391
3	17800000	17900000	380
3	17900000	18000000	148
3	18000000	18100000	128
3	18100000	18200000	138
3	18200000	18300000	122
3	18300000	18400000	93
3	18400000	18500000	68
3	18500000	18600000	127
3	18600000	18700000	61
3	18700000	18800000	96
3	18800000	18900000	110
3	18900000	19000000	94
3	19000000	19100000	71
3	19100000	19200000	87
3	19200000	19300000	111
3	19300000	19400000	79
3	19400000	19500000	125
3	19500000	19600000	103
3	19600000	19700000	86
3	19700000	19800000	139
3	19800000	19900000	101
3	19900000	20000000	65
3	20000000	20100000	56
3	20100000	20200000	36
3	20200000	20300000	105
3	20300000	20400000	129
3	20400000	20500000	256
3	20500000	20600000	96
3	20600000	20700000	134
3	20700000	20800000	106
3	20800000	20900000	116
3	20900000	21000000	89
3	21000000	21100000	102
3	21100000	21200000	91
3	21200000	21300000	107
3	21300000	21400000	60
3	21400000	21500000	112
3	21500000	21600000	152
3	21600000	21700000	101
3	21700000	21800000	76
3	21800000	21900000	95
3	21900000	22000000	102
3	22000000	22100000	118
3	22100000	22200000	109
3	22200000	22300000	94
3	22300000	22400000	231
3	22400000	22500000	112
3	22500000	22600000	24
3	22600000	22700000	248
3	22700000	22800000	256
3	22800000	22900000	160
3	22900000	23000000	121
3	23000000	23100000	408
3	23100000	23200000	163
3	23200000	23300000	107
3	23300000	23400000	52
3	23400000	23459830	9
4	0	100000	118
4	100000	200000	124
4	200000	300000	201
4	300000	400000	233
4	400000	500000	327
4	500000	600000	153
4	600000	700000	137
4	700000	800000	129
4	800000	900000	162
4	900000	1000000	230
4	1000000	1100000	113
4	1100000	1200000	77
4	1200000	1300000	458
4	1300000	1400000	553
4	1400000	1500000	547
4	1500000	1600000	281
4	1600000	1700000	44
4	1700000	1800000	95
4	1800000	1900000	210
4	1900000	2000000	183
4	2000000	2100000	415
4	2100000	2200000	376
4	2200000	2300000	211
4	2300000	2400000	249
4	2400000	2500000	245
4	2500000	2600000	175
4	2600000	2700000	132
4	2700000	2800000	182
4	2800000	2900000	290
4	2900000	3000000	90
4	3000000	3100000	92
4	3100000	3200000	151
4	3200000	3300000	57
4	3300000	3400000	180
4	3400000	3500000	193
4	3500000	3600000	109
4	3600000	3700000	107
4	3700000	3800000	202
4	3800000	3900000	151
4	3900000	4000000	176
4	4000000	4100000	203
4	4100000	4200000	156
4	4200000	4300000	192
4	4300000	4400000	40
4	4400000	4500000	0
4	4500000	4600000	17
4	4600000	4700000	26
4	4700000	4800000	26
4	4800000	4900000	369
4	4900000	5000000	401
4	5000000	5100000	159
4	5100000	5200000	200
4	5200000	5300000	297
4	5300000	5400000	324
4	5400000	5500000	328
4	5500000	5600000	332
4	5600000	5700000	313
4	5700000	5800000	154
4	5800000	5900000	88
4	5900000	6000000	83
4	6000000	6100000	123
4	6100000	6200000	181
4	6200000	6300000	448
4	6300000	6400000	172
4	6400000	6500000	82
4	6500000	6600000	168
4	6600000	6700000	96
4	6700000	6800000	106
4	6800000	6900000	73
4	6900000	7000000	91
4	7000000	7100000	307
4	7100000	7200000	119
4	7200000	7300000	140
4	7300000	7400000	189
4	7400000	7500000	115
4	7500000	7600000	179
4	7600000	7700000	134
4	7700000	7800000	209
4	7800000	7900000	341
4	7900000	8000000	131
4	8000000	8100000	159
4	8100000	8200000	140
4	8200000	8300000	215
4	8300000	8400000	159
4	8400000	8500000	128
4	8500000	8600000	110
4	8600000	8700000	112
4	8700000	8800000	110
4	8800000	8900000	188
4	8900000	9000000	165
4	9000000	9100000	157
4	9100000	9200000	143
4	9200000	9300000	83
4	9300000	9400000	173
4	9400000	9500000	177
4	9500000	9600000	118
4	9600000	9700000	127
4	9700000	9800000	77
4	9800000	9900000	57
4	9900000	10000000	85
4	10000000	10100000	122
4	10100000	10200000	207
4	10200000	10300000	90
4	10300000	10400000	218
4	10400000	10500000	119
4	10500000	10600000	93
4	10600000	10700000	152
4	10700000	10800000	108
4	10800000	10900000	137
4	10900000	11000000	192
4	11000000	11100000	76
4	11100000	11200000	127
4	11200000	11300000	113
4	11300000	11400000	53
4	11400000	11500000	174
4	11500000	11600000	109
4	11600000	11700000	125
4	11700000	11800000	99
4	11800000	11900000	96
4	11900000	12000000	142
4	12000000	12100000	100
4	12100000	12200000	130
4	12200000	12300000	97
4	12300000	12400000	67
4	12400000	12500000	130
4	12500000	12600000	67
4	12600000	12700000	42
4	12700000	12800000	36
4	12800000	12900000	93
4	12900000	13000000	75
4	13000000	13100000	130
4	13100000	13200000	115
4	13200000	13300000	130
4	13300000	13400000	143
4	13400000	13500000	143
4	13500000	13600000	122
4	13600000	13700000	49
4	13700000	13800000	72
4	13800000	13900000	86
4	13900000	14000000	44
4	14000000	14100000	49
4	14100000	14200000	133
4	14200000	14300000	151
4	14300000	14400000	75
4	14400000	14500000	135
4	14500000	14600000	107
4	14600000	14700000	38
4	14700000	14800000	44
4	14800000	14900000	57
4	14900000	15000000	51
4	15000000	15100000	53
4	15100000	15200000	105
4	15200000	15300000	94
4	15300000	15400000	170
4	15400000	15500000	128
4	15500000	15600000	82
4	15600000	15700000	138
4	15700000	15800000	113
4	15800000	15900000	91
4	15900000	16000000	118
4	16000000	16100000	186
4	16100000	16200000	81
4	16200000	16300000	90
4	16300000	16400000	125
4	16400000	16500000	34
4	16500000	16600000	100
4	16600000	16700000	52
4	16700000	16800000	143
4	16800000	16900000	69
4	16900000	17000000	110
4	17000000	17100000	106
4	17100000	17200000	132
4	17200000	17300000	145
4	17300000	17400000	102
4	17400000	17500000	76
4	17500000	17600000	253
4	17600000	17700000	213
4	17700000	17800000	118
4	17800000	17900000	167
4	17900000	18000000	73
4	18000000	18100000	122
4	18100000	18200000	156
4	18200000	18300000	70
4	18300000	18400000	63
4	18400000	18500000	79
4	18500000	18585056	106
5	0	100000	92
5	100000	200000	54
5	200000	300000	256
5	300000	400000	99
5	400000	500000	156
5	500000	600000	131
5	600000	700000	105
5	700000	800000	184
5	800000	900000	224
5	900000	1000000	92
5	1000000	1100000	99
5	1100000	1200000	72
5	1200000	1300000	128
5	1300000	1400000	145
5	1400000	1500000	94
5	1500000	1600000	149
5	1600000	1700000	80
5	1700000	1800000	742
5	1800000	1900000	79
5	1900000	2000000	84
5	2000000	2100000	134
5	2100000	2200000	162
5	2200000	2300000	566
5	2300000	2400000	276
5	2400000	2500000	91
5	2500000	2600000	230
5	2600000	2700000	79
5	2700000	2800000	83
5	2800000	2900000	187
5	2900000	3000000	79
5	3000000	3100000	73
5	3100000	3200000	103
5	3200000	3300000	57
5	3300000	3400000	75
5	3400000	3500000	47
5	3500000	3600000	78
5	3600000	3700000	76
5	3700000	3800000	52
5	3800000	3900000	30
5	3900000	4000000	63
5	4000000	4100000	69
5	4100000	4200000	76
5	4200000	4300000	38
5	4300000	4400000	54
5	4400000	4500000	124
5	4500000	4600000	112
5	4600000	4700000	80
5	4700000	4800000	87
5	4800000	4900000	104
5	4900000	5000000	117
5	5000000	5100000	101
5	5100000	5200000	106
5	5200000	5300000	98
5	5300000	5400000	71
5	5400000	5500000	108
5	5500000	5600000	89
5	5600000	5700000	161
5	5700000	5800000	246
5	5800000	5900000	171
5	5900000	6000000	109
5	6000000	6100000	95
5	6100000	6200000	159
5	6200000	6300000	111
5	6300000	6400000	157
5	6400000	6500000	260
5	6500000	6600000	106
5	6600000	6700000	89
5	6700000	6800000	133
5	6800000	6900000	103
5	6900000	7000000	141
5	7000000	7100000	361
5	7100000	7200000	193
5	7200000	7300000	135
5	7300000	7400000	148
5	7400000	7500000	80
5	7500000	7600000	127
5	7600000	7700000	83
5	7700000	7800000	83
5	7800000	7900000	148
5	7900000	8000000	71
5	8000000	8100000	141
5	8100000	8200000	254
5	8200000	8300000	189
5	8300000	8400000	144
5	8400000	8500000	173
5	8500000	8600000	96
5	8600000	8700000	161
5	8700000	8800000	211
5	8800000	8900000	143
5	8900000	9000000	134
5	9000000	9100000	292
5	9100000	9200000	295
5	9200000	9300000	163
5	9300000	9400000	148
5	9400000	9500000	90
5	9500000	9600000	52
5	9600000	9700000	310
5	9700000	9800000	306
5	9800000	9900000	611
5	9900000	10000000	318
5	10000000	10100000	70
5	10100000	10200000	213
5	10200000	10300000	223
5	10300000	10400000	62
5	10400000	10500000	228
5	10500000	10600000	210
5	10600000	10700000	410
5	10700000	10800000	516
5	10800000	10900000	714
5	10900000	11000000	767
5	11000000	11100000	389
5	11100000	11200000	387
5	11200000	11300000	109
5	11300000	11400000	583
5	11400000	11500000	909
5	11500000	11600000	419
5	11600000	11700000	195
5	11700000	11800000	1
5	11800000	11900000	0
5	11900000	12000000	67
5	12000000	12100000	452
5	12100000	12200000	212
5	12200000	12300000	531
5	12300000	12400000	85
5	12400000	12500000	250
5	12500000	12600000	652
5	12600000	12700000	338
5	12700000	12800000	17
5	12800000	12900000	71
5	12900000	13000000	426
5	13000000	13100000	408
5	13100000	13200000	345
5	13200000	13300000	117
5	13300000	13400000	255
5	13400000	13500000	195
5	13500000	13600000	228
5	13600000	13700000	322
5	13700000	13800000	126
5	13800000	13900000	147
5	13900000	14000000	160
5	14000000	14100000	83
5	14100000	14200000	122
5	14200000	14300000	172
5	14300000	14400000	160
5	14400000	14500000	0
5	14500000	14600000	105
5	14600000	14700000	180
5	14700000	14800000	231
5	14800000	14900000	317
5	14900000	15000000	144
5	15000000	15100000	155
5	15100000	15200000	44
5	15200000	15300000	302
5	15300000	15400000	109
5	15400000	15500000	130
5	15500000	15600000	206
5	15600000	15700000	214
5	15700000	15800000	339
5	15800000	15900000	156
5	15900000	16000000	104
5	16000000	16100000	157
5	16100000	16200000	264
5	16200000	16300000	83
5	16300000	16400000	406
5	16400000	16500000	202
5	16500000	16600000	105
5	16600000	16700000	248
5	16700000	16800000	108
5	16800000	16900000	182
5	16900000	17000000	88
5	17000000	17100000	134
5	17100000	17200000	270
5	17200000	17300000	120
5	17300000	17400000	162
5	17400000	17500000	109
5	17500000	17600000	284
5	17600000	17700000	250
5	17700000	17800000	143
5	17800000	17900000	98
5	17900000	18000000	132
5	18000000	18100000	112
5	18100000	18200000	138
5	18200000	18300000	100
5	18300000	18400000	177
5	18400000	18500000	510
5	18500000	18600000	318
5	18600000	18700000	155
5	18700000	18800000	374
5	18800000	18900000	142
5	18900000	19000000	180
5	19000000	19100000	101
5	19100000	19200000	115
5	19200000	19300000	111
5	19300000	19400000	39
5	19400000	19500000	239
5	19500000	19600000	168
5	19600000	19700000	150
5	19700000	19800000	158
5	19800000	19900000	158
5	19900000	20000000	233
5	20000000	20100000	262
5	20100000	20200000	398
5	20200000	20300000	186
5	20300000	20400000	176
5	20400000	20500000	98
5	20500000	20600000	48
5	20600000	20700000	65
5	20700000	20800000	144
5	20800000	20900000	107
5	20900000	21000000	82
5	21000000	21100000	155
5	21100000	21200000	130
5	21200000	21300000	117
5	21300000	21400000	182
5	21400000	21500000	212
5	21500000	21600000	164
5	21600000	21700000	141
5	21700000	21800000	55
5	21800000	21900000	47
5	21900000	22000000	87
5	22000000	22100000	99
5	22100000	22200000	102
5	22200000	22300000	252
5	22300000	22400000	79
5	22400000	22500000	382
5	22500000	22600000	168
5	22600000	22700000	162
5	22700000	22800000	50
5	22800000	22900000	91
5	22900000	23000000	75
5	23000000	23100000	118
5	23100000	23200000	61
5	23200000	23300000	77
5	23300000	23400000	105
5	23400000	23500000	20
5	23500000	23600000	157
5	23600000	23700000	43
5	23700000	23800000	68
5	23800000	23900000	179
5	23900000	24000000	134
5	24000000	24100000	97
5	24100000	24200000	300
5	24200000	24300000	167
5	24300000	24400000	116
5	24400000	24500000	114
5	24500000	24600000	208
5	24600000	24700000	87
5	24700000	24800000	67
5	24800000	24900000	54
5	24900000	25000000	40
5	25000000	25100000	63
5	25100000	25200000	93
5	25200000	25300000	445
5	25300000	25400000	296
5	25400000	25500000	84
5	25500000	25600000	163
5	25600000	25700000	92
5	25700000	25800000	63
5	25800000	25900000	89
5	25900000	26000000	136
5	26000000	26100000	137
5	26100000	26200000	79
5	26200000	26300000	95
5	26300000	26400000	128
5	26400000	26500000	59
5	26500000	26600000	136
5	26600000	26700000	95
5	26700000	26800000	123
5	26800000	26900000	211
5	26900000	26975502	148

## Sheet: Figure 2b
Ecotype	Context	Methylation		Ecotype	Context	Methylation		Ecotype	Context	Methylation		Ecotype	Context	Expression of AT1G69770	Expression of AT4G19020	Expression of AT5G14620	Expression of AT5G49160
met1	CG	0.0103867		6195	CHG	0.0190083		9600	CHH	0.00664944		108	AT1G69770	4.39991	6.55817	4.76748	3.42414
10023	CG	0.197582		6106	CHG	0.0208276		6198	CHH	0.00734899		159	AT1G69770	5.5572	9.54661	8.08173	11.5441
10022	CG	0.237742		6073	CHG	0.0219488		6137	CHH	0.00782695		265	AT1G69770	3.26135	9.80886	7.84706	2.5894
10020	CG	0.230149		6900	CHG	0.0222576		6201	CHH	0.00791246		350	AT1G69770	17.6761	15.3278	7.76215	12.4125
10018	CG	0.222367		6019	CHG	0.0241721		9649	CHH	0.00796268		351	AT1G69770	17.9485	18.0259	8.24485	13.8167
10017	CG	0.221885		6086	CHG	0.0244555		1158	CHH	0.00839793		403	AT1G69770	2.70487	6.77531	3.60765	2.64328
10015	CG	0.221693		6041	CHG	0.0257257		6900	CHH	0.00842046		410	AT1G69770	16.2076	12.4928	6.70425	11.969
10014	CG	0.250345		6137	CHG	0.0263944		6073	CHH	0.00843731		424	AT1G69770	18.5202	13.9546	7.70735	10.7873
10013	CG	0.218099		1158	CHG	0.0272305		6019	CHH	0.00847715		428	AT1G69770	21.2049	12.2302	7.5571	12.8771
10011	CG	0.256462		6198	CHG	0.0272622		6108	CHH	0.00853989		506	AT1G69770	22.2891	12.8249	9.67806	16.2672
10010	CG	0.189917		cmt3	CHG	0.0274957		6195	CHH	0.00859807		630	AT1G69770	23.876	15.2416	10.3101	19.2755
10009	CG	0.286719		6201	CHG	0.0280591		6025	CHH	0.00862069		728	AT1G69770	28.1525	18.8287	9.5915	18.8987
10008	CG	0.262608		6111	CHG	0.0282329		6830	CHH	0.00874064		763	AT1G69770	4.01105	5.26135	6.21891	1.9109
10006	CG	0.181049		8386	CHG	0.0282382		8386	CHH	0.00877044		768	AT1G69770	3.87584	6.84395	12.1804	3.55073
10005	CG	0.200086		6108	CHG	0.0283199		6106	CHH	0.0088453		801	AT1G69770	11.419	11.2774	7.98738	10.9446
10004	CG	0.211927		9947	CHG	0.0320601		6041	CHH	0.00889852		870	AT1G69770	19.3313	12.451	8.85165	14.0848
10002	CG	0.27069		9929	CHG	0.0343584		6086	CHH	0.00897083		915	AT1G69770	28.2933	13.8181	9.31215	20.7305
10001	CG	0.202418		9651	CHG	0.0353464		6163	CHH	0.00917708		932	AT1G69770	12.6319	14.7107	7.97768	9.89337
9998	CG	0.243311		9932	CHG	0.0359542		6166	CHH	0.00936237		997	AT1G69770	4.10989	18.629	7.19368	4.91146
9997	CG	0.217753		9558	CHG	0.0382753		6154	CHH	0.00953527		1002	AT1G69770	3.14003	6.91875	4.41773	2.35057
9996	CG	0.245972		7063	CHG	0.0385385		6111	CHH	0.0103276		1066	AT1G69770	2.90583	4.29629	4.85442	2.93573
9995	CG	0.217326		9790	CHG	0.0386212		9808	CHH	0.0110194		1158	AT1G69770	3.46117	14.5087	6.27274	3.74067
9993	CG	0.246821		10006	CHG	0.0387209		9647	CHH	0.0110998		1829	AT1G69770	26.7862	13.611	9.59233	16.286
9991	CG	0.204034		7164	CHG	0.0389414		9929	CHH	0.011178		1872	AT1G69770	12.5679	13.2457	8.77218	11.2417
9990	CG	0.241561		9551	CHG	0.0395719		772	CHH	0.0113306		1890	AT1G69770	17.5444	7.89713	8.04606	12.6164
9988	CG	0.252531		9531	CHG	0.039591		9130	CHH	0.0122951		1925	AT1G69770	22.5615	12.8253	7.87472	15.1418
9987	CG	0.192855		5860	CHG	0.0396207		7158	CHH	0.0125587		1954	AT1G69770	11.9809	8.27454	10.2833	8.15434
9986	CG	0.232854		9521	CHG	0.0397036		9548	CHH	0.012756		2016	AT1G69770	10.7585	10.1178	11.5645	12.5382
9985	CG	0.209545		9561	CHG	0.0398952		7164	CHH	0.0128523		2017	AT1G69770	15.962	11.0773	10.1801	11.9947
9983	CG	0.218966		7158	CHG	0.0399212		9932	CHH	0.0128938		2171	AT1G69770	22.9839	12.6504	8.2891	18.9368
9982	CG	0.260504		9554	CHG	0.0399304		9562	CHH	0.0129942		2202	AT1G69770	16.1846	10.5761	7.77872	13.2009
9981	CG	0.2098		9798	CHG	0.0407838		5907	CHH	0.0131182		2276	AT1G69770	25.8168	13.3718	7.66497	16.5089
9980	CG	0.185398		9513	CHG	0.0409521		9914	CHH	0.0131884		2278	AT1G69770	7.0953	6.23204	7.75285	5.56277
9979	CG	0.293857		5907	CHG	0.0411397		9980	CHH	0.0133039		2317	AT1G69770	10.2328	9.82918	8.58444	7.30103
9976	CG	0.201608		9549	CHG	0.0411748		9713	CHH	0.0133617		4807	AT1G69770	24.6491	14.1305	6.22028	16.7696
9973	CG	0.191803		9655	CHG	0.0413213		9697	CHH	0.0133987		4826	AT1G69770	17.4576	12.7737	7.05445	12.7082
9972	CG	0.233781		9713	CHG	0.041455		9640	CHH	0.0134709		4884	AT1G69770	10.9443	11.6986	7.30913	9.09934
9970	CG	0.30024		9774	CHG	0.0414914		7525	CHH	0.0135813		4958	AT1G69770	24.7965	15.4162	9.85746	16.9803
9969	CG	0.225875		9089	CHG	0.0415785		9969	CHH	0.0136329		5023	AT1G69770	18.1233	11.9511	7.31452	14.8589
9968	CG	0.263144		9939	CHG	0.0416029		5349	CHH	0.0136454		5104	AT1G69770	18.9055	10.4888	7.65855	14.761
9966	CG	0.205379		9099	CHG	0.0417881		9939	CHH	0.0136937		5151	AT1G69770	16.2413	13.0156	8.61756	14.2657
9965	CG	0.245079		9609	CHG	0.0417902		9095	CHH	0.0137483		5210	AT1G69770	12.6472	10.3691	9.30154	10.0928
9964	CG	0.20253		9963	CHG	0.0418832		9948	CHH	0.0138026		5236	AT1G69770	16.1645	11.1561	10.2185	15.9859
9963	CG	0.21469		9849	CHG	0.041936		9646	CHH	0.0138057		5276	AT1G69770	27.6119	22.2731	8.03436	14.3734
9962	CG	0.229051		9408	CHG	0.0420764		9901	CHH	0.0138412		5279	AT1G69770	26.1994	14.2174	8.55902	14.5923
9960	CG	0.230758		9826	CHG	0.0427182		9698	CHH	0.013896		5349	AT1G69770	17.2239	11.5299	10.3886	16.0605
9959	CG	0.232241		9944	CHG	0.042741		9947	CHH	0.0139269		5353	AT1G69770	9.59021	11.5429	8.41181	10.4657
9958	CG	0.22693		9854	CHG	0.0427425		9089	CHH	0.0140144		5395	AT1G69770	24.9945	13.0148	8.72348	19.4998
9957	CG	0.210858		9565	CHG	0.0427537		9849	CHH	0.0140208		5486	AT1G69770	26.7379	17.3979	11.2772	19.7122
9956	CG	0.194295		9835	CHG	0.0430092		9668	CHH	0.0140529		5577	AT1G69770	18.0224	14.1273	8.80395	18.6233
9955	CG	0.23982		9822	CHG	0.0431099		9638	CHH	0.0141396		5644	AT1G69770	15.3696	11.2609	8.25245	10.5547
9953	CG	0.212689		9969	CHG	0.0431354		9826	CHH	0.0141594		5717	AT1G69770	13.5553	13.6395	9.62296	11.9075
9951	CG	0.217712		9803	CHG	0.0431764		6133	CHH	0.0141637		5720	AT1G69770	17.0721	12.5466	9.21764	9.71937
9950	CG	0.215229		9839	CHG	0.0432241		9558	CHH	0.0141916		5726	AT1G69770	9.5432	11.2654	8.21103	8.65352
9949	CG	0.249376		9704	CHG	0.0433507		9798	CHH	0.0143735		5741	AT1G69770	13.9237	10.6605	6.87102	11.8294
9948	CG	0.204988		6009	CHG	0.0434315		6927	CHH	0.0143759		5748	AT1G69770	13.9934	10.6337	7.69058	11.1221
9947	CG	0.175025		9533	CHG	0.0434804		5249	CHH	0.0143897		5772	AT1G69770	28.4083	22.8042	10.5143	19.0401
9946	CG	0.200115		9855	CHG	0.0435121		9531	CHH	0.0144361		5779	AT1G69770	14.7088	18.1096	8.07492	12.4772
9945	CG	0.22204		9770	CHG	0.0435876		9817	CHH	0.0145041		5784	AT1G69770	21.0071	15.8943	9.13488	15.7269
9944	CG	0.198495		9950	CHG	0.0437796		9990	CHH	0.0145472		5800	AT1G69770	21.6425	15.0393	11.1265	19.1169
9942	CG	0.196339		9564	CHG	0.0438183		9933	CHH	0.0145778		5811	AT1G69770	18.7467	12.5698	8.01294	14.3668
9941	CG	0.274408		6138	CHG	0.0438505		9968	CHH	0.0145912		5822	AT1G69770	9.84368	13.9172	7.2043	9.84128
9939	CG	0.204245		9545	CHG	0.0438649		9655	CHH	0.0145969		5837	AT1G69770	4.08269	6.93557	6.33451	3.16948
9938	CG	0.235276		9559	CHG	0.0441112		6976	CHH	0.0147421		5860	AT1G69770	2.2326	16.102	6.6808	2.15687
9937	CG	0.228962		7107	CHG	0.044117		9802	CHH	0.0147927		5874	AT1G69770	16.2147	12.352	6.4542	10.8182
9935	CG	0.222076		9980	CHG	0.0441355		7063	CHH	0.0148845		5890	AT1G69770	8.57326	13.0798	9.57152	8.92529
9933	CG	0.226241		9600	CHG	0.0441619		9554	CHH	0.0148903		5893	AT1G69770	19.233	14.6376	5.87163	15.001
9932	CG	0.19491		9506	CHG	0.0441937		6009	CHH	0.0149114		5907	AT1G69770	22.9514	13.952	7.04671	21.5148
9929	CG	0.213447		9814	CHG	0.0442305		10005	CHH	0.014944		5921	AT1G69770	16.0821	16.4074	7.79885	15.9866
9928	CG	0.222219		9948	CHG	0.0443495		9609	CHH	0.0149446		5950	AT1G69770	16.3555	11.0246	6.64597	16.896
9926	CG	0.20937		9883	CHG	0.0443583		9103	CHH	0.0149546		5984	AT1G69770	0.966577	2.58642	5.63704	1.40187
9925	CG	0.278837		9796	CHG	0.0443649		7119	CHH	0.0149556		5993	AT1G69770	10.8969	20.6408	8.98795	10.6991
9924	CG	0.21283		9653	CHG	0.0444754		6107	CHH	0.0150023		6008	AT1G69770	5.86601	9.36406	8.42104	8.37903
9921	CG	0.201728		9579	CHG	0.0445476		9606	CHH	0.0150075		6009	AT1G69770	3.33925	12.9849	5.93254	4.13512
9920	CG	0.246327		9946	CHG	0.0445706		7213	CHH	0.0150209		6017	AT1G69770	5.36657	10.4333	6.16559	4.99088
9918	CG	0.293422		8231	CHG	0.0445708		9621	CHH	0.015057		6020	AT1G69770	2.46593	12.7843	7.70423	3.78844
9917	CG	0.242006		9890	CHG	0.0445982		9950	CHH	0.01508		6024	AT1G69770	3.41988	15.2858	7.16032	3.78439
9915	CG	0.212688		9886	CHG	0.044606		7413	CHH	0.0150883		6025	AT1G69770	4.59161	6.33601	9.1525	4.52708
9914	CG	0.24059		9621	CHG	0.0446428		9658	CHH	0.0151289		6038	AT1G69770	5.54646	10.9689	6.38703	3.83419
9911	CG	0.253716		6020	CHG	0.0447365		9678	CHH	0.0151322		6041	AT1G69770	3.03382	14.768	9.50129	4.71713
9910	CG	0.219078		9589	CHG	0.0447498		9503	CHH	0.015145		6064	AT1G69770	2.89932	11.6608	10.4005	5.58282
9909	CG	0.268969		9518	CHG	0.0448125		9744	CHH	0.0151486		6086	AT1G69770	3.09157	8.99366	8.11612	4.42374
9908	CG	0.252574		9879	CHG	0.0448195		9559	CHH	0.0151643		6099	AT1G69770	6.51287	9.16024	5.21137	5.30467
9906	CG	0.195607		9576	CHG	0.0448911		1066	CHH	0.0151699		6106	AT1G69770	5.95998	14.904	6.07139	6.13309
9905	CG	0.220845		9812	CHG	0.0449021		9642	CHH	0.0151933		6107	AT1G69770	2.73662	6.84695	4.88617	2.45398
9904	CG	0.210428		9619	CHG	0.0449331		9653	CHH	0.0152195		6108	AT1G69770	9.64489	11.4487	5.01263	10.0077
9903	CG	0.223144		9599	CHG	0.0449362		4807	CHH	0.0152537		6111	AT1G69770	4.11046	12.8608	7.62364	5.38361
9902	CG	0.217454		9542	CHG	0.0451395		7415	CHH	0.0153421		6133	AT1G69770	4.56036	9.40186	6.61467	4.42048
9901	CG	0.192949		9592	CHG	0.0452647		8326	CHH	0.0153548		6137	AT1G69770	2.78099	8.10346	5.87405	3.37626
9900	CG	0.206958		9809	CHG	0.0452785		9550	CHH	0.015359		6138	AT1G69770	3.84585	10.0471	7.90131	2.14412
9899	CG	0.212394		10020	CHG	0.0453605		9643	CHH	0.0153776		6140	AT1G69770	4.6032	10.3893	7.23665	3.40075
9898	CG	0.207743		9699	CHG	0.045427		9707	CHH	0.0154006		6145	AT1G69770	6.49178	8.06635	7.99934	5.07043
9897	CG	0.227945		9726	CHG	0.0454494		9926	CHH	0.0154017		6148	AT1G69770	8.5702	7.37441	5.65673	6.17549
9895	CG	0.216545		6917	CHG	0.0454814		6917	CHH	0.0154189		6154	AT1G69770	3.23802	5.22825	10.3941	2.61769
9894	CG	0.203887		9509	CHG	0.0454944		9835	CHH	0.0154407		6163	AT1G69770	3.43831	5.7905	8.72566	3.67369
9892	CG	0.231786		9638	CHG	0.0456062		9617	CHH	0.0154433		6166	AT1G69770	9.85667	7.90971	7.64842	6.90904
9891	CG	0.195617		9606	CHG	0.0456627		9703	CHH	0.0154614		6169	AT1G69770	3.96835	9.33247	5.78104	4.44872
9890	CG	0.212869		9091	CHG	0.0456637		9105	CHH	0.0155162		6174	AT1G69770	5.68675	6.84972	7.09637	4.42296
9888	CG	0.223111		9684	CHG	0.0456682		9598	CHH	0.0155387		6177	AT1G69770	4.37888	9.15148	6.46913	2.91763
9886	CG	0.226447		9581	CHG	0.0456713		9592	CHH	0.0155457		6195	AT1G69770	1.66767	13.7532	8.06613	3.05944
9885	CG	0.21732		6933	CHG	0.0456732		9663	CHH	0.0155654		6198	AT1G69770	8.46423	9.9363	6.98801	11.4632
9883	CG	0.21284		9915	CHG	0.0457208		7322	CHH	0.0155662		6201	AT1G69770	2.94235	12.5153	8.14351	2.56865
9882	CG	0.211958		9594	CHG	0.0457211		9314	CHH	0.0155791		6203	AT1G69770	1.47849	6.56411	8.31697	2.27213
9881	CG	0.197591		9115	CHG	0.0457589		9533	CHH	0.0156094		6217	AT1G69770	5.7089	7.46694	6.67694	3.90231
9880	CG	0.224106		9530	CHG	0.0457756		932	CHH	0.0156103		6218	AT1G69770	5.62919	10.4333	7.66662	4.6322
9879	CG	0.190426		7213	CHG	0.0458071		9985	CHH	0.0156161		6220	AT1G69770	4.95293	9.06233	9.96989	3.61413
9878	CG	0.218095		6133	CHG	0.0458175		728	CHH	0.0156254		6241	AT1G69770	2.87721	12.4214	8.94103	3.81345
9877	CG	0.232111		9832	CHG	0.0459103		9720	CHH	0.0156298		6255	AT1G69770	4.49878	10.101	9.03299	5.84332
9876	CG	0.237461		9795	CHG	0.0459722		9549	CHH	0.0156318		6268	AT1G69770	1.65233	5.5121	5.4497	1.94538
9875	CG	0.201452		7427	CHG	0.0459812		9906	CHH	0.0156543		6284	AT1G69770	2.13583	6.80986	7.59532	3.27875
9874	CG	0.219357		9697	CHG	0.0459938		6933	CHH	0.0157175		6296	AT1G69770	16.8952	12.9324	9.21465	17.9706
9873	CG	0.207621		9615	CHG	0.0460223		10006	CHH	0.0157307		6390	AT1G69770	7.57143	8.60343	6.0904	8.99577
9871	CG	0.19193		9926	CHG	0.0460275		8297	CHH	0.0157387		6434	AT1G69770	5.48198	12.4474	7.24772	6.99437
9870	CG	0.228296		5249	CHG	0.0460327		9648	CHH	0.0157401		6445	AT1G69770	12.103	10.8681	7.77966	9.41513
9869	CG	0.199018		9869	CHG	0.0460803		9131	CHH	0.015741		6680	AT1G69770	4.66178	8.97517	9.34697	2.54295
9868	CG	0.216733		9981	CHG	0.046124		9809	CHH	0.0157489		6744	AT1G69770	8.08563	6.15676	5.1697	4.37929
9867	CG	0.204159		9543	CHG	0.0461526		9717	CHH	0.0157526		6830	AT1G69770	6.61426	5.54044	7.91924	4.34442
9866	CG	0.212653		9678	CHG	0.0461692		9791	CHH	0.0157761		6900	AT1G69770	2.54252	10.0871	5.26763	3.02704
9864	CG	0.20766		932	CHG	0.0462362		9795	CHH	0.0157766		6907	AT1G69770	10.9235	9.18721	5.58566	7.28936
9862	CG	0.238739		2202	CHG	0.0462521		9966	CHH	0.0157984		6908	AT1G69770	23.8042	12.251	9.47822	13.4528
9861	CG	0.217613		9649	CHG	0.0463362		7917	CHH	0.0158047		6909	AT1G69770	1.95318	5.97736	8.1631	3.29403
9860	CG	0.208895		9598	CHG	0.0463473		9665	CHH	0.0158076		6911	AT1G69770	15.8812	13.9987	8.647	13.8434
9859	CG	0.202101		9906	CHG	0.0463769		9741	CHH	0.0158308		6917	AT1G69770	5.74328	8.1476	6.76343	3.50015
9858	CG	0.207656		9783	CHG	0.0465274		9620	CHH	0.0158405		6923	AT1G69770	15.1096	12.6934	11.6059	14.6846
9857	CG	0.225254		9591	CHG	0.0465613		9854	CHH	0.0159118		6933	AT1G69770	7.29833	12.535	9.42354	7.70533
9856	CG	0.212468		9541	CHG	0.0465947		9804	CHH	0.0159143		6943	AT1G69770	22.966	14.4606	9.14363	15.7292
9855	CG	0.206676		7328	CHG	0.046608		9718	CHH	0.0159171		6944	AT1G69770	1.11656	4.31008	8.56319	1.68767
9854	CG	0.190851		9851	CHG	0.0466798		9857	CHH	0.0159242		6957	AT1G69770	15.7142	13.5908	5.75489	15.6903
9853	CG	0.205805		9525	CHG	0.0467044		9827	CHH	0.0159351		6960	AT1G69770	12.438	15.7557	7.31947	13.0341
9852	CG	0.207168		9723	CHG	0.0468121		9518	CHH	0.015953		6966	AT1G69770	18.7882	14.0367	9.22442	16.1987
9851	CG	0.212354		9519	CHG	0.0468614		9630	CHH	0.0159536		6970	AT1G69770	8.35537	18.8319	6.65366	6.84119
9850	CG	0.201343		9850	CHG	0.046926		9091	CHH	0.0159575		6971	AT1G69770	19.6408	16.4027	7.57712	15.4759
9849	CG	0.198419		9845	CHG	0.0469673		9790	CHH	0.0159595		6973	AT1G69770	18.4208	13.8978	8.62043	15.7433
9848	CG	0.209312		8326	CHG	0.0470246		6296	CHH	0.0159725		6974	AT1G69770	2.47925	10.1403	9.66724	2.94379
9847	CG	0.233135		9552	CHG	0.047045		6218	CHH	0.0159893		6976	AT1G69770	23.3373	19.7746	9.70099	15.1162
9846	CG	0.214643		5893	CHG	0.0470507		9832	CHH	0.016023		6979	AT1G69770	0.78961	0.911483	4.54261	1.57232
9845	CG	0.211138		9973	CHG	0.047059		9651	CHH	0.0160437		6989	AT1G69770	2.96481	8.65629	6.65596	3.63868
9844	CG	0.220641		9788	CHG	0.0470725		9944	CHH	0.0160495		6992	AT1G69770	5.66572	6.81389	10.2263	7.48076
9843	CG	0.216741		7417	CHG	0.0471006		9633	CHH	0.0160664		7013	AT1G69770	2.33921	8.46262	9.00163	3.39141
9841	CG	0.218482		1066	CHG	0.0471314		9625	CHH	0.0160691		7028	AT1G69770	4.58848	7.05228	4.62563	2.35545
9840	CG	0.207859		9130	CHG	0.0471362		9632	CHH	0.01608		7033	AT1G69770	23.2762	15.6936	9.40102	14.9415
9839	CG	0.205771		7525	CHG	0.0471532		9586	CHH	0.0160983		7058	AT1G69770	24.0388	15.8133	10.0756	19.3115
9838	CG	0.211829		9625	CHG	0.0472204		9706	CHH	0.0161049		7067	AT1G69770	20.1679	11.5323	7.93866	11.4384
9837	CG	0.22882		9782	CHG	0.0472763		7354	CHH	0.0161332		7094	AT1G69770	20.2232	13.1108	10.4239	17.6508
9836	CG	0.203451		9741	CHG	0.0473316		7186	CHH	0.0161378		7102	AT1G69770	4.42859	10.6095	7.54107	3.72478
9835	CG	0.208113		9544	CHG	0.0473367		7377	CHH	0.0161672		7103	AT1G69770	0.660229	3.78178	3.43971	0.93313
9834	CG	0.217055		9720	CHG	0.0473804		6434	CHH	0.0161747		7106	AT1G69770	3.69037	11.1852	7.63526	3.08601
9833	CG	0.231065		9701	CHG	0.0473819		9714	CHH	0.0161947		7107	AT1G69770	4.07338	5.51752	4.78592	2.3975
9832	CG	0.201331		9693	CHG	0.0473906		6020	CHH	0.0161982		7111	AT1G69770	19.5447	16.2134	8.02171	15.242
9831	CG	0.176876		9708	CHG	0.0474355		5717	CHH	0.0162115		7119	AT1G69770	6.74249	8.51285	8.59662	9.31634
9830	CG	0.216994		6220	CHG	0.0474548		9726	CHH	0.0162179		7161	AT1G69770	9.56869	13.0569	5.59598	3.95593
9827	CG	0.224958		10013	CHG	0.0474958		9921	CHH	0.0162305		7164	AT1G69770	7.34384	6.18405	6.95495	12.2444
9826	CG	0.190064		9815	CHG	0.0475576		7107	CHH	0.0162339		7165	AT1G69770	3.19221	5.27813	4.71055	3.03453
9825	CG	0.228768		10010	CHG	0.0476034		10010	CHH	0.0162553		7169	AT1G69770	6.51885	8.94751	7.0695	5.8051
9824	CG	0.216744		7244	CHG	0.0476152		9125	CHH	0.0162612		7186	AT1G69770	7.06245	7.02599	5.96292	4.91698
9823	CG	0.240339		9611	CHG	0.0476524		7417	CHH	0.0162706		7202	AT1G69770	5.22183	6.23721	8.2292	6.07749
9822	CG	0.195385		7377	CHG	0.0476977		9629	CHH	0.0162773		7218	AT1G69770	4.30644	8.24866	6.74618	1.45558
9821	CG	0.200544		9853	CHG	0.0477097		9800	CHH	0.0162824		7231	AT1G69770	23.7962	13.0476	8.94088	16.7867
9820	CG	0.199289		9523	CHG	0.0477234		9845	CHH	0.016289		7244	AT1G69770	3.76469	12.7793	6.74319	2.19562
9819	CG	0.205637		9717	CHG	0.0477947		9684	CHH	0.016325		7250	AT1G69770	2.77325	8.71294	10.4622	2.30891
9817	CG	0.200424		9095	CHG	0.0479352		9983	CHH	0.0163263		7282	AT1G69770	4.13561	5.43627	7.90551	5.87
9816	CG	0.2435		424	CHG	0.0480016		9523	CHH	0.0163373		7288	AT1G69770	15.6467	15.4075	11.8472	14.8909
9815	CG	0.251434		9593	CHG	0.048068		9521	CHH	0.0163922		7296	AT1G69770	9.63453	12.5954	16.0224	12.1027
9814	CG	0.214506		10001	CHG	0.0481047		4884	CHH	0.0164053		7316	AT1G69770	4.19571	21.0369	8.04772	4.77256
9813	CG	0.254167		9527	CHG	0.0481193		9656	CHH	0.0164103		7320	AT1G69770	3.96061	8.30218	7.10243	5.13501
9812	CG	0.226526		9582	CHG	0.048129		2016	CHH	0.0164182		7322	AT1G69770	20.3839	12.1328	9.11	12.1377
9811	CG	0.221251		9657	CHG	0.04815		9814	CHH	0.0164277		7327	AT1G69770	19.6149	14.3103	10.0475	12.3149
9810	CG	0.225579		9671	CHG	0.0481579		9693	CHH	0.0164298		7328	AT1G69770	18.5294	16.3641	8.56483	16.0596
9809	CG	0.203943		6218	CHG	0.0481646		9104	CHH	0.0164354		7346	AT1G69770	2.79515	13.2407	9.18031	2.99359
9808	CG	0.229871		9736	CHG	0.0481658		9631	CHH	0.0164365		7350	AT1G69770	3.32063	6.36029	6.48483	4.23313
9807	CG	0.230731		9512	CHG	0.0481762		9756	CHH	0.0164495		7353	AT1G69770	2.30241	13.2795	7.46156	4.19901
9806	CG	0.227839		7102	CHG	0.0481919		9561	CHH	0.0164694		7354	AT1G69770	5.59631	9.39841	8.52019	5.20758
9805	CG	0.228493		9658	CHG	0.0482264		9880	CHH	0.0164861		7372	AT1G69770	15.3071	9.75461	7.07966	12.949
9804	CG	0.237491		6989	CHG	0.048256		9723	CHH	0.0165093		7373	AT1G69770	7.1528	16.1842	7.03779	5.66584
9803	CG	0.234877		9897	CHG	0.0482617		7161	CHH	0.0165144		7377	AT1G69770	8.8979	16.8095	8.0762	6.90133
9802	CG	0.229956		9624	CHG	0.0482644		9111	CHH	0.0165204		7384	AT1G69770	5.68996	17.473	7.50466	6.18505
9801	CG	0.229074		6064	CHG	0.0483158		9657	CHH	0.0165365		7396	AT1G69770	12.4189	10.6838	7.5664	9.96797
9800	CG	0.215368		9321	CHG	0.048331		9904	CHH	0.0165558		7404	AT1G69770	3.69242	6.97624	7.3146	3.45365
9799	CG	0.242403		9665	CHG	0.0484035		7244	CHH	0.0165597		7413	AT1G69770	11.5113	7.42339	6.77421	9.06805
9798	CG	0.213147		9819	CHG	0.0484068		9819	CHH	0.0165778		7418	AT1G69770	15.5283	9.6283	6.5124	10.6388
9797	CG	0.239098		9811	CHG	0.0484102		9601	CHH	0.0165916		7424	AT1G69770	1.10485	5.60915	10.0532	2.02011
9796	CG	0.23436		9983	CHG	0.0484379		9812	CHH	0.0165932		7427	AT1G69770	4.21809	7.16038	10.4371	5.28203
9795	CG	0.212551		6445	CHG	0.0484595		9551	CHH	0.016599		7461	AT1G69770	22.5771	13.2602	6.51487	18.5524
9794	CG	0.232009		9560	CHG	0.0484632		9794	CHH	0.0166032		7477	AT1G69770	16.821	14.2789	8.27468	9.74453
9793	CG	0.218046		9595	CHG	0.0484723		9661	CHH	0.0166112		7515	AT1G69770	2.32312	9.68947	8.36299	2.35692
9792	CG	0.243953		9817	CHG	0.0484728		6138	CHH	0.0166176		7521	AT1G69770	6.53234	5.61303	9.01264	7.19414
9791	CG	0.223854		9791	CHG	0.0485242		9582	CHH	0.0166192		7717	AT1G69770	21.6971	17.5491	9.98435	14.7491
9790	CG	0.19927		6976	CHG	0.0485244		9506	CHH	0.0166287		7917	AT1G69770	13.702	17.3159	10.2932	10.9578
9789	CG	0.235857		9550	CHG	0.0486068		9748	CHH	0.0166384		8077	AT1G69770	20.8766	12.7286	9.06164	11.0378
9788	CG	0.225287		9924	CHG	0.0486535		9996	CHH	0.0166691		8132	AT1G69770	10.8077	12.047	7.75675	7.66605
9787	CG	0.250792		7917	CHG	0.0486574		9115	CHH	0.0166766		8231	AT1G69770	2.88697	11.5696	7.44808	2.4516
9786	CG	0.225797		9608	CHG	0.0486617		6920	CHH	0.0166792		8233	AT1G69770	11.3347	9.49445	12.3899	9.4483
9785	CG	0.247621		6107	CHG	0.0487177		403	CHH	0.0166901		8234	AT1G69770	20.2723	17.5668	9.6434	15.9124
9784	CG	0.226009		9769	CHG	0.0487558		1954	CHH	0.0166916		8235	AT1G69770	19.7116	17.2067	8.31808	16.6274
9783	CG	0.200592		9787	CHG	0.0487631		9743	CHH	0.0167035		8236	AT1G69770	22.188	21.9495	8.98142	17.2856
9782	CG	0.220345		9520	CHG	0.0487663		9839	CHH	0.0167228		8238	AT1G69770	29.3256	15.5967	10.2429	16.3471
9781	CG	0.223471		9583	CHG	0.0487742		5893	CHH	0.0167675		8239	AT1G69770	10.422	13.0843	9.91213	6.88214
9780	CG	0.242135		7424	CHG	0.0487799		9696	CHH	0.0167722		8244	AT1G69770	26.3702	19.0835	9.4478	20.5643
9779	CG	0.230137		9661	CHG	0.0487879		9513	CHH	0.0167754		8246	AT1G69770	22.3929	16.0112	10.2963	15.5885
9778	CG	0.247855		6024	CHG	0.0488111		9545	CHH	0.0168044		8247	AT1G69770	3.95626	14.2934	7.94485	3.79317
9777	CG	0.235304		9613	CHG	0.0488673		9530	CHH	0.0168068		8259	AT1G69770	2.58448	10.8506	7.51956	2.99919
9776	CG	0.222246		9511	CHG	0.0489503		9134	CHH	0.0168092		8264	AT1G69770	15.5775	11.471	9.21308	9.28102
9775	CG	0.240008		9921	CHG	0.048983		9739	CHH	0.0168139		8284	AT1G69770	24.2296	15.5967	9.40666	17.8568
9774	CG	0.209268		9846	CHG	0.0490023		9737	CHH	0.0168144		8290	AT1G69770	22.1154	15.0829	7.71929	14.9553
9772	CG	0.239716		9648	CHG	0.0490064		5644	CHH	0.0168216		8297	AT1G69770	22.8149	14.1784	9.68913	18.9913
9771	CG	0.249093		6970	CHG	0.0491127		9511	CHH	0.0168541		8334	AT1G69770	23.448	13.7494	9.42498	13.4095
9770	CG	0.208545		9617	CHG	0.0491659		8231	CHH	0.0168736		8337	AT1G69770	3.45749	6.06195	5.69355	5.34379
9769	CG	0.233533		9114	CHG	0.0491692		2278	CHH	0.0168774		8343	AT1G69770	4.64521	12.6655	7.92744	3.05102
9768	CG	0.227084		10023	CHG	0.0492495		9883	CHH	0.0168827		8351	AT1G69770	17.9387	14.7401	8.3765	14.625
9766	CG	0.26933		9567	CHG	0.0492827		7396	CHH	0.0168891		8357	AT1G69770	16.0362	17.3639	9.58251	13.9333
9762	CG	0.219586		403	CHG	0.04934		9981	CHH	0.016907		8365	AT1G69770	13.6557	8.32473	5.97517	10.8909
9761	CG	0.247811		7218	CHG	0.0493571		9890	CHH	0.0169286		8366	AT1G69770	32.9996	12.9779	8.12535	17.7822
9759	CG	0.272592		7354	CHG	0.0493923		9850	CHH	0.0169453		8386	AT1G69770	4.20975	8.39034	5.98118	3.42913
9758	CG	0.30145		9659	CHG	0.049398		6024	CHH	0.0169615		8419	AT1G69770	28.9971	20.1424	11.6155	18.9778
9756	CG	0.231102		9719	CHG	0.0494036		10004	CHH	0.0169663		8424	AT1G69770	20.9341	14.5846	10.618	15.9785
9755	CG	0.200887		9547	CHG	0.0494316		9594	CHH	0.0169869		9067	AT1G69770	11.9758	16.2821	11.1967	12.2298
9754	CG	0.218238		5921	CHG	0.049443		6203	CHH	0.0169957		9075	AT1G69770	28.036	16.1483	9.02	16.5085
9749	CG	0.219241		9755	CHG	0.0494781		9689	CHH	0.0169982		9078	AT1G69770	20.7206	12.8344	9.39794	13.8376
9748	CG	0.206109		9718	CHG	0.0495599		9584	CHH	0.0169998		9079	AT1G69770	17.4829	16.119	9.15226	17.6907
9747	CG	0.22054		9898	CHG	0.0495921		9508	CHH	0.0170076		9081	AT1G69770	18.1598	23.0015	10.594	14.7008
9745	CG	0.220214		9858	CHG	0.0496135		6989	CHH	0.0170275		9084	AT1G69770	11.9545	12.1393	7.2932	10.549
9744	CG	0.216025		9737	CHG	0.0497065		9769	CHH	0.0170302		9085	AT1G69770	13.4512	15.373	9.73638	13.276
9743	CG	0.201333		9628	CHG	0.0497214		9732	CHH	0.0170305		9089	AT1G69770	17.4465	15.1741	9.24753	14.0239
9741	CG	0.215661		9831	CHG	0.049831		9811	CHH	0.017054		9091	AT1G69770	14.3883	13.1411	7.9134	10.3123
9739	CG	0.243026		9586	CHG	0.0498485		9628	CHH	0.0170865		9095	AT1G69770	18.3409	16.006	10.6232	17.1177
9738	CG	0.241871		9532	CHG	0.0498608		7353	CHH	0.0170945		9099	AT1G69770	11.5075	12.8789	9.0989	8.85507
9737	CG	0.213555		9781	CHG	0.0499067		9637	CHH	0.0171029		9100	AT1G69770	13.4813	13.5612	8.7826	12.0363
9736	CG	0.219347		9942	CHG	0.0499634		9519	CHH	0.0171143		9102	AT1G69770	18.3229	12.0411	8.75859	14.9473
9735	CG	0.224642		9601	CHG	0.0499721		2202	CHH	0.0171195		9103	AT1G69770	18.5188	11.2179	9.00352	13.8204
9733	CG	0.207956		9824	CHG	0.0500036		9099	CHH	0.0171319		9104	AT1G69770	20.2343	12.8831	9.32384	13.2965
9732	CG	0.243449		9569	CHG	0.0500364		9755	CHH	0.0171445		9105	AT1G69770	2.9227	8.30109	7.29334	4.47756
9731	CG	0.234587		10022	CHG	0.0500501		5890	CHH	0.0171644		9106	AT1G69770	17.6954	12.6174	8.45787	15.6858
9730	CG	0.229302		6177	CHG	0.0500695		9659	CHH	0.0171791		9111	AT1G69770	21.3574	13.4672	9.06539	12.8901
9729	CG	0.228185		9578	CHG	0.0500894		6140	CHH	0.0171957		9113	AT1G69770	16.0561	11.4355	7.47722	13.0608
9728	CG	0.228233		7161	CHG	0.050095		8424	CHH	0.0172088		9114	AT1G69770	17.0491	17.3699	9.44599	14.3403
9727	CG	0.194321		9630	CHG	0.0501021		7165	CHH	0.0172217		9115	AT1G69770	17.3652	16.5939	9.13189	14.556
9726	CG	0.215583		9668	CHG	0.0501361		9524	CHH	0.0172239		9121	AT1G69770	16.7606	10.8175	9.0548	11.1979
9725	CG	0.187263		9776	CHG	0.0502325		9754	CHH	0.0172348		9125	AT1G69770	12.4639	10.833	9.12814	11.8262
9723	CG	0.191756		9388	CHG	0.0502559		7477	CHH	0.0172509		9128	AT1G69770	15.4654	10.2062	8.31255	11.8152
9722	CG	0.200445		9964	CHG	0.0502933		7424	CHH	0.0172557		9130	AT1G69770	14.9764	10.7101	8.85754	13.4649
9721	CG	0.228981		9892	CHG	0.0502937		9869	CHH	0.0172727		9131	AT1G69770	18.4229	13.3708	10.512	18.4024
9720	CG	0.206425		9562	CHG	0.0502959		7427	CHH	0.0172858		9133	AT1G69770	19.9266	16.75	10.0593	18.1566
9719	CG	0.20589		9698	CHG	0.0503338		9671	CHH	0.017297		9134	AT1G69770	13.9195	11.5684	9.70823	11.9061
9718	CG	0.22259		9696	CHG	0.0503579		9736	CHH	0.0173115		9298	AT1G69770	17.6436	11.4148	9.59403	16.783
9717	CG	0.196373		9633	CHG	0.0504136		9856	CHH	0.0173135		9312	AT1G69770	19.2093	15.7658	10.7701	14.8858
9716	CG	0.216553		9966	CHG	0.0504156		9841	CHH	0.0173226		9314	AT1G69770	20.4807	13.6032	9.71466	18.5582
9714	CG	0.219787		6148	CHG	0.0504174		8244	CHH	0.0173268		9321	AT1G69770	2.72306	11.4648	7.83183	2.77709
9713	CG	0.180695		9622	CHG	0.050596		9738	CHH	0.0173389		9386	AT1G69770	8.35916	7.38858	6.92189	5.18648
9710	CG	0.231851		9802	CHG	0.0506078		9622	CHH	0.0173393		9388	AT1G69770	3.76958	10.7144	7.90521	2.61831
9709	CG	0.232891		9510	CHG	0.0506249		9579	CHH	0.017376		9404	AT1G69770	6.6715	12.785	5.65014	5.18135
9708	CG	0.195861		9577	CHG	0.0506529		9114	CHH	0.0173818		9405	AT1G69770	3.37711	11.8011	5.9277	3.49936
9707	CG	0.206753		5837	CHG	0.0506769		6220	CHH	0.0173949		9408	AT1G69770	2.1086	16.9981	9.1594	1.90743
9706	CG	0.22394		9735	CHG	0.0507239		9963	CHH	0.0173987		9409	AT1G69770	3.67248	9.03909	8.04768	3.64796
9705	CG	0.245299		5104	CHG	0.0507352		9910	CHH	0.0174428		9421	AT1G69770	7.01952	6.82374	5.63146	5.24737
9704	CG	0.229221		9848	CHG	0.050747		5950	CHH	0.0174504		9433	AT1G69770	4.04808	8.45425	9.92146	4.20456
9703	CG	0.215032		9548	CHG	0.0507592		9515	CHH	0.0174568		9451	AT1G69770	2.93492	5.98696	6.47438	2.2952
9701	CG	0.212759		10015	CHG	0.0507822		9608	CHH	0.0174831		9503	AT1G69770	23.7683	12.9236	8.79506	15.9328
9700	CG	0.220527		9312	CHG	0.0507898		9781	CHH	0.0174867		9506	AT1G69770	8.37295	16.5021	7.32172	7.16691
9699	CG	0.22237		9991	CHG	0.0508152		7068	CHH	0.0174907		9507	AT1G69770	3.62926	7.9413	6.86024	3.04077
9698	CG	0.221668		9953	CHG	0.0508386		8246	CHH	0.0174942		9508	AT1G69770	5.89902	14.3128	7.4488	4.88516
9697	CG	0.2117		9515	CHG	0.0508514		8233	CHH	0.0175351		9509	AT1G69770	5.08451	9.05591	7.41657	2.87654
9696	CG	0.196987		9875	CHG	0.050863		9624	CHH	0.0175383		9510	AT1G69770	3.64567	8.9402	7.42231	3.04252
9694	CG	0.231354		9075	CHG	0.0509326		9770	CHH	0.0175385		9511	AT1G69770	5.39924	12.1363	7.22051	3.79281
9693	CG	0.192348		7353	CHG	0.0509942		424	CHH	0.0175401		9512	AT1G69770	5.9065	8.90331	8.23216	3.71881
9690	CG	0.20419		9801	CHG	0.0510148		8337	CHH	0.0175646		9513	AT1G69770	6.72028	10.6044	8.04757	3.37578
9689	CG	0.203742		9985	CHG	0.0510223		9782	CHH	0.0175678		9514	AT1G69770	5.56106	13.9152	7.83404	5.0631
9684	CG	0.20417		9557	CHG	0.0510243		1890	CHH	0.0175775		9515	AT1G69770	5.80734	9.8378	6.74488	4.07487
9679	CG	0.209274		10005	CHG	0.0510392		2317	CHH	0.0175877		9517	AT1G69770	1.88828	8.13903	7.81052	2.38557
9678	CG	0.206254		9990	CHG	0.0510481		7328	CHH	0.0176047		9518	AT1G69770	6.86812	12.6056	8.35274	7.42621
9676	CG	0.211343		9647	CHG	0.0511079		9075	CHH	0.0176164		9519	AT1G69770	5.62087	11.493	6.10353	7.22872
9671	CG	0.198156		6203	CHG	0.0511221		6177	CHH	0.0176183		9520	AT1G69770	8.88026	10.4214	7.4181	5.41156
9668	CG	0.197515		9838	CHG	0.0511719		9576	CHH	0.0176338		9521	AT1G69770	3.86899	14.4169	7.04732	2.78932
9665	CG	0.198251		9772	CHG	0.0511995		8365	CHH	0.0176445		9522	AT1G69770	7.59545	11.4193	7.30829	6.07341
9663	CG	0.237485		9640	CHG	0.0512775		7250	CHH	0.0176547		9523	AT1G69770	9.60136	13.8755	9.16876	8.29832
9661	CG	0.214726		7186	CHG	0.0513433		9543	CHH	0.0176582		9524	AT1G69770	11.3078	21.2165	5.42771	11.0249
9660	CG	0.234803		6920	CHG	0.0513724		6145	CHH	0.0176837		9525	AT1G69770	4.7028	9.84909	8.32038	7.30066
9659	CG	0.20399		4807	CHG	0.0513748		9851	CHH	0.0176912		9527	AT1G69770	5.75423	11.5487	6.53035	5.25392
9658	CG	0.20964		9834	CHG	0.0514034		9557	CHH	0.0177024		9529	AT1G69770	6.70653	10.4965	7.30061	6.70453
9657	CG	0.178467		9910	CHG	0.0514089		9613	CHH	0.0177034		9530	AT1G69770	8.24146	12.492	7.4742	9.77636
9656	CG	0.202943		9642	CHG	0.0514129		7169	CHH	0.0177048		9531	AT1G69770	4.1707	10.5289	5.42859	6.14356
9655	CG	0.206247		9847	CHG	0.0514281		9735	CHH	0.017736		9532	AT1G69770	7.52113	15.8875	7.14022	7.40101
9653	CG	0.185417		9885	CHG	0.0514895		7102	CHH	0.0177409		9533	AT1G69770	7.23583	14.053	7.71837	7.56733
9651	CG	0.197228		7322	CHG	0.0514983		7288	CHH	0.0177437		9534	AT1G69770	6.73198	19.099	6.2092	5.57125
9649	CG	0.213709		9744	CHG	0.0514995		9771	CHH	0.0177585		9535	AT1G69770	9.75382	20.9978	6.73788	11.0341
9648	CG	0.206323		9134	CHG	0.0515099		9846	CHH	0.0177687		9537	AT1G69770	5.42004	12.0672	7.63665	6.19369
9647	CG	0.206701		997	CHG	0.0515548		8238	CHH	0.0177696		9540	AT1G69770	3.70957	14.0137	7.3825	5.24649
9646	CG	0.218783		8247	CHG	0.0515584		9611	CHH	0.0177784		9541	AT1G69770	4.83386	15.7352	7.99356	5.74436
9645	CG	0.226499		9867	CHG	0.0515754		9660	CHH	0.0177813		9542	AT1G69770	5.12826	13.1533	5.88217	5.50555
9644	CG	0.222415		10018	CHG	0.0515822		9843	CHH	0.0177844		9543	AT1G69770	4.26076	12.3904	7.12375	4.53149
9643	CG	0.211785		7068	CHG	0.0515836		5860	CHH	0.0177866		9544	AT1G69770	5.14787	7.39923	6.44354	3.60008
9642	CG	0.195297		9629	CHG	0.0515901		5276	CHH	0.0178227		9545	AT1G69770	6.70169	7.5632	5.90094	4.89515
9641	CG	0.222512		9568	CHG	0.0517468		9569	CHH	0.0178487		9546	AT1G69770	9.67445	5.73602	6.29643	6.60758
9640	CG	0.197978		9663	CHG	0.0517826		9565	CHH	0.0178731		9547	AT1G69770	2.86963	11.8658	4.67821	5.05334
9639	CG	0.207808		9508	CHG	0.0518176		6445	CHH	0.0178739		9548	AT1G69770	4.12662	10.375	4.75834	4.96157
9638	CG	0.19201		9529	CHG	0.0518681		5772	CHH	0.0178829		9549	AT1G69770	7.51143	7.66485	6.15428	4.36409
9637	CG	0.213649		9612	CHG	0.0518857		9719	CHH	0.0178957		9550	AT1G69770	5.11569	8.27602	8.11667	4.23188
9636	CG	0.216806		5210	CHG	0.0519142		9615	CHH	0.0178997		9551	AT1G69770	2.2277	7.15252	5.46166	2.43879
9635	CG	0.229127		9825	CHG	0.0519839		6992	CHH	0.0179291		9552	AT1G69770	3.49914	8.39552	5.80962	2.8573
9634	CG	0.220067		9610	CHG	0.0520556		9745	CHH	0.0179314		9553	AT1G69770	3.38479	10.0023	8.00902	2.25824
9633	CG	0.194037		7103	CHG	0.0520601		9892	CHH	0.0179335		9554	AT1G69770	5.38175	9.23264	8.38326	5.47622
9632	CG	0.199768		9745	CHG	0.0520761		9583	CHH	0.0179428		9556	AT1G69770	9.06506	17.5468	8.40181	6.93636
9631	CG	0.207075		6145	CHG	0.0520932		9789	CHH	0.0179742		9557	AT1G69770	7.53602	10.4779	6.04326	7.48486
9630	CG	0.184873		6038	CHG	0.052112		9937	CHH	0.0179815		9558	AT1G69770	9.33203	13.958	6.91735	11.8522
9629	CG	0.200587		9584	CHG	0.0521281		9964	CHH	0.0179835		9559	AT1G69770	6.45655	10.344	6.67171	6.45217
9628	CG	0.229979		9710	CHG	0.0521446		9595	CHH	0.0179926		9560	AT1G69770	9.34324	15.3076	7.24578	8.61069
9627	CG	0.222846		9852	CHG	0.0522		9847	CHH	0.0179988		9561	AT1G69770	7.7803	8.71721	5.99204	6.46655
9626	CG	0.206965		9081	CHG	0.0522168		8234	CHH	0.0180069		9562	AT1G69770	5.02129	7.85127	6.06022	5.62842
9625	CG	0.191381		9933	CHG	0.0522374		10001	CHH	0.0180165		9564	AT1G69770	4.17782	11.5552	4.54242	6.52058
9624	CG	0.190199		6979	CHG	0.0522806		9701	CHH	0.0180181		9565	AT1G69770	4.3381	16.2113	7.24562	5.17141
9622	CG	0.205833		9976	CHG	0.0522808		9512	CHH	0.0180264		9567	AT1G69770	4.43987	9.47229	4.51641	4.62462
9621	CG	0.214084		9721	CHG	0.0523706		9581	CHH	0.0180376		9568	AT1G69770	7.76136	14.8808	7.06522	7.64614
9620	CG	0.208227		7282	CHG	0.0523725		9861	CHH	0.018049		9569	AT1G69770	7.43664	8.26553	9.76266	8.54264
9619	CG	0.204244		5717	CHG	0.0524084		9722	CHH	0.0180556		9573	AT1G69770	3.17557	10.0126	8.10071	4.97052
9617	CG	0.200454		9707	CHG	0.0524456		9951	CHH	0.018063		9574	AT1G69770	5.65901	6.23736	4.99504	3.15384
9616	CG	0.209359		9522	CHG	0.0524528		9822	CHH	0.018064		9576	AT1G69770	3.00563	10.8454	5.09195	5.04582
9615	CG	0.184293		7415	CHG	0.0524918		9796	CHH	0.0180659		9577	AT1G69770	3.83521	10.8666	4.85428	4.69246
9613	CG	0.222968		6241	CHG	0.0524934		9721	CHH	0.0180663		9578	AT1G69770	3.75062	10.3577	6.97588	3.87001
9612	CG	0.206703		9646	CHG	0.0525151		7418	CHH	0.0180897		9579	AT1G69770	6.59157	14.6524	6.26452	5.27009
9611	CG	0.207057		7169	CHG	0.0525646		9408	CHH	0.0181006		9581	AT1G69770	6.3082	10.8808	6.36108	4.55362
9610	CG	0.21561		9840	CHG	0.052565		9627	CHH	0.0181025		9582	AT1G69770	4.17919	6.75947	5.79361	3.24258
9609	CG	0.173357		9784	CHG	0.0525705		9816	CHH	0.0181504		9583	AT1G69770	8.8948	21.6726	6.81031	8.06056
9608	CG	0.171768		9868	CHG	0.0525745		9779	CHH	0.0181692		9584	AT1G69770	13.9191	15.2638	6.99937	10.9082
9607	CG	0.217382		8259	CHG	0.0526752		9321	CHH	0.0181818		9585	AT1G69770	5.29525	14.5296	5.36265	6.60367
9606	CG	0.227902		5890	CHG	0.0526815		9783	CHH	0.0181941		9586	AT1G69770	7.78254	12.0555	5.32282	8.03647
9601	CG	0.192703		9871	CHG	0.0527394		9871	CHH	0.0182203		9587	AT1G69770	6.69682	15.3448	5.97419	8.64309
9600	CG	0.190485		9859	CHG	0.0527549		9905	CHH	0.0182249		9588	AT1G69770	4.14923	10.9532	6.2278	3.73186
9599	CG	0.205273		9878	CHG	0.0527616		9807	CHH	0.0182249		9590	AT1G69770	4.2738	5.553	6.57201	3.7548
9598	CG	0.200858		9901	CHG	0.0528123		9700	CHH	0.0182426		9591	AT1G69770	4.21821	31.8795	6.81069	4.02807
9597	CG	0.219699		9794	CHG	0.0528208		5104	CHH	0.0182528		9592	AT1G69770	4.15565	8.2591	6.70213	3.33823
9596	CG	0.225368		6163	CHG	0.05284		10015	CHH	0.0182727		9593	AT1G69770	4.11009	9.31527	5.99815	4.23909
9595	CG	0.209185		8337	CHG	0.0528538		9113	CHH	0.018301		9594	AT1G69770	8.46905	11.4314	6.76495	6.86185
9594	CG	0.21292		9860	CHG	0.0528806		9840	CHH	0.0183014		9595	AT1G69770	6.15272	8.72619	7.63327	5.25549
9593	CG	0.263236		9874	CHG	0.0528963		9716	CHH	0.0183127		9596	AT1G69770	7.74986	12.8136	7.71835	6.17019
9592	CG	0.197739		9105	CHG	0.0529237		7273	CHH	0.0183191		9597	AT1G69770	4.75836	13.0244	6.71958	3.98864
9591	CG	0.203066		6169	CHG	0.0529684		9953	CHH	0.0183249		9598	AT1G69770	7.37983	10.0944	8.85358	6.28993
9590	CG	0.21992		6830	CHG	0.0529778		9520	CHH	0.0183254		9599	AT1G69770	5.89885	9.81797	5.58686	5.11921
9589	CG	0.212581		9895	CHG	0.0530226		9730	CHH	0.018332		9600	AT1G69770	9.97493	8.22885	8.69668	9.51004
9588	CG	0.202221		9771	CHG	0.0530234		9547	CHH	0.0183369		9601	AT1G69770	7.8048	11.9684	7.67898	6.82161
9587	CG	0.218545		9830	CHG	0.0530817		9886	CHH	0.0183475		9606	AT1G69770	20.0828	17.5466	8.17909	17.2355
9586	CG	0.224064		9111	CHG	0.0531448		9803	CHH	0.0183623		9607	AT1G69770	10.4297	10.0837	11.0463	8.96441
9585	CG	0.208964		9069	CHG	0.0532487		9526	CHH	0.0183742		9608	AT1G69770	25.504	14.3934	8.58707	27.2534
9584	CG	0.212428		9524	CHG	0.053342		9787	CHH	0.018401		9609	AT1G69770	9.42919	10.1095	9.59315	9.66752
9583	CG	0.200423		7384	CHG	0.0533828		9882	CHH	0.0184371		9610	AT1G69770	3.37904	20.9883	9.50769	2.21282
9582	CG	0.214994		9873	CHG	0.0534196		9619	CHH	0.0184371		9611	AT1G69770	13.899	26.2709	6.32436	14.4828
9581	CG	0.222332		9902	CHG	0.0534387		9902	CHH	0.0184409		9612	AT1G69770	10.9314	21.4799	8.37538	14.4456
9579	CG	0.214874		9517	CHG	0.0534625		9797	CHH	0.0184475		9613	AT1G69770	15.2065	7.65828	9.34374	11.4678
9578	CG	0.205535		7119	CHG	0.0534711		997	CHH	0.0184495		9615	AT1G69770	13.2298	21.5466	8.34724	12.2737
9577	CG	0.217394		5772	CHG	0.0534823		9806	CHH	0.0184497		9616	AT1G69770	12.1061	26.3471	7.8737	8.87448
9576	CG	0.21656		10004	CHG	0.0534964		7218	CHH	0.0184675		9617	AT1G69770	14.5259	10.6391	7.34809	16.3111
9574	CG	0.215997		9421	CHG	0.0535371		9509	CHH	0.0184739		9619	AT1G69770	14.4465	12.8785	8.5253	13.8925
9573	CG	0.202161		6166	CHG	0.0535448		9824	CHH	0.0184907		9620	AT1G69770	11.1701	12.4644	8.57388	10.5811
9569	CG	0.197103		9877	CHG	0.0535572		9855	CHH	0.0184942		9621	AT1G69770	16.6561	13.2829	7.26488	17.3363
9568	CG	0.222781		768	CHG	0.0535651		9298	CHH	0.0184958		9622	AT1G69770	23.4276	19.699	8.04067	21.3639
9567	CG	0.216873		9789	CHG	0.0535703		9527	CHH	0.0185129		9624	AT1G69770	16.3528	10.697	9.17429	14.8526
9565	CG	0.213814		5741	CHG	0.0535706		9733	CHH	0.0185129		9626	AT1G69770	7.39034	8.73523	7.44147	7.39693
9564	CG	0.23635		9816	CHG	0.0536009		9704	CHH	0.0185281		9627	AT1G69770	3.07124	5.99102	8.74912	3.22532
9562	CG	0.217864		5353	CHG	0.053604		6970	CHH	0.0185668		9628	AT1G69770	3.79952	7.39424	10.6352	2.63288
9561	CG	0.194379		9627	CHG	0.0536279		9858	CHH	0.0185702		9629	AT1G69770	12.8155	7.54241	6.7916	14.5396
9560	CG	0.229647		6099	CHG	0.0536378		9699	CHH	0.0185776		9630	AT1G69770	19.8495	13.6316	6.74489	21.8254
9559	CG	0.202952		9656	CHG	0.0536879		9768	CHH	0.0185911		9631	AT1G69770	24.2541	13.4733	9.27454	25.0392
9558	CG	0.196088		9957	CHG	0.0537014		9836	CHH	0.018606		9632	AT1G69770	21.9466	11.1965	10.3432	13.0417
9557	CG	0.209393		7413	CHG	0.0537175		9729	CHH	0.01862		9633	AT1G69770	16.7167	13.3453	9.0495	16.6299
9556	CG	0.21153		8244	CHG	0.0537267		9784	CHH	0.0186266		9634	AT1G69770	3.09906	17.5345	10.6917	3.62752
9554	CG	0.190524		9780	CHG	0.0537316		410	CHH	0.0186436		9636	AT1G69770	17.5754	12.4472	9.29223	16.8636
9553	CG	0.235191		9836	CHG	0.0537426		9894	CHH	0.0186686		9637	AT1G69770	14.8003	9.95004	8.49506	13.5459
9552	CG	0.206475		9903	CHG	0.0537796		9708	CHH	0.0186738		9638	AT1G69770	30.9022	17.1798	9.88482	25.6905
9551	CG	0.201737		9881	CHG	0.0537942		6979	CHH	0.0186821		9639	AT1G69770	1.9766	4.0865	11.5165	3.08928
9550	CG	0.210062		9843	CHG	0.0537951		9895	CHH	0.0186836		9640	AT1G69770	22.0833	16.1332	7.29452	19.3416
9549	CG	0.186471		5984	CHG	0.0538274		5353	CHH	0.0187127		9642	AT1G69770	25.5069	14.2692	8.32108	25.4642
9548	CG	0.193631		9777	CHG	0.0538277		9859	CHH	0.0187235		9644	AT1G69770	16.7517	10.2421	7.97515	8.12992
9547	CG	0.203448		5151	CHG	0.0538384		9891	CHH	0.0187239		9645	AT1G69770	9.51835	11.4718	5.33522	6.16669
9546	CG	0.214909		9732	CHG	0.0538496		9825	CHH	0.0187264		9646	AT1G69770	29.1236	12.5524	7.62591	17.205
9545	CG	0.1974		9799	CHG	0.053864		9312	CHH	0.0187343		9647	AT1G69770	15.4294	12.6149	7.8664	18.2154
9544	CG	0.195287		9821	CHG	0.0538658		9852	CHH	0.0187549		9648	AT1G69770	11.1523	14.4063	6.86355	14.98
9543	CG	0.175993		9632	CHG	0.0539168		7515	CHH	0.0187563		9649	AT1G69770	1.70312	5.71244	10.48	2.83284
9542	CG	0.204328		9997	CHG	0.0539588		9616	CHH	0.0187585		9651	AT1G69770	12.2318	10.3208	7.12662	12.7839
9541	CG	0.211048		9690	CHG	0.0539626		5984	CHH	0.0187679		9653	AT1G69770	14.2273	15.8466	8.16437	13.949
9540	CG	0.212321		1954	CHG	0.0539903		6971	CHH	0.0187878		9655	AT1G69770	9.35275	9.61083	9.39156	10.9908
9537	CG	0.205749		2016	CHG	0.0539967		768	CHH	0.0188268		9656	AT1G69770	8.37955	8.88114	7.62271	6.74031
9535	CG	0.179549		9987	CHG	0.0540487		9535	CHH	0.0188396		9658	AT1G69770	15.0326	12.244	7.11885	14.2113
9534	CG	0.205012		763	CHG	0.0540853		9578	CHH	0.0188556		9659	AT1G69770	22.6073	15.618	8.97698	19.5809
9533	CG	0.186176		9104	CHG	0.054091		9676	CHH	0.0188894		9660	AT1G69770	17.6502	13.339	5.6106	10.2785
9532	CG	0.227493		9725	CHG	0.0540955		9544	CHH	0.0188901		9661	AT1G69770	21.8125	15.1285	7.72274	18.3877
9531	CG	0.178363		9856	CHG	0.0540974		8132	CHH	0.0188946		9663	AT1G69770	21.9922	12.4743	10.5971	13.538
9530	CG	0.190646		8077	CHG	0.0540988		5210	CHH	0.0188948		9665	AT1G69770	29.0655	20.5471	7.32252	19.9616
9529	CG	0.222618		9808	CHG	0.0541006		9599	CHH	0.0189055		9668	AT1G69770	25.453	14.5784	7.67271	19.1255
9527	CG	0.202122		410	CHG	0.0541051		9976	CHH	0.0189084		9678	AT1G69770	13.504	10.3973	7.20597	10.627
9526	CG	0.188188		6140	CHG	0.0541212		9946	CHH	0.0189123		9679	AT1G69770	21.3861	19.6813	8.26755	17.9851
9525	CG	0.23002		9820	CHG	0.0541462		6944	CHH	0.0189173		9684	AT1G69770	20.7381	15.8754	10.1274	16.2352
9524	CG	0.206017		5349	CHG	0.0541637		8077	CHH	0.0189185		9690	AT1G69770	13.7246	13.383	6.61687	10.7303
9523	CG	0.214153		9503	CHG	0.0541926		9529	CHH	0.018919		9693	AT1G69770	18.885	16.5671	7.28433	14.9534
9522	CG	0.201066		9793	CHG	0.0542147		9924	CHH	0.0189304		9696	AT1G69770	11.0879	5.3016	8.01338	6.12873
9521	CG	0.190588		9756	CHG	0.0542403		7350	CHH	0.0189384		9697	AT1G69770	15.4269	12.3565	8.30583	14.8255
9520	CG	0.214841		9643	CHG	0.0542769		9639	CHH	0.0189949		9698	AT1G69770	14.3199	12.5098	6.90937	13.7704
9519	CG	0.201421		9945	CHG	0.0543819		6169	CHH	0.0190064		9699	AT1G69770	16.1231	9.01975	7.86955	7.70232
9518	CG	0.193423		9407	CHG	0.0543954		9885	CHH	0.0190119		9701	AT1G69770	2.15253	9.0167	6.18216	3.05891
9517	CG	0.202897		9573	CHG	0.0544504		9386	CHH	0.0190164		9703	AT1G69770	24.8423	15.4456	10.7839	24.2309
9515	CG	0.211538		9314	CHG	0.0544883		9881	CHH	0.019028		9704	AT1G69770	9.7795	11.7685	11.126	8.08587
9514	CG	0.190096		4884	CHG	0.05449		6744	CHH	0.019034		9705	AT1G69770	10.1512	9.56899	7.12809	14.9271
9513	CG	0.185881		7477	CHG	0.0546425		7384	CHH	0.0190448		9706	AT1G69770	3.68826	8.70341	5.70141	5.42832
9512	CG	0.162744		9891	CHG	0.0547031		9679	CHH	0.0190469		9707	AT1G69770	15.5128	9.57993	9.29658	16.7284
9511	CG	0.205209		9800	CHG	0.0547203		9877	CHH	0.0190503		9708	AT1G69770	8.32114	5.72077	9.38298	4.44272
9510	CG	0.193515		9535	CHG	0.054728		9956	CHH	0.019057		9709	AT1G69770	13.3449	12.8493	6.14941	10.02
9509	CG	0.215614		7165	CHG	0.0547452		9915	CHH	0.0190579		9710	AT1G69770	14.2119	14.07	7.64936	8.5164
9508	CG	0.215698		9806	CHG	0.0547568		9645	CHH	0.0190647		9713	AT1G69770	13.7584	14.0622	7.6572	12.592
9507	CG	0.210537		9841	CHG	0.0547992		9888	CHH	0.01907		9714	AT1G69770	12.6323	14.3528	9.16831	11.3874
9506	CG	0.210348		8297	CHG	0.0548168		9567	CHH	0.0190724		9717	AT1G69770	16.9668	13.1657	8.22376	14.8395
9503	CG	0.216606		9807	CHG	0.0548842		9641	CHH	0.0190971		9719	AT1G69770	20.5268	15.1199	7.56528	22.6098
9451	CG	0.223771		9587	CHG	0.0548892		9626	CHH	0.0191003		9720	AT1G69770	5.52538	13.8151	8.28612	9.70426
9450	CG	0.215856		9298	CHG	0.0548976		6064	CHH	0.0191039		9721	AT1G69770	14.5004	12.9647	9.06685	11.218
9433	CG	0.261215		5165	CHG	0.0549417		7373	CHH	0.0191058		9722	AT1G69770	28.6955	14.6243	8.9329	20.4795
9421	CG	0.198308		9534	CHG	0.0550256		9793	CHH	0.0191405		9723	AT1G69770	20.3019	17.5037	7.4815	21.8764
9409	CG	0.239346		6296	CHG	0.0550585		7282	CHH	0.0191725		9725	AT1G69770	14.7672	14.3884	10.057	10.785
9408	CG	0.206877		9626	CHG	0.0550984		9564	CHH	0.0191773		9726	AT1G69770	13.6665	12.1343	7.17725	13.3402
9407	CG	0.214548		9882	CHG	0.0551091		9727	CHH	0.0191779		9727	AT1G69770	25.0618	14.8719	10.3883	25.0141
9405	CG	0.225284		9844	CHG	0.0551679		9788	CHH	0.019178		9728	AT1G69770	25.1691	15.5998	7.59944	24.261
9404	CG	0.209743		9837	CHG	0.0551741		5837	CHH	0.0191786		9729	AT1G69770	12.9099	9.30953	9.34319	10.0593
9388	CG	0.241504		5644	CHG	0.0551951		6038	CHH	0.0191892		9730	AT1G69770	16.4756	11.9628	8.18375	12.9096
9386	CG	0.274021		9596	CHG	0.0552221		9106	CHH	0.0191918		9731	AT1G69770	17.1509	14.4001	8.7265	11.112
9321	CG	0.24645		9700	CHG	0.0552464		10017	CHH	0.0192073		9732	AT1G69770	17.8258	14.3482	7.37115	13.9735
9314	CG	0.212134		7316	CHG	0.0552998		9573	CHH	0.0192131		9733	AT1G69770	10.8405	16.8721	5.47961	10.9151
9312	CG	0.216697		9861	CHG	0.0553001		6931	CHH	0.0192174		9735	AT1G69770	25.8789	18.9052	8.72015	16.0844
9298	CG	0.220307		9928	CHG	0.055308		9635	CHH	0.0192224		9736	AT1G69770	10.8928	14.5244	5.63709	9.10596
9134	CG	0.230474		9514	CHG	0.0553169		9556	CHH	0.0192273		9737	AT1G69770	12.5024	9.32463	9.30907	12.1233
9133	CG	0.260464		9540	CHG	0.0553302		9541	CHH	0.0192362		9738	AT1G69770	12.6721	16.2072	8.95446	12.9077
9131	CG	0.251955		9900	CHG	0.0553984		9973	CHH	0.0192533		9739	AT1G69770	12.356	12.9624	7.0199	11.2192
9130	CG	0.217749		5577	CHG	0.0554169		9591	CHH	0.0192898		9741	AT1G69770	15.8837	12.4325	6.97137	10.4944
9128	CG	0.265902		9585	CHG	0.055455		9388	CHH	0.0192961		9743	AT1G69770	38.3606	15.9066	8.84956	19.821
9125	CG	0.241062		9768	CHG	0.055491		9874	CHH	0.0193013		9744	AT1G69770	19.0378	20.1979	6.36734	16.3133
9121	CG	0.293822		9386	CHG	0.0554929		7307	CHH	0.0193017		9745	AT1G69770	12.2639	11.0893	7.61177	12.7499
9115	CG	0.204551		9722	CHG	0.0557566		9957	CHH	0.0193029		9747	AT1G69770	5.17618	8.46964	10.7929	5.29041
9114	CG	0.207616		9743	CHG	0.0557631		9801	CHH	0.0193091		9748	AT1G69770	19.0997	16.7503	6.61002	17.8402
9113	CG	0.270594		9958	CHG	0.0557713		7028	CHH	0.0193392		9749	AT1G69770	23.5974	17.645	7.18159	22.9841
9111	CG	0.2145		9714	CHG	0.0557726		9636	CHH	0.019347		9754	AT1G69770	6.4611	7.07193	7.34323	9.09578
9106	CG	0.231404		9706	CHG	0.0558064		9747	CHH	0.0193501		9755	AT1G69770	4.42923	7.5078	8.3534	5.60984
9105	CG	0.217576		9556	CHG	0.0558351		9898	CHH	0.019395		9756	AT1G69770	12.4634	12.0444	6.29151	11.6613
9104	CG	0.213887		6927	CHG	0.0560303		9542	CHH	0.0194066		9759	AT1G69770	11.5765	10.2697	7.63317	10.3412
9103	CG	0.232243		9827	CHG	0.0560602		9644	CHH	0.0194182		9762	AT1G69770	23.0865	17.5177	9.01408	14.4591
9102	CG	0.259539		9405	CHG	0.056073		9834	CHH	0.0194218		9768	AT1G69770	1.60238	12.4232	8.23176	2.72264
9100	CG	0.248207		10017	CHG	0.0561398		5720	CHH	0.0194416		9769	AT1G69770	0	2.735	6.11664	0.800328
9099	CG	0.209996		9810	CHG	0.0561708		9514	CHH	0.0194492		9770	AT1G69770	1.04198	6.41051	7.52386	1.95124
9095	CG	0.219484		7250	CHG	0.0562		7327	CHH	0.0194843		9771	AT1G69770	5.20264	8.98937	8.8589	4.86956
9091	CG	0.213825		9689	CHG	0.056288		9690	CHH	0.0194929		9772	AT1G69770	2.25563	10.0048	5.94068	1.77688
9089	CG	0.179834		9631	CHG	0.056308		7103	CHH	0.0195183		9774	AT1G69770	1.33113	4.01368	7.56708	1.66873
9085	CG	0.254966		9637	CHG	0.0563152		1925	CHH	0.0195497		9775	AT1G69770	1.19954	5.89619	10.2427	2.82993
9084	CG	0.236055		9526	CHG	0.0563351		9537	CHH	0.0195545		9776	AT1G69770	2.47511	9.87697	7.36078	2.5299
9081	CG	0.207206		9733	CHG	0.0563621		9525	CHH	0.0195774		9777	AT1G69770	2.26035	12.4418	8.49062	2.91199
9079	CG	0.2575		9880	CHG	0.0563822		9878	CHH	0.0195802		9778	AT1G69770	4.09735	17.5207	8.45001	4.24224
9078	CG	0.222643		9986	CHG	0.0564406		9078	CHH	0.0195844		9779	AT1G69770	1.94908	2.89507	7.94022	1.88807
9075	CG	0.217631		6992	CHG	0.0564545		9749	CHH	0.0195908		9780	AT1G69770	6.44942	6.85976	7.44192	5.37276
9070	CG	0.231897		9833	CHG	0.0564886		9928	CHH	0.0195934		9781	AT1G69770	2.06427	10.6335	10.2084	2.09235
9069	CG	0.189438		9804	CHG	0.0565264		9577	CHH	0.0196211		9782	AT1G69770	2.22545	4.20954	7.52196	2.30575
9067	CG	0.267781		6017	CHG	0.0565457		8290	CHH	0.0196325		9783	AT1G69770	4.14382	7.73738	9.2361	3.19869
8424	CG	0.206138		9894	CHG	0.0565574		9867	CHH	0.0196396		9784	AT1G69770	9.38829	10.486	8.52263	8.4953
8420	CG	0.304344		9813	CHG	0.0565964		9938	CHH	0.0196517		9785	AT1G69770	4.14332	9.4964	9.79768	2.44801
8419	CG	0.224544		7515	CHG	0.0566108		9593	CHH	0.0196827		9786	AT1G69770	2.64278	3.90991	8.17839	1.68979
8386	CG	0.223681		9597	CHG	0.0566126		10020	CHH	0.0196891		9788	AT1G69770	1.01863	9.94428	6.93776	1.25925
8366	CG	0.296994		9956	CHG	0.0566402		9958	CHH	0.0196907		9789	AT1G69770	5.65752	18.3575	4.44143	5.12978
8365	CG	0.242653		9962	CHG	0.0566584		9510	CHH	0.0197084		9790	AT1G69770	3.08471	8.05139	5.36686	2.70771
8357	CG	0.254556		9899	CHG	0.0566652		9612	CHH	0.0197093		9791	AT1G69770	6.12396	11.9459	6.89833	5.83429
8354	CG	0.243087		9537	CHG	0.0566711		6017	CHH	0.019727		9792	AT1G69770	1.29589	3.5111	8.38879	1.46122
8351	CG	0.263163		7202	CHG	0.0568239		7320	CHH	0.0197275		9793	AT1G69770	3.3989	6.4935	7.81104	1.69581
8343	CG	0.256296		9125	CHG	0.0568367		6241	CHH	0.0197476		9794	AT1G69770	2.34594	10.2916	6.27696	3.89284
8337	CG	0.208819		5779	CHG	0.0568483		9935	CHH	0.0197762		9795	AT1G69770	0.937846	4.46507	9.68037	2.45361
8334	CG	0.29306		6025	CHG	0.0568666		10018	CHH	0.0197804		9796	AT1G69770	0.814816	11.3243	9.69479	2.58433
8326	CG	0.199891		9078	CHG	0.0568864		9810	CHH	0.0197843		9797	AT1G69770	3.02847	7.13621	6.15463	2.12113
8312	CG	0.271866		9679	CHG	0.056897		8259	CHH	0.0197874		9798	AT1G69770	2.99327	3.5266	3.36577	2.82846
8311	CG	0.311338		9905	CHG	0.0569377		9866	CHH	0.0197981		9799	AT1G69770	10.937	17.4426	7.24546	13.8353
8297	CG	0.226601		9951	CHG	0.0570589		9772	CHH	0.0198927		9800	AT1G69770	2.71579	6.88892	6.63728	2.07626
8290	CG	0.230597		9546	CHG	0.0571165		6981	CHH	0.0198939		9801	AT1G69770	2.81083	7.3266	6.01971	2.09363
8285	CG	0.279755		2317	CHG	0.0571615		9833	CHH	0.01992		9802	AT1G69770	1.04968	3.07986	4.74806	0.919707
8284	CG	0.290765		7307	CHG	0.0572758		9853	CHH	0.0199265		9803	AT1G69770	0.829816	7.02044	9.13368	1.70181
8264	CG	0.356615		9748	CHG	0.0572911		10011	CHH	0.0199339		9804	AT1G69770	1.44338	4.019	6.42766	2.02841
8259	CG	0.220732		9507	CHG	0.0572934		7404	CHH	0.0199377		9805	AT1G69770	8.17706	9.68768	6.73678	7.30811
8247	CG	0.239255		7396	CHG	0.0573929		9997	CHH	0.0199461		9806	AT1G69770	12.5416	7.41603	7.91918	7.05613
8246	CG	0.224623		5720	CHG	0.0573962		9900	CHH	0.0199527		9807	AT1G69770	3.39254	9.76555	8.43984	2.70674
8244	CG	0.222382		9779	CHG	0.0574648		9899	CHH	0.0199606		9808	AT1G69770	1.57953	14.6341	11.4467	3.34786
8243	CG	0.272363		9857	CHG	0.0575743		9404	CHH	0.0199764		9809	AT1G69770	2.42776	7.57733	10.7241	2.93143
8239	CG	0.23159		6035	CHG	0.0576152		6390	CHH	0.0200041		9811	AT1G69770	5.42085	9.69852	10.4791	2.44725
8238	CG	0.215612		9660	CHG	0.0576983		9862	CHH	0.0200198		9812	AT1G69770	6.11889	6.53864	7.50746	5.185
8236	CG	0.278727		9876	CHG	0.0577211		9589	CHH	0.0200334		9813	AT1G69770	1.79461	3.95158	8.92688	1.41667
8235	CG	0.29597		9866	CHG	0.0577524		9838	CHH	0.0200368		9814	AT1G69770	1.12917	3.36822	9.0216	1.74786
8234	CG	0.208476		9797	CHG	0.0577852		9069	CHH	0.0200949		9815	AT1G69770	2.39238	5.29547	8.95281	2.886
8233	CG	0.237783		7028	CHG	0.0578756		9610	CHH	0.020104		9816	AT1G69770	1.73229	5.95369	10.8176	2.71963
8231	CG	0.210499		9862	CHG	0.0579186		9081	CHH	0.0201108		9817	AT1G69770	2.65892	5.87416	4.93753	2.9103
8214	CG	0.278996		9103	CHG	0.0579633		9776	CHH	0.0201281		9819	AT1G69770	3.83502	8.70195	8.37579	2.59783
8132	CG	0.233854		6217	CHG	0.0579708		9433	CHH	0.0201469		9821	AT1G69770	2.68063	11.8435	6.25206	3.10212
8077	CG	0.220363		6434	CHG	0.0579999		9942	CHH	0.0201524		9823	AT1G69770	4.55876	10.9188	6.36887	5.73682
7947	CG	0.231491		9588	CHG	0.0580393		6217	CHH	0.0201888		9824	AT1G69770	8.64239	6.69211	8.73391	10.8194
7917	CG	0.219115		9775	CHG	0.0580656		9731	CHH	0.0201983		9825	AT1G69770	3.14358	10.6576	5.65917	4.14841
7717	CG	0.265386		8343	CHG	0.0581036		9607	CHH	0.0202027		9826	AT1G69770	8.3156	9.89101	5.33854	10.6517
7525	CG	0.209113		8419	CHG	0.0581051		9540	CHH	0.0202401		9827	AT1G69770	10.2457	9.88718	5.16124	9.41151
7523	CG	0.317017		8246	CHG	0.0581348		9775	CHH	0.0202409		9830	AT1G69770	8.29294	7.12751	7.38926	6.40414
7521	CG	0.243478		9433	CHG	0.05816		6960	CHH	0.0202453		9831	AT1G69770	5.11085	13.9833	6.18213	5.101
7520	CG	0.308854		9995	CHG	0.0582013		9710	CHH	0.0202972		9832	AT1G69770	5.25359	5.10036	6.63716	4.25943
7515	CG	0.231269		9644	CHG	0.0582424		7316	CHH	0.0203082		9833	AT1G69770	3.22494	5.40077	5.98303	2.35408
7514	CG	0.264414		9823	CHG	0.0582559		9870	CHH	0.0203186		9834	AT1G69770	6.69819	15.6149	7.63973	6.39257
7477	CG	0.205388		108	CHG	0.058291		9879	CHH	0.0203256		9835	AT1G69770	2.43033	5.08158	7.74948	2.22775
7471	CG	0.276655		8238	CHG	0.058343		9774	CHH	0.0203385		9838	AT1G69770	2.44264	13.6258	9.14874	2.63908
7461	CG	0.304641		6154	CHG	0.0583509		9962	CHH	0.0203405		9839	AT1G69770	2.1826	7.66665	5.68363	2.06029
7460	CG	0.327046		1890	CHG	0.0583876		9634	CHH	0.0203895		9840	AT1G69770	5.51999	12.6303	7.65197	8.30099
7430	CG	0.260478		9703	CHG	0.058401		9799	CHH	0.0203924		9841	AT1G69770	4.73737	7.68953	9.71946	6.87745
7427	CG	0.193754		6944	CHG	0.0584236		7947	CHH	0.0204005		9843	AT1G69770	3.67955	11.0446	5.45089	3.95908
7424	CG	0.240202		7327	CHG	0.0584759		9725	CHH	0.0204042		9844	AT1G69770	3.45179	13.5561	4.10421	3.33007
7419	CG	0.316923		9620	CHG	0.0585004		9777	CHH	0.0204475		9845	AT1G69770	2.50144	6.07078	4.87005	3.83966
7418	CG	0.227141		9888	CHG	0.0585128		9945	CHH	0.0204597		9846	AT1G69770	4.56122	4.69339	4.54283	3.36188
7417	CG	0.225098		9749	CHG	0.0587362		9597	CHH	0.0204675		9848	AT1G69770	3.8855	7.73007	3.85887	3.47699
7416	CG	0.33178		9730	CHG	0.058929		9546	CHH	0.0204858		9849	AT1G69770	4.23471	7.2585	8.71279	4.95479
7415	CG	0.212829		9131	CHG	0.0589824		9560	CHH	0.0205094		9850	AT1G69770	9.12568	13.409	9.25581	13.0312
7413	CG	0.211039		9972	CHG	0.0590148		763	CHH	0.0205608		9851	AT1G69770	3.68612	3.44431	8.19922	3.96915
7411	CG	0.295863		9639	CHG	0.0590616		9705	CHH	0.0205845		9852	AT1G69770	3.566	10.2511	7.96658	4.01332
7404	CG	0.234704		9739	CHG	0.0591053		5236	CHH	0.0206145		9853	AT1G69770	2.06572	4.919	6.84225	2.63134
7396	CG	0.217422		9747	CHG	0.0591335		9780	CHH	0.0206199		9854	AT1G69770	6.51724	6.98031	5.43695	6.42765
7394	CG	0.291549		9106	CHG	0.0591985		9876	CHH	0.0206567		9855	AT1G69770	8.81592	12.8324	4.58684	3.5672
7387	CG	0.319019		9805	CHG	0.0592762		9837	CHH	0.0206875		9856	AT1G69770	5.2249	5.65188	7.76186	7.78804
7384	CG	0.22291		9738	CHG	0.0592981		9903	CHH	0.02069		9858	AT1G69770	6.57583	8.69646	9.14287	6.3917
7383	CG	0.274643		8132	CHG	0.0593077		6148	CHH	0.0206901		9859	AT1G69770	13.3066	15.0349	7.21147	12.4951
7382	CG	0.29486		9716	CHG	0.0594085		5151	CHH	0.0207061		9860	AT1G69770	2.80054	11.1581	8.41892	3.44412
7378	CG	0.307788		9914	CHG	0.0594566		6099	CHH	0.0207213		9861	AT1G69770	1.48055	5.55295	7.5615	2.11907
7377	CG	0.221374		9676	CHG	0.0594973		9823	CHH	0.0207606		9862	AT1G69770	4.93992	8.08196	6.07816	4.04754
7373	CG	0.229815		9727	CHG	0.0595591		9709	CHH	0.0207609		9864	AT1G69770	2.47798	14.5209	6.36882	2.50133
7372	CG	0.310276		10014	CHG	0.059571		7013	CHH	0.0207705		9866	AT1G69770	5.7167	11.0612	6.35744	8.78419
7356	CG	0.253466		9729	CHG	0.0596698		9532	CHH	0.0207742		9867	AT1G69770	7.51704	11.1057	7.2694	6.40719
7354	CG	0.233825		9904	CHG	0.0596842		7202	CHH	0.0207988		9868	AT1G69770	2.57095	11.3828	8.52376	1.79039
7353	CG	0.215787		7418	CHG	0.0596911		5165	CHH	0.0208502		9870	AT1G69770	4.92897	4.84435	5.26897	3.80037
7350	CG	0.255309		9616	CHG	0.0597448		9873	CHH	0.0208732		9871	AT1G69770	3.87282	8.7223	9.7637	3.71404
7349	CG	0.302455		9778	CHG	0.0597543		9590	CHH	0.0208843		9873	AT1G69770	7.92812	6.39942	6.12861	6.74994
7347	CG	0.324199		9404	CHG	0.0597796		9844	CHH	0.0209112		9874	AT1G69770	8.42799	9.66847	9.02889	9.06839
7346	CG	0.225234		728	CHG	0.0598333		5577	CHH	0.0209573		9875	AT1G69770	6.15205	12.6714	5.32315	6.02782
7344	CG	0.309849		9937	CHG	0.0598803		6966	CHH	0.0209744		9876	AT1G69770	3.32615	5.74378	5.85939	5.01235
7343	CG	0.25426		9634	CHG	0.0598875		7356	CHH	0.0210247		9877	AT1G69770	3.04804	6.22557	9.05385	2.06591
7342	CG	0.288141		9792	CHG	0.059892		8419	CHH	0.021074		9878	AT1G69770	4.22968	7.17138	4.63499	3.06782
7337	CG	0.294325		9607	CHG	0.059937		6974	CHH	0.0211037		9879	AT1G69770	3.02504	5.64624	2.37042	1.41504
7333	CG	0.319727		9705	CHG	0.059938		9991	CHH	0.0211196		9880	AT1G69770	4.13625	8.87352	6.96287	5.77963
7332	CG	0.313434		9998	CHG	0.059978		10013	CHH	0.0211407		9881	AT1G69770	5.65511	7.46936	6.3342	3.05123
7328	CG	0.198119		7288	CHG	0.0599931		108	CHH	0.0211468		9882	AT1G69770	3.76505	11.067	6.13353	4.15898
7327	CG	0.202237		7404	CHG	0.060027		6035	CHH	0.0211953		9883	AT1G69770	2.80004	6.88857	7.50118	2.61041
7323	CG	0.266984		1002	CHG	0.0601181		7106	CHH	0.021197		9885	AT1G69770	2.51636	8.88402	6.86814	2.72694
7322	CG	0.211414		7947	CHG	0.0603026		9848	CHH	0.0212134		9886	AT1G69770	2.52307	5.56633	6.84504	2.57878
7320	CG	0.230763		9870	CHG	0.060304		9785	CHH	0.0212269		9888	AT1G69770	2.10157	5.47692	4.30454	1.46619
7319	CG	0.281551		8233	CHG	0.0603914		9831	CHH	0.0212355		9890	AT1G69770	2.59028	4.30044	8.54988	3.4799
7316	CG	0.225934		9864	CHG	0.0604009		9405	CHH	0.021319		9891	AT1G69770	2.08124	9.73749	7.66569	3.62165
7314	CG	0.335678		9451	CHG	0.060423		9728	CHH	0.0213635		9892	AT1G69770	1.82767	3.79624	10.2527	2.56387
7307	CG	0.232006		5950	CHG	0.06049		9587	CHH	0.0214559		9894	AT1G69770	2.67575	5.48188	9.02497	2.77358
7306	CG	0.279971		7273	CHG	0.0605647		9986	CHH	0.0214671		9895	AT1G69770	1.5003	5.5656	6.81317	2.12083
7305	CG	0.288016		9450	CHG	0.0606876		9588	CHH	0.0214703		9897	AT1G69770	1.83965	6.55724	8.32791	3.61986
7298	CG	0.264735		1925	CHG	0.0607666		5921	CHH	0.0214791		9898	AT1G69770	1.51969	3.74942	7.65006	2.43179
7296	CG	0.290374		8365	CHG	0.0608344		8247	CHH	0.0215613		9899	AT1G69770	10.6808	13.2616	5.68562	6.89081
7288	CG	0.218247		9709	CHG	0.0609193		9568	CHH	0.0215856		9900	AT1G69770	12.2945	16.7226	8.57398	10.228
7287	CG	0.329754		5276	CHG	0.0610124		5023	CHH	0.0215952		9901	AT1G69770	3.23735	9.8259	6.61995	2.87208
7282	CG	0.243707		8424	CHG	0.0610523		9786	CHH	0.0216991		9902	AT1G69770	1.85176	9.85168	8.59609	3.20419
7280	CG	0.281803		9645	CHG	0.0611144		9522	CHH	0.0217095		9903	AT1G69770	1.71499	7.03979	7.59112	1.7151
7276	CG	0.286161		9574	CHG	0.0611244		9815	CHH	0.0217575		9904	AT1G69770	1.7359	5.88445	8.45126	2.21843
7273	CG	0.219639		2278	CHG	0.0614465		265	CHH	0.0217605		9905	AT1G69770	2.73854	3.11065	6.40778	3.14562
7268	CG	0.282152		1829	CHG	0.0618076		9897	CHH	0.0217698		9906	AT1G69770	3.48478	8.20003	7.41436	3.73874
7258	CG	0.283435		6960	CHG	0.0618412		9128	CHH	0.0218594		9908	AT1G69770	16.0291	10.5886	8.24377	16.2479
7255	CG	0.281953		6971	CHG	0.0619662		6943	CHH	0.02187		9909	AT1G69770	20.6245	12.5872	9.56855	16.565
7250	CG	0.206232		8234	CHG	0.0620122		9574	CHH	0.0219156		9911	AT1G69770	7.63716	8.31028	4.40347	6.35619
7244	CG	0.220865		9636	CHG	0.0624093		9792	CHH	0.0219914		9915	AT1G69770	8.86407	9.29855	7.94922	6.70024
7236	CG	0.257419		7350	CHG	0.0627764		7094	CHH	0.0220222		9918	AT1G69770	29.0778	18.937	10.0096	22.2453
7231	CG	0.281357		7320	CHG	0.0628613		9517	CHH	0.022047		9920	AT1G69770	15.6174	8.93023	5.3232	10.3462
7223	CG	0.29911		7346	CHG	0.0631001		9998	CHH	0.0220543		9921	AT1G69770	23.8318	18.5806	10.0917	17.4682
7218	CG	0.193202		9553	CHG	0.063116		9407	CHH	0.0221129		9924	AT1G69770	0.701183	8.05241	11.0267	1.09032
7217	CG	0.295685		9084	CHG	0.0633103		9830	CHH	0.0221345		9928	AT1G69770	3.83687	16.423	9.86844	2.73492
7213	CG	0.176534		5993	CHG	0.0634459		8343	CHH	0.0222186		9929	AT1G69770	28.0238	14.9265	10.1047	23.3722
7209	CG	0.288597		7013	CHG	0.0634607		506	CHH	0.0222867		9933	AT1G69770	15.2096	12.1415	7.58054	13.8104
7208	CG	0.314701		9917	CHG	0.0636094		1002	CHH	0.0223115		9937	AT1G69770	14.2485	7.34843	6.70805	7.37777
7207	CG	0.263366		9785	CHG	0.0636632		9820	CHH	0.0223524		9938	AT1G69770	10.895	9.56507	5.94178	8.49547
7203	CG	0.302292		9935	CHG	0.0637705		7081	CHH	0.022431		9939	AT1G69770	5.4009	5.6204	10.7167	5.36399
7202	CG	0.23332		5236	CHG	0.0638642		9778	CHH	0.0224826		9941	AT1G69770	23.3065	15.1581	10.955	18.3008
7199	CG	0.26702		6284	CHG	0.0639443		9868	CHH	0.0224834		9942	AT1G69770	2.66546	15.2479	9.23535	5.0475
7186	CG	0.204867		9128	CHG	0.0639979		6956	CHH	0.0225047		9944	AT1G69770	3.23497	5.15072	5.03247	3.72894
7183	CG	0.289774		6390	CHG	0.0640136		5741	CHH	0.0225152		9945	AT1G69770	3.71096	13.2094	8.5866	1.48607
7181	CG	0.279381		8290	CHG	0.064133		6284	CHH	0.0225172		9946	AT1G69770	13.0102	13.4572	12.2715	12.4054
7177	CG	0.268905		9960	CHG	0.0641429		9102	CHH	0.0225337		9947	AT1G69770	5.49144	6.86907	12.6117	8.96665
7169	CG	0.205745		6268	CHG	0.0642315		9585	CHH	0.0225411		9948	AT1G69770	7.85151	9.09468	6.57386	7.8327
7165	CG	0.220681		9938	CHG	0.064324		9552	CHH	0.0226096		9949	AT1G69770	6.00786	15.6792	7.81937	6.19663
7164	CG	0.174263		9786	CHG	0.0643786		9084	CHH	0.0226207		9950	AT1G69770	27.0296	17.9643	8.56328	16.9804
7163	CG	0.290904		10011	CHG	0.064628		9451	CHH	0.0226546		9951	AT1G69770	9.04951	12.3823	10.4572	8.51283
7162	CG	0.286256		9102	CHG	0.0647213		9821	CHH	0.0226724		9953	AT1G69770	3.56897	6.95298	12.1327	3.79182
7161	CG	0.223654		7106	CHG	0.0649962		8239	CHH	0.022695		9957	AT1G69770	2.93175	11.2141	10.7639	3.20024
7160	CG	0.331359		7373	CHG	0.0651072		10022	CHH	0.0227141		9958	AT1G69770	2.03391	9.05155	9.52158	2.42987
7158	CG	0.17605		9754	CHG	0.0652258		6969	CHH	0.0228061		9959	AT1G69770	9.8369	11.1898	9.60282	9.45022
7147	CG	0.296608		7717	CHG	0.0654124		6959	CHH	0.0228213		9960	AT1G69770	29.9041	17.9658	9.38942	24.7653
7143	CG	0.266391		9731	CHG	0.0654827		9987	CHH	0.0228316		9962	AT1G69770	22.6998	18.154	8.76407	16.6018
7138	CG	0.281893		9113	CHG	0.06561		5757	CHH	0.0229478		9963	AT1G69770	9.45308	10.2761	7.11926	9.22037
7133	CG	0.298511		9133	CHG	0.0656243		1829	CHH	0.0229828		9964	AT1G69770	18.7144	20.6124	8.70308	16.296
7130	CG	0.30824		9635	CHG	0.0656951		9596	CHH	0.0230151		9965	AT1G69770	13.6029	13.8969	10.6051	11.8597
7127	CG	0.315769		9988	CHG	0.065799		9409	CHH	0.0230246		9966	AT1G69770	2.08619	10.4142	7.5819	1.7238
7126	CG	0.310748		8239	CHG	0.0658777		9860	CHH	0.0230742		9968	AT1G69770	8.5828	8.60456	6.61223	9.06748
7125	CG	0.333566		6744	CHG	0.0659539		9982	CHH	0.0230877		9969	AT1G69770	7.31442	7.56369	7.9898	5.08952
7120	CG	0.33904		7094	CHG	0.0660687		6923	CHH	0.0231124		9970	AT1G69770	28.6777	18.0807	9.71987	18.3369
7119	CG	0.242932		6974	CHG	0.066137		9960	CHH	0.0231443		9972	AT1G69770	8.89798	12.2928	6.05161	9.09353
7117	CG	0.284587		9067	CHG	0.066295		9875	CHH	0.0231467		9973	AT1G69770	2.69563	16.4486	11.869	1.96029
7111	CG	0.293433		6969	CHG	0.0662962		9121	CHH	0.0232048		9976	AT1G69770	7.12304	7.15186	11.4455	5.91437
7109	CG	0.301009		9121	CHG	0.0664525		9864	CHH	0.0232316		9979	AT1G69770	14.9256	13.8555	6.58125	14.2365
7107	CG	0.207486		9590	CHG	0.0664739		9507	CHH	0.0232325		9980	AT1G69770	8.63134	10.6228	7.39421	9.77707
7106	CG	0.244205		6966	CHG	0.0665875		9553	CHH	0.0233213		9981	AT1G69770	7.59742	6.06253	5.79884	5.18748
7103	CG	0.241793		9996	CHG	0.0666877		7033	CHH	0.0233952		9982	AT1G69770	15.2839	9.89398	8.51617	12.9011
7102	CG	0.198483		9993	CHG	0.0666944		6907	CHH	0.0234342		9983	AT1G69770	11.4439	13.3685	6.17173	12.1705
7096	CG	0.308178		7067	CHG	0.0671508		10023	CHH	0.0235592		9985	AT1G69770	10.776	10.0345	13.346	10.7047
7094	CG	0.238336		9728	CHG	0.0671707		7067	CHH	0.0235861		9987	AT1G69770	8.50072	7.22346	7.58866	8.01186
7092	CG	0.307778		9762	CHG	0.0671742		9813	CHH	0.0236078		9988	AT1G69770	17.766	12.6267	9.32692	15.2096
7081	CG	0.250633		6907	CHG	0.0677657		9995	CHH	0.0237296		9990	AT1G69770	1.66088	4.56053	8.67628	1.77712
7077	CG	0.250984		9982	CHG	0.0678868		9805	CHH	0.0238564		9991	AT1G69770	19.7392	13.9059	11.1624	18.7944
7072	CG	0.304387		9409	CHG	0.0680376		351	CHH	0.0238651		9993	AT1G69770	11.2942	9.83482	7.02493	10.8324
7071	CG	0.278529		801	CHG	0.0684792		9421	CHH	0.0238661		9995	AT1G69770	36.0207	19.1604	9.6681	23.2957
7068	CG	0.212404		9925	CHG	0.0689881		9920	CHH	0.0239331		9996	AT1G69770	13.0934	12.7917	8.15878	10.7934
7067	CG	0.24046		9070	CHG	0.0692081		9100	CHH	0.0240653		9997	AT1G69770	5.56278	13.6011	6.76849	6.30183
7063	CG	0.154307		7081	CHG	0.0692733		10014	CHH	0.0242665		9998	AT1G69770	12.8481	14.8391	7.01208	10.9916
7062	CG	0.337482		9694	CHG	0.069279		9450	CHH	0.0242704		10001	AT1G69770	2.41139	9.38234	8.44167	3.57339
7061	CG	0.306408		6174	CHG	0.0692991		7382	CHH	0.0242751		10002	AT1G69770	13.0018	8.60988	5.80218	11.1492
7058	CG	0.215406		9641	CHG	0.0693892		cmt2	CHH	0.0243314		10006	AT1G69770	2.7679	16.4358	7.65648	2.41045
7036	CG	0.264032		6255	CHG	0.069604		9534	CHH	0.0244707		10008	AT1G69770	21.5924	11.7216	9.93934	19.7167
7033	CG	0.25725		9968	CHG	0.0696932		8243	CHH	0.0245499		10009	AT1G69770	10.5056	9.61116	7.36316	8.95272
7031	CG	0.293508		7058	CHG	0.0697611		915	CHH	0.0245593		10010	AT1G69770	4.5948	10.8398	10.8889	6.85602
7028	CG	0.217983		9908	CHG	0.0698101		9911	CHH	0.0246658		10011	AT1G69770	20.4366	16.0898	11.7419	16.9477
7026	CG	0.32188		6923	CHG	0.0698704		7521	CHH	0.0247029		10013	AT1G69770	18.1765	16.3508	10.2761	15.2008
7025	CG	0.342778		5023	CHG	0.0699128		7346	CHH	0.0247455		10014	AT1G69770	13.1502	14.0063	9.47422	12.6131
7014	CG	0.33182		7356	CHG	0.0700283		4826	CHH	0.0247672		10015	AT1G69770	5.40364	7.92935	10.7344	5.92203
7013	CG	0.219842		351	CHG	0.0707073		5874	CHH	0.0248999		10017	AT1G69770	21.3544	15.2611	10.8867	19.3589
7008	CG	0.323086		9920	CHG	0.0707581		9133	CHH	0.0249782		10018	AT1G69770	10.7425	19.0839	7.58555	10.5898
7003	CG	0.367553		506	CHG	0.0709592		7258	CHH	0.0250569		10020	AT1G69770	7.46402	14.4225	4.64595	8.60141
7002	CG	0.312041		9100	CHG	0.0712996		10002	CHH	0.0250807		10022	AT1G69770	5.76466	12.4021	5.56748	5.37955
7000	CG	0.306169		9959	CHG	0.0715343		5779	CHH	0.0251431		10023	AT1G69770	8.22644	9.53804	8.76695	6.8653
6997	CG	0.321464		265	CHG	0.0716816		7349	CHH	0.0251734
6992	CG	0.226364		7298	CHG	0.0717016		7280	CHH	0.025236
6990	CG	0.292764		6943	CHG	0.072087		9917	CHH	0.0252435
6989	CG	0.21521		7521	CHG	0.0725578		7306	CHH	0.0254551
6987	CG	0.328062		4958	CHG	0.072993		5993	CHH	0.0257158
6986	CG	0.302727		9085	CHG	0.0732194		7223	CHH	0.0258004
6984	CG	0.297485		5757	CHG	0.0738461		7077	CHH	0.0258344
6982	CG	0.291856		8351	CHG	0.0745539		7058	CHH	0.0259704
6981	CG	0.283415		9941	CHG	0.0747717		1872	CHH	0.026007
6979	CG	0.237383		1872	CHG	0.0749013		765	CHH	0.0260846
6976	CG	0.208392		7033	CHG	0.0749373		9972	CHH	0.0261429
6975	CG	0.306057		6973	CHG	0.0753841		630	CHH	0.0262438
6974	CG	0.226501		10008	CHG	0.0756941		7207	CHH	0.0263688
6973	CG	0.2946		9079	CHG	0.0757189		801	CHH	0.0263849
6971	CG	0.218128		159	CHG	0.075861		9908	CHH	0.0264481
6970	CG	0.205005		4826	CHG	0.0760763		7383	CHH	0.0265345
6969	CG	0.24609		870	CHG	0.0767197		6255	CHH	0.0267376
6968	CG	0.305887		10002	CHG	0.0767801		9959	CHH	0.0267383
6967	CG	0.300314		4840	CHG	0.0770394		6268	CHH	0.026859
6966	CG	0.21622		5784	CHG	0.0775557		7298	CHH	0.026898
6963	CG	0.281255		6956	CHG	0.0775964		6396	CHH	0.0268983
6961	CG	0.269459		9955	CHG	0.077729		6174	CHH	0.0269484
6960	CG	0.206917		5874	CHG	0.0778554		7255	CHH	0.0269589
6959	CG	0.238336		630	CHG	0.0783745		7471	CHH	0.0270182
6958	CG	0.295688		9911	CHG	0.0788476		6904	CHH	0.0270383
6957	CG	0.283617		6396	CHG	0.0788515		7717	CHH	0.0274183
6956	CG	0.256687		8285	CHG	0.0791573		6940	CHH	0.0276628
6951	CG	0.303919		4857	CHG	0.0798299		9067	CHH	0.0277032
6945	CG	0.307344		9949	CHG	0.080296		9993	CHH	0.0278324
6944	CG	0.226888		5800	CHG	0.0806209		7372	CHH	0.0278794
6943	CG	0.223908		7207	CHG	0.0806425		9694	CHH	0.0278937
6940	CG	0.275262		8334	CHG	0.0810886		9988	CHH	0.0279106
6938	CG	0.276343		6008	CHG	0.0812092		159	CHH	0.0280945
6933	CG	0.170085		8236	CHG	0.0819903		6008	CHH	0.0281304
6932	CG	0.321119		9909	CHG	0.0824019		5800	CHH	0.0283834
6931	CG	0.271166		8235	CHG	0.0825105		9955	CHH	0.0284921
6929	CG	0.265516		8243	CHG	0.0826919		9762	CHH	0.0288408
6927	CG	0.225177		5395	CHG	0.0837336		6968	CHH	0.0288807
6926	CG	0.288982		915	CHG	0.0838349		8284	CHH	0.0290334
6924	CG	0.280811		9970	CHG	0.0841557		7411	CHH	0.0290391
6923	CG	0.232062		7077	CHG	0.0843765		9070	CHH	0.0293212
6922	CG	0.342174		5822	CHG	0.0846282		6938	CHH	0.0294083
6920	CG	0.187536		7430	CHG	0.0852089		4958	CHH	0.0295787
6919	CG	0.352668		8357	CHG	0.0855505		7430	CHH	0.0295858
6917	CG	0.203402		8354	CHG	0.0859408		7323	CHH	0.0296186
6915	CG	0.277171		6959	CHG	0.0860622		6973	CHH	0.0296216
6911	CG	0.195435		428	CHG	0.0863212		6926	CHH	0.0297842
6909	CG	0.372167		8284	CHG	0.0864515		9766	CHH	0.0299515
6908	CG	0.293673		772	CHG	0.0879447		9925	CHH	0.0299624
6907	CG	0.221148		6929	CHG	0.0883718		8351	CHH	0.030064
6904	CG	0.280291		9761	CHG	0.0889009		7343	CHH	0.0301077
6903	CG	0.275132		1853	CHG	0.0889416		428	CHH	0.0302731
6900	CG	0.224901		7231	CHG	0.089398		8236	CHH	0.0304852
6898	CG	0.338914		6957	CHG	0.0894366		8312	CHH	0.0305389
6897	CG	0.308973		7296	CHG	0.0897487		7276	CHH	0.0306859
6830	CG	0.214171		9979	CHG	0.0901048		5811	CHH	0.0307924
6744	CG	0.23552		88	CHG	0.0902506		88	CHH	0.0308402
6680	CG	0.267191		6911	CHG	0.0902615		10008	CHH	0.0308916
6445	CG	0.237602		7382	CHG	0.0907019		8357	CHH	0.0310444
6434	CG	0.208548		6990	CHG	0.0908509		6967	CHH	0.0310601
6396	CG	0.272238		765	CHG	0.090915		4840	CHH	0.0312207
6390	CG	0.234156		7117	CHG	0.0917109		9941	CHH	0.031295
6296	CG	0.217596		7199	CHG	0.0919417		9909	CHH	0.0313481
6284	CG	0.2397		9759	CHG	0.0920857		8334	CHH	0.031434
6268	CG	0.245815		7383	CHG	0.0921937		5784	CHH	0.031441
6255	CG	0.264341		7461	CHG	0.092507		7117	CHH	0.0316305
6241	CG	0.258016		7255	CHG	0.0928566		6961	CHH	0.0317005
6220	CG	0.248214		7514	CHG	0.09356		870	CHH	0.0317606
6218	CG	0.238362		7280	CHG	0.0949632		9970	CHH	0.0318259
6217	CG	0.270937		7411	CHG	0.0950346		7319	CHH	0.0319247
6203	CG	0.213904		7323	CHG	0.0952754		7163	CHH	0.0319982
6201	CG	0.193304		7177	CHG	0.095853		7523	CHH	0.0320422
6198	CG	0.186722		6940	CHG	0.0958922		7268	CHH	0.0321395
6195	CG	0.175898		5811	CHG	0.0959114		5395	CHH	0.0321827
6177	CG	0.25247		9918	CHG	0.096054		8235	CHH	0.032191
6174	CG	0.250522		7343	CHG	0.0961163		8354	CHH	0.0322655
6169	CG	0.217185		6680	CHG	0.0961928		2276	CHH	0.032422
6166	CG	0.23117		7268	CHG	0.0966366		7461	CHH	0.0330069
6163	CG	0.229561		10009	CHG	0.0968827		4857	CHH	0.0330331
6154	CG	0.2363		5279	CHG	0.0972097		7036	CHH	0.0331923
6148	CG	0.21001		9965	CHG	0.0972982		6945	CHH	0.0334751
6145	CG	0.222942		2276	CHG	0.0973987		drm2	CHH	0.0335376
6140	CG	0.223694		9766	CHG	0.0975395		9949	CHH	0.0336337
6138	CG	0.218904		6915	CHG	0.0976776		6975	CHH	0.0338789
6137	CG	0.200303		7071	CHG	0.0977019		6908	CHH	0.0339261
6133	CG	0.19117		6908	CHG	0.0986985		9085	CHH	0.0339734
6111	CG	0.214951		6904	CHG	0.0988247		8285	CHH	0.0341036
6108	CG	0.19325		7143	CHG	0.099515		9918	CHH	0.0343566
6107	CG	0.210668		7471	CHG	0.099615		7296	CHH	0.0343985
6106	CG	0.183017		2171	CHG	0.0997243		6911	CHH	0.0346069
6099	CG	0.206967		6981	CHG	0.100167		7199	CHH	0.0347586
6086	CG	0.199923		350	CHG	0.10092		7231	CHH	0.03476
6073	CG	0.187653		7306	CHG	0.101234		1853	CHH	0.0348107
6064	CG	0.254503		7378	CHG	0.101593		350	CHH	0.0348866
6041	CG	0.191102		6938	CHG	0.1016		7514	CHH	0.0350663
6038	CG	0.228436		6961	CHG	0.101707		7143	CHH	0.0350681
6035	CG	0.226403		7258	CHG	0.101927		6915	CHH	0.0351396
6025	CG	0.235083		7162	CHG	0.102416		7378	CHH	0.0355055
6024	CG	0.204117		7305	CHG	0.10288		6963	CHH	0.0355353
6020	CG	0.211953		7223	CHG	0.103229		7333	CHH	0.0361782
6019	CG	0.197194		6926	CHG	0.103599		6990	CHH	0.0364328
6017	CG	0.265775		5748	CHG	0.103799		7133	CHH	0.0366722
6009	CG	0.240281		7236	CHG	0.103923		2171	CHH	0.0369486
6008	CG	0.2738		7181	CHG	0.103999		9979	CHH	0.0370941
5993	CG	0.250859		7349	CHG	0.104302		9761	CHH	0.0371554
5984	CG	0.255685		8312	CHG	0.104453		7209	CHH	0.0372514
5950	CG	0.239779		766	CHG	0.105273		7126	CHH	0.0372775
5921	CG	0.23951		7147	CHG	0.105303		9079	CHH	0.0379479
5907	CG	0.201406		6924	CHG	0.105355		5486	CHH	0.0383515
5893	CG	0.230132		7036	CHG	0.105909		6984	CHH	0.0384877
5890	CG	0.246638		7133	CHG	0.106114		9965	CHH	0.0385039
5874	CG	0.286747		6975	CHG	0.106489		7236	CHH	0.0389065
5860	CG	0.196924		7333	CHG	0.106513		6957	CHH	0.0389658
5837	CG	0.243748		6982	CHG	0.106805		7071	CHH	0.0389679
5822	CG	0.199413		7126	CHG	0.106861		5822	CHH	0.0391465
5811	CG	0.29571		8214	CHG	0.107186		5748	CHH	0.0392994
5800	CG	0.26373		6967	CHG	0.107218		6951	CHH	0.0393524
5784	CG	0.258674		7138	CHG	0.107339		7332	CHH	0.0396527
5779	CG	0.223117		7342	CHG	0.107461		6680	CHH	0.0396941
5772	CG	0.228625		7337	CHG	0.108004		7314	CHH	0.0397158
5757	CG	0.242242		6963	CHG	0.108278		7203	CHH	0.0397302
5748	CG	0.28336		7460	CHG	0.108657		10009	CHH	0.0403328
5741	CG	0.25689		6986	CHG	0.109533		7342	CHH	0.0403745
5726	CG	0.307894		7344	CHG	0.109956		7208	CHH	0.040849
5720	CG	0.192595		7209	CHG	0.110265		7092	CHH	0.040889
5717	CG	0.215695		2017	CHG	0.110926		8366	CHH	0.041021
5644	CG	0.237379		6945	CHG	0.111014		7125	CHH	0.0411489
5577	CG	0.225838		7002	CHG	0.111393		6924	CHH	0.0412224
5486	CG	0.311077		6931	CHG	0.111746		7305	CHH	0.0412894
5395	CG	0.282249		7520	CHG	0.112171		7337	CHH	0.0414618
5353	CG	0.234215		6987	CHG	0.112193		766	CHH	0.0415476
5349	CG	0.215918		7387	CHG	0.112402		6929	CHH	0.0424789
5279	CG	0.295391		7109	CHG	0.112532		7147	CHH	0.0425372
5276	CG	0.218316		6903	CHG	0.112888		7162	CHH	0.0426287
5249	CG	0.209363		7372	CHG	0.113143		7109	CHH	0.0429315
5236	CG	0.230427		7111	CHG	0.113604		2017	CHH	0.0430257
5210	CG	0.217376		8311	CHG	0.1138		7111	CHH	0.043057
5165	CG	0.225169		8366	CHG	0.113945		6987	CHH	0.0435691
5151	CG	0.242749		5486	CHG	0.114232		7138	CHH	0.0437217
5104	CG	0.214289		7203	CHG	0.114648		6958	CHH	0.0439429
5023	CG	0.239358		6968	CHG	0.11505		7287	CHH	0.0440755
4958	CG	0.253196		7092	CHG	0.115186		7130	CHH	0.0441449
4884	CG	0.203465		7163	CHG	0.115871		7181	CHH	0.0444901
4857	CG	0.281083		7319	CHG	0.116304		7460	CHH	0.0446774
4840	CG	0.251132		8420	CHG	0.116849		9759	CHH	0.0448627
4826	CG	0.272266		7096	CHG	0.116872		7387	CHH	0.0451138
4807	CG	0.206099		6958	CHG	0.11715		7026	CHH	0.0453572
2317	CG	0.227287		7332	CHG	0.118259		7344	CHH	0.0453594
2278	CG	0.231658		6984	CHG	0.118789		7520	CHH	0.0453836
2276	CG	0.288099		7276	CHG	0.118822		6897	CHH	0.0456048
2202	CG	0.229141		7130	CHG	0.11894		7394	CHH	0.0461111
2171	CG	0.312447		7416	CHG	0.119543		430	CHH	0.0461353
2017	CG	0.314864		7523	CHG	0.11956		7127	CHH	0.0468288
2016	CG	0.222689		6897	CHG	0.120063		8420	CHH	0.0469352
1954	CG	0.228038		7000	CHG	0.120897		7160	CHH	0.0471025
1925	CG	0.247651		7217	CHG	0.121306		6903	CHH	0.0473423
1890	CG	0.230634		9758	CHG	0.122061		7177	CHH	0.0481905
1872	CG	0.267408		6951	CHG	0.122136		7000	CHH	0.0485809
1853	CG	0.281525		7208	CHG	0.122932		5279	CHH	0.0486654
1829	CG	0.234669		430	CHG	0.123092		7416	CHH	0.0497482
1158	CG	0.190122		7160	CHG	0.123917		8214	CHH	0.049995
1066	CG	0.213267		5726	CHG	0.124219		6986	CHH	0.0509781
1002	CG	0.22829		7008	CHG	0.124363		7025	CHH	0.0513061
997	CG	0.202756		7419	CHG	0.125418		9758	CHH	0.0515863
932	CG	0.213647		6919	CHG	0.125903		7217	CHH	0.0517069
915	CG	0.272269		6997	CHG	0.127811		8311	CHH	0.0518992
870	CG	0.282261		7026	CHG	0.128474		7008	CHH	0.0527597
801	CG	0.255293		7394	CHG	0.12886		5726	CHH	0.0528016
772	CG	0.241126		7025	CHG	0.130156		7096	CHH	0.0541114
768	CG	0.17321		6932	CHG	0.130875		7031	CHH	0.0555976
766	CG	0.298918		7072	CHG	0.130917		6997	CHH	0.0563262
765	CG	0.24394		7127	CHG	0.130975		6922	CHH	0.0563664
763	CG	0.196917		7031	CHG	0.131185		7002	CHH	0.0565408
728	CG	0.236095		7062	CHG	0.132374		7347	CHH	0.0567562
630	CG	0.253795		7183	CHG	0.13278		7072	CHH	0.0577884
506	CG	0.25962		7125	CHG	0.133205		7014	CHH	0.0582529
430	CG	0.297785		7061	CHG	0.134624		6982	CHH	0.0582592
428	CG	0.281746		7287	CHG	0.135843		7120	CHH	0.0588516
424	CG	0.241911		6898	CHG	0.136204		7183	CHH	0.0589734
410	CG	0.239098		7314	CHG	0.136602		7061	CHH	0.0601436
403	CG	0.227063		7120	CHG	0.136657		7419	CHH	0.0602773
351	CG	0.247369		7014	CHG	0.137779		6898	CHH	0.0609235
350	CG	0.276908		6922	CHG	0.139965		7062	CHH	0.0632137
265	CG	0.215127		7003	CHG	0.142166		6932	CHH	0.0657022
159	CG	0.268425		7347	CHG	0.144157		6919	CHH	0.0687687
108	CG	0.239244		8264	CHG	0.146266		7003	CHH	0.0728731
88	CG	0.269348		6909	CHG	0.163047		8264	CHH	0.0733627
								6909	CHH	0.0741655

## Sheet: Figure 2c-e
Trait	Group	Representative SNP	P-value	Distance (bp)	Distance-type	MethylQTL type	PVE(%)
AT1G01448_CG	antisense lncRNA	Chr1_177559	1.7986e-23	11206	down-stream	proximal	20.08
AT1G04063_CG	lncRNA	Chr1_292671	1.9725e-15	610	up-stream	proximal	11.02
AT1G04063_CHG	lncRNA	Chr1_292574	1.63985e-84	513	up-stream	proximal	53.43
AT1G04063_CHH	lncRNA	Chr1_291765	1.43455e-94	0	within	proximal	58.22
AT1G04183_CG	antisense lncRNA	Chr5_2241761	4.39934e-99	Diff-Chr	Diff-Chr	distal	64.27
AT1G04183_CHG	antisense lncRNA	Chr5_2241761	3.30238e-101	Diff-Chr	Diff-Chr	distal	65.10
AT1G04183_CHH	antisense lncRNA	Chr5_2241761	2.26257e-71	Diff-Chr	Diff-Chr	distal	51.52
AT1G04767_CG	antisense lncRNA	Chr1_3299420	3.35191e-79	3300	down-stream	proximal	43.91
AT1G05857_CG	lncRNA	Chr1_8534959	1.17744e-79	4998	down-stream	proximal	44.42
AT1G06293_CG	lncRNA	Chr1_10383377	8.23304e-25	622	up-stream	proximal	18.33
AT1G06293_CHG	lncRNA	Chr1_10384084	3.1463e-29	0	within	proximal	22.01
AT1G06327_CHG	lncRNA	Chr1_10787447	3.49045e-77	11420	down-stream	proximal	44.20
AT1G06327_CHH	lncRNA	Chr1_10771166	4.30235e-54	4657	up-stream	proximal	35.04
AT1G06333_CHG	lncRNA	Chr1_10782644	2.67364e-58	6325	up-stream	proximal	30.09
AT1G06333_CHH	lncRNA	Chr1_10771166	2.44605e-25	4694	down-stream	proximal	16.89
AT1G06387_CG	lncRNA	Chr1_11015928	9.40816e-47	564	up-stream	proximal	24.78
AT1G06387_CHG	lncRNA	Chr1_11015928	1.67195e-52	564	up-stream	proximal	27.86
AT1G06387_CHH	lncRNA	Chr1_11015928	3.46212e-47	564	up-stream	proximal	24.32
AT1G06857_CG	lncRNA	Chr1_12978055	4.29212e-72	5751	down-stream	proximal	43.66
AT1G06863_CG	lncRNA	Chr1_12978055	9.98356e-62	5587	up-stream	proximal	38.32
AT1G06903_CG	miRNA	Chr1_13055761	1.39526e-42	4897	up-stream	proximal	24.08
AT1G06903_CHG	miRNA	Chr1_13055761	1.36277e-33	4897	up-stream	proximal	17.96
AT1G06983_CG	lncRNA	Chr1_13894106	3.45571e-40	55019	up-stream	proximal	28.60
AT1G07447_CG	lncRNA	Chr1_17602681	6.80882e-48	2037	up-stream	proximal	34.11
AT1G07447_CHG	lncRNA	Chr1_17602136	2.49188e-42	2582	up-stream	proximal	27.76
AT1G07447_CHH	lncRNA	Chr1_17602094	5.36973e-37	2624	up-stream	proximal	26.75
AT1G07483_CHG	lncRNA	Chr1_17837588	2.36309e-48	380	down-stream	proximal	27.33
AT1G07517_CG	antisense lncRNA	Chr1_18116164	1.02108e-85	0	within	proximal	41.05
AT1G07777_CG	lncRNA	Chr1_19354674	1.79496e-41	0	within	proximal	29.92
AT1G07777_CHG	lncRNA	Chr1_19354723	1.77168e-86	0	within	proximal	50.44
AT1G07777_CHH	lncRNA	Chr1_19354674	2.33657e-79	0	within	proximal	43.31
AT1G07823_CG	antisense lncRNA	Chr1_19586623	8.46322e-68	995	down-stream	proximal	45.08
AT1G08247_CG	lncRNA	Chr1_21712227	1.2225e-106	946	down-stream	proximal	55.08
AT1G08247_CHG	lncRNA	Chr1_21712227	1.4715e-95	946	down-stream	proximal	50.82
AT1G08247_CHH	lncRNA	Chr1_21712227	4.10898e-80	946	down-stream	proximal	45.85
AT1G08313_CHH	lncRNA	Chr1_22244226	1.74425e-49	0	within	proximal	27.06
AT1G08677_CG	lncRNA	Chr1_23950665	1.10855e-63	129	down-stream	proximal	36.83
AT1G08683_CG	lncRNA	Chr1_23950665	6.83119e-58	129	up-stream	proximal	33.68
AT1G08833_CHG	lncRNA	Chr1_24721185	1.69981e-38	136	up-stream	proximal	22.60
AT1G08833_CHH	lncRNA	Chr1_24721185	4.91056e-28	136	up-stream	proximal	16.97
AT1G08857_CG	antisense lncRNA	Chr1_24954547	1.31608e-19	559	up-stream	proximal	10.51
AT1G08857_CHH	antisense lncRNA	Chr1_24948946	1.39311e-18	0	within	proximal	20.38
AT1G09257_CG	antisense lncRNA	Chr1_26932515	1.23082e-27	1231	up-stream	proximal	20.35
AT1G09717_CG	lncRNA	Chr1_29079344	1.10908e-260	0	within	proximal	84.19
AT1G09717_CHG	lncRNA	Chr1_29079344	5.29639e-145	0	within	proximal	62.18
AT1G17255_CG	antisense lncRNA	Chr1_5904143	1.51774e-50	370	down-stream	proximal	33.32
AT1G52185_CG	miRNA	Chr1_19427934	5.53038e-26	2144	down-stream	proximal	22.81
AT1G52185_CHH	miRNA	Chr1_19427819	5.90986e-31	2259	down-stream	proximal	21.17
AT1G66783_CHG	miRNA	Chr1_24912506	1.15119e-30	696	down-stream	proximal	21.69
AT1G66783_CHH	miRNA	Chr1_24912506	1.43097e-23	696	down-stream	proximal	16.40
AT2G04075_CG	lncRNA	Chr2_289298	2.7708e-38	0	within	proximal	30.51
AT2G04075_CHG	lncRNA	Chr2_289365	3.4125e-39	0	within	proximal	29.72
AT2G04075_CHH	lncRNA	Chr2_289365	5.22533e-61	0	within	proximal	48.29
AT2G04085_CG	lncRNA	Chr2_289298	3.67891e-32	0	within	proximal	25.81
AT2G04085_CHG	lncRNA	Chr2_289365	1.86624e-45	0	within	proximal	35.95
AT2G04085_CHH	lncRNA	Chr2_289365	8.22353e-50	0	within	proximal	40.30
AT2G04345_CG	lncRNA	Chr2_824192	5.01369e-200	4919	up-stream	proximal	78.80
AT2G05865_CHG	lncRNA	Chr2_5415858	1.38981e-33	3789	down-stream	proximal	23.46
AT2G05865_CHH	lncRNA	Chr2_5410886	8.79393e-16	842	up-stream	proximal	10.25
AT2G05914_CHH	antisense lncRNA	Chr2_2263695	4.71294e-36	0	within	proximal	29.75
AT2G06305_CHH	lncRNA	Chr2_6429220	2.9646e-19	10799	up-stream	proximal	15.27
AT2G06315_CHH	lncRNA	Chr2_6505835	2.54765e-27	3399	up-stream	proximal	23.74
AT2G06345_CHH	lncRNA	Chr2_6504308	1.6579e-55	755	up-stream	proximal	41.59
AT2G06365_CG	lncRNA	Chr2_6544917	5.17571e-16	2340	down-stream	proximal	20.36
AT2G06395_CG	lncRNA	Chr1_9223237	2.3855e-19	Diff-Chr	Diff-Chr	distal	11.22
AT2G06395_CG	lncRNA	Chr2_6649178	3.0757e-12	1353	down-stream	proximal	6.80
AT2G06395_CHG	lncRNA	Chr1_9223237	4.85773e-13	Diff-Chr	Diff-Chr	distal	7.42
AT2G06395_CHG	lncRNA	Chr2_6648223	2.22648e-26	398	down-stream	proximal	18.26
AT2G06395_CHH	lncRNA	Chr2_6648223	1.03674e-52	398	down-stream	proximal	37.63
AT2G07035_CHH	lncRNA	Chr2_7857396	1.4299e-32	239	down-stream	proximal	20.00
AT2G07645_CG	lncRNA	Chr2_9586019	7.36705e-98	5770	down-stream	proximal	70.98
AT2G07645_CHG	lncRNA	Chr2_9586019	1.32586e-38	5770	down-stream	proximal	40.09
AT2G07645_CHH	lncRNA	Chr2_9597228	2.19892e-26	4923	up-stream	proximal	30.61
AT2G07840_CG	lncRNA	Chr2_9629882	2.00287e-63	14888	down-stream	proximal	48.16
AT2G07840_CHG	lncRNA	Chr2_9623078	3.13807e-17	8084	down-stream	proximal	16.73
AT2G08015_CG	miRNA	Chr2_10355816	9.21477e-51	966	up-stream	proximal	29.93
AT2G08300_CG	lncRNA	Chr2_12393369	8.90342e-36	0	within	proximal	23.14
AT2G31902_CG	antisense RNA	Chr2_13570198	3.84983e-68	236	down-stream	proximal	36.33
AT2G33051_CG	antisense lncRNA	Chr2_14026292	1.36439e-46	1053	up-stream	proximal	37.20
AT2G35738_CG	antisense lncRNA	Chr2_15025938	4.144e-36	0	within	proximal	20.73
AT2G40008_CG	antisense lncRNA	Chr2_16718070	8.86638e-83	8507	down-stream	proximal	55.50
AT3G01025_CG	lncRNA	Chr3_159937	3.99559e-31	1165	down-stream	proximal	20.65
AT3G01575_CG	lncRNA	Chr3_1400317	3.8504e-35	240	down-stream	proximal	25.86
AT3G01575_CHH	lncRNA	Chr3_1400317	3.49396e-24	240	down-stream	proximal	18.91
AT3G01585_CG	lncRNA	Chr3_1400317	6.9462e-36	0	within	proximal	26.24
AT3G01585_CHH	lncRNA	Chr3_1400317	3.93974e-40	0	within	proximal	31.73
AT3G01835_CG	lncRNA	Chr3_1967008	3.82092e-184	152	up-stream	proximal	81.98
AT3G01835_CHG	lncRNA	Chr3_1967008	1.16251e-158	152	up-stream	proximal	78.00
AT3G01835_CHH	lncRNA	Chr3_1957072	9.28876e-101	9153	down-stream	proximal	55.90
AT3G01845_CG	lncRNA	Chr3_1967008	5.4771e-138	306	down-stream	proximal	72.49
AT3G01845_CHG	lncRNA	Chr3_1967008	7.53627e-125	306	down-stream	proximal	69.56
AT3G01845_CHH	lncRNA	Chr3_1967008	3.95225e-92	306	down-stream	proximal	55.81
AT3G01925_CG	antisense RNA	Chr3_2242475	8.53565e-33	0	within	proximal	24.39
AT3G02835_CG	lncRNA	Chr3_4648423	2.63637e-31	421	down-stream	proximal	24.52
AT3G02835_CHG	lncRNA	Chr3_4515317	5.1296e-10	132229	up-stream	distal	9.89
AT3G02835_CHG	lncRNA	Chr3_4647901	1.4028e-22	0	within	proximal	14.55
AT3G03165_CG	lncRNA	Chr3_5381611	6.63797e-47	885	up-stream	proximal	26.07
AT3G03165_CHG	lncRNA	Chr3_5381611	7.05818e-15	885	up-stream	proximal	7.23
AT3G03235_CG	miRNA	Chr3_5498976	2.44033e-126	1857	up-stream	proximal	64.25
AT3G03235_CHG	miRNA	Chr3_5498976	2.20504e-95	1857	up-stream	proximal	58.29
AT3G03235_CHH	miRNA	Chr3_5498976	2.13989e-79	1857	up-stream	proximal	49.67
AT3G03985_CG	lncRNA	Chr3_7234248	1.10203e-105	269	down-stream	proximal	57.37
AT3G03985_CHG	lncRNA	Chr3_7234248	1.47037e-108	269	down-stream	proximal	57.68
AT3G03985_CHH	lncRNA	Chr3_7236430	4.93441e-28	1395	up-stream	proximal	18.08
AT3G04335_CG	lncRNA	Chr3_8128833	1.00737e-76	4456	down-stream	proximal	46.62
AT3G04705_CG	lncRNA	Chr3_8947253	3.95931e-101	1517	up-stream	proximal	61.85
AT3G04935_CG	lncRNA	Chr3_9381875	3.32842e-47	2712	up-stream	proximal	33.83
AT3G04935_CHG	lncRNA	Chr3_9381875	3.99514e-30	2712	up-stream	proximal	23.13
AT3G04935_CHH	lncRNA	Chr3_9381875	5.09395e-38	2712	up-stream	proximal	27.66
AT3G04955_CG	lncRNA	Chr3_9381875	2.88144e-45	2783	down-stream	proximal	32.67
AT3G04955_CHG	lncRNA	Chr3_9381875	3.20828e-31	2783	down-stream	proximal	23.90
AT3G04955_CHH	lncRNA	Chr3_9381875	2.70289e-30	2783	down-stream	proximal	22.53
AT3G05455_CHH	lncRNA	Chr3_10530187	8.23766e-45	98	down-stream	proximal	26.11
AT3G05705_CG	lncRNA	Chr3_11112918	2.73133e-28	5086	down-stream	proximal	24.33
AT3G05705_CHG	lncRNA	Chr3_11112918	3.07264e-26	5086	down-stream	proximal	20.56
AT3G05705_CHH	lncRNA	Chr3_11112918	4.11384e-22	5086	down-stream	proximal	15.58
AT3G05945_CG	lncRNA	Chr3_11509487	2.25994e-49	603	down-stream	proximal	46.97
AT3G05945_CHG	lncRNA	Chr3_11476952	1.49165e-49	33138	down-stream	proximal	32.89
AT3G05945_CHH	lncRNA	Chr3_11509838	1.43359e-43	252	down-stream	proximal	26.29
AT3G06655_CHG	lncRNA	Chr3_15608999	1.48797e-49	3538	down-stream	proximal	34.06
AT3G06655_CHH	lncRNA	Chr3_15608999	3.67863e-32	3538	down-stream	proximal	21.71
AT3G07505_CG	lncRNA	Chr3_17177601	6.70997e-35	0	within	proximal	23.50
AT3G07855_CG	lncRNA	Chr3_17728490	4.35578e-38	0	within	proximal	30.02
AT3G07855_CHH	lncRNA	Chr3_17726181	8.69314e-37	2141	up-stream	proximal	19.46
AT3G07905_CG	lncRNA	Chr3_17837515	1.00101e-122	6674	up-stream	proximal	61.76
AT3G07905_CHH	lncRNA	Chr3_17835003	1.64778e-94	9186	up-stream	proximal	47.35
AT3G08415_CHG	lncRNA	Chr3_20272705	1.07423e-111	79	up-stream	proximal	50.16
AT3G09125_CG	lncRNA	Chr3_21612668	8.85894e-66	5183	down-stream	proximal	39.63
AT3G09125_CHG	lncRNA	Chr3_21612668	2.58956e-68	5183	down-stream	proximal	38.43
AT3G09125_CHH	lncRNA	Chr3_21612668	2.73058e-55	5183	down-stream	proximal	31.64
AT3G09765_CG	lncRNA	Chr3_23067793	1.78011e-129	327	up-stream	proximal	68.19
AT3G09765_CHG	lncRNA	Chr3_23067793	1.98201e-82	327	up-stream	proximal	48.44
AT3G09765_CHH	lncRNA	Chr3_23067793	1.15195e-28	327	up-stream	proximal	21.81
AT3G09825_CG	lncRNA	Chr3_23154305	1.05771e-29	2641	down-stream	proximal	20.44
AT3G09825_CHG	lncRNA	Chr3_23154305	3.86373e-25	2641	down-stream	proximal	17.04
AT3G09825_CHH	lncRNA	Chr3_23154305	1.33859e-16	2641	down-stream	proximal	12.35
AT3G09835_CG	lncRNA	Chr3_23154305	9.00582e-31	2678	up-stream	proximal	20.49
AT3G09835_CHG	lncRNA	Chr3_23154305	4.21208e-28	2678	up-stream	proximal	19.18
AT3G24518_CG	antisense lncRNA	Chr3_8936839	1.18243e-37	1421	down-stream	proximal	28.96
AT3G27990_CHH	antisense lncRNA	Chr3_10408342	7.25342e-28	10107	up-stream	proximal	23.06
AT3G46658_CG	antisense lncRNA	Chr3_17189313	5.1438e-111	0	within	proximal	54.38
AT3G51075_CG	antisense lncRNA	Chr3_18970894	3.63811e-41	0	within	proximal	22.82
AT4G03039_CG	miRNA	Chr4_1347017	4.9279e-100	6361	down-stream	proximal	76.67
AT4G03039_CHH	miRNA	Chr4_1369731	7.67784e-39	29075	down-stream	proximal	30.03
AT4G04445_CG	antisense lncRNA	Chr4_1420696	2.10337e-100	16404	up-stream	proximal	50.35
AT4G04565_CG	lncRNA	Chr4_1480207	1.42333e-146	7071	down-stream	proximal	77.65
AT4G04825_CHG	miRNA	Chr4_2178696	6.99882e-36	304	up-stream	proximal	21.74
AT4G04825_CHH	miRNA	Chr4_2178696	7.2174e-24	304	up-stream	proximal	15.22
AT4G04895_CG	lncRNA	Chr4_2197920	2.88953e-116	0	within	proximal	62.29
AT4G04895_CHG	lncRNA	Chr4_2197920	3.43526e-83	0	within	proximal	47.08
AT4G04895_CHH	lncRNA	Chr4_2197920	9.74157e-44	0	within	proximal	26.76
AT4G05005_CHH	lncRNA	Chr4_2451447	3.56319e-37	427	down-stream	proximal	34.48
AT4G05535_CG	lncRNA	Chr4_5374808	1.70651e-107	0	within	proximal	56.61
AT4G05535_CHG	lncRNA	Chr4_5374808	1.04793e-99	0	within	proximal	53.21
AT4G05565_CHG	lncRNA	Chr4_5412006	1.132e-25	15923	down-stream	proximal	21.99
AT4G05565_CHH	lncRNA	Chr4_5412006	3.64143e-28	15923	down-stream	proximal	23.25
AT4G05605_CG	lncRNA	Chr4_5634981	1.4388e-118	0	within	proximal	76.10
AT4G05665_CG	lncRNA	Chr4_5714703	2.09376e-37	284	up-stream	proximal	24.26
AT4G05755_CG	antisense lncRNA	Chr4_6269975	2.69021e-36	0	within	proximal	24.80
AT4G05920_CHG	lncRNA	Chr4_7080027	9.42641e-71	1211	up-stream	proximal	45.34
AT4G05920_CHH	lncRNA	Chr4_7080027	7.69048e-70	1211	up-stream	proximal	40.51
AT4G06095_CG	lncRNA	Chr4_7855865	2.92643e-75	0	within	proximal	43.87
AT4G06095_CHG	lncRNA	Chr4_7855870	4.54707e-17	0	within	proximal	10.79
AT4G06185_CG	lncRNA	Chr4_8216200	4.71031e-44	1881	up-stream	proximal	34.55
AT4G06185_CHG	lncRNA	Chr4_8214647	7.08168e-40	328	up-stream	proximal	32.07
AT4G06185_CHH	lncRNA	Chr4_8216200	7.08695e-46	1881	up-stream	proximal	29.17
AT4G06800_CG	lncRNA	Chr4_10181799	4.90952e-37	2805	up-stream	proximal	30.17
AT4G06800_CHG	lncRNA	Chr4_10181799	4.11241e-33	2805	up-stream	proximal	29.19
AT4G07090_CHG	lncRNA	Chr4_11895294	8.74538e-72	3116	down-stream	proximal	42.87
AT4G07395_CHG	lncRNA	Chr4_13020051	2.64296e-33	0	within	proximal	32.39
AT5G00780_CG	antisense lncRNA	Chr5_226004	2.10909e-38	1970	down-stream	proximal	19.50
AT5G01005_CG	antisense lncRNA	Chr5_1554902	1.10233e-37	12010	up-stream	proximal	21.02
AT5G01105_CG	lncRNA	Chr5_1736502	1.26117e-45	4546	up-stream	proximal	19.48
AT5G01105_CHG	lncRNA	Chr5_1737990	1.26733e-79	6034	up-stream	proximal	40.26
AT5G01105_CHH	lncRNA	Chr5_1738059	5.50436e-71	6103	up-stream	proximal	38.37
AT5G04165_CG	lncRNA	Chr5_9043824	3.28575e-47	0	within	proximal	32.32
AT5G04165_CHG	lncRNA	Chr5_9043763	1.24569e-52	0	within	proximal	34.87
AT5G04165_CHH	lncRNA	Chr5_9043763	3.43375e-50	0	within	proximal	34.30
AT5G04505_CG	lncRNA	Chr5_9843748	4.96172e-67	1622	up-stream	proximal	37.64
AT5G04505_CHG	lncRNA	Chr5_9843748	1.65444e-61	1622	up-stream	proximal	36.54
AT5G04505_CHH	lncRNA	Chr5_9843748	6.22864e-44	1622	up-stream	proximal	28.86
AT5G04615_CG	lncRNA	Chr5_9992678	8.03184e-34	14267	down-stream	proximal	22.80
AT5G04615_CHG	lncRNA	Chr5_9992678	2.08408e-33	14267	down-stream	proximal	22.57
AT5G04615_CHH	lncRNA	Chr5_9992678	4.06768e-31	14267	down-stream	proximal	22.28
AT5G05185_CG	miRNA	Chr5_13622517	2.67261e-28	0	within	proximal	21.64
AT5G07825_CG	lncRNA	Chr5_21038247	2.15173e-35	3060	down-stream	proximal	23.47
AT5G09120_CG	antisense lncRNA	Chr5_25281114	5.57031e-33	2909	up-stream	proximal	22.65
AT5G40384_CG	miRNA	Chr5_16157335	3.91674e-132	488	down-stream	proximal	64.80
AT5G40384_CHG	miRNA	Chr5_16156281	3.70241e-52	1542	down-stream	proximal	31.95
AT5G40384_CHH	miRNA	Chr5_16156281	1.72403e-87	1542	down-stream	proximal	48.56
AT5G41663_CG	miRNA	Chr5_16659033	2.22027e-34	1436	down-stream	proximal	21.56
AT5G45472_CG	antisense lncRNA	Chr5_18424570	1.33419e-50	0	within	proximal	25.00
AT5G45472_CG	antisense lncRNA	Chr5_18449692	5.82701e-36	18629	down-stream	proximal	23.51
AT5G60022_CG	antisense lncRNA	Chr5_24169563	8.31389e-54	0	within	proximal	30.91
AT1G04425_CG	Others	Chr1_1193354	1.3106e-42	833	up-stream	proximal	36.25
AT1G04425_CHG	Others	Chr1_1193354	7.59759e-46	833	up-stream	proximal	32.87
AT1G04425_CHH	Others	Chr1_1195474	2.30944e-39	0	within	proximal	27.91
AT1G04837_CG	antisense lncRNA	Chr5_15228906	3.82378e-12	Diff-Chr	Diff-Chr	distal	6.27
AT1G04963_CHG	lncRNA	Chr1_4321301	1.05072e-13	31765	down-stream	proximal	6.95
AT1G04977_CG	antisense lncRNA	Chr1_4383067	6.64905e-18	13450	down-stream	proximal	19.46
AT1G05343_CG	antisense lncRNA	Chr1_6142726	1.54274e-12	3874	up-stream	proximal	7.27
AT1G05347_CG	antisense lncRNA	Chr1_6151670	1.00184e-18	1481	up-stream	proximal	12.68
AT1G05767_CHG	antisense lncRNA	Chr1_8074333	8.54555e-16	0	within	proximal	10.25
AT1G05887_CG	lncRNA	Chr1_8649971	2.51437e-23	0	within	proximal	10.08
AT1G05893_CG	lncRNA	Chr1_8649971	3.22316e-23	0	within	proximal	10.31
AT1G06147_CG	lncRNA	Chr4_16163294	1.54184e-11	Diff-Chr	Diff-Chr	distal	9.18
AT1G06347_CG	lncRNA	Chr1_10816314	3.14342e-18	1938	up-stream	proximal	9.86
AT1G06347_CHG	lncRNA	Chr1_10816314	5.92444e-15	1938	up-stream	proximal	6.99
AT1G06383_CG	lncRNA	Chr1_11020607	1.26136e-22	6665	up-stream	proximal	17.18
AT1G06397_CG	snoRNA	Chr1_11040664	3.13889e-31	0	within	proximal	21.44
AT1G06423_CG	antisense lncRNA	Chr1_11147089	9.05863e-16	0	within	proximal	10.89
AT1G06567_CG	lncRNA	Chr1_26087377	1.71316e-11	14388520	up-stream	distal	6.54
AT1G06583_CHG	lncRNA	Chr1_11779246	4.03157e-29	26	down-stream	proximal	18.77
AT1G06583_CHH	lncRNA	Chr1_11779246	2.50684e-32	26	down-stream	proximal	18.70
AT1G06587_CHG	lncRNA	Chr1_11779246	4.03157e-29	26	up-stream	proximal	18.77
AT1G06587_CHH	lncRNA	Chr1_11779246	2.50684e-32	26	up-stream	proximal	18.70
AT1G06723_CHH	lncRNA	Chr1_12360824	1.83102e-31	529	up-stream	proximal	20.39
AT1G06773_CG	lncRNA	Chr1_12386718	2.44492e-30	216180	down-stream	distal	24.40
AT1G06777_CG	lncRNA	Chr3_14892533	6.18121e-74	Diff-Chr	Diff-Chr	distal	41.73
AT1G06777_CHG	lncRNA	Chr3_14890375	2.89115e-15	Diff-Chr	Diff-Chr	distal	11.33
AT1G06777_CHH	lncRNA	Chr3_14890614	1.332e-16	Diff-Chr	Diff-Chr	distal	10.79
AT1G06783_CG	lncRNA	Chr3_14890375	2.05049e-63	Diff-Chr	Diff-Chr	distal	40.55
AT1G06783_CHG	lncRNA	Chr3_14881993	2.93912e-19	Diff-Chr	Diff-Chr	distal	13.37
AT1G06783_CHH	lncRNA	Chr3_14881993	2.21905e-16	Diff-Chr	Diff-Chr	distal	9.45
AT1G06817_CHH	lncRNA	Chr1_12889083	3.17343e-14	1473	down-stream	proximal	7.85
AT1G06943_CHG	lncRNA	Chr1_13429250	1.96558e-13	5574	up-stream	proximal	8.63
AT1G07003_CHG	lncRNA	Chr5_23554747	1.34672e-10	Diff-Chr	Diff-Chr	distal	7.00
AT1G07007_CHG	lncRNA	Chr1_14032060	1.08911e-23	81208	down-stream	proximal	18.94
AT1G07013_CHG	lncRNA	Chr3_12096622	4.0522e-30	Diff-Chr	Diff-Chr	distal	23.10
AT1G07013_CHH	lncRNA	Chr3_12102411	2.30959e-19	Diff-Chr	Diff-Chr	distal	14.51
AT1G07023_CG	lncRNA	Chr1_14284471	8.95693e-26	720	up-stream	proximal	19.46
AT1G07193_CG	lncRNA	Chr3_14895928	5.99329e-12	Diff-Chr	Diff-Chr	distal	7.80
AT1G07233_CG	lncRNA	Chr1_16638195	1.00026e-16	7349	up-stream	proximal	9.62
AT1G07253_CHH	lncRNA	Chr5_5738231	1.03571e-14	Diff-Chr	Diff-Chr	distal	7.16
AT1G07263_CG	lncRNA	Chr2_6965553	5.61988e-14	Diff-Chr	Diff-Chr	distal	12.65
AT1G07357_CHG	miRNA	Chr1_17372959	1.12115e-18	13836	up-stream	proximal	11.91
AT1G07357_CHH	miRNA	Chr1_17372959	9.91203e-19	13836	up-stream	proximal	11.90
AT1G07537_CHG	snRNA	Chr1_18224793	1.6911e-105	2439	up-stream	proximal	53.77
AT1G07537_CHH	snRNA	Chr1_18224793	1.07475e-98	2439	up-stream	proximal	46.69
AT1G07553_CHG	lncRNA	Chr1_18272972	7.43593e-30	0	within	proximal	19.03
AT1G07553_CHH	lncRNA	Chr1_18272972	6.39335e-30	0	within	proximal	18.84
AT1G07557_CHG	lncRNA	Chr1_18272972	7.21238e-30	0	within	proximal	19.03
AT1G07763_CG	lncRNA	Chr3_15839935	3.19294e-32	Diff-Chr	Diff-Chr	distal	21.46
AT1G07763_CHG	lncRNA	Chr3_15839935	1.91189e-32	Diff-Chr	Diff-Chr	distal	21.84
AT1G07763_CHH	lncRNA	Chr3_15839935	5.36009e-20	Diff-Chr	Diff-Chr	distal	12.81
AT1G08207_CG	lncRNA	Chr1_21574545	2.13474e-17	6649	up-stream	proximal	12.77
AT1G08237_CHH	lncRNA	Chr1_5333161	2.43403e-11	16312481	up-stream	distal	4.42
AT1G08263_CG	lncRNA	Chr1_22120572	2.43327e-29	112461	down-stream	distal	18.31
AT1G08263_CHG	lncRNA	Chr1_22120572	8.85613e-25	112461	down-stream	distal	16.00
AT1G08263_CHH	lncRNA	Chr1_22120572	6.21463e-25	112461	down-stream	distal	17.21
AT1G08293_CHG	lncRNA	Chr1_22084919	1.27548e-25	3056	down-stream	proximal	15.48
AT1G08503_CG	lncRNA	Chr3_18859553	1.4547e-17	Diff-Chr	Diff-Chr	distal	10.75
AT1G08517_CHH	lncRNA	Chr1_5056701	5.33279e-14	18011346	up-stream	distal	10.40
AT1G08747_CG	antisense RNA	Chr1_24230327	3.63005e-28	0	within	proximal	19.73
AT1G09383_CG	antisense lncRNA	Chr4_53495	5.79749e-32	Diff-Chr	Diff-Chr	distal	17.02
AT1G09847_CG	lncRNA	Chr1_29892161	1.34785e-13	122578	down-stream	distal	28.63
AT1G09853_CG	lncRNA	Chr1_29892161	1.36536e-13	122543	up-stream	distal	28.70
AT1G09857_CG	lncRNA	Chr1_29764061	3.62047e-25	6115	down-stream	proximal	18.95
AT1G09883_CHG	snoRNA	Chr1_5321681	1.61971e-10	24590060	down-stream	distal	5.25
AT1G17232_CG	antisense lncRNA	Chr1_5906033	3.01422e-30	10901	up-stream	proximal	9.75
AT1G28920_CG	pre-tRNA	Chr5_26901466	2.99047e-14	Diff-Chr	Diff-Chr	distal	8.99
AT1G28980_CHH	pre-tRNA	Chr1_28464432	7.82202e-12	18355972	down-stream	distal	5.25
AT1G29785_CG	antisense lncRNA	Chr1_10428325	3.09667e-20	0	within	proximal	9.56
AT1G31935_CG	Others	Chr1_11470109	1.65181e-38	99	down-stream	proximal	24.93
AT1G50055_CHG	Others	Chr1_18631011	2.05431e-13	80969	up-stream	proximal	8.85
AT1G52615_CG	Others	Chr1_19596132	6.70619e-19	4399	down-stream	proximal	12.32
AT1G60545_CG	antisense lncRNA	Chr4_13343719	4.83547e-14	Diff-Chr	Diff-Chr	distal	9.45
AT1G61226_CG	miRNA	Chr1_22576819	6.43333e-19	556	up-stream	proximal	12.57
AT1G66173_CG	Others	Chr1_24644129	2.21912e-56	61	down-stream	proximal	44.40
AT1G66173_CHG	Others	Chr1_24644129	4.5069e-34	61	down-stream	proximal	25.18
AT1G66173_CHH	Others	Chr1_24641374	1.7475e-14	1212	up-stream	proximal	10.10
AT1G67481_CG	miRNA	Chr1_25284261	1.82558e-13	5054	up-stream	proximal	5.76
AT1G77040_CHH	pre-tRNA	Chr5_6411707	5.11428e-13	Diff-Chr	Diff-Chr	distal	7.07
AT2G04295_CG	antisense lncRNA	Chr2_767338	9.50367e-14	4213	up-stream	proximal	8.66
AT2G04325_CHG	lncRNA	Chr2_18397242	1.14368e-12	17604436	up-stream	distal	6.36
AT2G04325_CHH	lncRNA	Chr2_18397242	3.54002e-15	17604436	up-stream	distal	7.73
AT2G04365_CHG	lncRNA	Chr2_819761	5.0721e-14	3692	up-stream	proximal	9.00
AT2G04535_CG	antisense lncRNA	Chr2_1103572	2.32603e-32	923	down-stream	proximal	16.81
AT2G04765_CHG	lncRNA	Chr2_1486276	1.77644e-27	2186	up-stream	proximal	14.61
AT2G04765_CHH	lncRNA	Chr2_1490353	5.28413e-14	6263	up-stream	proximal	9.46
AT2G04825_CHG	lncRNA	Chr2_1764308	1.02996e-16	3044	down-stream	proximal	11.66
AT2G04835_CHG	lncRNA	Chr2_1764308	1.31682e-16	3044	up-stream	proximal	11.59
AT2G04875_CHG	lncRNA	Chr2_1835429	7.68906e-22	5186	down-stream	proximal	13.14
AT2G04875_CHH	lncRNA	Chr2_1835429	1.25747e-27	5186	down-stream	proximal	16.50
AT2G04935_CG	miRNA	Chr2_2061217	5.4869e-11	2631	up-stream	proximal	7.20
AT2G05395_CG	lncRNA	Chr2_3048676	6.31277e-149	461014	up-stream	distal	74.62
AT2G05525_CG	snoRNA	Chr2_4124082	8.65083e-12	69032	up-stream	proximal	10.17
AT2G05535_CHG	lncRNA	Chr2_4071366	2.7704e-18	2191	down-stream	proximal	11.20
AT2G05535_CHH	lncRNA	Chr2_3542845	4.6361e-23	525995	up-stream	distal	14.41
AT2G05605_CHG	miRNA	Chr2_4666228	1.35704e-17	8199	up-stream	proximal	16.87
AT2G05705_CHG	lncRNA	Chr2_5032616	6.48113e-17	10417	up-stream	proximal	14.91
AT2G05785_CHG	lncRNA	Chr2_5026656	1.93585e-26	13501	up-stream	proximal	17.12
AT2G05785_CHH	lncRNA	Chr2_5028524	4.24903e-21	11633	up-stream	proximal	14.71
AT2G05812_CG	antisense lncRNA	Chr2_2215240	9.56669e-23	0	within	proximal	14.84
AT2G05855_CHG	lncRNA	Chr2_5403853	6.52414e-13	10761	up-stream	proximal	10.36
AT2G05905_CHG	lncRNA	Chr2_5630519	3.30691e-17	15896	down-stream	proximal	18.11
AT2G06275_CG	lncRNA	Chr2_3119822	5.82282e-13	3251751	down-stream	distal	10.41
AT2G06385_CHH	lncRNA	Chr2_6609006	1.54358e-14	1958	down-stream	proximal	9.04
AT2G06535_CHG	lncRNA	Chr2_6972796	8.9666e-19	1154	down-stream	proximal	14.97
AT2G06535_CHH	lncRNA	Chr2_6978261	7.50823e-15	6619	down-stream	proximal	7.86
AT2G06795_CG	antisense lncRNA	Chr2_7338126	2.25173e-32	4316	up-stream	proximal	13.69
AT2G07042_CG	Others	Chr2_2922184	2.71566e-17	0	within	proximal	12.40
AT2G07042_CHH	Others	Chr2_2920407	1.2972e-34	0	within	proximal	17.74
AT2G07763_CG	pre-tRNA	Chr2_17971673	1.3087e-10	14476161	down-stream	distal	5.29
AT2G07805_CG	antisense lncRNA	Chr2_9602595	2.06755e-16	1616	down-stream	proximal	9.85
AT2G07895_CHG	miRNA	Chr2_9920390	6.72339e-23	193	down-stream	proximal	14.68
AT2G07895_CHH	miRNA	Chr2_9918365	1.39016e-14	1619	up-stream	proximal	8.64
AT2G08105_CHH	lncRNA	Chr2_10687514	7.76529e-37	9	up-stream	proximal	19.33
AT2G08295_CG	lncRNA	Chr3_14328429	7.38463e-24	Diff-Chr	Diff-Chr	distal	16.78
AT2G08295_CG	lncRNA	Chr5_2575361	1.26017e-11	Diff-Chr	Diff-Chr	distal	12.29
AT2G08295_CHH	lncRNA	Chr5_2569906	5.04097e-15	Diff-Chr	Diff-Chr	distal	13.52
AT2G08540_CHG	lncRNA	Chr2_6414262	1.96802e-40	7489997	down-stream	distal	26.84
AT2G08540_CHH	lncRNA	Chr2_6414262	2.51469e-44	7489997	down-stream	distal	29.97
AT2G08660_CG	antisense lncRNA	Chr2_14512433	7.21417e-21	1878	up-stream	proximal	17.10
AT2G08735_CHG	lncRNA	Chr4_13512542	2.03937e-19	Diff-Chr	Diff-Chr	distal	15.46
AT2G08825_CHG	lncRNA	Chr1_10683183	3.42404e-12	Diff-Chr	Diff-Chr	distal	6.01
AT2G08850_CHH	lncRNA	Chr2_15572530	7.99148e-19	5718	down-stream	proximal	15.77
AT2G09045_CG	antisense RNA	Chr2_16462082	5.91195e-14	1218	down-stream	proximal	11.14
AT2G09555_CG	lncRNA	Chr2_18001752	9.12006e-17	496061	down-stream	distal	9.69
AT2G24103_CG	miRNA	Chr2_10245715	8.01677e-13	1491	up-stream	proximal	4.23
AT2G24735_CG	Others	Chr2_5900600	4.78742e-21	4627464	up-stream	distal	15.54
AT2G24735_CHH	Others	Chr2_5900912	2.02681e-16	4627152	up-stream	distal	13.33
AT2G27400_CHG	Others	Chr2_11722371	1.05724e-23	0	within	proximal	13.83
AT2G27400_CHH	Others	Chr2_11722371	1.67718e-16	0	within	proximal	10.23
AT2G30115_CG	Others	Chr2_12880132	2.0627e-60	19990	down-stream	proximal	34.83
AT2G30115_CHG	Others	Chr2_12880132	6.66935e-62	19990	down-stream	proximal	35.39
AT2G30115_CHH	Others	Chr2_12880132	4.84361e-73	19990	down-stream	proximal	38.87
AT2G42485_CG	Others	Chr2_17690563	3.40115e-17	0	within	proximal	22.60
AT2G42485_CHG	Others	Chr2_17690763	7.36097e-17	0	within	proximal	20.46
AT2G42485_CHH	Others	Chr2_17689585	1.43539e-13	946	up-stream	proximal	16.94
AT2G44255_CG	antisense lncRNA	Chr2_18293484	5.43126e-14	2274	down-stream	proximal	7.24
AT3G01865_CG	lncRNA	Chr3_2070031	1.77445e-34	0	within	proximal	19.61
AT3G02495_CHG	antisense lncRNA	Chr3_6461436	1.02887e-12	2551298	down-stream	distal	5.95
AT3G03965_CG	antisense lncRNA	Chr3_7056589	3.94094e-16	52	down-stream	proximal	9.13
AT3G04185_CG	antisense lncRNA	Chr3_7686471	1.85806e-14	277	up-stream	proximal	8.75
AT3G04245_CG	lncRNA	Chr4_18197390	1.67705e-11	Diff-Chr	Diff-Chr	distal	4.45
AT3G04655_CG	miRNA	Chr3_8839599	2.5107e-19	3215	down-stream	proximal	10.11
AT3G04655_CHG	miRNA	Chr3_8837166	1.08127e-20	782	down-stream	proximal	13.97
AT3G04655_CHG	miRNA	Chr3_8861268	1.55607e-20	24884	down-stream	proximal	14.20
AT3G04655_CHH	miRNA	Chr3_8837142	2.57611e-20	758	down-stream	proximal	10.30
AT3G04655_CHH	miRNA	Chr3_8863021	4.60295e-14	26637	down-stream	proximal	9.02
AT3G04675_CG	lncRNA	Chr2_4975730	3.16467e-22	Diff-Chr	Diff-Chr	distal	18.21
AT3G04675_CHG	lncRNA	Chr2_4998316	4.03896e-16	Diff-Chr	Diff-Chr	distal	13.93
AT3G04695_CHH	antisense lncRNA	Chr1_19946906	2.70172e-11	Diff-Chr	Diff-Chr	distal	6.08
AT3G05855_CG	lncRNA	Chr3_11507480	2.6066e-24	35940	down-stream	proximal	17.89
AT3G05855_CHG	lncRNA	Chr3_11509512	1.32579e-25	37972	down-stream	proximal	14.39
AT3G05855_CHH	lncRNA	Chr3_11471476	2.84096e-14	0	within	proximal	10.07
AT3G05885_CHG	lncRNA	Chr3_11476952	1.39194e-19	3506	up-stream	proximal	16.74
AT3G05885_CHH	lncRNA	Chr3_11477307	9.00086e-15	3151	up-stream	proximal	9.16
AT3G05915_CHH	lncRNA	Chr3_11486469	2.30307e-19	350	up-stream	proximal	15.10
AT3G05955_CG	lncRNA	Chr3_11578808	1.03824e-29	7197	down-stream	proximal	13.61
AT3G05955_CHH	lncRNA	Chr3_11578078	1.96679e-22	7927	down-stream	proximal	9.79
AT3G06065_CHG	lncRNA	Chr3_12283368	6.7551e-14	48903	up-stream	proximal	10.08
AT3G06125_CG	Others	Chr4_5614522	2.79112e-89	Diff-Chr	Diff-Chr	distal	44.20
AT3G06125_CHG	Others	Chr4_5614522	5.92785e-85	Diff-Chr	Diff-Chr	distal	42.55
AT3G06155_CHH	lncRNA	Chr3_12586888	1.47465e-30	12473	up-stream	proximal	20.20
AT3G06315_CHG	lncRNA	Chr3_13577527	1.62608e-21	320724	down-stream	distal	17.55
AT3G07305_CG	antisense lncRNA	Chr3_16870927	1.21928e-17	2460	up-stream	proximal	12.03
AT3G07545_CG	lncRNA	Chr3_17314447	1.4774e-11	64412	down-stream	proximal	7.20
AT3G08335_CHH	lncRNA	Chr3_19760217	2.03564e-15	37	down-stream	proximal	8.36
AT3G08450_CG	lncRNA	Chr3_20448609	2.47292e-11	3699	down-stream	proximal	6.26
AT3G08460_CHH	lncRNA	Chr4_901887	2.99118e-10	Diff-Chr	Diff-Chr	distal	5.50
AT3G08595_CHG	lncRNA	Chr1_15818226	1.10276e-61	Diff-Chr	Diff-Chr	distal	42.32
AT3G08595_CHH	lncRNA	Chr1_15891784	5.26125e-37	Diff-Chr	Diff-Chr	distal	24.93
AT3G08605_CHG	snRNA	Chr3_1639687	1.54362e-11	19097094	down-stream	distal	5.93
AT3G09115_CG	lncRNA	Chr3_21591205	2.07371e-26	2668	down-stream	proximal	14.57
AT3G09565_CG	lncRNA	Chr3_22619615	6.61013e-25	3574	up-stream	proximal	17.64
AT3G09565_CHG	lncRNA	Chr3_22617332	4.91783e-22	1291	up-stream	proximal	17.98
AT3G09845_CG	lncRNA	Chr3_23154305	2.75841e-28	3540	down-stream	proximal	19.71
AT3G09845_CHG	lncRNA	Chr3_23154305	8.13653e-27	3540	down-stream	proximal	18.65
AT3G29644_CG	antisense lncRNA	Chr3_11486548	6.48056e-25	12331	down-stream	proximal	16.56
AT3G29644_CHG	antisense lncRNA	Chr2_3173869	1.62149e-14	Diff-Chr	Diff-Chr	distal	8.66
AT3G29644_CHH	antisense lncRNA	Chr2_3173821	9.87733e-13	Diff-Chr	Diff-Chr	distal	8.02
AT3G29644_CHH	antisense lncRNA	Chr3_11486548	6.18526e-18	12331	down-stream	proximal	10.20
AT3G46668_CG	antisense lncRNA	Chr3_17194620	1.05104e-14	176	down-stream	proximal	8.40
AT3G48057_CG	miRNA	Chr3_17720934	1.93146e-26	21164	up-stream	proximal	18.91
AT3G48057_CHG	miRNA	Chr3_17720934	4.14253e-15	21164	up-stream	proximal	11.53
AT3G61198_CHG	Others	Chr3_22642612	1.55285e-49	13272	down-stream	proximal	35.65
AT3G61198_CHH	Others	Chr3_22642612	6.67053e-45	13272	down-stream	proximal	35.80
AT3G62285_CG	pre-tRNA	Chr5_5150463	5.82881e-11	Diff-Chr	Diff-Chr	distal	6.53
AT4G00975_CG	antisense RNA	Chr4_422993	1.86549e-28	0	within	proximal	19.15
AT4G02005_CG	Others	Chr4_874397	7.38124e-32	2479	down-stream	proximal	21.12
AT4G03038_CG	Others	Chr4_1347017	1.33203e-112	5728	up-stream	proximal	77.51
AT4G03038_CHG	Others	Chr4_1347017	1.66577e-79	5728	up-stream	proximal	68.92
AT4G03038_CHH	Others	Chr4_1347501	1.88937e-43	6212	up-stream	proximal	51.50
AT4G04221_CG	antisense lncRNA	Chr4_2039787	4.67642e-31	3292	up-stream	proximal	16.22
AT4G04295_CG	lncRNA	Chr4_5412006	1.13325e-27	4202152	up-stream	distal	22.17
AT4G04295_CHG	lncRNA	Chr4_5412006	4.34814e-30	4202152	up-stream	distal	20.10
AT4G04295_CHH	lncRNA	Chr4_5412006	7.30121e-29	4202152	up-stream	distal	18.35
AT4G04875_CG	lncRNA	Chr4_2188773	2.26146e-23	5812	down-stream	proximal	16.61
AT4G04875_CHG	lncRNA	Chr4_2188773	5.30348e-22	5812	down-stream	proximal	14.46
AT4G04875_CHH	lncRNA	Chr4_2188773	1.06715e-15	5812	down-stream	proximal	11.10
AT4G05285_CHG	lncRNA	Chr4_17861780	1.41734e-11	13036641	down-stream	distal	7.08
AT4G05615_CHG	lncRNA	Chr4_5652770	6.83224e-21	1722	down-stream	proximal	10.86
AT4G05615_CHH	lncRNA	Chr4_5654579	2.33152e-25	3531	down-stream	proximal	19.25
AT4G05745_CG	lncRNA	Chr4_6207901	3.77083e-14	4852	up-stream	proximal	12.18
AT4G05985_CHG	lncRNA	Chr4_7329160	2.28656e-23	2119	up-stream	proximal	14.82
AT4G05990_CHH	lncRNA	Chr4_904080	6.29498e-10	6634854	down-stream	distal	5.18
AT4G05995_CG	lncRNA	Chr4_7590032	8.97318e-22	2468	up-stream	proximal	9.62
AT4G05995_CHG	lncRNA	Chr4_7590032	3.13307e-16	2468	up-stream	proximal	5.14
AT4G06135_CG	antisense lncRNA	Chr4_7892169	9.08995e-21	8395	down-stream	proximal	16.29
AT4G08205_CG	lncRNA	Chr5_8195145	1.12858e-30	Diff-Chr	Diff-Chr	distal	25.39
AT4G08205_CHG	lncRNA	Chr5_8195145	9.14377e-30	Diff-Chr	Diff-Chr	distal	25.01
AT4G08205_CHH	lncRNA	Chr5_8195145	1.24747e-44	Diff-Chr	Diff-Chr	distal	32.58
AT4G08435_CHG	lncRNA	Chr1_5337370	2.09812e-16	Diff-Chr	Diff-Chr	distal	9.83
AT4G08465_CG	lncRNA	Chr3_11959133	3.55394e-13	Diff-Chr	Diff-Chr	distal	7.36
AT4G08495_CG	lncRNA	Chr3_6723806	1.88986e-13	Diff-Chr	Diff-Chr	distal	6.96
AT4G08785_CHG	antisense lncRNA	Chr1_28791638	2.45992e-13	Diff-Chr	Diff-Chr	distal	9.74
AT4G08915_CHG	lncRNA	Chr2_18700888	1.29433e-48	Diff-Chr	Diff-Chr	distal	40.87
AT4G08915_CHH	lncRNA	Chr2_18700888	2.23825e-52	Diff-Chr	Diff-Chr	distal	37.33
AT4G09725_CG	lncRNA	Chr4_1354823	1.82828e-109	16695798	up-stream	distal	71.76
AT4G09725_CHG	lncRNA	Chr4_1367509	8.01707e-68	16683112	up-stream	distal	47.55
AT4G09725_CHH	lncRNA	Chr4_1354823	3.67604e-63	16695798	up-stream	distal	45.26
AT4G09945_CHH	lncRNA	Chr5_458035	2.7736e-12	Diff-Chr	Diff-Chr	distal	6.26
AT4G12917_CG	Others	Chr1_28416013	3.04391e-39	Diff-Chr	Diff-Chr	distal	30.52
AT4G12917_CHG	Others	Chr1_28419374	1.06718e-40	Diff-Chr	Diff-Chr	distal	33.94
AT4G12917_CHH	Others	Chr1_28419374	1.23115e-46	Diff-Chr	Diff-Chr	distal	36.15
AT4G13495_CG	Others	Chr4_7843451	1.16031e-21	0	within	proximal	16.23
AT4G13495_CHH	Others	Chr4_7843451	1.84177e-19	0	within	proximal	11.67
AT4G16748_CG	Others	Chr4_9419524	1.31164e-42	0	within	proximal	27.08
AT4G21595_CHH	miRNA	Chr2_11031380	2.7802e-10	Diff-Chr	Diff-Chr	distal	5.62
AT4G30975_CHG	Others	Chr5_1368108	2.67565e-15	Diff-Chr	Diff-Chr	distal	8.22
AT5G00745_CHG	lncRNA	Chr1_29599164	6.78335e-12	Diff-Chr	Diff-Chr	distal	5.91
AT5G01555_CG	antisense lncRNA	Chr5_2770037	2.41339e-15	3876	down-stream	proximal	9.77
AT5G01705_CG	lncRNA	Chr1_27065830	5.56093e-30	Diff-Chr	Diff-Chr	distal	15.06
AT5G01705_CHG	lncRNA	Chr1_27065830	1.50388e-19	Diff-Chr	Diff-Chr	distal	8.55
AT5G01705_CHH	lncRNA	Chr1_27065830	1.47845e-32	Diff-Chr	Diff-Chr	distal	18.55
AT5G01725_CG	lncRNA	Chr1_27065830	5.56093e-30	Diff-Chr	Diff-Chr	distal	15.06
AT5G01725_CHG	lncRNA	Chr1_27065830	1.50388e-19	Diff-Chr	Diff-Chr	distal	8.55
AT5G01725_CHH	lncRNA	Chr1_27065830	1.47845e-32	Diff-Chr	Diff-Chr	distal	18.55
AT5G01732_CG	antisense lncRNA	Chr5_275711	1.29876e-12	0	within	proximal	7.88
AT5G01735_CG	miRNA	Chr1_27065830	7.5691e-18	Diff-Chr	Diff-Chr	distal	7.28
AT5G01735_CHH	miRNA	Chr1_27065830	1.82444e-16	Diff-Chr	Diff-Chr	distal	8.10
AT5G01745_CHH	miRNA	Chr1_27065830	2.64347e-15	Diff-Chr	Diff-Chr	distal	7.69
AT5G01795_CHH	lncRNA	Chr3_4188079	1.20011e-11	Diff-Chr	Diff-Chr	distal	5.79
AT5G02125_CHH	antisense lncRNA	Chr4_6503029	2.249e-19	Diff-Chr	Diff-Chr	distal	15.00
AT5G02535_CHG	antisense RNA	Chr3_1639600	3.57783e-15	Diff-Chr	Diff-Chr	distal	8.17
AT5G03205_CHH	lncRNA	Chr1_10948371	6.3472e-15	Diff-Chr	Diff-Chr	distal	8.60
AT5G03215_CG	lncRNA	Chr4_5356490	1.09797e-14	Diff-Chr	Diff-Chr	distal	7.48
AT5G03575_CHG	lncRNA	Chr2_763334	1.23648e-14	Diff-Chr	Diff-Chr	distal	9.81
AT5G03575_CHH	lncRNA	Chr2_761929	5.09693e-26	Diff-Chr	Diff-Chr	distal	19.81
AT5G04365_CHG	lncRNA	Chr4_13449392	6.76786e-12	Diff-Chr	Diff-Chr	distal	4.98
AT5G04745_CHG	lncRNA	Chr1_21161501	2.62115e-12	Diff-Chr	Diff-Chr	distal	6.91
AT5G04765_CG	lncRNA	Chr5_17997748	3.47471e-19	7550541	up-stream	distal	11.06
AT5G04775_CG	lncRNA	Chr5_17997748	1.59721e-17	7550503	down-stream	distal	9.93
AT5G04845_CG	lncRNA	Chr5_10805008	9.25571e-25	629	down-stream	proximal	19.94
AT5G04975_CHH	miRNA	Chr5_12024942	1.67331e-19	267720	up-stream	distal	15.36
AT5G05175_CHG	lncRNA	Chr5_13407176	3.60711e-13	17834	up-stream	proximal	10.77
AT5G05525_CG	lncRNA	Chr5_15024127	5.4075e-34	2273	up-stream	proximal	17.66
AT5G05535_CG	lncRNA	Chr5_15024127	1.79957e-34	2374	down-stream	proximal	18.20
AT5G05645_CHG	lncRNA	Chr5_14805665	1.28925e-119	467755	down-stream	distal	59.92
AT5G05925_CG	lncRNA	Chr5_15770734	1.07017e-21	0	within	proximal	15.22
AT5G05925_CHG	lncRNA	Chr5_15768138	9.27086e-14	2549	up-stream	proximal	8.26
AT5G05925_CHH	lncRNA	Chr5_15768138	1.11265e-16	2549	up-stream	proximal	9.81
AT5G05995_CG	antisense lncRNA	Chr1_21331064	5.13844e-17	Diff-Chr	Diff-Chr	distal	11.49
AT5G05995_CHG	antisense lncRNA	Chr1_21331064	1.34953e-20	Diff-Chr	Diff-Chr	distal	13.92
AT5G06025_CHG	lncRNA	Chr1_5336912	5.6253e-12	Diff-Chr	Diff-Chr	distal	5.69
AT5G06105_CG	miRNA	Chr5_16409550	2.61726e-20	254	down-stream	proximal	15.66
AT5G06175_CHG	miRNA	Chr5_16648678	1.07765e-23	1316	up-stream	proximal	11.96
AT5G06175_CHH	miRNA	Chr5_16648678	4.95175e-30	1316	up-stream	proximal	16.10
AT5G06405_CG	lncRNA	Chr5_17191668	3.8479e-35	970	down-stream	proximal	18.23
AT5G06405_CHH	lncRNA	Chr5_17190701	1.44768e-25	3	down-stream	proximal	18.84
AT5G07385_CG	lncRNA	Chr5_19987161	1.06192e-22	1393	up-stream	proximal	11.31
AT5G08225_CHH	lncRNA	Chr5_22186272	1.82517e-15	566	up-stream	proximal	7.80
AT5G08275_CG	antisense lncRNA	Chr5_22467226	1.45438e-26	283	down-stream	proximal	15.65
AT5G08425_CG	antisense lncRNA	Chr5_22654872	8.78481e-33	666	down-stream	proximal	18.25
AT5G08475_CHH	lncRNA	Chr4_903662	1.51375e-10	Diff-Chr	Diff-Chr	distal	5.39
AT5G09215_CG	lncRNA	Chr5_13150775	1.72517e-12	12706923	down-stream	distal	11.77
AT5G09325_CHG	lncRNA	Chr3_10155187	1.13722e-10	Diff-Chr	Diff-Chr	distal	6.05
AT5G09535_CG	antisense lncRNA	Chr5_26386905	2.58123e-17	0	within	proximal	13.05
AT5G19221_CG	antisense lncRNA	Chr5_6462981	1.43364e-15	983	up-stream	proximal	14.06
AT5G20858_CG	pre-tRNA	Chr5_7075117	9.08846e-36	274	up-stream	proximal	33.50
AT5G24825_CG	miRNA	Chr1_19191853	2.98571e-15	Diff-Chr	Diff-Chr	distal	8.58
AT5G24825_CHG	miRNA	Chr1_19193606	3.82714e-18	Diff-Chr	Diff-Chr	distal	9.96
AT5G26146_CG	antisense lncRNA	Chr5_9139089	3.93156e-22	0	within	proximal	14.70
AT5G28262_CG	Others	Chr5_10235812	5.47012e-47	2738	up-stream	proximal	23.22
AT5G28262_CHH	Others	Chr5_10228975	7.0238e-63	9575	up-stream	proximal	33.41
AT5G28824_CHG	Others	Chr5_10833090	1.54938e-19	9570	down-stream	proximal	16.17
AT5G34871_CG	Others	Chr5_13053090	4.73582e-25	31947	up-stream	proximal	20.42
AT5G34871_CHG	Others	Chr5_13053090	2.00793e-21	31947	up-stream	proximal	14.35
AT5G36002_CG	antisense lncRNA	Chr5_14140220	2.34494e-13	1258	down-stream	proximal	9.91
AT5G37485_CG	Others	Chr5_14887312	1.95373e-48	333	up-stream	proximal	31.92
AT5G38212_CG	antisense lncRNA	Chr5_15265025	2.81957e-26	0	within	proximal	13.10
AT5G43725_CG	Others	Chr5_17560200	5.42932e-67	0	within	proximal	43.75
AT5G45475_CG	Others	Chr5_18408354	1.06298e-30	17483	up-stream	proximal	20.02
AT5G46315_CG	snRNA	Chr5_18787188	5.32366e-113	0	within	proximal	69.66
AT5G46315_CHG	snRNA	Chr5_18787188	3.35618e-88	0	within	proximal	62.84
AT5G46315_CHH	snRNA	Chr5_18787154	4.93746e-75	0	within	proximal	56.29
AT5G49615_CHG	Others	Chr5_20113549	1.78342e-44	20651	up-stream	proximal	28.30
AT5G49615_CHH	Others	Chr5_20113549	1.75774e-44	20651	up-stream	proximal	29.01
AT5G52495_CG	pre-tRNA	Chr1_11034989	2.25035e-14	Diff-Chr	Diff-Chr	distal	8.13
AT5G52495_CG	pre-tRNA	Chr3_12317932	8.84585e-16	Diff-Chr	Diff-Chr	distal	8.63
AT5G56975_CG	pre-tRNA	Chr3_9838558	1.74843e-11	Diff-Chr	Diff-Chr	distal	7.19
AT5G59505_CG	miRNA	Chr5_23988934	4.61402e-16	338	down-stream	proximal	9.22
AT5G60966_CG	pre-tRNA	Chr2_15282134	7.00776e-23	Diff-Chr	Diff-Chr	distal	12.32
AT5G63195_CG	antisense lncRNA	Chr5_25354528	4.50062e-18	6142	up-stream	proximal	13.58

## Sheet: Figure 2f
Chromatin state	P-value	Odds ratio
NAR_CS29	5.84916e-05	0.231879
PC_CS9	0.000933834	1.72034
PC_CS8	1.39865e-06	2.15728
NAR_CS32	0.000147183	2.46222

## Sheet: Figure 2g
Type	P-value	Odds ratio
H3K4me3	0.197295	0.407096
H3K56ac	0.622328	0.848709
H3K9me2	0.844656	0.960486
H3K27me3	0.751918	1.10211
H3K36me3	0.322753	1.18363
H3K9me2	0.0368647	1.66804

## Sheet: Figure 2h
Feature	P-value	Odds ratio
5UTR	0.0588032	0.584938
Intron	0.0017681	0.648311
promoter1K	0.0165423	0.724622
3UTR	0.376779	0.804003
TE	0.708664	0.934944
CDS	0.513361	1.08309
intergenic	0.301868	1.15843
TE gene	0.477435	1.1718
ncRNA	1.02921e-36	9.83251

## Sheet: Figure 2i
Overlapped significant SNP	Overlapped phenotype	Public significant associations				Significant correlation
		score (-log10(P))	overFDR	overBonferroni	overPermutation	Trait	n	r	p-value
Chr1_615966	FT16	9.43173	TRUE	TRUE	FALSE	AT5G04585_CG	776	-0.179425	4.87875e-07
Chr1_1090567	clim-bio9	7.61146	TRUE	FALSE	TRUE	AT2G06725_CG	404	-0.224092	5.41059e-06
Chr1_1090567	clim-bio9	7.61146	TRUE	FALSE	TRUE	AT2G06725_CHH	404	-0.198985	5.63736e-05
Chr1_1090567	clim-bio9	7.61146	TRUE	FALSE	TRUE	AT2G06745_CG	404	-0.224092	5.41059e-06
Chr1_1090567	clim-bio9	7.61146	TRUE	FALSE	TRUE	AT2G06745_CHH	404	-0.201348	4.57509e-05
Chr1_1090567	clim-bio9	7.61146	TRUE	FALSE	TRUE	AT3G57765_CHH	419	-0.222327	4.32846e-06
Chr1_1105697	clim-bio9	7.61146	TRUE	FALSE	TRUE	AT2G06725_CG	404	-0.224092	5.41059e-06
Chr1_1105697	clim-bio9	7.61146	TRUE	FALSE	TRUE	AT2G06745_CG	404	-0.224092	5.41059e-06
Chr1_1106795	clim-bio9	7.99279	TRUE	FALSE	TRUE	AT2G06725_CHH	404	-0.198985	5.63736e-05
Chr1_1106795	clim-bio9	7.99279	TRUE	FALSE	TRUE	AT2G06745_CHH	404	-0.201348	4.57509e-05
Chr1_1538418	clim-bio4	10.4619	TRUE	TRUE	FALSE	AT1G04387_CHH	401	0.215028	1.40299e-05
Chr1_1936840	clim-tmin2	8.35732	TRUE	TRUE	FALSE	AT3G08495_CG	416	0.221498	5.09443e-06
Chr1_1936872	clim-tmin2	8.35732	TRUE	TRUE	FALSE	AT3G08495_CG	416	0.221498	5.09443e-06
Chr1_2016761	DTF sweden 2008 (1st experiment)	8.24263	TRUE	TRUE	FALSE	AT5G09435_CHH	116	0.364005	5.90217e-05
Chr1_2016761	DTFlocSweden2008	8.4543	TRUE	TRUE	FALSE	AT5G09435_CHH	116	0.450976	3.76796e-07
Chr1_2024056	DTF sweden 2008 (1st experiment)	8.24263	TRUE	TRUE	FALSE	AT5G09435_CHH	116	0.364005	5.90217e-05
Chr1_2024056	DTFlocSweden2008	8.4543	TRUE	TRUE	FALSE	AT5G09435_CHH	116	0.450976	3.76796e-07
Chr1_2615541	clim-tmin3	9.311	TRUE	TRUE	FALSE	AT1G07743_CG	392	-0.2276	5.32077e-06
Chr1_2615541	clim-tmin3	9.311	TRUE	TRUE	FALSE	AT1G07743_CHG	389	-0.228738	5.17742e-06
Chr1_2617188	clim-tmin3	8.46363	TRUE	TRUE	FALSE	AT1G07743_CG	392	-0.2276	5.32077e-06
Chr1_2617188	clim-tmin3	8.46363	TRUE	TRUE	FALSE	AT1G07743_CHG	389	-0.228738	5.17742e-06
Chr1_2858661	clim-bio1	8.48688	TRUE	TRUE	TRUE	AT2G06725_CHH	404	-0.251814	2.91928e-07
Chr1_2858661	clim-bio11	10.7415	TRUE	TRUE	TRUE	AT4G06195_CG	416	-0.217242	7.78301e-06
Chr1_2858661	clim-bio11	10.7415	TRUE	TRUE	TRUE	AT4G06195_CHG	416	-0.204232	2.70089e-05
Chr1_2858661	clim-bio6	12.9044	TRUE	TRUE	TRUE	AT4G06195_CG	413	-0.233919	1.53804e-06
Chr1_2858661	clim-bio6	12.9044	TRUE	TRUE	TRUE	AT4G06195_CHG	413	-0.220169	6.29169e-06
Chr1_2858661	clim-tmax10	9.17545	TRUE	TRUE	TRUE	AT2G06725_CHG	405	-0.231163	2.58229e-06
Chr1_2858661	clim-tmax10	9.17545	TRUE	TRUE	TRUE	AT2G06725_CHH	405	-0.219233	8.48293e-06
Chr1_2858661	clim-tmax10	9.17545	TRUE	TRUE	TRUE	AT2G06745_CHG	405	-0.231163	2.58229e-06
Chr1_2858661	clim-tmax10	9.17545	TRUE	TRUE	TRUE	AT2G06745_CHH	405	-0.227097	3.9014e-06
Chr1_2858661	clim-tmax12	9.11264	TRUE	TRUE	TRUE	AT4G06195_CG	417	-0.200561	3.7032e-05
Chr1_2858661	clim-tmax12	9.11264	TRUE	TRUE	TRUE	AT4G06195_CHG	417	-0.196104	5.53613e-05
Chr1_2858661	clim-tmin1	12.5082	TRUE	TRUE	TRUE	AT4G06195_CG	415	-0.232881	1.61925e-06
Chr1_2858661	clim-tmin1	12.5082	TRUE	TRUE	TRUE	AT4G06195_CHG	415	-0.219139	6.61778e-06
Chr1_2858661	clim-tmin12	9.23117	TRUE	TRUE	FALSE	AT4G06195_CG	401	-0.234204	2.12254e-06
Chr1_2858661	clim-tmin12	9.23117	TRUE	TRUE	FALSE	AT4G06195_CHG	401	-0.216828	1.18324e-05
Chr1_2858661	clim-tmin2	14.5563	TRUE	TRUE	TRUE	AT4G06195_CG	413	-0.230489	2.20386e-06
Chr1_2858661	clim-tmin2	14.5563	TRUE	TRUE	TRUE	AT4G06195_CHG	413	-0.216281	9.22327e-06
Chr1_2859266	clim-bio11	10.7415	TRUE	TRUE	TRUE	AT3G08495_CG	419	0.213211	1.07257e-05
Chr1_2859266	clim-bio6	12.9044	TRUE	TRUE	TRUE	AT3G08495_CG	416	0.231073	1.90343e-06
Chr1_2859266	clim-tmin1	12.5082	TRUE	TRUE	TRUE	AT3G08495_CG	418	0.228468	2.36284e-06
Chr1_2859266	clim-tmin12	9.23117	TRUE	TRUE	FALSE	AT3G08495_CG	404	0.221587	6.9224e-06
Chr1_2859266	clim-tmin2	14.5563	TRUE	TRUE	TRUE	AT3G08495_CG	416	0.221498	5.09443e-06
Chr1_2861190	clim-bio1	7.76663	TRUE	FALSE	TRUE	AT3G06025_CG	389	-0.222632	9.31007e-06
Chr1_2861190	clim-bio1	7.76663	TRUE	FALSE	TRUE	AT3G06025_CHG	388	-0.213366	2.25357e-05
Chr1_2861190	clim-bio11	10.7415	TRUE	TRUE	TRUE	AT4G06195_CG	416	-0.217242	7.78301e-06
Chr1_2861190	clim-bio6	11.912	TRUE	TRUE	TRUE	AT4G06195_CG	413	-0.233919	1.53804e-06
Chr1_2861190	clim-tmax11	9.60409	TRUE	TRUE	TRUE	AT3G06025_CG	390	-0.24371	1.10992e-06
Chr1_2861190	clim-tmax11	9.60409	TRUE	TRUE	TRUE	AT3G06025_CHG	389	-0.242305	1.32561e-06
Chr1_2861190	clim-tmax12	8.42189	TRUE	TRUE	TRUE	AT4G06195_CG	417	-0.200561	3.7032e-05
Chr1_2861190	clim-tmin1	11.5644	TRUE	TRUE	TRUE	AT4G06195_CG	415	-0.232881	1.61925e-06
Chr1_2861190	clim-tmin12	8.59571	TRUE	TRUE	FALSE	AT4G06195_CG	401	-0.234204	2.12254e-06
Chr1_2861190	clim-tmin2	13.1983	TRUE	TRUE	TRUE	AT4G06195_CG	413	-0.230489	2.20386e-06
Chr1_3132141	clim-tmax11	9.60476	TRUE	TRUE	TRUE	AT1G04387_CG	398	-0.223212	6.92737e-06
Chr1_3132141	clim-tmax11	9.60476	TRUE	TRUE	TRUE	AT1G04387_CHG	397	-0.238111	1.59816e-06
Chr1_3132141	clim-tmax2	8.93892	TRUE	TRUE	FALSE	AT1G04387_CG	398	-0.201493	5.14958e-05
Chr1_3132141	clim-tmax2	8.93892	TRUE	TRUE	FALSE	AT1G04387_CHG	397	-0.235305	2.13339e-06
Chr1_3132141	clim-tmax3	9.56721	TRUE	TRUE	TRUE	AT1G04387_CG	397	-0.21122	2.20323e-05
Chr1_3132141	clim-tmax3	9.56721	TRUE	TRUE	TRUE	AT1G04387_CHG	396	-0.236513	1.94204e-06
Chr1_3132281	clim-tmax11	9.60476	TRUE	TRUE	TRUE	AT1G04387_CHG	397	-0.238111	1.59816e-06
Chr1_3132281	clim-tmax2	8.93892	TRUE	TRUE	FALSE	AT1G04387_CHG	397	-0.235305	2.13339e-06
Chr1_3132281	clim-tmax3	9.56721	TRUE	TRUE	TRUE	AT1G04387_CHG	396	-0.236513	1.94204e-06
Chr1_3195160	FT16	8.37473	TRUE	TRUE	FALSE	AT2G32315_CG	779	0.168436	2.27414e-06
Chr1_3195160	FT16	8.37473	TRUE	TRUE	FALSE	AT2G32315_CHG	778	0.15223	2.00675e-05
Chr1_4766240	clim-bio4	10.101	TRUE	TRUE	FALSE	AT1G04387_CHH	401	0.215028	1.40299e-05
Chr1_4766916	clim-bio4	8.38253	TRUE	TRUE	FALSE	AT1G04387_CHH	401	0.215028	1.40299e-05
Chr1_6575276	DTFlocSweden2008	8.22432	TRUE	TRUE	FALSE	AT5G09435_CHH	116	0.450976	3.76796e-07
Chr1_7380352	clim-bio11	10.2601	TRUE	TRUE	TRUE	AT3G08495_CG	419	0.213211	1.07257e-05
Chr1_7380352	clim-bio6	8.32443	TRUE	TRUE	FALSE	AT3G08495_CG	416	0.231073	1.90343e-06
Chr1_7380352	clim-tmax3	10.3376	TRUE	TRUE	TRUE	AT3G08495_CG	419	0.202351	3.00766e-05
Chr1_7380352	clim-tmin12	8.68082	TRUE	TRUE	FALSE	AT3G08495_CG	404	0.221587	6.9224e-06
Chr1_7380352	clim-tmin2	9.9714	TRUE	TRUE	FALSE	AT3G08495_CG	416	0.221498	5.09443e-06
Chr1_7380352	clim-tmin3	8.64344	TRUE	TRUE	FALSE	AT3G08495_CG	413	0.198099	5.03719e-05
Chr1_7380571	clim-tmax11	8.08028	TRUE	FALSE	TRUE	AT1G04387_CHG	397	-0.238111	1.59816e-06
Chr1_7380571	clim-tmax3	10.0044	TRUE	TRUE	TRUE	AT1G04387_CHG	396	-0.236513	1.94204e-06
Chr1_7380583	clim-tmax11	8.35234	TRUE	TRUE	TRUE	AT1G04387_CHG	397	-0.238111	1.59816e-06
Chr1_7380583	clim-tmax3	10.1098	TRUE	TRUE	TRUE	AT1G04387_CHG	396	-0.236513	1.94204e-06
Chr1_7381360	clim-tmax11	8.35234	TRUE	TRUE	TRUE	AT1G04387_CHG	397	-0.238111	1.59816e-06
Chr1_7381360	clim-tmax3	10.1098	TRUE	TRUE	TRUE	AT1G04387_CHG	396	-0.236513	1.94204e-06
Chr1_7381390	clim-bio6	8.29752	TRUE	TRUE	FALSE	AT1G36350_CHH	393	-0.21877	1.20731e-05
Chr1_7381390	clim-tmin12	8.71171	TRUE	TRUE	FALSE	AT1G36350_CHH	380	-0.225007	9.48191e-06
Chr1_7381390	clim-tmin2	9.99796	TRUE	TRUE	FALSE	AT1G36350_CHH	393	-0.218867	1.19643e-05
Chr1_7381792	clim-tmax11	8.08028	TRUE	FALSE	TRUE	AT1G04387_CHG	397	-0.238111	1.59816e-06
Chr1_7381792	clim-tmax3	10.0044	TRUE	TRUE	TRUE	AT1G04387_CHG	396	-0.236513	1.94204e-06
Chr1_7381823	clim-tmax11	8.08028	TRUE	FALSE	TRUE	AT1G04387_CHG	397	-0.238111	1.59816e-06
Chr1_7381823	clim-tmax3	10.0044	TRUE	TRUE	TRUE	AT1G04387_CHG	396	-0.236513	1.94204e-06
Chr1_7436783	clim-bio4	9.83176	TRUE	TRUE	FALSE	AT3G08495_CG	420	-0.208181	1.70069e-05
Chr1_7436783	clim-tmin2	8.67938	TRUE	TRUE	FALSE	AT3G08495_CG	416	0.221498	5.09443e-06
Chr1_12193108	clim-tmin12	8.48305	TRUE	TRUE	FALSE	AT4G08585_CHG	404	-0.203956	3.62347e-05
Chr1_13612628	clim-bio4	8.77613	TRUE	TRUE	FALSE	AT4G06195_CG	417	0.236121	1.08049e-06
Chr1_13612628	clim-bio4	8.77613	TRUE	TRUE	FALSE	AT4G06195_CHG	417	0.217425	7.45272e-06
Chr1_13686897	clim-bio4	10.8694	TRUE	TRUE	FALSE	AT4G06195_CG	417	0.236121	1.08049e-06
Chr1_13687741	clim-bio4	10.8694	TRUE	TRUE	FALSE	AT4G08585_CHG	420	0.224475	3.38296e-06
Chr1_13699207	clim-bio4	10.4845	TRUE	TRUE	FALSE	AT4G08585_CHG	420	0.224475	3.38296e-06
Chr1_13699207	clim-tmin2	8.41431	TRUE	TRUE	FALSE	AT4G08585_CHG	416	-0.207256	2.0365e-05
Chr1_13699627	clim-bio4	13.7913	TRUE	TRUE	TRUE	AT4G08585_CG	420	0.204117	2.49619e-05
Chr1_13699627	clim-bio4	13.7913	TRUE	TRUE	TRUE	AT4G08585_CHG	420	0.224475	3.38296e-06
Chr1_13699627	clim-bio6	9.88502	TRUE	TRUE	FALSE	AT4G08585_CG	416	-0.200253	3.8914e-05
Chr1_13699627	clim-bio6	9.88502	TRUE	TRUE	FALSE	AT4G08585_CHG	416	-0.207466	1.99676e-05
Chr1_13699627	clim-tmin1	9.61168	TRUE	TRUE	FALSE	AT4G08585_CG	418	-0.199865	3.86153e-05
Chr1_13699627	clim-tmin1	9.61168	TRUE	TRUE	FALSE	AT4G08585_CHG	418	-0.20751	1.89866e-05
Chr1_13699627	clim-tmin2	10.9712	TRUE	TRUE	FALSE	AT4G08585_CG	416	-0.199385	4.21029e-05
Chr1_13699627	clim-tmin2	10.9712	TRUE	TRUE	FALSE	AT4G08585_CHG	416	-0.207256	2.0365e-05
Chr1_13721683	clim-bio4	8.31374	TRUE	TRUE	FALSE	AT4G08585_CHG	420	0.224475	3.38296e-06
Chr1_14005879	clim-tmin11	9.23156	TRUE	TRUE	FALSE	AT3G05465_CHG	417	-0.226958	2.84176e-06
Chr1_14006403	clim-tmin11	9.23156	TRUE	TRUE	FALSE	AT3G05465_CHG	417	-0.226958	2.84176e-06
Chr1_14006931	clim-tmin11	9.23156	TRUE	TRUE	FALSE	AT3G05465_CHG	417	-0.226958	2.84176e-06
Chr1_14018987	clim-bio4	12.0027	TRUE	TRUE	FALSE	AT4G08585_CHG	420	0.224475	3.38296e-06
Chr1_14018987	clim-bio6	8.25864	TRUE	TRUE	FALSE	AT4G08585_CHG	416	-0.207466	1.99676e-05
Chr1_14018987	clim-tmin2	9.08378	TRUE	TRUE	FALSE	AT4G08585_CHG	416	-0.207256	2.0365e-05
Chr1_14021236	clim-tmin11	9.23156	TRUE	TRUE	FALSE	AT3G05465_CHG	417	-0.226958	2.84176e-06
Chr1_14022229	clim-tmin11	9.23156	TRUE	TRUE	FALSE	AT3G05465_CHG	417	-0.226958	2.84176e-06
Chr1_14023061	clim-tmin11	8.90381	TRUE	TRUE	FALSE	AT3G05465_CHG	417	-0.226958	2.84176e-06
Chr1_14023154	clim-tmin11	9.23156	TRUE	TRUE	FALSE	AT3G05465_CHG	417	-0.226958	2.84176e-06
Chr1_14023668	clim-tmin11	9.23156	TRUE	TRUE	FALSE	AT3G05465_CHG	417	-0.226958	2.84176e-06
Chr1_14023847	clim-bio4	12.0027	TRUE	TRUE	FALSE	AT4G08585_CHG	420	0.224475	3.38296e-06
Chr1_14023847	clim-bio6	8.25864	TRUE	TRUE	FALSE	AT4G08585_CHG	416	-0.207466	1.99676e-05
Chr1_14023847	clim-tmin11	9.23156	TRUE	TRUE	FALSE	AT3G05465_CG	414	-0.248705	2.96199e-07
Chr1_14023847	clim-tmin11	9.23156	TRUE	TRUE	FALSE	AT3G05465_CHG	417	-0.226958	2.84176e-06
Chr1_14023847	clim-tmin2	9.08378	TRUE	TRUE	FALSE	AT4G08585_CHG	416	-0.207256	2.0365e-05
Chr1_14023856	clim-bio4	12.0027	TRUE	TRUE	FALSE	AT4G08585_CHG	420	0.224475	3.38296e-06
Chr1_14023856	clim-bio6	8.25864	TRUE	TRUE	FALSE	AT4G08585_CHG	416	-0.207466	1.99676e-05
Chr1_14023856	clim-tmin2	9.08378	TRUE	TRUE	FALSE	AT4G08585_CHG	416	-0.207256	2.0365e-05
Chr1_14028223	clim-tmin11	9.23156	TRUE	TRUE	FALSE	AT3G05465_CHG	417	-0.226958	2.84176e-06
Chr1_14031729	clim-tmin11	9.23156	TRUE	TRUE	FALSE	AT3G05465_CHG	417	-0.226958	2.84176e-06
Chr1_14032600	clim-tmin11	9.23156	TRUE	TRUE	FALSE	AT3G05465_CHG	417	-0.226958	2.84176e-06
Chr1_14033072	clim-tmin11	9.23156	TRUE	TRUE	FALSE	AT3G05465_CHG	417	-0.226958	2.84176e-06
Chr1_14033077	clim-tmin11	9.23156	TRUE	TRUE	FALSE	AT3G05465_CHG	417	-0.226958	2.84176e-06
Chr1_14033100	clim-tmin11	9.23156	TRUE	TRUE	FALSE	AT3G05465_CHG	417	-0.226958	2.84176e-06
Chr1_14033120	clim-tmin11	9.23156	TRUE	TRUE	FALSE	AT3G05465_CHG	417	-0.226958	2.84176e-06
Chr1_14043252	clim-tmin11	9.23156	TRUE	TRUE	FALSE	AT3G05465_CHG	417	-0.226958	2.84176e-06
Chr1_14046095	clim-bio4	12.0027	TRUE	TRUE	FALSE	AT4G08585_CHG	420	0.224475	3.38296e-06
Chr1_14046095	clim-bio6	8.25864	TRUE	TRUE	FALSE	AT4G08585_CHG	416	-0.207466	1.99676e-05
Chr1_14046095	clim-tmin11	9.23156	TRUE	TRUE	FALSE	AT3G05465_CG	414	-0.248705	2.96199e-07
Chr1_14046095	clim-tmin11	9.23156	TRUE	TRUE	FALSE	AT3G05465_CHG	417	-0.226958	2.84176e-06
Chr1_14046095	clim-tmin2	9.08378	TRUE	TRUE	FALSE	AT4G08585_CHG	416	-0.207256	2.0365e-05
Chr1_14048584	clim-tmin11	9.23156	TRUE	TRUE	FALSE	AT3G05465_CHG	417	-0.226958	2.84176e-06
Chr1_14048675	clim-tmin11	9.23156	TRUE	TRUE	FALSE	AT3G05465_CG	414	-0.248705	2.96199e-07
Chr1_14048675	clim-tmin11	9.23156	TRUE	TRUE	FALSE	AT3G05465_CHG	417	-0.226958	2.84176e-06
Chr1_14049231	clim-tmin11	10.19	TRUE	TRUE	TRUE	AT3G05465_CHG	417	-0.226958	2.84176e-06
Chr1_14049314	clim-tmin11	9.23156	TRUE	TRUE	FALSE	AT3G05465_CHG	417	-0.226958	2.84176e-06
Chr1_14049315	clim-tmin11	9.23156	TRUE	TRUE	FALSE	AT3G05465_CHG	417	-0.226958	2.84176e-06
Chr1_14049785	clim-tmin11	9.23156	TRUE	TRUE	FALSE	AT3G05465_CHG	417	-0.226958	2.84176e-06
Chr1_14050058	clim-tmin11	9.23156	TRUE	TRUE	FALSE	AT3G05465_CG	414	-0.248705	2.96199e-07
Chr1_14050058	clim-tmin11	9.23156	TRUE	TRUE	FALSE	AT3G05465_CHG	417	-0.226958	2.84176e-06
Chr1_14050300	clim-bio4	12.0027	TRUE	TRUE	FALSE	AT4G08585_CG	420	0.204117	2.49619e-05
Chr1_14050300	clim-bio4	12.0027	TRUE	TRUE	FALSE	AT4G08585_CHG	420	0.224475	3.38296e-06
Chr1_14050300	clim-bio6	8.25864	TRUE	TRUE	FALSE	AT4G08585_CG	416	-0.200253	3.8914e-05
Chr1_14050300	clim-bio6	8.25864	TRUE	TRUE	FALSE	AT4G08585_CHG	416	-0.207466	1.99676e-05
Chr1_14050300	clim-tmin11	9.23156	TRUE	TRUE	FALSE	AT3G05465_CG	414	-0.248705	2.96199e-07
Chr1_14050300	clim-tmin11	9.23156	TRUE	TRUE	FALSE	AT3G05465_CHG	417	-0.226958	2.84176e-06
Chr1_14050300	clim-tmin2	9.08378	TRUE	TRUE	FALSE	AT4G08585_CG	416	-0.199385	4.21029e-05
Chr1_14050300	clim-tmin2	9.08378	TRUE	TRUE	FALSE	AT4G08585_CHG	416	-0.207256	2.0365e-05
Chr1_14050575	clim-bio4	12.0027	TRUE	TRUE	FALSE	AT4G08585_CHG	420	0.224475	3.38296e-06
Chr1_14050575	clim-bio6	8.25864	TRUE	TRUE	FALSE	AT4G08585_CHG	416	-0.207466	1.99676e-05
Chr1_14050575	clim-tmin11	9.23156	TRUE	TRUE	FALSE	AT3G05465_CG	414	-0.248705	2.96199e-07
Chr1_14050575	clim-tmin11	9.23156	TRUE	TRUE	FALSE	AT3G05465_CHG	417	-0.226958	2.84176e-06
Chr1_14050575	clim-tmin2	9.08378	TRUE	TRUE	FALSE	AT4G08585_CHG	416	-0.207256	2.0365e-05
Chr1_14050640	clim-bio4	12.3049	TRUE	TRUE	FALSE	AT4G08585_CHG	420	0.224475	3.38296e-06
Chr1_14050640	clim-bio6	8.81822	TRUE	TRUE	FALSE	AT4G08585_CHG	416	-0.207466	1.99676e-05
Chr1_14050640	clim-tmin1	8.50495	TRUE	TRUE	FALSE	AT4G08585_CHG	418	-0.20751	1.89866e-05
Chr1_14050640	clim-tmin11	10.19	TRUE	TRUE	TRUE	AT3G05465_CG	414	-0.248705	2.96199e-07
Chr1_14050640	clim-tmin2	9.6845	TRUE	TRUE	FALSE	AT4G08585_CHG	416	-0.207256	2.0365e-05
Chr1_14050752	clim-tmin11	9.23156	TRUE	TRUE	FALSE	AT3G05465_CG	414	-0.248705	2.96199e-07
Chr1_14050752	clim-tmin11	9.23156	TRUE	TRUE	FALSE	AT3G05465_CHG	417	-0.226958	2.84176e-06
Chr1_14050892	clim-bio4	12.3049	TRUE	TRUE	FALSE	AT4G08585_CHG	420	0.224475	3.38296e-06
Chr1_14050892	clim-bio6	8.81822	TRUE	TRUE	FALSE	AT4G08585_CHG	416	-0.207466	1.99676e-05
Chr1_14050892	clim-tmin1	8.50495	TRUE	TRUE	FALSE	AT4G08585_CHG	418	-0.20751	1.89866e-05
Chr1_14050892	clim-tmin11	10.19	TRUE	TRUE	TRUE	AT3G05465_CG	414	-0.248705	2.96199e-07
Chr1_14050892	clim-tmin11	10.19	TRUE	TRUE	TRUE	AT3G05465_CHG	417	-0.226958	2.84176e-06
Chr1_14050892	clim-tmin2	9.6845	TRUE	TRUE	FALSE	AT4G08585_CHG	416	-0.207256	2.0365e-05
Chr1_14050904	clim-tmin11	9.23156	TRUE	TRUE	FALSE	AT3G05465_CG	414	-0.248705	2.96199e-07
Chr1_14050904	clim-tmin11	9.23156	TRUE	TRUE	FALSE	AT3G05465_CHG	417	-0.226958	2.84176e-06
Chr1_14051634	clim-tmin11	9.23156	TRUE	TRUE	FALSE	AT3G05465_CHG	417	-0.226958	2.84176e-06
Chr1_14051667	clim-tmin11	9.23156	TRUE	TRUE	FALSE	AT3G05465_CHG	417	-0.226958	2.84176e-06
Chr1_14052013	clim-bio4	12.0027	TRUE	TRUE	FALSE	AT4G08585_CHG	420	0.224475	3.38296e-06
Chr1_14052013	clim-bio6	8.25864	TRUE	TRUE	FALSE	AT4G08585_CHG	416	-0.207466	1.99676e-05
Chr1_14052013	clim-tmin2	9.08378	TRUE	TRUE	FALSE	AT4G08585_CHG	416	-0.207256	2.0365e-05
Chr1_14052914	clim-tmin11	9.23156	TRUE	TRUE	FALSE	AT3G05465_CHG	417	-0.226958	2.84176e-06
Chr1_14053202	clim-tmin11	9.23156	TRUE	TRUE	FALSE	AT3G05465_CHG	417	-0.226958	2.84176e-06
Chr1_14053401	clim-tmin11	9.23156	TRUE	TRUE	FALSE	AT3G05465_CHG	417	-0.226958	2.84176e-06
Chr1_14055933	clim-tmin11	9.23156	TRUE	TRUE	FALSE	AT3G05465_CHG	417	-0.226958	2.84176e-06
Chr1_14056466	clim-tmax3	10.9664	TRUE	TRUE	TRUE	AT3G05465_CHG	416	-0.203369	2.92541e-05
Chr1_14056466	clim-tmin11	14.6354	TRUE	TRUE	TRUE	AT3G05465_CHG	417	-0.226958	2.84176e-06
Chr1_14058561	clim-tmin11	9.23156	TRUE	TRUE	FALSE	AT3G05465_CHG	417	-0.226958	2.84176e-06
Chr1_14058754	clim-tmin11	9.23156	TRUE	TRUE	FALSE	AT3G05465_CG	414	-0.248705	2.96199e-07
Chr1_14058754	clim-tmin11	9.23156	TRUE	TRUE	FALSE	AT3G05465_CHG	417	-0.226958	2.84176e-06
Chr1_14060902	clim-tmin11	9.23156	TRUE	TRUE	FALSE	AT3G05465_CHG	417	-0.226958	2.84176e-06
Chr1_14060903	clim-tmin11	9.23156	TRUE	TRUE	FALSE	AT3G05465_CHG	417	-0.226958	2.84176e-06
Chr1_14068143	clim-bio4	10.551	TRUE	TRUE	FALSE	AT4G08585_CHG	420	0.224475	3.38296e-06
Chr1_14068544	clim-bio4	10.551	TRUE	TRUE	FALSE	AT4G08585_CHG	420	0.224475	3.38296e-06
Chr1_14069067	clim-bio4	10.551	TRUE	TRUE	FALSE	AT4G08585_CHG	420	0.224475	3.38296e-06
Chr1_14075255	clim-tmin11	9.23156	TRUE	TRUE	FALSE	AT3G05465_CG	414	-0.248705	2.96199e-07
Chr1_14075255	clim-tmin11	9.23156	TRUE	TRUE	FALSE	AT3G05465_CHG	417	-0.226958	2.84176e-06
Chr1_14075889	clim-tmin11	9.23156	TRUE	TRUE	FALSE	AT3G05465_CHG	417	-0.226958	2.84176e-06
Chr1_14077881	clim-tmin11	10.19	TRUE	TRUE	TRUE	AT3G05465_CHG	417	-0.226958	2.84176e-06
Chr1_14078872	clim-bio4	12.0027	TRUE	TRUE	FALSE	AT4G08585_CG	420	0.204117	2.49619e-05
Chr1_14078872	clim-bio4	12.0027	TRUE	TRUE	FALSE	AT4G08585_CHG	420	0.224475	3.38296e-06
Chr1_14078872	clim-bio6	8.25864	TRUE	TRUE	FALSE	AT4G08585_CG	416	-0.200253	3.8914e-05
Chr1_14078872	clim-bio6	8.25864	TRUE	TRUE	FALSE	AT4G08585_CHG	416	-0.207466	1.99676e-05
Chr1_14078872	clim-tmin11	9.23156	TRUE	TRUE	FALSE	AT3G05465_CHG	417	-0.226958	2.84176e-06
Chr1_14078872	clim-tmin2	9.08378	TRUE	TRUE	FALSE	AT4G08585_CG	416	-0.199385	4.21029e-05
Chr1_14078872	clim-tmin2	9.08378	TRUE	TRUE	FALSE	AT4G08585_CHG	416	-0.207256	2.0365e-05
Chr1_14080443	clim-tmin11	9.23156	TRUE	TRUE	FALSE	AT3G05465_CG	414	-0.248705	2.96199e-07
Chr1_14080443	clim-tmin11	9.23156	TRUE	TRUE	FALSE	AT3G05465_CHG	417	-0.226958	2.84176e-06
Chr1_14080498	clim-tmin11	9.23156	TRUE	TRUE	FALSE	AT3G05465_CHG	417	-0.226958	2.84176e-06
Chr1_14080835	clim-tmin11	9.23156	TRUE	TRUE	FALSE	AT3G05465_CG	414	-0.248705	2.96199e-07
Chr1_14080835	clim-tmin11	9.23156	TRUE	TRUE	FALSE	AT3G05465_CHG	417	-0.226958	2.84176e-06
Chr1_14082103	clim-tmin11	9.23156	TRUE	TRUE	FALSE	AT3G05465_CG	414	-0.248705	2.96199e-07
Chr1_14082103	clim-tmin11	9.23156	TRUE	TRUE	FALSE	AT3G05465_CHG	417	-0.226958	2.84176e-06
Chr1_14094622	clim-bio4	12.0027	TRUE	TRUE	FALSE	AT4G08585_CHG	420	0.224475	3.38296e-06
Chr1_14094622	clim-bio6	8.25864	TRUE	TRUE	FALSE	AT4G08585_CHG	416	-0.207466	1.99676e-05
Chr1_14094622	clim-tmin11	9.23156	TRUE	TRUE	FALSE	AT3G05465_CHG	417	-0.226958	2.84176e-06
Chr1_14094622	clim-tmin2	9.08378	TRUE	TRUE	FALSE	AT4G08585_CHG	416	-0.207256	2.0365e-05
Chr1_14097078	clim-tmin11	9.23156	TRUE	TRUE	FALSE	AT3G05465_CHG	417	-0.226958	2.84176e-06
Chr1_14097335	clim-tmin11	9.23156	TRUE	TRUE	FALSE	AT3G05465_CHG	417	-0.226958	2.84176e-06
Chr1_14097438	clim-tmin11	9.23156	TRUE	TRUE	FALSE	AT3G05465_CHG	417	-0.226958	2.84176e-06
Chr1_14103475	clim-tmax11	9.73266	TRUE	TRUE	TRUE	AT1G04387_CG	398	-0.223212	6.92737e-06
Chr1_14103475	clim-tmax11	9.73266	TRUE	TRUE	TRUE	AT1G04387_CHG	397	-0.238111	1.59816e-06
Chr1_14103475	clim-tmax3	10.1326	TRUE	TRUE	TRUE	AT1G04387_CG	397	-0.21122	2.20323e-05
Chr1_14103475	clim-tmax3	10.1326	TRUE	TRUE	TRUE	AT1G04387_CHG	396	-0.236513	1.94204e-06
Chr1_14108293	clim-tmin11	9.23156	TRUE	TRUE	FALSE	AT3G05465_CHG	417	-0.226958	2.84176e-06
Chr1_14111448	clim-tmin11	9.23156	TRUE	TRUE	FALSE	AT3G05465_CG	414	-0.248705	2.96199e-07
Chr1_14111448	clim-tmin11	9.23156	TRUE	TRUE	FALSE	AT3G05465_CHG	417	-0.226958	2.84176e-06
Chr1_14111791	clim-tmin11	9.23156	TRUE	TRUE	FALSE	AT3G05465_CHG	417	-0.226958	2.84176e-06
Chr1_14112004	clim-tmin11	9.23156	TRUE	TRUE	FALSE	AT3G05465_CHG	417	-0.226958	2.84176e-06
Chr1_14112368	clim-tmin11	9.23156	TRUE	TRUE	FALSE	AT3G05465_CHG	417	-0.226958	2.84176e-06
Chr1_14113972	clim-tmin11	9.23156	TRUE	TRUE	FALSE	AT3G05465_CG	414	-0.248705	2.96199e-07
Chr1_14113972	clim-tmin11	9.23156	TRUE	TRUE	FALSE	AT3G05465_CHG	417	-0.226958	2.84176e-06
Chr1_14116008	clim-tmin11	9.23156	TRUE	TRUE	FALSE	AT3G05465_CG	414	-0.248705	2.96199e-07
Chr1_14116008	clim-tmin11	9.23156	TRUE	TRUE	FALSE	AT3G05465_CHG	417	-0.226958	2.84176e-06
Chr1_14116540	clim-tmin11	8.80852	TRUE	TRUE	FALSE	AT3G05465_CHG	417	-0.226958	2.84176e-06
Chr1_14117076	clim-tmin11	8.80852	TRUE	TRUE	FALSE	AT3G05465_CHG	417	-0.226958	2.84176e-06
Chr1_14118308	clim-tmin11	8.80852	TRUE	TRUE	FALSE	AT3G05465_CHG	417	-0.226958	2.84176e-06
Chr1_14118640	clim-tmin11	8.80852	TRUE	TRUE	FALSE	AT3G05465_CHG	417	-0.226958	2.84176e-06
Chr1_14119557	clim-bio4	9.84095	TRUE	TRUE	FALSE	AT4G08585_CG	420	0.204117	2.49619e-05
Chr1_14119557	clim-bio4	9.84095	TRUE	TRUE	FALSE	AT4G08585_CHG	420	0.224475	3.38296e-06
Chr1_14122921	clim-tmin11	8.80852	TRUE	TRUE	FALSE	AT3G05465_CHG	417	-0.226958	2.84176e-06
Chr1_14123376	clim-tmin11	8.48321	TRUE	TRUE	FALSE	AT3G05465_CHG	417	-0.226958	2.84176e-06
Chr1_14124164	clim-bio4	10.645	TRUE	TRUE	FALSE	AT4G08585_CHG	420	0.224475	3.38296e-06
Chr1_14124164	clim-tmin2	8.38906	TRUE	TRUE	FALSE	AT4G08585_CHG	416	-0.207256	2.0365e-05
Chr1_14128964	clim-bio4	12.0027	TRUE	TRUE	FALSE	AT4G08585_CHG	420	0.224475	3.38296e-06
Chr1_14128964	clim-bio6	8.25864	TRUE	TRUE	FALSE	AT4G08585_CHG	416	-0.207466	1.99676e-05
Chr1_14128964	clim-tmin11	9.23156	TRUE	TRUE	FALSE	AT3G05465_CG	414	-0.248705	2.96199e-07
Chr1_14128964	clim-tmin11	9.23156	TRUE	TRUE	FALSE	AT3G05465_CHG	417	-0.226958	2.84176e-06
Chr1_14128964	clim-tmin2	9.08378	TRUE	TRUE	FALSE	AT4G08585_CHG	416	-0.207256	2.0365e-05
Chr1_14134817	clim-bio4	9.00546	TRUE	TRUE	FALSE	AT4G08585_CHG	420	0.224475	3.38296e-06
Chr1_14135162	clim-bio4	9.00546	TRUE	TRUE	FALSE	AT4G08585_CHG	420	0.224475	3.38296e-06
Chr1_14137323	clim-tmin11	8.46795	TRUE	TRUE	FALSE	AT3G05465_CHG	417	-0.226958	2.84176e-06
Chr1_14137576	clim-tmin11	8.46795	TRUE	TRUE	FALSE	AT3G05465_CHG	417	-0.226958	2.84176e-06
Chr1_14138931	clim-bio4	10.6513	TRUE	TRUE	FALSE	AT4G08585_CG	420	0.204117	2.49619e-05
Chr1_14138931	clim-bio4	10.6513	TRUE	TRUE	FALSE	AT4G08585_CHG	420	0.224475	3.38296e-06
Chr1_14138931	clim-tmin11	8.46795	TRUE	TRUE	FALSE	AT3G05465_CG	414	-0.248705	2.96199e-07
Chr1_14138931	clim-tmin11	8.46795	TRUE	TRUE	FALSE	AT3G05465_CHG	417	-0.226958	2.84176e-06
Chr1_14138931	clim-tmin2	8.45211	TRUE	TRUE	FALSE	AT4G08585_CG	416	-0.199385	4.21029e-05
Chr1_14138931	clim-tmin2	8.45211	TRUE	TRUE	FALSE	AT4G08585_CHG	416	-0.207256	2.0365e-05
Chr1_14139302	clim-tmin11	8.46795	TRUE	TRUE	FALSE	AT3G05465_CHG	417	-0.226958	2.84176e-06
Chr1_14139352	clim-bio4	10.6513	TRUE	TRUE	FALSE	AT4G08585_CHG	420	0.224475	3.38296e-06
Chr1_14139352	clim-tmin2	8.45211	TRUE	TRUE	FALSE	AT4G08585_CHG	416	-0.207256	2.0365e-05
Chr1_14139958	clim-tmin11	8.46795	TRUE	TRUE	FALSE	AT3G05465_CHG	417	-0.226958	2.84176e-06
Chr1_14142292	clim-bio4	10.3523	TRUE	TRUE	FALSE	AT4G08585_CHG	420	0.224475	3.38296e-06
Chr1_14142292	clim-bio6	9.30115	TRUE	TRUE	FALSE	AT4G08585_CHG	416	-0.207466	1.99676e-05
Chr1_14142292	clim-tmin1	9.06865	TRUE	TRUE	FALSE	AT4G08585_CHG	418	-0.20751	1.89866e-05
Chr1_14142292	clim-tmin2	10.183	TRUE	TRUE	FALSE	AT4G08585_CHG	416	-0.207256	2.0365e-05
Chr1_14142346	clim-tmin11	9.23156	TRUE	TRUE	FALSE	AT3G05465_CHG	417	-0.226958	2.84176e-06
Chr1_14143246	clim-tmin11	9.23156	TRUE	TRUE	FALSE	AT3G05465_CHG	417	-0.226958	2.84176e-06
Chr1_14145710	clim-tmin11	9.23156	TRUE	TRUE	FALSE	AT3G05465_CHG	417	-0.226958	2.84176e-06
Chr1_14145745	clim-tmin11	9.23156	TRUE	TRUE	FALSE	AT3G05465_CHG	417	-0.226958	2.84176e-06
Chr1_14148697	clim-tmin11	9.23156	TRUE	TRUE	FALSE	AT3G05465_CHG	417	-0.226958	2.84176e-06
Chr1_14148896	clim-bio4	12.0027	TRUE	TRUE	FALSE	AT4G08585_CHG	420	0.224475	3.38296e-06
Chr1_14148896	clim-bio6	8.25864	TRUE	TRUE	FALSE	AT4G08585_CHG	416	-0.207466	1.99676e-05
Chr1_14148896	clim-tmin11	9.23156	TRUE	TRUE	FALSE	AT3G05465_CG	414	-0.248705	2.96199e-07
Chr1_14148896	clim-tmin11	9.23156	TRUE	TRUE	FALSE	AT3G05465_CHG	417	-0.226958	2.84176e-06
Chr1_14148896	clim-tmin2	9.08378	TRUE	TRUE	FALSE	AT4G08585_CHG	416	-0.207256	2.0365e-05
Chr1_14150575	clim-tmin11	9.23156	TRUE	TRUE	FALSE	AT3G05465_CHG	417	-0.226958	2.84176e-06
Chr1_14151591	clim-tmin11	9.23156	TRUE	TRUE	FALSE	AT3G05465_CHG	417	-0.226958	2.84176e-06
Chr1_14151920	clim-bio4	12.0027	TRUE	TRUE	FALSE	AT4G08585_CG	420	0.204117	2.49619e-05
Chr1_14151920	clim-bio4	12.0027	TRUE	TRUE	FALSE	AT4G08585_CHG	420	0.224475	3.38296e-06
Chr1_14151920	clim-bio6	8.25864	TRUE	TRUE	FALSE	AT4G08585_CG	416	-0.200253	3.8914e-05
Chr1_14151920	clim-bio6	8.25864	TRUE	TRUE	FALSE	AT4G08585_CHG	416	-0.207466	1.99676e-05
Chr1_14151920	clim-tmin11	9.23156	TRUE	TRUE	FALSE	AT3G05465_CG	414	-0.248705	2.96199e-07
Chr1_14151920	clim-tmin11	9.23156	TRUE	TRUE	FALSE	AT3G05465_CHG	417	-0.226958	2.84176e-06
Chr1_14151920	clim-tmin2	9.08378	TRUE	TRUE	FALSE	AT4G08585_CG	416	-0.199385	4.21029e-05
Chr1_14151920	clim-tmin2	9.08378	TRUE	TRUE	FALSE	AT4G08585_CHG	416	-0.207256	2.0365e-05
Chr1_14153062	clim-tmin11	9.23156	TRUE	TRUE	FALSE	AT3G05465_CHG	417	-0.226958	2.84176e-06
Chr1_14154224	clim-tmin11	9.23156	TRUE	TRUE	FALSE	AT3G05465_CHG	417	-0.226958	2.84176e-06
Chr1_14155096	clim-bio4	10.3364	TRUE	TRUE	FALSE	AT4G08585_CHG	420	0.224475	3.38296e-06
Chr1_14156070	clim-bio4	12.0027	TRUE	TRUE	FALSE	AT4G08585_CHG	420	0.224475	3.38296e-06
Chr1_14156070	clim-bio6	8.25864	TRUE	TRUE	FALSE	AT4G08585_CHG	416	-0.207466	1.99676e-05
Chr1_14156070	clim-tmin11	9.23156	TRUE	TRUE	FALSE	AT3G05465_CG	414	-0.248705	2.96199e-07
Chr1_14156070	clim-tmin11	9.23156	TRUE	TRUE	FALSE	AT3G05465_CHG	417	-0.226958	2.84176e-06
Chr1_14156070	clim-tmin2	9.08378	TRUE	TRUE	FALSE	AT4G08585_CHG	416	-0.207256	2.0365e-05
Chr1_14157223	clim-tmin11	9.23156	TRUE	TRUE	FALSE	AT3G05465_CG	414	-0.248705	2.96199e-07
Chr1_14157223	clim-tmin11	9.23156	TRUE	TRUE	FALSE	AT3G05465_CHG	417	-0.226958	2.84176e-06
Chr1_14157803	clim-bio4	12.0027	TRUE	TRUE	FALSE	AT4G08585_CG	420	0.204117	2.49619e-05
Chr1_14157803	clim-bio4	12.0027	TRUE	TRUE	FALSE	AT4G08585_CHG	420	0.224475	3.38296e-06
Chr1_14157803	clim-bio6	8.25864	TRUE	TRUE	FALSE	AT4G08585_CG	416	-0.200253	3.8914e-05
Chr1_14157803	clim-bio6	8.25864	TRUE	TRUE	FALSE	AT4G08585_CHG	416	-0.207466	1.99676e-05
Chr1_14157803	clim-tmin11	9.23156	TRUE	TRUE	FALSE	AT3G05465_CG	414	-0.248705	2.96199e-07
Chr1_14157803	clim-tmin11	9.23156	TRUE	TRUE	FALSE	AT3G05465_CHG	417	-0.226958	2.84176e-06
Chr1_14157803	clim-tmin2	9.08378	TRUE	TRUE	FALSE	AT4G08585_CG	416	-0.199385	4.21029e-05
Chr1_14157803	clim-tmin2	9.08378	TRUE	TRUE	FALSE	AT4G08585_CHG	416	-0.207256	2.0365e-05
Chr1_14161004	clim-tmin11	9.23156	TRUE	TRUE	FALSE	AT3G05465_CHG	417	-0.226958	2.84176e-06
Chr1_14161565	clim-bio4	12.0027	TRUE	TRUE	FALSE	AT4G08585_CHG	420	0.224475	3.38296e-06
Chr1_14161565	clim-bio6	8.25864	TRUE	TRUE	FALSE	AT4G08585_CHG	416	-0.207466	1.99676e-05
Chr1_14161565	clim-tmin11	9.23156	TRUE	TRUE	FALSE	AT3G05465_CHG	417	-0.226958	2.84176e-06
Chr1_14161565	clim-tmin2	9.08378	TRUE	TRUE	FALSE	AT4G08585_CHG	416	-0.207256	2.0365e-05
Chr1_14164977	clim-bio4	12.0027	TRUE	TRUE	FALSE	AT4G08585_CG	420	0.204117	2.49619e-05
Chr1_14164977	clim-bio4	12.0027	TRUE	TRUE	FALSE	AT4G08585_CHG	420	0.224475	3.38296e-06
Chr1_14164977	clim-bio6	8.25864	TRUE	TRUE	FALSE	AT4G08585_CG	416	-0.200253	3.8914e-05
Chr1_14164977	clim-bio6	8.25864	TRUE	TRUE	FALSE	AT4G08585_CHG	416	-0.207466	1.99676e-05
Chr1_14164977	clim-tmin11	9.23156	TRUE	TRUE	FALSE	AT3G05465_CG	414	-0.248705	2.96199e-07
Chr1_14164977	clim-tmin11	9.23156	TRUE	TRUE	FALSE	AT3G05465_CHG	417	-0.226958	2.84176e-06
Chr1_14164977	clim-tmin2	9.08378	TRUE	TRUE	FALSE	AT4G08585_CG	416	-0.199385	4.21029e-05
Chr1_14164977	clim-tmin2	9.08378	TRUE	TRUE	FALSE	AT4G08585_CHG	416	-0.207256	2.0365e-05
Chr1_14164979	clim-tmin11	9.23156	TRUE	TRUE	FALSE	AT3G05465_CG	414	-0.248705	2.96199e-07
Chr1_14164979	clim-tmin11	9.23156	TRUE	TRUE	FALSE	AT3G05465_CHG	417	-0.226958	2.84176e-06
Chr1_15600282	clim-bio6	8.85348	TRUE	TRUE	FALSE	AT1G36350_CHH	393	-0.21877	1.20731e-05
Chr1_15600282	clim-tmin1	8.67388	TRUE	TRUE	FALSE	AT1G36350_CHH	394	-0.216942	1.39694e-05
Chr1_15600282	clim-tmin2	8.82083	TRUE	TRUE	FALSE	AT1G36350_CHH	393	-0.218867	1.19643e-05
Chr1_15643401	clim-tmin3	8.28834	TRUE	TRUE	FALSE	AT5G07465_CG	406	-0.250898	3.02286e-07
Chr1_15648461	clim-tmin3	8.28834	TRUE	TRUE	FALSE	AT2G06725_CG	398	-0.256949	2.01966e-07
Chr1_15648461	clim-tmin3	8.28834	TRUE	TRUE	FALSE	AT2G06745_CG	398	-0.256949	2.01966e-07
Chr1_15931256	clim-bio4	9.13917	TRUE	TRUE	FALSE	AT4G06195_CG	417	0.236121	1.08049e-06
Chr1_15931256	clim-bio6	9.40906	TRUE	TRUE	FALSE	AT4G06195_CG	413	-0.233919	1.53804e-06
Chr1_15931256	clim-tmax12	8.78027	TRUE	TRUE	TRUE	AT4G06195_CG	417	-0.200561	3.7032e-05
Chr1_15931256	clim-tmin1	8.94272	TRUE	TRUE	FALSE	AT4G06195_CG	415	-0.232881	1.61925e-06
Chr1_15931256	clim-tmin2	9.81749	TRUE	TRUE	FALSE	AT4G06195_CG	413	-0.230489	2.20386e-06
Chr1_15946058	clim-bio4	9.68534	TRUE	TRUE	FALSE	AT4G06195_CG	417	0.236121	1.08049e-06
Chr1_15946058	clim-bio6	10.0618	TRUE	TRUE	FALSE	AT4G06195_CG	413	-0.233919	1.53804e-06
Chr1_15946058	clim-tmax12	9.28981	TRUE	TRUE	TRUE	AT4G06195_CG	417	-0.200561	3.7032e-05
Chr1_15946058	clim-tmin1	9.59431	TRUE	TRUE	FALSE	AT4G06195_CG	415	-0.232881	1.61925e-06
Chr1_15946058	clim-tmin2	10.6598	TRUE	TRUE	FALSE	AT4G06195_CG	413	-0.230489	2.20386e-06
Chr1_15981208	clim-bio6	8.88033	TRUE	TRUE	FALSE	AT1G36350_CHH	393	-0.21877	1.20731e-05
Chr1_15981208	clim-tmin1	8.78612	TRUE	TRUE	FALSE	AT1G36350_CHH	394	-0.216942	1.39694e-05
Chr1_15981208	clim-tmin2	9.54801	TRUE	TRUE	FALSE	AT1G36350_CHH	393	-0.218867	1.19643e-05
Chr1_16139545	clim-tmax12	8.43832	TRUE	TRUE	TRUE	AT4G06195_CG	417	-0.200561	3.7032e-05
Chr1_16166856	clim-bio9	7.52918	TRUE	FALSE	TRUE	AT1G04387_CG	397	-0.203894	4.26168e-05
Chr1_16166856	clim-bio9	7.52918	TRUE	FALSE	TRUE	AT1G04387_CHG	396	-0.203809	4.39092e-05
Chr1_16166856	clim-bio9	7.52918	TRUE	FALSE	TRUE	AT5G07465_CG	412	-0.207335	2.21692e-05
Chr1_16166856	clim-bio9	7.52918	TRUE	FALSE	TRUE	AT5G07465_CHG	416	-0.204484	2.63847e-05
Chr1_16169007	clim-bio9	7.2829	TRUE	FALSE	TRUE	AT1G04387_CG	397	-0.203894	4.26168e-05
Chr1_16169007	clim-bio9	7.2829	TRUE	FALSE	TRUE	AT1G04387_CHG	396	-0.203809	4.39092e-05
Chr1_16169007	clim-bio9	7.2829	TRUE	FALSE	TRUE	AT5G07465_CG	412	-0.207335	2.21692e-05
Chr1_16169007	clim-bio9	7.2829	TRUE	FALSE	TRUE	AT5G07465_CHG	416	-0.204484	2.63847e-05
Chr1_16170043	clim-bio9	7.52918	TRUE	FALSE	TRUE	AT5G07465_CG	412	-0.207335	2.21692e-05
Chr1_16170043	clim-bio9	7.52918	TRUE	FALSE	TRUE	AT5G07465_CHG	416	-0.204484	2.63847e-05
Chr1_16170078	clim-bio9	7.52918	TRUE	FALSE	TRUE	AT5G07465_CG	412	-0.207335	2.21692e-05
Chr1_16170078	clim-bio9	7.52918	TRUE	FALSE	TRUE	AT5G07465_CHG	416	-0.204484	2.63847e-05
Chr1_16171462	clim-bio9	7.52918	TRUE	FALSE	TRUE	AT1G04387_CG	397	-0.203894	4.26168e-05
Chr1_16171462	clim-bio9	7.52918	TRUE	FALSE	TRUE	AT1G04387_CHG	396	-0.203809	4.39092e-05
Chr1_16171462	clim-bio9	7.52918	TRUE	FALSE	TRUE	AT5G07465_CG	412	-0.207335	2.21692e-05
Chr1_16171462	clim-bio9	7.52918	TRUE	FALSE	TRUE	AT5G07465_CHG	416	-0.204484	2.63847e-05
Chr1_16172868	clim-bio9	7.52918	TRUE	FALSE	TRUE	AT5G07465_CG	412	-0.207335	2.21692e-05
Chr1_16172868	clim-bio9	7.52918	TRUE	FALSE	TRUE	AT5G07465_CHG	416	-0.204484	2.63847e-05
Chr1_16173419	clim-bio9	7.52918	TRUE	FALSE	TRUE	AT5G07465_CG	412	-0.207335	2.21692e-05
Chr1_16173419	clim-bio9	7.52918	TRUE	FALSE	TRUE	AT5G07465_CHG	416	-0.204484	2.63847e-05
Chr1_16173587	clim-bio9	7.52918	TRUE	FALSE	TRUE	AT5G07465_CG	412	-0.207335	2.21692e-05
Chr1_16173587	clim-bio9	7.52918	TRUE	FALSE	TRUE	AT5G07465_CHG	416	-0.204484	2.63847e-05
Chr1_16185878	clim-bio9	7.2829	TRUE	FALSE	TRUE	AT5G07465_CG	412	-0.207335	2.21692e-05
Chr1_16185878	clim-bio9	7.2829	TRUE	FALSE	TRUE	AT5G07465_CHG	416	-0.204484	2.63847e-05
Chr1_16192059	clim-bio9	7.10281	TRUE	FALSE	TRUE	AT5G07465_CG	412	-0.207335	2.21692e-05
Chr1_16192059	clim-bio9	7.10281	TRUE	FALSE	TRUE	AT5G07465_CHG	416	-0.204484	2.63847e-05
Chr1_16228378	clim-bio9	7.12195	TRUE	FALSE	TRUE	AT3G06025_CHG	388	-0.254029	3.95583e-07
Chr1_16228378	clim-bio9	7.12195	TRUE	FALSE	TRUE	AT5G07465_CG	412	-0.207335	2.21692e-05
Chr1_16267209	clim-bio9	8.44949	TRUE	TRUE	TRUE	AT1G04387_CG	397	-0.203894	4.26168e-05
Chr1_16267209	clim-bio9	8.44949	TRUE	TRUE	TRUE	AT1G04387_CHG	396	-0.203809	4.39092e-05
Chr1_16267435	clim-bio9	8.44949	TRUE	TRUE	TRUE	AT2G27400_CG	417	-0.246628	3.39377e-07
Chr1_16267435	clim-tmin11	8.32508	TRUE	TRUE	FALSE	AT2G27400_CG	418	-0.239009	7.66385e-07
Chr1_16267611	clim-bio9	7.58849	TRUE	FALSE	TRUE	AT2G06725_CG	404	-0.224092	5.41059e-06
Chr1_16267611	clim-bio9	7.58849	TRUE	FALSE	TRUE	AT2G06745_CG	404	-0.224092	5.41059e-06
Chr1_16267683	clim-bio11	8.95504	TRUE	TRUE	FALSE	AT4G08585_CHG	419	-0.200694	3.50326e-05
Chr1_16267683	clim-bio6	8.67129	TRUE	TRUE	FALSE	AT4G08585_CHG	416	-0.207466	1.99676e-05
Chr1_16267683	clim-tmax1	9.01459	TRUE	TRUE	FALSE	AT4G08585_CHG	420	-0.209688	1.47237e-05
Chr1_16267683	clim-tmin1	8.45231	TRUE	TRUE	FALSE	AT4G08585_CHG	418	-0.20751	1.89866e-05
Chr1_16268044	clim-bio9	8.44949	TRUE	TRUE	TRUE	AT2G06725_CG	404	-0.224092	5.41059e-06
Chr1_16268044	clim-bio9	8.44949	TRUE	TRUE	TRUE	AT2G06745_CG	404	-0.224092	5.41059e-06
Chr1_16355331	clim-bio9	7.30065	TRUE	FALSE	TRUE	AT1G04387_CHG	396	-0.203809	4.39092e-05
Chr1_16363157	clim-bio9	8.22491	TRUE	FALSE	TRUE	AT1G04387_CG	397	-0.203894	4.26168e-05
Chr1_16363157	clim-bio9	8.22491	TRUE	FALSE	TRUE	AT1G04387_CHG	396	-0.203809	4.39092e-05
Chr1_16399132	clim-bio9	8.22491	TRUE	FALSE	TRUE	AT2G09165_CHG	419	-0.209278	1.56778e-05
Chr1_16402674	clim-bio9	7.81282	TRUE	FALSE	TRUE	AT1G04387_CG	397	-0.203894	4.26168e-05
Chr1_16402674	clim-bio9	7.81282	TRUE	FALSE	TRUE	AT1G04387_CHG	396	-0.203809	4.39092e-05
Chr1_16429631	clim-bio9	7.81282	TRUE	FALSE	TRUE	AT1G04387_CG	397	-0.203894	4.26168e-05
Chr1_16429631	clim-bio9	7.81282	TRUE	FALSE	TRUE	AT1G04387_CHG	396	-0.203809	4.39092e-05
Chr1_16429631	clim-tmax1	9.43383	TRUE	TRUE	TRUE	AT2G32315_CHG	420	-0.210171	1.40559e-05
Chr1_16429631	clim-tmax1	9.43383	TRUE	TRUE	TRUE	AT4G08585_CHG	420	-0.209688	1.47237e-05
Chr1_16430477	clim-bio9	7.81282	TRUE	FALSE	TRUE	AT1G04387_CG	397	-0.203894	4.26168e-05
Chr1_16430477	clim-bio9	7.81282	TRUE	FALSE	TRUE	AT1G04387_CHG	396	-0.203809	4.39092e-05
Chr1_16430477	clim-bio9	7.81282	TRUE	FALSE	TRUE	AT5G07465_CHG	416	-0.204484	2.63847e-05
Chr1_16432411	clim-bio9	7.35969	TRUE	FALSE	TRUE	AT5G07465_CG	412	-0.207335	2.21692e-05
Chr1_16432411	clim-bio9	7.35969	TRUE	FALSE	TRUE	AT5G07465_CHG	416	-0.204484	2.63847e-05
Chr1_16432411	clim-tmax1	9.17716	TRUE	TRUE	TRUE	AT2G32315_CHG	420	-0.210171	1.40559e-05
Chr1_16474306	clim-bio9	8.11507	TRUE	FALSE	TRUE	AT1G04387_CG	397	-0.203894	4.26168e-05
Chr1_16474306	clim-bio9	8.11507	TRUE	FALSE	TRUE	AT1G04387_CHG	396	-0.203809	4.39092e-05
Chr1_27646562	clim-bio9	7.84048	TRUE	FALSE	TRUE	AT1G04387_CHG	396	-0.203809	4.39092e-05
Chr1_27646562	clim-tmax11	15.5178	TRUE	TRUE	TRUE	AT1G04387_CHG	397	-0.238111	1.59816e-06
Chr1_27646562	clim-tmax3	12.451	TRUE	TRUE	TRUE	AT1G04387_CHG	396	-0.236513	1.94204e-06
Chr1_27647184	clim-bio9	7.89598	TRUE	FALSE	TRUE	AT1G04387_CG	397	-0.203894	4.26168e-05
Chr1_27647184	clim-bio9	7.89598	TRUE	FALSE	TRUE	AT1G04387_CHG	396	-0.203809	4.39092e-05
Chr1_27647184	clim-tmax11	18.0328	TRUE	TRUE	TRUE	AT1G04387_CG	398	-0.223212	6.92737e-06
Chr1_27647184	clim-tmax11	18.0328	TRUE	TRUE	TRUE	AT1G04387_CHG	397	-0.238111	1.59816e-06
Chr1_27647184	clim-tmax2	9.32773	TRUE	TRUE	FALSE	AT1G04387_CG	398	-0.201493	5.14958e-05
Chr1_27647184	clim-tmax2	9.32773	TRUE	TRUE	FALSE	AT1G04387_CHG	397	-0.235305	2.13339e-06
Chr1_27647184	clim-tmax3	15.01	TRUE	TRUE	TRUE	AT1G04387_CG	397	-0.21122	2.20323e-05
Chr1_27647184	clim-tmax3	15.01	TRUE	TRUE	TRUE	AT1G04387_CHG	396	-0.236513	1.94204e-06
Chr1_27667880	clim-tmax10	11.1669	TRUE	TRUE	TRUE	AT1G08327_CG	396	-0.231759	3.14709e-06
Chr1_27667880	clim-tmin4	8.16248	TRUE	FALSE	TRUE	AT1G08327_CG	396	-0.225996	5.5738e-06
Chr1_27680001	clim-bio11	8.27097	TRUE	TRUE	FALSE	AT4G08585_CHG	419	-0.200694	3.50326e-05
Chr1_27680001	clim-bio6	10.1695	TRUE	TRUE	FALSE	AT4G08585_CHG	416	-0.207466	1.99676e-05
Chr1_27680001	clim-tmax1	9.53225	TRUE	TRUE	TRUE	AT4G08585_CHG	420	-0.209688	1.47237e-05
Chr1_27680001	clim-tmin1	9.95227	TRUE	TRUE	FALSE	AT4G08585_CHG	418	-0.20751	1.89866e-05
Chr1_27680001	clim-tmin2	8.87776	TRUE	TRUE	FALSE	AT4G08585_CHG	416	-0.207256	2.0365e-05
Chr1_27685163	clim-bio9	7.62297	TRUE	FALSE	TRUE	AT1G04387_CG	397	-0.203894	4.26168e-05
Chr1_27685163	clim-bio9	7.62297	TRUE	FALSE	TRUE	AT1G04387_CHG	396	-0.203809	4.39092e-05
Chr1_27685163	clim-tmax11	7.70319	TRUE	FALSE	TRUE	AT1G04387_CG	398	-0.223212	6.92737e-06
Chr1_27685163	clim-tmax11	7.70319	TRUE	FALSE	TRUE	AT1G04387_CHG	397	-0.238111	1.59816e-06
Chr1_27685218	clim-bio9	7.31595	TRUE	FALSE	TRUE	AT1G04387_CG	397	-0.203894	4.26168e-05
Chr1_27685218	clim-bio9	7.31595	TRUE	FALSE	TRUE	AT1G04387_CHG	396	-0.203809	4.39092e-05
Chr1_27685218	clim-bio9	7.31595	TRUE	FALSE	TRUE	AT2G06725_CG	404	-0.224092	5.41059e-06
Chr1_27685218	clim-bio9	7.31595	TRUE	FALSE	TRUE	AT2G06745_CG	404	-0.224092	5.41059e-06
Chr1_27688275	clim-bio11	9.07986	TRUE	TRUE	FALSE	AT4G08585_CHG	419	-0.200694	3.50326e-05
Chr1_27688275	clim-bio6	11.3613	TRUE	TRUE	TRUE	AT4G08585_CHG	416	-0.207466	1.99676e-05
Chr1_27688275	clim-tmax1	10.4756	TRUE	TRUE	TRUE	AT4G08585_CHG	420	-0.209688	1.47237e-05
Chr1_27688275	clim-tmin1	11.0475	TRUE	TRUE	TRUE	AT4G08585_CHG	418	-0.20751	1.89866e-05
Chr1_27688275	clim-tmin2	9.82652	TRUE	TRUE	FALSE	AT4G08585_CHG	416	-0.207256	2.0365e-05
Chr1_27712139	clim-bio9	12.9263	TRUE	TRUE	TRUE	AT2G06725_CG	404	-0.224092	5.41059e-06
Chr1_27712139	clim-bio9	12.9263	TRUE	TRUE	TRUE	AT2G06745_CG	404	-0.224092	5.41059e-06
Chr1_27712139	clim-bio9	12.9263	TRUE	TRUE	TRUE	AT2G06745_CHH	404	-0.201348	4.57509e-05
Chr1_27719008	clim-bio1	10.338	TRUE	TRUE	TRUE	AT2G06725_CHH	404	-0.251814	2.91928e-07
Chr1_27719008	clim-bio9	9.82983	TRUE	TRUE	TRUE	AT2G06725_CG	404	-0.224092	5.41059e-06
Chr1_27719008	clim-bio9	9.82983	TRUE	TRUE	TRUE	AT2G06725_CHH	404	-0.198985	5.63736e-05
Chr1_27719008	clim-bio9	9.82983	TRUE	TRUE	TRUE	AT2G06745_CG	404	-0.224092	5.41059e-06
Chr1_27719008	clim-bio9	9.82983	TRUE	TRUE	TRUE	AT2G06745_CHH	404	-0.201348	4.57509e-05
Chr1_27719008	clim-tmax10	9.93848	TRUE	TRUE	TRUE	AT2G06725_CHH	405	-0.219233	8.48293e-06
Chr1_27719008	clim-tmax10	9.93848	TRUE	TRUE	TRUE	AT2G06745_CHH	405	-0.227097	3.9014e-06
Chr1_27719008	clim-tmin4	7.78825	TRUE	FALSE	TRUE	AT2G06725_CG	405	-0.219914	7.93973e-06
Chr1_27719008	clim-tmin4	7.78825	TRUE	FALSE	TRUE	AT2G06745_CG	405	-0.219914	7.93973e-06
Chr1_27727241	clim-bio9	9.82983	TRUE	TRUE	TRUE	AT2G06725_CG	404	-0.224092	5.41059e-06
Chr1_27727241	clim-bio9	9.82983	TRUE	TRUE	TRUE	AT2G06745_CG	404	-0.224092	5.41059e-06
Chr1_27727241	clim-tmin4	7.78825	TRUE	FALSE	TRUE	AT2G06725_CG	405	-0.219914	7.93973e-06
Chr1_27727241	clim-tmin4	7.78825	TRUE	FALSE	TRUE	AT2G06745_CG	405	-0.219914	7.93973e-06
Chr1_27753181	clim-bio9	9.10223	TRUE	TRUE	TRUE	AT1G04387_CG	397	-0.203894	4.26168e-05
Chr1_27753181	clim-bio9	9.10223	TRUE	TRUE	TRUE	AT1G04387_CHG	396	-0.203809	4.39092e-05
Chr1_27753181	clim-tmax11	8.53554	TRUE	TRUE	TRUE	AT1G04387_CG	398	-0.223212	6.92737e-06
Chr1_27753181	clim-tmax11	8.53554	TRUE	TRUE	TRUE	AT1G04387_CHG	397	-0.238111	1.59816e-06
Chr1_27753181	clim-tmax3	10.1866	TRUE	TRUE	TRUE	AT1G04387_CG	397	-0.21122	2.20323e-05
Chr1_27753181	clim-tmax3	10.1866	TRUE	TRUE	TRUE	AT1G04387_CHG	396	-0.236513	1.94204e-06
Chr1_27754978	clim-bio9	9.10223	TRUE	TRUE	TRUE	AT1G04387_CG	397	-0.203894	4.26168e-05
Chr1_27754978	clim-bio9	9.10223	TRUE	TRUE	TRUE	AT1G04387_CHG	396	-0.203809	4.39092e-05
Chr1_27754978	clim-tmax11	8.53554	TRUE	TRUE	TRUE	AT1G04387_CG	398	-0.223212	6.92737e-06
Chr1_27754978	clim-tmax11	8.53554	TRUE	TRUE	TRUE	AT1G04387_CHG	397	-0.238111	1.59816e-06
Chr1_27754978	clim-tmax3	10.1866	TRUE	TRUE	TRUE	AT1G04387_CG	397	-0.21122	2.20323e-05
Chr1_27754978	clim-tmax3	10.1866	TRUE	TRUE	TRUE	AT1G04387_CHG	396	-0.236513	1.94204e-06
Chr1_27759453	clim-bio9	9.05223	TRUE	TRUE	TRUE	AT2G06725_CG	404	-0.224092	5.41059e-06
Chr1_27759453	clim-bio9	9.05223	TRUE	TRUE	TRUE	AT2G06745_CG	404	-0.224092	5.41059e-06
Chr1_27787206	clim-bio11	9.81627	TRUE	TRUE	TRUE	AT4G06195_CG	416	-0.217242	7.78301e-06
Chr1_27787206	clim-bio6	11.9113	TRUE	TRUE	TRUE	AT4G06195_CG	413	-0.233919	1.53804e-06
Chr1_27787206	clim-bio9	9.3454	TRUE	TRUE	TRUE	AT2G06725_CG	404	-0.224092	5.41059e-06
Chr1_27787206	clim-bio9	9.3454	TRUE	TRUE	TRUE	AT2G06745_CG	404	-0.224092	5.41059e-06
Chr1_27787206	clim-tmin1	11.495	TRUE	TRUE	TRUE	AT4G06195_CG	415	-0.232881	1.61925e-06
Chr1_27787206	clim-tmin2	10.0416	TRUE	TRUE	FALSE	AT4G06195_CG	413	-0.230489	2.20386e-06
Chr1_27827716	clim-bio9	9.82983	TRUE	TRUE	TRUE	AT2G06725_CG	404	-0.224092	5.41059e-06
Chr1_27827716	clim-bio9	9.82983	TRUE	TRUE	TRUE	AT2G06745_CG	404	-0.224092	5.41059e-06
Chr1_27827716	clim-tmin4	7.78825	TRUE	FALSE	TRUE	AT2G06725_CG	405	-0.219914	7.93973e-06
Chr1_27827716	clim-tmin4	7.78825	TRUE	FALSE	TRUE	AT2G06745_CG	405	-0.219914	7.93973e-06
Chr1_27854082	clim-bio9	6.89678	TRUE	FALSE	TRUE	AT1G04387_CG	397	-0.203894	4.26168e-05
Chr1_27854082	clim-bio9	6.89678	TRUE	FALSE	TRUE	AT1G04387_CHG	396	-0.203809	4.39092e-05
Chr1_27881233	clim-tmax2	8.25578	TRUE	TRUE	FALSE	AT4G08585_CHG	420	-0.194583	5.96196e-05
Chr1_28191763	clim-bio4	8.51469	TRUE	TRUE	FALSE	AT4G08585_CG	420	0.204117	2.49619e-05
Chr1_28191763	clim-bio4	8.51469	TRUE	TRUE	FALSE	AT4G08585_CHG	420	0.224475	3.38296e-06
Chr1_28205424	clim-bio4	8.51469	TRUE	TRUE	FALSE	AT4G08585_CG	420	0.204117	2.49619e-05
Chr1_28205424	clim-bio4	8.51469	TRUE	TRUE	FALSE	AT4G08585_CHG	420	0.224475	3.38296e-06
Chr1_28285874	clim-bio4	9.43563	TRUE	TRUE	FALSE	AT4G08585_CG	420	0.204117	2.49619e-05
Chr1_28285874	clim-bio4	9.43563	TRUE	TRUE	FALSE	AT4G08585_CHG	420	0.224475	3.38296e-06
Chr1_28289062	clim-bio4	9.43563	TRUE	TRUE	FALSE	AT4G08585_CHG	420	0.224475	3.38296e-06
Chr1_28309240	clim-bio4	9.43563	TRUE	TRUE	FALSE	AT4G08585_CHG	420	0.224475	3.38296e-06
Chr1_28332165	clim-bio4	9.22917	TRUE	TRUE	FALSE	AT4G08585_CG	420	0.204117	2.49619e-05
Chr1_28332165	clim-bio4	9.22917	TRUE	TRUE	FALSE	AT4G08585_CHG	420	0.224475	3.38296e-06
Chr1_28332725	clim-bio4	9.22917	TRUE	TRUE	FALSE	AT4G08585_CHG	420	0.224475	3.38296e-06
Chr1_28466995	clim-bio4	9.42969	TRUE	TRUE	FALSE	AT4G08585_CG	420	0.204117	2.49619e-05
Chr1_29227168	DTF spain 2008 (2nd experiment)	8.14488	TRUE	TRUE	FALSE	AT1G08283_CHG	115	0.369308	4.87214e-05
Chr1_29232641	DTF spain 2008 (2nd experiment)	8.14488	TRUE	TRUE	FALSE	AT1G08283_CHG	115	0.369308	4.87214e-05
Chr1_29234681	DTF spain 2008 (2nd experiment)	9.56558	TRUE	TRUE	FALSE	AT1G08283_CHG	115	0.369308	4.87214e-05
Chr1_29242306	DTF spain 2008 (2nd experiment)	9.56558	TRUE	TRUE	FALSE	AT1G08283_CHG	115	0.369308	4.87214e-05
Chr1_29252297	DTF spain 2008 (2nd experiment)	8.51347	TRUE	TRUE	FALSE	AT1G08283_CHG	115	0.369308	4.87214e-05
Chr1_29254558	DTF spain 2008 (2nd experiment)	8.51347	TRUE	TRUE	FALSE	AT1G08283_CHG	115	0.369308	4.87214e-05
Chr1_29263269	DTF spain 2008 (2nd experiment)	9.08537	TRUE	TRUE	FALSE	AT1G08283_CHG	115	0.369308	4.87214e-05
Chr1_29276157	DTF spain 2008 (2nd experiment)	8.10699	TRUE	TRUE	FALSE	AT1G08283_CHG	115	0.369308	4.87214e-05
Chr1_29278706	DTF spain 2008 (2nd experiment)	8.57317	TRUE	TRUE	FALSE	AT1G08283_CHG	115	0.369308	4.87214e-05
Chr1_29281189	DTF spain 2008 (2nd experiment)	9.11235	TRUE	TRUE	FALSE	AT1G08283_CHG	115	0.369308	4.87214e-05
Chr1_29382617	DTF spain 2008 (2nd experiment)	10.5368	TRUE	TRUE	FALSE	AT1G08283_CHG	115	0.369308	4.87214e-05
Chr1_29390244	DTF spain 2008 (2nd experiment)	10.1844	TRUE	TRUE	FALSE	AT1G08283_CHG	115	0.369308	4.87214e-05
Chr1_29430310	DTF spain 2008 (2nd experiment)	11.4203	TRUE	TRUE	FALSE	AT1G08283_CHG	115	0.369308	4.87214e-05
Chr2_421272	clim-tmax12	8.37818	TRUE	TRUE	TRUE	AT4G06195_CG	417	-0.200561	3.7032e-05
Chr2_421272	clim-tmax12	8.37818	TRUE	TRUE	TRUE	AT4G06195_CHG	417	-0.196104	5.53613e-05
Chr2_1862439	RGR P Fe norm	10.4843	TRUE	TRUE	FALSE	AT4G05135_CG	112	-0.458242	3.76306e-07
Chr2_1862439	RGR P Zn norm	9.60569	TRUE	TRUE	FALSE	AT4G05135_CG	112	-0.399903	1.25149e-05
Chr2_8983471	clim-tmin2	8.69746	TRUE	TRUE	FALSE	AT3G08495_CG	416	0.221498	5.09443e-06
Chr2_8986004	clim-tmin2	9.49355	TRUE	TRUE	FALSE	AT3G08495_CG	416	0.221498	5.09443e-06
Chr2_9080559	clim-bio4	24.148	TRUE	TRUE	TRUE	AT4G06225_CG	417	0.198951	4.28625e-05
Chr2_9080559	clim-bio4	24.148	TRUE	TRUE	TRUE	AT4G06260_CHG	387	0.233793	3.33614e-06
Chr2_9080559	clim-bio4	24.148	TRUE	TRUE	TRUE	AT4G06265_CG	393	0.237164	1.98828e-06
Chr2_9080559	clim-bio4	24.148	TRUE	TRUE	TRUE	AT4G06265_CHH	394	0.222781	8.03451e-06
Chr2_9080559	clim-tmax11	8.55591	TRUE	TRUE	TRUE	AT3G05465_CG	414	-0.227955	2.78575e-06
Chr2_9080559	clim-tmin11	9.54687	TRUE	TRUE	FALSE	AT3G05465_CG	414	-0.248705	2.96199e-07
Chr2_9080559	clim-tmin11	9.54687	TRUE	TRUE	FALSE	AT3G05465_CHG	417	-0.226958	2.84176e-06
Chr2_9086766	clim-bio4	9.32481	TRUE	TRUE	FALSE	AT2G04745_CG	405	-0.235602	1.63169e-06
Chr2_11274329	clim-bio4	9.67945	TRUE	TRUE	FALSE	AT2G32315_CG	420	0.232345	1.4832e-06
Chr2_11274329	clim-bio4	9.67945	TRUE	TRUE	FALSE	AT2G32315_CHH	420	0.202712	2.84535e-05
Chr2_11276302	clim-bio4	9.27001	TRUE	TRUE	FALSE	AT4G08585_CG	420	0.204117	2.49619e-05
Chr2_11276302	clim-bio4	9.27001	TRUE	TRUE	FALSE	AT4G08585_CHG	420	0.224475	3.38296e-06
Chr2_11279597	clim-bio4	9.68244	TRUE	TRUE	FALSE	AT2G32315_CHH	420	0.202712	2.84535e-05
Chr2_11281526	clim-bio4	9.12226	TRUE	TRUE	FALSE	AT4G08585_CG	420	0.204117	2.49619e-05
Chr2_11281526	clim-bio4	9.12226	TRUE	TRUE	FALSE	AT4G08585_CHG	420	0.224475	3.38296e-06
Chr2_11304996	clim-bio4	9.68244	TRUE	TRUE	FALSE	AT4G08585_CG	420	0.204117	2.49619e-05
Chr2_11304996	clim-bio4	9.68244	TRUE	TRUE	FALSE	AT4G08585_CHG	420	0.224475	3.38296e-06
Chr2_11306572	clim-bio4	9.68244	TRUE	TRUE	FALSE	AT4G08585_CG	420	0.204117	2.49619e-05
Chr2_11306572	clim-bio4	9.68244	TRUE	TRUE	FALSE	AT4G08585_CHG	420	0.224475	3.38296e-06
Chr2_11311458	clim-bio4	9.68244	TRUE	TRUE	FALSE	AT4G08585_CG	420	0.204117	2.49619e-05
Chr2_11311458	clim-bio4	9.68244	TRUE	TRUE	FALSE	AT4G08585_CHG	420	0.224475	3.38296e-06
Chr2_11311684	clim-bio4	9.68244	TRUE	TRUE	FALSE	AT4G08585_CG	420	0.204117	2.49619e-05
Chr2_11311684	clim-bio4	9.68244	TRUE	TRUE	FALSE	AT4G08585_CHG	420	0.224475	3.38296e-06
Chr2_11313964	clim-bio4	9.68244	TRUE	TRUE	FALSE	AT2G32315_CG	420	0.232345	1.4832e-06
Chr2_11313964	clim-bio4	9.68244	TRUE	TRUE	FALSE	AT2G32315_CHH	420	0.202712	2.84535e-05
Chr2_11313964	clim-bio4	9.68244	TRUE	TRUE	FALSE	AT4G08585_CG	420	0.204117	2.49619e-05
Chr2_11313964	clim-bio4	9.68244	TRUE	TRUE	FALSE	AT4G08585_CHG	420	0.224475	3.38296e-06
Chr2_11326038	clim-bio4	10.6401	TRUE	TRUE	FALSE	AT2G08545_CHH	415	0.220375	5.85174e-06
Chr2_11326038	clim-bio4	10.6401	TRUE	TRUE	FALSE	AT2G32315_CHH	420	0.202712	2.84535e-05
Chr2_11326038	clim-bio7	8.80273	TRUE	TRUE	FALSE	AT2G08545_CHH	415	0.236338	1.12053e-06
Chr2_11326038	clim-bio7	8.80273	TRUE	TRUE	FALSE	AT2G32315_CHH	420	0.205318	2.2304e-05
Chr2_11336603	clim-bio4	10.9393	TRUE	TRUE	FALSE	AT2G32315_CHH	420	0.202712	2.84535e-05
Chr2_11336603	clim-bio7	9.09427	TRUE	TRUE	FALSE	AT2G32315_CHH	420	0.205318	2.2304e-05
Chr2_11338567	clim-bio4	10.9393	TRUE	TRUE	FALSE	AT4G08585_CG	420	0.204117	2.49619e-05
Chr2_11338567	clim-bio4	10.9393	TRUE	TRUE	FALSE	AT4G08585_CHG	420	0.224475	3.38296e-06
Chr2_11338567	clim-bio7	9.09427	TRUE	TRUE	FALSE	AT4G08585_CHG	420	0.198592	4.15502e-05
Chr2_11347226	clim-bio4	10.9393	TRUE	TRUE	FALSE	AT2G32315_CG	420	0.232345	1.4832e-06
Chr2_11347226	clim-bio4	10.9393	TRUE	TRUE	FALSE	AT2G32315_CHH	420	0.202712	2.84535e-05
Chr2_11347226	clim-bio7	9.09427	TRUE	TRUE	FALSE	AT2G32315_CG	420	0.244877	3.75252e-07
Chr2_11347226	clim-bio7	9.09427	TRUE	TRUE	FALSE	AT2G32315_CHH	420	0.205318	2.2304e-05
Chr2_11350240	clim-bio4	10.9393	TRUE	TRUE	FALSE	AT2G32315_CHH	420	0.202712	2.84535e-05
Chr2_11350240	clim-bio7	9.09427	TRUE	TRUE	FALSE	AT2G32315_CHH	420	0.205318	2.2304e-05
Chr2_11359500	clim-bio4	9.8884	TRUE	TRUE	FALSE	AT2G32315_CG	420	0.232345	1.4832e-06
Chr2_11359500	clim-bio4	9.8884	TRUE	TRUE	FALSE	AT2G32315_CHH	420	0.202712	2.84535e-05
Chr2_11359500	clim-bio7	8.28857	TRUE	TRUE	FALSE	AT2G32315_CG	420	0.244877	3.75252e-07
Chr2_11359500	clim-bio7	8.28857	TRUE	TRUE	FALSE	AT2G32315_CHH	420	0.205318	2.2304e-05
Chr2_11372993	clim-bio4	10.9393	TRUE	TRUE	FALSE	AT2G32315_CG	420	0.232345	1.4832e-06
Chr2_11372993	clim-bio4	10.9393	TRUE	TRUE	FALSE	AT2G32315_CHH	420	0.202712	2.84535e-05
Chr2_11372993	clim-bio7	9.09427	TRUE	TRUE	FALSE	AT2G32315_CG	420	0.244877	3.75252e-07
Chr2_11372993	clim-bio7	9.09427	TRUE	TRUE	FALSE	AT2G32315_CHH	420	0.205318	2.2304e-05
Chr2_11387999	clim-bio4	8.67102	TRUE	TRUE	FALSE	AT2G32315_CHH	420	0.202712	2.84535e-05
Chr2_11389340	clim-bio4	8.67102	TRUE	TRUE	FALSE	AT2G32315_CG	420	0.232345	1.4832e-06
Chr2_11389340	clim-bio4	8.67102	TRUE	TRUE	FALSE	AT2G32315_CHH	420	0.202712	2.84535e-05
Chr2_11391638	clim-bio4	10.9393	TRUE	TRUE	FALSE	AT2G32315_CHH	420	0.202712	2.84535e-05
Chr2_11391638	clim-bio7	9.09427	TRUE	TRUE	FALSE	AT2G32315_CHH	420	0.205318	2.2304e-05
Chr2_11391686	clim-bio4	10.9393	TRUE	TRUE	FALSE	AT2G32315_CHH	420	0.202712	2.84535e-05
Chr2_11391686	clim-bio7	9.09427	TRUE	TRUE	FALSE	AT2G32315_CHH	420	0.205318	2.2304e-05
Chr2_11399627	clim-bio4	10.9393	TRUE	TRUE	FALSE	AT2G32315_CG	420	0.232345	1.4832e-06
Chr2_11399627	clim-bio4	10.9393	TRUE	TRUE	FALSE	AT2G32315_CHH	420	0.202712	2.84535e-05
Chr2_11399627	clim-bio7	9.09427	TRUE	TRUE	FALSE	AT2G32315_CG	420	0.244877	3.75252e-07
Chr2_11399627	clim-bio7	9.09427	TRUE	TRUE	FALSE	AT2G32315_CHH	420	0.205318	2.2304e-05
Chr2_11406616	clim-bio4	10.9393	TRUE	TRUE	FALSE	AT2G32315_CG	420	0.232345	1.4832e-06
Chr2_11406616	clim-bio4	10.9393	TRUE	TRUE	FALSE	AT2G32315_CHH	420	0.202712	2.84535e-05
Chr2_11406616	clim-bio7	9.09427	TRUE	TRUE	FALSE	AT2G32315_CG	420	0.244877	3.75252e-07
Chr2_11406616	clim-bio7	9.09427	TRUE	TRUE	FALSE	AT2G32315_CHH	420	0.205318	2.2304e-05
Chr2_11408658	clim-bio4	10.9393	TRUE	TRUE	FALSE	AT2G32315_CHH	420	0.202712	2.84535e-05
Chr2_11408658	clim-bio7	9.09427	TRUE	TRUE	FALSE	AT2G32315_CHH	420	0.205318	2.2304e-05
Chr2_11409386	clim-bio4	8.39517	TRUE	TRUE	FALSE	AT2G08545_CHH	415	0.220375	5.85174e-06
Chr2_11409474	clim-bio4	10.9393	TRUE	TRUE	FALSE	AT2G32315_CG	420	0.232345	1.4832e-06
Chr2_11409474	clim-bio4	10.9393	TRUE	TRUE	FALSE	AT2G32315_CHH	420	0.202712	2.84535e-05
Chr2_11409474	clim-bio7	9.09427	TRUE	TRUE	FALSE	AT2G32315_CG	420	0.244877	3.75252e-07
Chr2_11409474	clim-bio7	9.09427	TRUE	TRUE	FALSE	AT2G32315_CHH	420	0.205318	2.2304e-05
Chr2_11412368	clim-bio4	10.9393	TRUE	TRUE	FALSE	AT2G32315_CG	420	0.232345	1.4832e-06
Chr2_11412368	clim-bio4	10.9393	TRUE	TRUE	FALSE	AT2G32315_CHH	420	0.202712	2.84535e-05
Chr2_11412368	clim-bio7	9.09427	TRUE	TRUE	FALSE	AT2G32315_CG	420	0.244877	3.75252e-07
Chr2_11412368	clim-bio7	9.09427	TRUE	TRUE	FALSE	AT2G32315_CHH	420	0.205318	2.2304e-05
Chr2_11412716	clim-bio4	10.9393	TRUE	TRUE	FALSE	AT2G32315_CHH	420	0.202712	2.84535e-05
Chr2_11412716	clim-bio7	9.09427	TRUE	TRUE	FALSE	AT2G32315_CHH	420	0.205318	2.2304e-05
Chr2_11416074	clim-bio4	10.9393	TRUE	TRUE	FALSE	AT2G32315_CHH	420	0.202712	2.84535e-05
Chr2_11416074	clim-bio7	9.09427	TRUE	TRUE	FALSE	AT2G32315_CHH	420	0.205318	2.2304e-05
Chr2_11425351	clim-bio4	10.9393	TRUE	TRUE	FALSE	AT2G32315_CG	420	0.232345	1.4832e-06
Chr2_11425351	clim-bio4	10.9393	TRUE	TRUE	FALSE	AT2G32315_CHH	420	0.202712	2.84535e-05
Chr2_11425351	clim-bio7	9.09427	TRUE	TRUE	FALSE	AT2G32315_CG	420	0.244877	3.75252e-07
Chr2_11425351	clim-bio7	9.09427	TRUE	TRUE	FALSE	AT2G32315_CHH	420	0.205318	2.2304e-05
Chr2_11429719	clim-bio4	10.9393	TRUE	TRUE	FALSE	AT2G32315_CG	420	0.232345	1.4832e-06
Chr2_11429719	clim-bio4	10.9393	TRUE	TRUE	FALSE	AT2G32315_CHH	420	0.202712	2.84535e-05
Chr2_11429719	clim-bio7	9.09427	TRUE	TRUE	FALSE	AT2G32315_CG	420	0.244877	3.75252e-07
Chr2_11429719	clim-bio7	9.09427	TRUE	TRUE	FALSE	AT2G32315_CHH	420	0.205318	2.2304e-05
Chr2_11433646	clim-bio4	10.9393	TRUE	TRUE	FALSE	AT2G32315_CG	420	0.232345	1.4832e-06
Chr2_11433646	clim-bio4	10.9393	TRUE	TRUE	FALSE	AT2G32315_CHH	420	0.202712	2.84535e-05
Chr2_11433646	clim-bio7	9.09427	TRUE	TRUE	FALSE	AT2G32315_CG	420	0.244877	3.75252e-07
Chr2_11433646	clim-bio7	9.09427	TRUE	TRUE	FALSE	AT2G32315_CHH	420	0.205318	2.2304e-05
Chr2_11434593	clim-bio4	10.9393	TRUE	TRUE	FALSE	AT2G32315_CHH	420	0.202712	2.84535e-05
Chr2_11434593	clim-bio7	9.09427	TRUE	TRUE	FALSE	AT2G32315_CHH	420	0.205318	2.2304e-05
Chr2_11461364	clim-bio4	10.9393	TRUE	TRUE	FALSE	AT2G32315_CG	420	0.232345	1.4832e-06
Chr2_11461364	clim-bio4	10.9393	TRUE	TRUE	FALSE	AT2G32315_CHH	420	0.202712	2.84535e-05
Chr2_11461364	clim-bio7	9.09427	TRUE	TRUE	FALSE	AT2G32315_CG	420	0.244877	3.75252e-07
Chr2_11461364	clim-bio7	9.09427	TRUE	TRUE	FALSE	AT2G32315_CHH	420	0.205318	2.2304e-05
Chr2_11464174	clim-bio4	10.9393	TRUE	TRUE	FALSE	AT2G32315_CG	420	0.232345	1.4832e-06
Chr2_11464174	clim-bio4	10.9393	TRUE	TRUE	FALSE	AT2G32315_CHH	420	0.202712	2.84535e-05
Chr2_11464174	clim-bio7	9.09427	TRUE	TRUE	FALSE	AT2G32315_CG	420	0.244877	3.75252e-07
Chr2_11464174	clim-bio7	9.09427	TRUE	TRUE	FALSE	AT2G32315_CHH	420	0.205318	2.2304e-05
Chr2_11474299	clim-bio4	9.8481	TRUE	TRUE	FALSE	AT3G08495_CG	420	-0.208181	1.70069e-05
Chr2_11478068	clim-bio4	10.9393	TRUE	TRUE	FALSE	AT4G08585_CG	420	0.204117	2.49619e-05
Chr2_11478068	clim-bio4	10.9393	TRUE	TRUE	FALSE	AT4G08585_CHG	420	0.224475	3.38296e-06
Chr2_11478068	clim-bio7	9.09427	TRUE	TRUE	FALSE	AT4G08585_CHG	420	0.198592	4.15502e-05
Chr2_11480871	clim-bio4	10.9393	TRUE	TRUE	FALSE	AT2G32315_CG	420	0.232345	1.4832e-06
Chr2_11480871	clim-bio4	10.9393	TRUE	TRUE	FALSE	AT2G32315_CHH	420	0.202712	2.84535e-05
Chr2_11480871	clim-bio7	9.09427	TRUE	TRUE	FALSE	AT2G32315_CG	420	0.244877	3.75252e-07
Chr2_11480871	clim-bio7	9.09427	TRUE	TRUE	FALSE	AT2G32315_CHH	420	0.205318	2.2304e-05
Chr2_11485530	clim-bio4	10.9393	TRUE	TRUE	FALSE	AT2G32315_CHH	420	0.202712	2.84535e-05
Chr2_11485530	clim-bio7	9.09427	TRUE	TRUE	FALSE	AT2G32315_CHH	420	0.205318	2.2304e-05
Chr2_11488861	clim-bio4	10.9393	TRUE	TRUE	FALSE	AT3G08495_CG	420	-0.208181	1.70069e-05
Chr2_11489862	clim-bio4	10.9393	TRUE	TRUE	FALSE	AT2G32315_CHH	420	0.202712	2.84535e-05
Chr2_11489862	clim-bio7	9.09427	TRUE	TRUE	FALSE	AT2G32315_CHH	420	0.205318	2.2304e-05
Chr2_11493581	clim-bio4	10.9393	TRUE	TRUE	FALSE	AT2G32315_CG	420	0.232345	1.4832e-06
Chr2_11493581	clim-bio4	10.9393	TRUE	TRUE	FALSE	AT2G32315_CHH	420	0.202712	2.84535e-05
Chr2_11493581	clim-bio7	9.09427	TRUE	TRUE	FALSE	AT2G32315_CG	420	0.244877	3.75252e-07
Chr2_11493581	clim-bio7	9.09427	TRUE	TRUE	FALSE	AT2G32315_CHH	420	0.205318	2.2304e-05
Chr2_11494943	clim-bio4	10.9393	TRUE	TRUE	FALSE	AT2G32315_CHH	420	0.202712	2.84535e-05
Chr2_11494943	clim-bio7	9.09427	TRUE	TRUE	FALSE	AT2G32315_CHH	420	0.205318	2.2304e-05
Chr2_11589851	clim-bio4	8.66261	TRUE	TRUE	FALSE	AT4G08585_CHG	420	0.224475	3.38296e-06
Chr2_11642947	clim-bio4	12.7918	TRUE	TRUE	FALSE	AT2G32315_CG	420	0.232345	1.4832e-06
Chr2_11642947	clim-bio4	12.7918	TRUE	TRUE	FALSE	AT2G32315_CHH	420	0.202712	2.84535e-05
Chr2_11642947	clim-bio7	10.1776	TRUE	TRUE	FALSE	AT2G32315_CG	420	0.244877	3.75252e-07
Chr2_11642947	clim-bio7	10.1776	TRUE	TRUE	FALSE	AT2G32315_CHH	420	0.205318	2.2304e-05
Chr2_11770700	clim-bio4	11.0208	TRUE	TRUE	FALSE	AT2G32315_CHH	420	0.202712	2.84535e-05
Chr2_11770700	clim-bio7	8.47555	TRUE	TRUE	FALSE	AT2G32315_CHH	420	0.205318	2.2304e-05
Chr2_13860332	clim-bio4	9.28203	TRUE	TRUE	FALSE	AT4G06195_CG	417	0.236121	1.08049e-06
Chr2_13860332	clim-bio4	9.28203	TRUE	TRUE	FALSE	AT4G06195_CHG	417	0.217425	7.45272e-06
Chr2_13860332	clim-bio4	9.28203	TRUE	TRUE	FALSE	AT4G08585_CG	420	0.204117	2.49619e-05
Chr2_13860332	clim-bio4	9.28203	TRUE	TRUE	FALSE	AT4G08585_CHG	420	0.224475	3.38296e-06
Chr2_16945890	clim-bio4	8.30135	TRUE	TRUE	FALSE	AT5G37485_CG	407	-0.198488	5.52538e-05
Chr2_18317713	DTF sweden 2008 (1st experiment)	9.65806	TRUE	TRUE	FALSE	AT5G09435_CHH	116	0.364005	5.90217e-05
Chr2_18317713	DTFlocSweden2008	10.742	TRUE	TRUE	FALSE	AT5G09435_CHH	116	0.450976	3.76796e-07
Chr3_564198	clim-bio4	8.31251	TRUE	TRUE	FALSE	AT4G06195_CG	417	0.236121	1.08049e-06
Chr3_7331238	clim-bio9	7.96641	TRUE	FALSE	TRUE	AT1G04387_CG	397	-0.203894	4.26168e-05
Chr3_7331238	clim-bio9	7.96641	TRUE	FALSE	TRUE	AT1G04387_CHG	396	-0.203809	4.39092e-05
Chr3_7337020	clim-bio11	9.3662	TRUE	TRUE	FALSE	AT1G07743_CHG	395	-0.202376	5.09118e-05
Chr3_7337020	clim-tmin1	9.80983	TRUE	TRUE	FALSE	AT1G07743_CHG	394	-0.211502	2.3077e-05
Chr3_7337020	clim-tmin11	10.7168	TRUE	TRUE	TRUE	AT1G07743_CHG	396	-0.207661	3.116e-05
Chr3_7337020	clim-tmin3	12.6551	TRUE	TRUE	TRUE	AT1G07743_CHG	389	-0.228738	5.17742e-06
Chr3_7337036	clim-bio11	9.3662	TRUE	TRUE	FALSE	AT1G07743_CHG	395	-0.202376	5.09118e-05
Chr3_7337036	clim-tmin1	9.80983	TRUE	TRUE	FALSE	AT1G07743_CHG	394	-0.211502	2.3077e-05
Chr3_7337036	clim-tmin11	10.7168	TRUE	TRUE	TRUE	AT1G07743_CHG	396	-0.207661	3.116e-05
Chr3_7337036	clim-tmin3	12.6551	TRUE	TRUE	TRUE	AT1G07743_CHG	389	-0.228738	5.17742e-06
Chr3_7337086	clim-bio11	9.3662	TRUE	TRUE	FALSE	AT1G07743_CHG	395	-0.202376	5.09118e-05
Chr3_7337086	clim-tmin1	9.80983	TRUE	TRUE	FALSE	AT1G07743_CHG	394	-0.211502	2.3077e-05
Chr3_7337086	clim-tmin11	10.7168	TRUE	TRUE	TRUE	AT1G07743_CHG	396	-0.207661	3.116e-05
Chr3_7337086	clim-tmin3	12.6551	TRUE	TRUE	TRUE	AT1G07743_CHG	389	-0.228738	5.17742e-06
Chr3_7337142	clim-bio11	8.77491	TRUE	TRUE	FALSE	AT1G07743_CG	398	-0.202116	4.87579e-05
Chr3_7337142	clim-bio11	8.77491	TRUE	TRUE	FALSE	AT1G07743_CHG	395	-0.202376	5.09118e-05
Chr3_7337142	clim-tmin1	8.92835	TRUE	TRUE	FALSE	AT1G07743_CG	397	-0.211246	2.19807e-05
Chr3_7337142	clim-tmin1	8.92835	TRUE	TRUE	FALSE	AT1G07743_CHG	394	-0.211502	2.3077e-05
Chr3_7337142	clim-tmin11	10.2283	TRUE	TRUE	TRUE	AT1G07743_CG	399	-0.215732	1.38006e-05
Chr3_7337142	clim-tmin11	10.2283	TRUE	TRUE	TRUE	AT1G07743_CHG	396	-0.207661	3.116e-05
Chr3_7337142	clim-tmin12	8.35444	TRUE	TRUE	FALSE	AT1G07743_CG	384	-0.224453	8.96241e-06
Chr3_7337142	clim-tmin12	8.35444	TRUE	TRUE	FALSE	AT1G07743_CHG	381	-0.222783	1.13587e-05
Chr3_7337142	clim-tmin3	12.1536	TRUE	TRUE	TRUE	AT1G07743_CG	392	-0.2276	5.32077e-06
Chr3_7337142	clim-tmin3	12.1536	TRUE	TRUE	TRUE	AT1G07743_CHG	389	-0.228738	5.17742e-06
Chr3_7337186	clim-bio11	9.13746	TRUE	TRUE	FALSE	AT1G07743_CG	398	-0.202116	4.87579e-05
Chr3_7337186	clim-bio11	9.13746	TRUE	TRUE	FALSE	AT1G07743_CHG	395	-0.202376	5.09118e-05
Chr3_7337186	clim-tmin1	9.41694	TRUE	TRUE	FALSE	AT1G07743_CG	397	-0.211246	2.19807e-05
Chr3_7337186	clim-tmin1	9.41694	TRUE	TRUE	FALSE	AT1G07743_CHG	394	-0.211502	2.3077e-05
Chr3_7337186	clim-tmin11	10.9997	TRUE	TRUE	TRUE	AT1G07743_CG	399	-0.215732	1.38006e-05
Chr3_7337186	clim-tmin11	10.9997	TRUE	TRUE	TRUE	AT1G07743_CHG	396	-0.207661	3.116e-05
Chr3_7337186	clim-tmin12	8.8891	TRUE	TRUE	FALSE	AT1G07743_CG	384	-0.224453	8.96241e-06
Chr3_7337186	clim-tmin12	8.8891	TRUE	TRUE	FALSE	AT1G07743_CHG	381	-0.222783	1.13587e-05
Chr3_7337186	clim-tmin3	12.7473	TRUE	TRUE	TRUE	AT1G07743_CG	392	-0.2276	5.32077e-06
Chr3_7337186	clim-tmin3	12.7473	TRUE	TRUE	TRUE	AT1G07743_CHG	389	-0.228738	5.17742e-06
Chr3_7911898	clim-bio6	8.75132	TRUE	TRUE	FALSE	AT2G32315_CHG	416	-0.249011	2.67782e-07
Chr3_7911898	clim-tmin1	8.65495	TRUE	TRUE	FALSE	AT2G32315_CHG	418	-0.248206	2.74686e-07
Chr3_20350642	clim-tmin3	9.10303	TRUE	TRUE	FALSE	AT2G06725_CG	398	-0.256949	2.01966e-07
Chr3_20350642	clim-tmin3	9.10303	TRUE	TRUE	FALSE	AT2G06725_CHH	398	-0.250214	4.26564e-07
Chr3_20350642	clim-tmin3	9.10303	TRUE	TRUE	FALSE	AT2G06745_CG	398	-0.256949	2.01966e-07
Chr3_20350642	clim-tmin3	9.10303	TRUE	TRUE	FALSE	AT2G06745_CHH	398	-0.248574	5.10087e-07
Chr3_20616707	clim-tmin3	9.09382	TRUE	TRUE	FALSE	AT2G06725_CHH	398	-0.250214	4.26564e-07
Chr3_20616707	clim-tmin3	9.09382	TRUE	TRUE	FALSE	AT2G06745_CHH	398	-0.248574	5.10087e-07
Chr3_20881649	clim-tmin3	13.6999	TRUE	TRUE	TRUE	AT2G06725_CHH	398	-0.250214	4.26564e-07
Chr3_20881649	clim-tmin3	13.6999	TRUE	TRUE	TRUE	AT2G06745_CHH	398	-0.248574	5.10087e-07
Chr3_20883831	clim-tmin3	11.8137	TRUE	TRUE	TRUE	AT2G06725_CHH	398	-0.250214	4.26564e-07
Chr3_20883831	clim-tmin3	11.8137	TRUE	TRUE	TRUE	AT2G06745_CHH	398	-0.248574	5.10087e-07
Chr3_20888457	clim-tmin3	13.6999	TRUE	TRUE	TRUE	AT2G06725_CHH	398	-0.250214	4.26564e-07
Chr3_20888457	clim-tmin3	13.6999	TRUE	TRUE	TRUE	AT2G06745_CHH	398	-0.248574	5.10087e-07
Chr3_20888993	clim-tmin3	13.6999	TRUE	TRUE	TRUE	AT2G06725_CHH	398	-0.250214	4.26564e-07
Chr3_20888993	clim-tmin3	13.6999	TRUE	TRUE	TRUE	AT2G06745_CHH	398	-0.248574	5.10087e-07
Chr3_20890435	clim-tmin3	11.8137	TRUE	TRUE	TRUE	AT2G06725_CHH	398	-0.250214	4.26564e-07
Chr3_20890435	clim-tmin3	11.8137	TRUE	TRUE	TRUE	AT2G06745_CHH	398	-0.248574	5.10087e-07
Chr3_21566594	clim-bio4	10.5902	TRUE	TRUE	FALSE	AT3G08495_CG	420	-0.208181	1.70069e-05
Chr3_22027632	clim-bio4	10.8391	TRUE	TRUE	FALSE	AT1G07743_CHG	396	0.244877	8.10231e-07
Chr3_22032458	clim-bio4	11.3467	TRUE	TRUE	FALSE	AT4G06195_CG	417	0.236121	1.08049e-06
Chr3_22032458	clim-bio4	11.3467	TRUE	TRUE	FALSE	AT4G06195_CHG	417	0.217425	7.45272e-06
Chr3_22032458	clim-tmin1	8.30439	TRUE	TRUE	FALSE	AT4G06195_CG	415	-0.232881	1.61925e-06
Chr3_22032458	clim-tmin1	8.30439	TRUE	TRUE	FALSE	AT4G06195_CHG	415	-0.219139	6.61778e-06
Chr3_22032458	clim-tmin2	8.9657	TRUE	TRUE	FALSE	AT4G06195_CG	413	-0.230489	2.20386e-06
Chr3_22032458	clim-tmin2	8.9657	TRUE	TRUE	FALSE	AT4G06195_CHG	413	-0.216281	9.22327e-06
Chr3_22041670	clim-bio4	10.7779	TRUE	TRUE	FALSE	AT1G07743_CHG	396	0.244877	8.10231e-07
Chr3_22121149	clim-bio1	8.90031	TRUE	TRUE	TRUE	AT5G07205_CHG	415	-0.197891	4.91995e-05
Chr3_22121149	clim-bio11	11.8045	TRUE	TRUE	TRUE	AT1G07743_CG	398	-0.202116	4.87579e-05
Chr3_22121149	clim-bio11	11.8045	TRUE	TRUE	TRUE	AT1G07743_CHG	395	-0.202376	5.09118e-05
Chr3_22121149	clim-bio4	9.03146	TRUE	TRUE	FALSE	AT1G07743_CG	399	0.237013	1.6857e-06
Chr3_22121149	clim-bio4	9.03146	TRUE	TRUE	FALSE	AT1G07743_CHG	396	0.244877	8.10231e-07
Chr3_22121149	clim-tmax10	9.77106	TRUE	TRUE	TRUE	AT5G07465_CG	413	-0.226538	3.31218e-06
Chr3_22121149	clim-tmax12	8.91375	TRUE	TRUE	TRUE	AT5G07465_CG	413	-0.252112	2.07946e-07
Chr3_22121149	clim-tmin1	9.20743	TRUE	TRUE	FALSE	AT1G07743_CG	397	-0.211246	2.19807e-05
Chr3_22121149	clim-tmin1	9.20743	TRUE	TRUE	FALSE	AT1G07743_CHG	394	-0.211502	2.3077e-05
Chr3_22121149	clim-tmin11	9.92126	TRUE	TRUE	TRUE	AT1G07743_CG	399	-0.215732	1.38006e-05
Chr3_22121149	clim-tmin11	9.92126	TRUE	TRUE	TRUE	AT1G07743_CHG	396	-0.207661	3.116e-05
Chr3_22121149	clim-tmin12	9.11149	TRUE	TRUE	FALSE	AT1G07743_CG	384	-0.224453	8.96241e-06
Chr3_22121149	clim-tmin12	9.11149	TRUE	TRUE	FALSE	AT1G07743_CHG	381	-0.222783	1.13587e-05
Chr3_22121149	clim-tmin3	9.55488	TRUE	TRUE	FALSE	AT1G07743_CG	392	-0.2276	5.32077e-06
Chr3_22121149	clim-tmin3	9.55488	TRUE	TRUE	FALSE	AT1G07743_CHG	389	-0.228738	5.17742e-06
Chr3_22121149	clim-tmin3	9.55488	TRUE	TRUE	FALSE	AT5G07465_CG	406	-0.250898	3.02286e-07
Chr3_22123078	clim-bio1	8.20139	TRUE	FALSE	TRUE	AT5G07205_CHG	415	-0.197891	4.91995e-05
Chr3_22123078	clim-bio11	9.02156	TRUE	TRUE	FALSE	AT1G07743_CG	398	-0.202116	4.87579e-05
Chr3_22123078	clim-bio11	9.02156	TRUE	TRUE	FALSE	AT1G07743_CHG	395	-0.202376	5.09118e-05
Chr3_22123078	clim-tmax10	9.35499	TRUE	TRUE	TRUE	AT2G06725_CHG	405	-0.231163	2.58229e-06
Chr3_22123078	clim-tmax10	9.35499	TRUE	TRUE	TRUE	AT2G06745_CHG	405	-0.231163	2.58229e-06
Chr3_22243876	clim-tmin12	8.27293	TRUE	TRUE	FALSE	AT1G07743_CG	384	-0.224453	8.96241e-06
Chr3_22243876	clim-tmin12	8.27293	TRUE	TRUE	FALSE	AT1G07743_CHG	381	-0.222783	1.13587e-05
Chr3_22251208	clim-tmax10	7.12692	TRUE	FALSE	TRUE	AT2G06725_CHG	405	-0.231163	2.58229e-06
Chr3_22251208	clim-tmax10	7.12692	TRUE	FALSE	TRUE	AT2G06745_CHG	405	-0.231163	2.58229e-06
Chr3_23141605	DTF spain 2008 (2nd experiment)	9.25099	TRUE	TRUE	FALSE	AT3G09825_CHG	116	-0.36981	4.39531e-05
Chr3_23141605	DTF spain 2008 (2nd experiment)	9.25099	TRUE	TRUE	FALSE	AT3G09835_CHG	116	-0.366194	5.28456e-05
Chr4_1180383	M130T666	15.4959	TRUE	TRUE	TRUE	AT4G04445_CG	165	0.36676	1.26465e-06
Chr4_1180383	M172T666	14.3398	TRUE	TRUE	TRUE	AT4G04445_CG	165	0.330282	1.47424e-05
Chr4_1180383	M216T665	15.853	TRUE	TRUE	TRUE	AT4G04445_CG	165	0.373352	7.84746e-07
Chr4_1180686	M130T666	14.3339	TRUE	TRUE	TRUE	AT4G04445_CG	165	0.36676	1.26465e-06
Chr4_1180686	M172T666	14.0007	TRUE	TRUE	TRUE	AT4G04445_CG	165	0.330282	1.47424e-05
Chr4_1180686	M216T665	15.3057	TRUE	TRUE	TRUE	AT4G04445_CG	165	0.373352	7.84746e-07
Chr4_1193056	M130T666	10.4014	TRUE	TRUE	TRUE	AT4G04445_CG	165	0.36676	1.26465e-06
Chr4_1193056	M172T666	11.9541	TRUE	TRUE	TRUE	AT4G04445_CG	165	0.330282	1.47424e-05
Chr4_1193056	M216T665	13.7521	TRUE	TRUE	TRUE	AT4G04445_CG	165	0.373352	7.84746e-07
Chr4_1193259	M130T666	10.4093	TRUE	TRUE	TRUE	AT4G04445_CG	165	0.36676	1.26465e-06
Chr4_1193259	M172T666	12.2957	TRUE	TRUE	TRUE	AT4G04445_CG	165	0.330282	1.47424e-05
Chr4_1193259	M216T665	14.0765	TRUE	TRUE	TRUE	AT4G04445_CG	165	0.373352	7.84746e-07
Chr4_1193850	M172T666	9.62062	TRUE	TRUE	TRUE	AT4G04445_CG	165	0.330282	1.47424e-05
Chr4_1193850	M216T665	10.4675	TRUE	TRUE	TRUE	AT4G04445_CG	165	0.373352	7.84746e-07
Chr4_1194654	M130T666	10.2226	TRUE	TRUE	TRUE	AT4G04445_CG	165	0.36676	1.26465e-06
Chr4_1194654	M172T666	12.8406	TRUE	TRUE	TRUE	AT4G04445_CG	165	0.330282	1.47424e-05
Chr4_1194654	M216T665	14.5738	TRUE	TRUE	TRUE	AT4G04445_CG	165	0.373352	7.84746e-07
Chr4_1208382	M130T666	15.4103	TRUE	TRUE	TRUE	AT4G04445_CG	165	0.36676	1.26465e-06
Chr4_1208382	M172T666	20.1879	TRUE	TRUE	TRUE	AT4G04445_CG	165	0.330282	1.47424e-05
Chr4_1208382	M216T665	20.67	TRUE	TRUE	TRUE	AT4G04445_CG	165	0.373352	7.84746e-07
Chr4_1209490	M130T666	19.2057	TRUE	TRUE	TRUE	AT4G04445_CG	165	0.36676	1.26465e-06
Chr4_1209490	M172T666	22.7393	TRUE	TRUE	TRUE	AT4G04445_CG	165	0.330282	1.47424e-05
Chr4_1209490	M216T665	23.069	TRUE	TRUE	TRUE	AT4G04445_CG	165	0.373352	7.84746e-07
Chr4_1211036	M130T666	23.498	TRUE	TRUE	TRUE	AT4G04445_CG	165	0.36676	1.26465e-06
Chr4_1211036	M172T666	25.5958	TRUE	TRUE	TRUE	AT4G04445_CG	165	0.330282	1.47424e-05
Chr4_1211036	M216T665	26.8131	TRUE	TRUE	TRUE	AT4G04445_CG	165	0.373352	7.84746e-07
Chr4_1212171	M130T666	23.7638	TRUE	TRUE	TRUE	AT4G04445_CG	165	0.36676	1.26465e-06
Chr4_1212171	M172T666	25.6509	TRUE	TRUE	TRUE	AT4G04445_CG	165	0.330282	1.47424e-05
Chr4_1212171	M216T665	26.5771	TRUE	TRUE	TRUE	AT4G04445_CG	165	0.373352	7.84746e-07
Chr4_1213247	M130T666	21.8285	TRUE	TRUE	TRUE	AT4G04445_CG	165	0.36676	1.26465e-06
Chr4_1213247	M172T666	24.0031	TRUE	TRUE	TRUE	AT4G04445_CG	165	0.330282	1.47424e-05
Chr4_1213247	M216T665	24.831	TRUE	TRUE	TRUE	AT4G04445_CG	165	0.373352	7.84746e-07
Chr4_1214093	M130T666	21.5627	TRUE	TRUE	TRUE	AT4G04445_CG	165	0.36676	1.26465e-06
Chr4_1214093	M172T666	24.3406	TRUE	TRUE	TRUE	AT4G04445_CG	165	0.330282	1.47424e-05
Chr4_1214093	M216T665	25.8378	TRUE	TRUE	TRUE	AT4G04445_CG	165	0.373352	7.84746e-07
Chr4_1215182	M130T666	21.5627	TRUE	TRUE	TRUE	AT4G04445_CG	165	0.36676	1.26465e-06
Chr4_1215182	M172T666	24.3406	TRUE	TRUE	TRUE	AT4G04445_CG	165	0.330282	1.47424e-05
Chr4_1215182	M216T665	25.8378	TRUE	TRUE	TRUE	AT4G04445_CG	165	0.373352	7.84746e-07
Chr4_1215336	M130T666	18.5532	TRUE	TRUE	TRUE	AT4G04445_CG	165	0.36676	1.26465e-06
Chr4_1215336	M172T666	21.9423	TRUE	TRUE	TRUE	AT4G04445_CG	165	0.330282	1.47424e-05
Chr4_1215336	M216T665	23.4662	TRUE	TRUE	TRUE	AT4G04445_CG	165	0.373352	7.84746e-07
Chr4_1217318	M130T666	22.0527	TRUE	TRUE	TRUE	AT4G04445_CG	165	0.36676	1.26465e-06
Chr4_1217318	M172T666	28.5601	TRUE	TRUE	TRUE	AT4G04445_CG	165	0.330282	1.47424e-05
Chr4_1217318	M216T665	31.2916	TRUE	TRUE	TRUE	AT4G04445_CG	165	0.373352	7.84746e-07
Chr4_1217331	M130T666	21.3419	TRUE	TRUE	TRUE	AT4G04445_CG	165	0.36676	1.26465e-06
Chr4_1217331	M172T666	28.3312	TRUE	TRUE	TRUE	AT4G04445_CG	165	0.330282	1.47424e-05
Chr4_1217331	M216T665	30.2675	TRUE	TRUE	TRUE	AT4G04445_CG	165	0.373352	7.84746e-07
Chr4_1217338	M130T666	22.0527	TRUE	TRUE	TRUE	AT4G04445_CG	165	0.36676	1.26465e-06
Chr4_1217338	M172T666	28.5601	TRUE	TRUE	TRUE	AT4G04445_CG	165	0.330282	1.47424e-05
Chr4_1217338	M216T665	31.2916	TRUE	TRUE	TRUE	AT4G04445_CG	165	0.373352	7.84746e-07
Chr4_1217532	M130T666	24.0062	TRUE	TRUE	TRUE	AT4G04445_CG	165	0.36676	1.26465e-06
Chr4_1217532	M172T666	30.6938	TRUE	TRUE	TRUE	AT4G04445_CG	165	0.330282	1.47424e-05
Chr4_1217532	M216T665	33.8362	TRUE	TRUE	TRUE	AT4G04445_CG	165	0.373352	7.84746e-07
Chr4_1217836	M130T666	28.2462	TRUE	TRUE	TRUE	AT4G04445_CG	165	0.36676	1.26465e-06
Chr4_1217836	M172T666	31.5215	TRUE	TRUE	TRUE	AT4G04445_CG	165	0.330282	1.47424e-05
Chr4_1217836	M216T665	33.5656	TRUE	TRUE	TRUE	AT4G04445_CG	165	0.373352	7.84746e-07
Chr4_1217837	M130T666	21.9356	TRUE	TRUE	TRUE	AT4G04445_CG	165	0.36676	1.26465e-06
Chr4_1217837	M172T666	27.9831	TRUE	TRUE	TRUE	AT4G04445_CG	165	0.330282	1.47424e-05
Chr4_1217837	M216T665	29.6709	TRUE	TRUE	TRUE	AT4G04445_CG	165	0.373352	7.84746e-07
Chr4_1225097	M130T666	24.0438	TRUE	TRUE	TRUE	AT4G04445_CG	165	0.36676	1.26465e-06
Chr4_1225097	M172T666	27.5965	TRUE	TRUE	TRUE	AT4G04445_CG	165	0.330282	1.47424e-05
Chr4_1225097	M216T665	29.513	TRUE	TRUE	TRUE	AT4G04445_CG	165	0.373352	7.84746e-07
Chr4_1225999	M130T666	27.9826	TRUE	TRUE	TRUE	AT4G04445_CG	165	0.36676	1.26465e-06
Chr4_1225999	M172T666	31.3491	TRUE	TRUE	TRUE	AT4G04445_CG	165	0.330282	1.47424e-05
Chr4_1225999	M216T665	33.6015	TRUE	TRUE	TRUE	AT4G04445_CG	165	0.373352	7.84746e-07
Chr4_1227212	M130T666	29.9659	TRUE	TRUE	TRUE	AT4G04445_CG	165	0.36676	1.26465e-06
Chr4_1227212	M172T666	34.8114	TRUE	TRUE	TRUE	AT4G04445_CG	165	0.330282	1.47424e-05
Chr4_1227212	M216T665	36.0496	TRUE	TRUE	TRUE	AT4G04445_CG	165	0.373352	7.84746e-07
Chr4_1232871	M130T666	14.2863	TRUE	TRUE	TRUE	AT4G04445_CG	165	0.36676	1.26465e-06
Chr4_1232871	M172T666	18.7466	TRUE	TRUE	TRUE	AT4G04445_CG	165	0.330282	1.47424e-05
Chr4_1232871	M216T665	19.0292	TRUE	TRUE	TRUE	AT4G04445_CG	165	0.373352	7.84746e-07
Chr4_1233030	M130T666	31.3658	TRUE	TRUE	TRUE	AT4G04445_CG	165	0.36676	1.26465e-06
Chr4_1233030	M172T666	33.7279	TRUE	TRUE	TRUE	AT4G04445_CG	165	0.330282	1.47424e-05
Chr4_1233030	M216T665	36.5296	TRUE	TRUE	TRUE	AT4G04445_CG	165	0.373352	7.84746e-07
Chr4_1233959	M130T666	26.8819	TRUE	TRUE	TRUE	AT4G04445_CG	165	0.36676	1.26465e-06
Chr4_1233959	M172T666	28.6136	TRUE	TRUE	TRUE	AT4G04445_CG	165	0.330282	1.47424e-05
Chr4_1233959	M216T665	31.0536	TRUE	TRUE	TRUE	AT4G04445_CG	165	0.373352	7.84746e-07
Chr4_1234986	M130T666	23.5797	TRUE	TRUE	TRUE	AT4G04445_CG	165	0.36676	1.26465e-06
Chr4_1234986	M172T666	24.4297	TRUE	TRUE	TRUE	AT4G04445_CG	165	0.330282	1.47424e-05
Chr4_1234986	M216T665	26.693	TRUE	TRUE	TRUE	AT4G04445_CG	165	0.373352	7.84746e-07
Chr4_1235566	M130T666	30.8732	TRUE	TRUE	TRUE	AT4G04445_CG	165	0.36676	1.26465e-06
Chr4_1235566	M172T666	32.7635	TRUE	TRUE	TRUE	AT4G04445_CG	165	0.330282	1.47424e-05
Chr4_1235566	M216T665	35.8093	TRUE	TRUE	TRUE	AT4G04445_CG	165	0.373352	7.84746e-07
Chr4_1235706	M130T666	22.9046	TRUE	TRUE	TRUE	AT4G04445_CG	165	0.36676	1.26465e-06
Chr4_1235706	M172T666	22.8341	TRUE	TRUE	TRUE	AT4G04445_CG	165	0.330282	1.47424e-05
Chr4_1235706	M216T665	26.9804	TRUE	TRUE	TRUE	AT4G04445_CG	165	0.373352	7.84746e-07
Chr4_1236586	M130T666	28.3508	TRUE	TRUE	TRUE	AT4G04445_CG	165	0.36676	1.26465e-06
Chr4_1236586	M172T666	30.6697	TRUE	TRUE	TRUE	AT4G04445_CG	165	0.330282	1.47424e-05
Chr4_1236586	M216T665	33.4074	TRUE	TRUE	TRUE	AT4G04445_CG	165	0.373352	7.84746e-07
Chr4_1236809	M130T666	19.5377	TRUE	TRUE	TRUE	AT4G04445_CG	165	0.36676	1.26465e-06
Chr4_1236809	M172T666	22.0312	TRUE	TRUE	TRUE	AT4G04445_CG	165	0.330282	1.47424e-05
Chr4_1236809	M216T665	23.0589	TRUE	TRUE	TRUE	AT4G04445_CG	165	0.373352	7.84746e-07
Chr4_1237143	M130T666	29.5976	TRUE	TRUE	TRUE	AT4G04445_CG	165	0.36676	1.26465e-06
Chr4_1237143	M172T666	36.7774	TRUE	TRUE	TRUE	AT4G04445_CG	165	0.330282	1.47424e-05
Chr4_1237143	M216T665	38.7559	TRUE	TRUE	TRUE	AT4G04445_CG	165	0.373352	7.84746e-07
Chr4_1237936	M130T666	22.7456	TRUE	TRUE	TRUE	AT4G04445_CG	165	0.36676	1.26465e-06
Chr4_1237936	M172T666	22.2339	TRUE	TRUE	TRUE	AT4G04445_CG	165	0.330282	1.47424e-05
Chr4_1237936	M216T665	24.6544	TRUE	TRUE	TRUE	AT4G04445_CG	165	0.373352	7.84746e-07
Chr4_1238520	M130T666	29.6658	TRUE	TRUE	TRUE	AT4G04445_CG	165	0.36676	1.26465e-06
Chr4_1238520	M172T666	36.4312	TRUE	TRUE	TRUE	AT4G04445_CG	165	0.330282	1.47424e-05
Chr4_1238520	M216T665	38.9481	TRUE	TRUE	TRUE	AT4G04445_CG	165	0.373352	7.84746e-07
Chr4_1238522	M130T666	29.6658	TRUE	TRUE	TRUE	AT4G04445_CG	165	0.36676	1.26465e-06
Chr4_1238522	M172T666	36.4312	TRUE	TRUE	TRUE	AT4G04445_CG	165	0.330282	1.47424e-05
Chr4_1238522	M216T665	38.9481	TRUE	TRUE	TRUE	AT4G04445_CG	165	0.373352	7.84746e-07
Chr4_1247799	M130T666	43.3211	TRUE	TRUE	TRUE	AT4G04445_CG	165	0.36676	1.26465e-06
Chr4_1247799	M172T666	48.2915	TRUE	TRUE	TRUE	AT4G04445_CG	165	0.330282	1.47424e-05
Chr4_1247799	M216T665	54.584	TRUE	TRUE	TRUE	AT4G04445_CG	165	0.373352	7.84746e-07
Chr4_1253411	M130T666	47.9851	TRUE	TRUE	TRUE	AT4G04445_CG	165	0.36676	1.26465e-06
Chr4_1253411	M172T666	49.1818	TRUE	TRUE	TRUE	AT4G04445_CG	165	0.330282	1.47424e-05
Chr4_1253411	M216T665	56.0352	TRUE	TRUE	TRUE	AT4G04445_CG	165	0.373352	7.84746e-07
Chr4_1257343	M130T666	55.9234	TRUE	TRUE	TRUE	AT4G04445_CG	165	0.36676	1.26465e-06
Chr4_1257343	M172T666	66.1219	TRUE	TRUE	TRUE	AT4G04445_CG	165	0.330282	1.47424e-05
Chr4_1257343	M216T665	72.9197	TRUE	TRUE	TRUE	AT4G04445_CG	165	0.373352	7.84746e-07
Chr4_1258695	M216T665	7.44267	TRUE	FALSE	TRUE	AT4G09725_CG	162	-0.335502	1.27499e-05
Chr4_1258745	M130T666	28.5823	TRUE	TRUE	TRUE	AT4G04445_CG	165	0.36676	1.26465e-06
Chr4_1258745	M172T666	34.6339	TRUE	TRUE	TRUE	AT4G04445_CG	165	0.330282	1.47424e-05
Chr4_1258745	M216T665	35.8504	TRUE	TRUE	TRUE	AT4G04445_CG	165	0.373352	7.84746e-07
Chr4_1258856	M130T666	54.1446	TRUE	TRUE	TRUE	AT4G04445_CG	165	0.36676	1.26465e-06
Chr4_1258856	M172T666	66.8535	TRUE	TRUE	TRUE	AT4G04445_CG	165	0.330282	1.47424e-05
Chr4_1258856	M216T665	72.0369	TRUE	TRUE	TRUE	AT4G04445_CG	165	0.373352	7.84746e-07
Chr4_1258874	M130T666	54.1446	TRUE	TRUE	TRUE	AT4G04445_CG	165	0.36676	1.26465e-06
Chr4_1258874	M172T666	66.8535	TRUE	TRUE	TRUE	AT4G04445_CG	165	0.330282	1.47424e-05
Chr4_1258874	M216T665	72.0369	TRUE	TRUE	TRUE	AT4G04445_CG	165	0.373352	7.84746e-07
Chr4_1258932	M130T666	10.4981	TRUE	TRUE	TRUE	AT4G09725_CG	162	-0.324141	2.57793e-05
Chr4_1258932	M216T665	16.0756	TRUE	TRUE	TRUE	AT4G09725_CG	162	-0.335502	1.27499e-05
Chr4_1260328	M130T666	9.57235	TRUE	TRUE	TRUE	AT4G09725_CG	162	-0.324141	2.57793e-05
Chr4_1260328	M216T665	9.94651	TRUE	TRUE	TRUE	AT4G09725_CG	162	-0.335502	1.27499e-05
Chr4_1260468	M130T666	54.5264	TRUE	TRUE	TRUE	AT4G04445_CG	165	0.36676	1.26465e-06
Chr4_1260468	M172T666	64.8641	TRUE	TRUE	TRUE	AT4G04445_CG	165	0.330282	1.47424e-05
Chr4_1260468	M216T665	71.0451	TRUE	TRUE	TRUE	AT4G04445_CG	165	0.373352	7.84746e-07
Chr4_1260469	M130T666	54.5264	TRUE	TRUE	TRUE	AT4G04445_CG	165	0.36676	1.26465e-06
Chr4_1260469	M172T666	64.8641	TRUE	TRUE	TRUE	AT4G04445_CG	165	0.330282	1.47424e-05
Chr4_1260469	M216T665	71.0451	TRUE	TRUE	TRUE	AT4G04445_CG	165	0.373352	7.84746e-07
Chr4_1260499	M130T666	57.0135	TRUE	TRUE	TRUE	AT4G04445_CG	165	0.36676	1.26465e-06
Chr4_1260499	M172T666	66.0719	TRUE	TRUE	TRUE	AT4G04445_CG	165	0.330282	1.47424e-05
Chr4_1260499	M216T665	72.4058	TRUE	TRUE	TRUE	AT4G04445_CG	165	0.373352	7.84746e-07
Chr4_1261675	M130T666	8.28611	TRUE	TRUE	FALSE	AT4G09725_CG	162	-0.324141	2.57793e-05
Chr4_1261675	M216T665	11.2402	TRUE	TRUE	TRUE	AT4G09725_CG	162	-0.335502	1.27499e-05
Chr4_1261677	M130T666	10.7837	TRUE	TRUE	TRUE	AT4G09725_CG	162	-0.324141	2.57793e-05
Chr4_1261677	M216T665	12.859	TRUE	TRUE	TRUE	AT4G09725_CG	162	-0.335502	1.27499e-05
Chr4_1261700	M130T666	10.1156	TRUE	TRUE	TRUE	AT4G09725_CG	162	-0.324141	2.57793e-05
Chr4_1261700	M216T665	12.5872	TRUE	TRUE	TRUE	AT4G09725_CG	162	-0.335502	1.27499e-05
Chr4_1261715	M130T666	10.7837	TRUE	TRUE	TRUE	AT4G09725_CG	162	-0.324141	2.57793e-05
Chr4_1261715	M216T665	12.859	TRUE	TRUE	TRUE	AT4G09725_CG	162	-0.335502	1.27499e-05
Chr4_1261717	M130T666	57.4004	TRUE	TRUE	TRUE	AT4G04445_CG	165	0.36676	1.26465e-06
Chr4_1261717	M172T666	69.0113	TRUE	TRUE	TRUE	AT4G04445_CG	165	0.330282	1.47424e-05
Chr4_1261717	M216T665	73.5169	TRUE	TRUE	TRUE	AT4G04445_CG	165	0.373352	7.84746e-07
Chr4_1261744	M130T666	10.7837	TRUE	TRUE	TRUE	AT4G09725_CG	162	-0.324141	2.57793e-05
Chr4_1261744	M216T665	12.859	TRUE	TRUE	TRUE	AT4G09725_CG	162	-0.335502	1.27499e-05
Chr4_1262006	M216T665	8.25083	TRUE	TRUE	TRUE	AT4G09725_CG	162	-0.335502	1.27499e-05
Chr4_1262486	M130T666	76.4954	TRUE	TRUE	TRUE	AT4G04445_CG	165	0.36676	1.26465e-06
Chr4_1262486	M172T666	101.393	TRUE	TRUE	TRUE	AT4G04445_CG	165	0.330282	1.47424e-05
Chr4_1262486	M216T665	106.008	TRUE	TRUE	TRUE	AT4G04445_CG	165	0.373352	7.84746e-07
Chr4_1262551	M130T666	13.9112	TRUE	TRUE	TRUE	AT4G09725_CG	162	-0.324141	2.57793e-05
Chr4_1262551	M216T665	14.2239	TRUE	TRUE	TRUE	AT4G09725_CG	162	-0.335502	1.27499e-05
Chr4_1262666	M130T666	8.24944	TRUE	TRUE	FALSE	AT4G09725_CG	162	-0.324141	2.57793e-05
Chr4_1262666	M216T665	10.4738	TRUE	TRUE	TRUE	AT4G09725_CG	162	-0.335502	1.27499e-05
Chr4_1262937	M130T666	18.6952	TRUE	TRUE	TRUE	AT4G09725_CG	162	-0.324141	2.57793e-05
Chr4_1262937	M216T665	25.3357	TRUE	TRUE	TRUE	AT4G09725_CG	162	-0.335502	1.27499e-05
Chr4_1263009	M130T666	22.4498	TRUE	TRUE	TRUE	AT4G09725_CG	162	-0.324141	2.57793e-05
Chr4_1263009	M216T665	28.513	TRUE	TRUE	TRUE	AT4G09725_CG	162	-0.335502	1.27499e-05
Chr4_1263764	M130T666	22.7722	TRUE	TRUE	TRUE	AT4G09725_CG	162	-0.324141	2.57793e-05
Chr4_1263764	M216T665	29.4517	TRUE	TRUE	TRUE	AT4G09725_CG	162	-0.335502	1.27499e-05
Chr4_1263887	M130T666	18.9854	TRUE	TRUE	TRUE	AT4G09725_CG	162	-0.324141	2.57793e-05
Chr4_1263887	M216T665	26.2042	TRUE	TRUE	TRUE	AT4G09725_CG	162	-0.335502	1.27499e-05
Chr4_1264596	M130T666	19.6695	TRUE	TRUE	TRUE	AT4G09725_CG	162	-0.324141	2.57793e-05
Chr4_1264596	M216T665	27.6926	TRUE	TRUE	TRUE	AT4G09725_CG	162	-0.335502	1.27499e-05
Chr4_1264706	M216T665	8.71136	TRUE	TRUE	TRUE	AT4G09725_CG	162	-0.335502	1.27499e-05
Chr4_1264765	M130T666	8.32935	TRUE	TRUE	FALSE	AT4G04445_CG	165	0.36676	1.26465e-06
Chr4_1264765	M172T666	9.18142	TRUE	TRUE	TRUE	AT4G04445_CG	165	0.330282	1.47424e-05
Chr4_1264765	M216T665	9.96787	TRUE	TRUE	TRUE	AT4G04445_CG	165	0.373352	7.84746e-07
Chr4_1266038	M130T666	84.1348	TRUE	TRUE	TRUE	AT4G04445_CG	165	0.36676	1.26465e-06
Chr4_1266038	M172T666	113.239	TRUE	TRUE	TRUE	AT4G04445_CG	165	0.330282	1.47424e-05
Chr4_1266038	M216T665	116.768	TRUE	TRUE	TRUE	AT4G04445_CG	165	0.373352	7.84746e-07
Chr4_1267038	M130T666	84.1348	TRUE	TRUE	TRUE	AT4G04445_CG	165	0.36676	1.26465e-06
Chr4_1267038	M172T666	113.239	TRUE	TRUE	TRUE	AT4G04445_CG	165	0.330282	1.47424e-05
Chr4_1267038	M216T665	116.768	TRUE	TRUE	TRUE	AT4G04445_CG	165	0.373352	7.84746e-07
Chr4_1267044	M216T665	8.45594	TRUE	TRUE	TRUE	AT4G09725_CG	162	-0.335502	1.27499e-05
Chr4_1267380	M130T666	40.4688	TRUE	TRUE	TRUE	AT4G04445_CG	165	0.36676	1.26465e-06
Chr4_1267380	M172T666	55.8346	TRUE	TRUE	TRUE	AT4G04445_CG	165	0.330282	1.47424e-05
Chr4_1267380	M216T665	56.0998	TRUE	TRUE	TRUE	AT4G04445_CG	165	0.373352	7.84746e-07
Chr4_1267464	M130T666	33.5965	TRUE	TRUE	TRUE	AT4G04445_CG	165	0.36676	1.26465e-06
Chr4_1267464	M172T666	47.5706	TRUE	TRUE	TRUE	AT4G04445_CG	165	0.330282	1.47424e-05
Chr4_1267464	M216T665	48.517	TRUE	TRUE	TRUE	AT4G04445_CG	165	0.373352	7.84746e-07
Chr4_1267811	M216T665	8.34289	TRUE	TRUE	TRUE	AT4G09725_CG	162	-0.335502	1.27499e-05
Chr4_1267887	M216T665	7.47609	TRUE	FALSE	TRUE	AT4G09725_CG	162	-0.335502	1.27499e-05
Chr4_1268219	M130T666	12.0104	TRUE	TRUE	TRUE	AT4G09725_CG	162	-0.324141	2.57793e-05
Chr4_1268219	M216T665	15.3743	TRUE	TRUE	TRUE	AT4G09725_CG	162	-0.335502	1.27499e-05
Chr4_1268222	M130T666	12.0104	TRUE	TRUE	TRUE	AT4G09725_CG	162	-0.324141	2.57793e-05
Chr4_1268222	M216T665	15.3743	TRUE	TRUE	TRUE	AT4G09725_CG	162	-0.335502	1.27499e-05
Chr4_1268224	M130T666	12.0104	TRUE	TRUE	TRUE	AT4G09725_CG	162	-0.324141	2.57793e-05
Chr4_1268224	M216T665	15.3743	TRUE	TRUE	TRUE	AT4G09725_CG	162	-0.335502	1.27499e-05
Chr4_1268236	M130T666	12.0104	TRUE	TRUE	TRUE	AT4G09725_CG	162	-0.324141	2.57793e-05
Chr4_1268236	M216T665	15.3743	TRUE	TRUE	TRUE	AT4G09725_CG	162	-0.335502	1.27499e-05
Chr4_1268256	M130T666	12.0104	TRUE	TRUE	TRUE	AT4G09725_CG	162	-0.324141	2.57793e-05
Chr4_1268256	M216T665	15.3743	TRUE	TRUE	TRUE	AT4G09725_CG	162	-0.335502	1.27499e-05
Chr4_1268488	M130T666	54.4786	TRUE	TRUE	TRUE	AT4G04445_CG	165	0.36676	1.26465e-06
Chr4_1268488	M172T666	75.7617	TRUE	TRUE	TRUE	AT4G04445_CG	165	0.330282	1.47424e-05
Chr4_1268488	M216T665	82.779	TRUE	TRUE	TRUE	AT4G04445_CG	165	0.373352	7.84746e-07
Chr4_1268520	M130T666	54.4786	TRUE	TRUE	TRUE	AT4G04445_CG	165	0.36676	1.26465e-06
Chr4_1268520	M172T666	75.7617	TRUE	TRUE	TRUE	AT4G04445_CG	165	0.330282	1.47424e-05
Chr4_1268520	M216T665	82.779	TRUE	TRUE	TRUE	AT4G04445_CG	165	0.373352	7.84746e-07
Chr4_1268534	M130T666	54.4786	TRUE	TRUE	TRUE	AT4G04445_CG	165	0.36676	1.26465e-06
Chr4_1268534	M172T666	75.7617	TRUE	TRUE	TRUE	AT4G04445_CG	165	0.330282	1.47424e-05
Chr4_1268534	M216T665	82.779	TRUE	TRUE	TRUE	AT4G04445_CG	165	0.373352	7.84746e-07
Chr4_1268946	M130T666	21.6826	TRUE	TRUE	TRUE	AT4G09725_CG	162	-0.324141	2.57793e-05
Chr4_1268946	M216T665	28.2378	TRUE	TRUE	TRUE	AT4G09725_CG	162	-0.335502	1.27499e-05
Chr4_1269036	M130T666	78.6631	TRUE	TRUE	TRUE	AT4G04445_CG	165	0.36676	1.26465e-06
Chr4_1269036	M172T666	111.674	TRUE	TRUE	TRUE	AT4G04445_CG	165	0.330282	1.47424e-05
Chr4_1269036	M216T665	119.643	TRUE	TRUE	TRUE	AT4G04445_CG	165	0.373352	7.84746e-07
Chr4_1269163	M130T666	87.7873	TRUE	TRUE	TRUE	AT4G04445_CG	165	0.36676	1.26465e-06
Chr4_1269163	M172T666	104.133	TRUE	TRUE	TRUE	AT4G04445_CG	165	0.330282	1.47424e-05
Chr4_1269163	M216T665	113.065	TRUE	TRUE	TRUE	AT4G04445_CG	165	0.373352	7.84746e-07
Chr4_1269179	M130T666	85.6343	TRUE	TRUE	TRUE	AT4G04445_CG	165	0.36676	1.26465e-06
Chr4_1269179	M172T666	109.288	TRUE	TRUE	TRUE	AT4G04445_CG	165	0.330282	1.47424e-05
Chr4_1269179	M216T665	116.376	TRUE	TRUE	TRUE	AT4G04445_CG	165	0.373352	7.84746e-07
Chr4_1269248	M216T665	7.29496	TRUE	FALSE	TRUE	AT4G09725_CG	162	-0.335502	1.27499e-05
Chr4_1269548	M216T665	7.82614	TRUE	FALSE	TRUE	AT4G09725_CG	162	-0.335502	1.27499e-05
Chr4_1269680	M216T665	8.17845	TRUE	TRUE	TRUE	AT4G09725_CG	162	-0.335502	1.27499e-05
Chr4_1269758	M130T666	30.6617	TRUE	TRUE	TRUE	AT4G09725_CG	162	-0.324141	2.57793e-05
Chr4_1269758	M216T665	44.1792	TRUE	TRUE	TRUE	AT4G09725_CG	162	-0.335502	1.27499e-05
Chr4_1269771	M216T665	8.26989	TRUE	TRUE	TRUE	AT4G09725_CG	162	-0.335502	1.27499e-05
Chr4_1270000	M216T665	8.17845	TRUE	TRUE	TRUE	AT4G09725_CG	162	-0.335502	1.27499e-05
Chr4_1270045	M130T666	9.30301	TRUE	TRUE	TRUE	AT4G09725_CG	162	-0.324141	2.57793e-05
Chr4_1270045	M216T665	12.0525	TRUE	TRUE	TRUE	AT4G09725_CG	162	-0.335502	1.27499e-05
Chr4_1270486	M130T666	8.46233	TRUE	TRUE	FALSE	AT4G09725_CG	162	-0.324141	2.57793e-05
Chr4_1270486	M216T665	11.2642	TRUE	TRUE	TRUE	AT4G09725_CG	162	-0.335502	1.27499e-05
Chr4_1271261	M216T665	8.17845	TRUE	TRUE	TRUE	AT4G09725_CG	162	-0.335502	1.27499e-05
Chr4_1271299	M216T665	8.17845	TRUE	TRUE	TRUE	AT4G09725_CG	162	-0.335502	1.27499e-05
Chr4_1271308	M130T666	70.7731	TRUE	TRUE	TRUE	AT4G04445_CG	165	0.36676	1.26465e-06
Chr4_1271308	M172T666	89.4251	TRUE	TRUE	TRUE	AT4G04445_CG	165	0.330282	1.47424e-05
Chr4_1271308	M216T665	87.5806	TRUE	TRUE	TRUE	AT4G04445_CG	165	0.373352	7.84746e-07
Chr4_1271408	M130T666	73.3004	TRUE	TRUE	TRUE	AT4G04445_CG	165	0.36676	1.26465e-06
Chr4_1271408	M172T666	92.7398	TRUE	TRUE	TRUE	AT4G04445_CG	165	0.330282	1.47424e-05
Chr4_1271408	M216T665	93.0274	TRUE	TRUE	TRUE	AT4G04445_CG	165	0.373352	7.84746e-07
Chr4_1271428	M216T665	8.22192	TRUE	TRUE	TRUE	AT4G09725_CG	162	-0.335502	1.27499e-05
Chr4_1271641	M216T665	7.60139	TRUE	FALSE	TRUE	AT4G09725_CG	162	-0.335502	1.27499e-05
Chr4_1271659	M130T666	11.4041	TRUE	TRUE	TRUE	AT4G09725_CG	162	-0.324141	2.57793e-05
Chr4_1271659	M216T665	14.4387	TRUE	TRUE	TRUE	AT4G09725_CG	162	-0.335502	1.27499e-05
Chr4_1272473	M216T665	8.14261	TRUE	TRUE	TRUE	AT4G09725_CG	162	-0.335502	1.27499e-05
Chr4_1274611	M216T665	7.40514	TRUE	FALSE	TRUE	AT4G09725_CG	162	-0.335502	1.27499e-05
Chr4_1274757	M216T665	8.28597	TRUE	TRUE	TRUE	AT4G09725_CG	162	-0.335502	1.27499e-05
Chr4_1275755	M216T665	7.40514	TRUE	FALSE	TRUE	AT4G09725_CG	162	-0.335502	1.27499e-05
Chr4_1275768	M216T665	8.50684	TRUE	TRUE	TRUE	AT4G09725_CG	162	-0.335502	1.27499e-05
Chr4_1275925	M130T666	8.31721	TRUE	TRUE	FALSE	AT4G09725_CG	162	-0.324141	2.57793e-05
Chr4_1275925	M216T665	9.46468	TRUE	TRUE	TRUE	AT4G09725_CG	162	-0.335502	1.27499e-05
Chr4_1276058	M130T666	8.47119	TRUE	TRUE	FALSE	AT4G09725_CG	162	-0.324141	2.57793e-05
Chr4_1276058	M216T665	9.73407	TRUE	TRUE	TRUE	AT4G09725_CG	162	-0.335502	1.27499e-05
Chr4_1276211	M130T666	8.3829	TRUE	TRUE	FALSE	AT4G09725_CG	162	-0.324141	2.57793e-05
Chr4_1276211	M216T665	9.5187	TRUE	TRUE	TRUE	AT4G09725_CG	162	-0.335502	1.27499e-05
Chr4_1276661	M130T666	8.31721	TRUE	TRUE	FALSE	AT4G09725_CG	162	-0.324141	2.57793e-05
Chr4_1276661	M216T665	9.46468	TRUE	TRUE	TRUE	AT4G09725_CG	162	-0.335502	1.27499e-05
Chr4_1276757	M216T665	7.40514	TRUE	FALSE	TRUE	AT4G09725_CG	162	-0.335502	1.27499e-05
Chr4_1276981	M130T666	8.31721	TRUE	TRUE	FALSE	AT4G09725_CG	162	-0.324141	2.57793e-05
Chr4_1276981	M216T665	9.46468	TRUE	TRUE	TRUE	AT4G09725_CG	162	-0.335502	1.27499e-05
Chr4_1276991	M130T666	8.31721	TRUE	TRUE	FALSE	AT4G09725_CG	162	-0.324141	2.57793e-05
Chr4_1276991	M216T665	9.46468	TRUE	TRUE	TRUE	AT4G09725_CG	162	-0.335502	1.27499e-05
Chr4_1276993	M130T666	8.31721	TRUE	TRUE	FALSE	AT4G09725_CG	162	-0.324141	2.57793e-05
Chr4_1276993	M216T665	9.46468	TRUE	TRUE	TRUE	AT4G09725_CG	162	-0.335502	1.27499e-05
Chr4_1277022	M130T666	8.31721	TRUE	TRUE	FALSE	AT4G09725_CG	162	-0.324141	2.57793e-05
Chr4_1277022	M216T665	9.46468	TRUE	TRUE	TRUE	AT4G09725_CG	162	-0.335502	1.27499e-05
Chr4_1277420	M130T666	8.31721	TRUE	TRUE	FALSE	AT4G09725_CG	162	-0.324141	2.57793e-05
Chr4_1277420	M216T665	9.46468	TRUE	TRUE	TRUE	AT4G09725_CG	162	-0.335502	1.27499e-05
Chr4_1277527	M216T665	8.97406	TRUE	TRUE	TRUE	AT4G09725_CG	162	-0.335502	1.27499e-05
Chr4_1277614	M130T666	8.31721	TRUE	TRUE	FALSE	AT4G09725_CG	162	-0.324141	2.57793e-05
Chr4_1277614	M216T665	9.46468	TRUE	TRUE	TRUE	AT4G09725_CG	162	-0.335502	1.27499e-05
Chr4_1278128	M130T666	10.7875	TRUE	TRUE	TRUE	AT4G09725_CG	162	-0.324141	2.57793e-05
Chr4_1278128	M216T665	12.547	TRUE	TRUE	TRUE	AT4G09725_CG	162	-0.335502	1.27499e-05
Chr4_1278990	M216T665	8.44231	TRUE	TRUE	TRUE	AT4G09725_CG	162	-0.335502	1.27499e-05
Chr4_1279799	M216T665	7.40514	TRUE	FALSE	TRUE	AT4G09725_CG	162	-0.335502	1.27499e-05
Chr4_1284777	M130T666	26.5516	TRUE	TRUE	TRUE	AT4G04445_CG	165	0.36676	1.26465e-06
Chr4_1284777	M172T666	28.3406	TRUE	TRUE	TRUE	AT4G04445_CG	165	0.330282	1.47424e-05
Chr4_1284777	M216T665	28.4364	TRUE	TRUE	TRUE	AT4G04445_CG	165	0.373352	7.84746e-07
Chr4_1289420	M216T665	7.17564	TRUE	FALSE	TRUE	AT4G09725_CG	162	-0.335502	1.27499e-05
Chr4_1289591	M216T665	7.17564	TRUE	FALSE	TRUE	AT4G09725_CG	162	-0.335502	1.27499e-05
Chr4_1289763	M216T665	7.17564	TRUE	FALSE	TRUE	AT4G09725_CG	162	-0.335502	1.27499e-05
Chr4_1289765	M216T665	7.17564	TRUE	FALSE	TRUE	AT4G09725_CG	162	-0.335502	1.27499e-05
Chr4_1289776	M216T665	7.17564	TRUE	FALSE	TRUE	AT4G09725_CG	162	-0.335502	1.27499e-05
Chr4_1289916	M216T665	7.17564	TRUE	FALSE	TRUE	AT4G09725_CG	162	-0.335502	1.27499e-05
Chr4_1289918	M216T665	8.13948	TRUE	TRUE	TRUE	AT4G09725_CG	162	-0.335502	1.27499e-05
Chr4_1290390	M216T665	7.17564	TRUE	FALSE	TRUE	AT4G09725_CG	162	-0.335502	1.27499e-05
Chr4_1290756	M216T665	7.17564	TRUE	FALSE	TRUE	AT4G09725_CG	162	-0.335502	1.27499e-05
Chr4_1290759	M216T665	7.17564	TRUE	FALSE	TRUE	AT4G09725_CG	162	-0.335502	1.27499e-05
Chr4_1290880	M216T665	7.17564	TRUE	FALSE	TRUE	AT4G09725_CG	162	-0.335502	1.27499e-05
Chr4_1291043	M216T665	7.17564	TRUE	FALSE	TRUE	AT4G09725_CG	162	-0.335502	1.27499e-05
Chr4_1291177	M216T665	7.17564	TRUE	FALSE	TRUE	AT4G09725_CG	162	-0.335502	1.27499e-05
Chr4_1291385	M130T666	28.986	TRUE	TRUE	TRUE	AT4G04445_CG	165	0.36676	1.26465e-06
Chr4_1291385	M172T666	31.474	TRUE	TRUE	TRUE	AT4G04445_CG	165	0.330282	1.47424e-05
Chr4_1291385	M216T665	31.3446	TRUE	TRUE	TRUE	AT4G04445_CG	165	0.373352	7.84746e-07
Chr4_1292753	M216T665	8.25256	TRUE	TRUE	TRUE	AT4G09725_CG	162	-0.335502	1.27499e-05
Chr4_1292799	M216T665	7.51016	TRUE	FALSE	TRUE	AT4G09725_CG	162	-0.335502	1.27499e-05
Chr4_1292802	M216T665	7.51016	TRUE	FALSE	TRUE	AT4G09725_CG	162	-0.335502	1.27499e-05
Chr4_1292926	M216T665	8.25256	TRUE	TRUE	TRUE	AT4G09725_CG	162	-0.335502	1.27499e-05
Chr4_1292942	M216T665	8.25256	TRUE	TRUE	TRUE	AT4G09725_CG	162	-0.335502	1.27499e-05
Chr4_1292968	M130T666	9.20255	TRUE	TRUE	TRUE	AT4G09725_CG	162	-0.324141	2.57793e-05
Chr4_1292968	M216T665	9.08173	TRUE	TRUE	TRUE	AT4G09725_CG	162	-0.335502	1.27499e-05
Chr4_1292984	M130T666	8.61044	TRUE	TRUE	FALSE	AT4G09725_CG	162	-0.324141	2.57793e-05
Chr4_1292984	M216T665	9.33517	TRUE	TRUE	TRUE	AT4G09725_CG	162	-0.335502	1.27499e-05
Chr4_1293154	M216T665	8.25256	TRUE	TRUE	TRUE	AT4G09725_CG	162	-0.335502	1.27499e-05
Chr4_1293419	M216T665	8.58983	TRUE	TRUE	TRUE	AT4G09725_CG	162	-0.335502	1.27499e-05
Chr4_1293421	M216T665	8.98195	TRUE	TRUE	TRUE	AT4G09725_CG	162	-0.335502	1.27499e-05
Chr4_1293434	M216T665	8.58983	TRUE	TRUE	TRUE	AT4G09725_CG	162	-0.335502	1.27499e-05
Chr4_1293435	M216T665	8.58983	TRUE	TRUE	TRUE	AT4G09725_CG	162	-0.335502	1.27499e-05
Chr4_1293439	M216T665	8.58983	TRUE	TRUE	TRUE	AT4G09725_CG	162	-0.335502	1.27499e-05
Chr4_1293441	M216T665	8.98195	TRUE	TRUE	TRUE	AT4G09725_CG	162	-0.335502	1.27499e-05
Chr4_1293444	M216T665	8.98195	TRUE	TRUE	TRUE	AT4G09725_CG	162	-0.335502	1.27499e-05
Chr4_1293540	M216T665	8.32023	TRUE	TRUE	TRUE	AT4G09725_CG	162	-0.335502	1.27499e-05
Chr4_1293621	M216T665	8.98195	TRUE	TRUE	TRUE	AT4G09725_CG	162	-0.335502	1.27499e-05
Chr4_1293741	M216T665	8.98195	TRUE	TRUE	TRUE	AT4G09725_CG	162	-0.335502	1.27499e-05
Chr4_1293756	M216T665	8.98195	TRUE	TRUE	TRUE	AT4G09725_CG	162	-0.335502	1.27499e-05
Chr4_1293775	M216T665	8.98195	TRUE	TRUE	TRUE	AT4G09725_CG	162	-0.335502	1.27499e-05
Chr4_1293786	M216T665	8.98195	TRUE	TRUE	TRUE	AT4G09725_CG	162	-0.335502	1.27499e-05
Chr4_1293941	M216T665	9.06235	TRUE	TRUE	TRUE	AT4G09725_CG	162	-0.335502	1.27499e-05
Chr4_1293987	M216T665	8.98195	TRUE	TRUE	TRUE	AT4G09725_CG	162	-0.335502	1.27499e-05
Chr4_1294032	M216T665	8.58983	TRUE	TRUE	TRUE	AT4G09725_CG	162	-0.335502	1.27499e-05
Chr4_1294049	M216T665	8.58983	TRUE	TRUE	TRUE	AT4G09725_CG	162	-0.335502	1.27499e-05
Chr4_1294072	M216T665	8.93779	TRUE	TRUE	TRUE	AT4G09725_CG	162	-0.335502	1.27499e-05
Chr4_1294095	M216T665	8.93779	TRUE	TRUE	TRUE	AT4G09725_CG	162	-0.335502	1.27499e-05
Chr4_1294110	M216T665	8.93779	TRUE	TRUE	TRUE	AT4G09725_CG	162	-0.335502	1.27499e-05
Chr4_1294123	M216T665	8.93779	TRUE	TRUE	TRUE	AT4G09725_CG	162	-0.335502	1.27499e-05
Chr4_1294134	M216T665	8.93779	TRUE	TRUE	TRUE	AT4G09725_CG	162	-0.335502	1.27499e-05
Chr4_1294148	M216T665	8.93779	TRUE	TRUE	TRUE	AT4G09725_CG	162	-0.335502	1.27499e-05
Chr4_1294152	M216T665	8.93779	TRUE	TRUE	TRUE	AT4G09725_CG	162	-0.335502	1.27499e-05
Chr4_1294171	M216T665	8.9759	TRUE	TRUE	TRUE	AT4G09725_CG	162	-0.335502	1.27499e-05
Chr4_1294403	M216T665	8.98195	TRUE	TRUE	TRUE	AT4G09725_CG	162	-0.335502	1.27499e-05
Chr4_1294412	M216T665	8.98195	TRUE	TRUE	TRUE	AT4G09725_CG	162	-0.335502	1.27499e-05
Chr4_1294428	M216T665	10.0592	TRUE	TRUE	TRUE	AT4G09725_CG	162	-0.335502	1.27499e-05
Chr4_1294478	M216T665	8.98195	TRUE	TRUE	TRUE	AT4G09725_CG	162	-0.335502	1.27499e-05
Chr4_1294505	M216T665	8.22922	TRUE	TRUE	TRUE	AT4G09725_CG	162	-0.335502	1.27499e-05
Chr4_1294571	M216T665	8.98195	TRUE	TRUE	TRUE	AT4G09725_CG	162	-0.335502	1.27499e-05
Chr4_1294589	M216T665	8.66552	TRUE	TRUE	TRUE	AT4G09725_CG	162	-0.335502	1.27499e-05
Chr4_1294671	M216T665	8.59285	TRUE	TRUE	TRUE	AT4G09725_CG	162	-0.335502	1.27499e-05
Chr4_1294674	M216T665	8.93779	TRUE	TRUE	TRUE	AT4G09725_CG	162	-0.335502	1.27499e-05
Chr4_1294678	M216T665	8.93779	TRUE	TRUE	TRUE	AT4G09725_CG	162	-0.335502	1.27499e-05
Chr4_1294683	M216T665	8.93779	TRUE	TRUE	TRUE	AT4G09725_CG	162	-0.335502	1.27499e-05
Chr4_1294729	M216T665	8.93779	TRUE	TRUE	TRUE	AT4G09725_CG	162	-0.335502	1.27499e-05
Chr4_1294750	M216T665	8.93779	TRUE	TRUE	TRUE	AT4G09725_CG	162	-0.335502	1.27499e-05
Chr4_1294885	M216T665	9.43881	TRUE	TRUE	TRUE	AT4G09725_CG	162	-0.335502	1.27499e-05
Chr4_1294891	M216T665	8.98195	TRUE	TRUE	TRUE	AT4G09725_CG	162	-0.335502	1.27499e-05
Chr4_1295423	M216T665	8.98195	TRUE	TRUE	TRUE	AT4G09725_CG	162	-0.335502	1.27499e-05
Chr4_1295432	M216T665	8.98195	TRUE	TRUE	TRUE	AT4G09725_CG	162	-0.335502	1.27499e-05
Chr4_1295477	M216T665	8.98195	TRUE	TRUE	TRUE	AT4G09725_CG	162	-0.335502	1.27499e-05
Chr4_1295654	M216T665	8.93779	TRUE	TRUE	TRUE	AT4G09725_CG	162	-0.335502	1.27499e-05
Chr4_1295657	M216T665	8.93779	TRUE	TRUE	TRUE	AT4G09725_CG	162	-0.335502	1.27499e-05
Chr4_1295683	M216T665	8.93779	TRUE	TRUE	TRUE	AT4G09725_CG	162	-0.335502	1.27499e-05
Chr4_1295750	M216T665	8.93779	TRUE	TRUE	TRUE	AT4G09725_CG	162	-0.335502	1.27499e-05
Chr4_1295885	M216T665	8.93779	TRUE	TRUE	TRUE	AT4G09725_CG	162	-0.335502	1.27499e-05
Chr4_1295897	M216T665	7.428	TRUE	FALSE	TRUE	AT4G09725_CG	162	-0.335502	1.27499e-05
Chr4_1295996	M216T665	8.93779	TRUE	TRUE	TRUE	AT4G09725_CG	162	-0.335502	1.27499e-05
Chr4_1296462	M216T665	8.98195	TRUE	TRUE	TRUE	AT4G09725_CG	162	-0.335502	1.27499e-05
Chr4_1296474	M216T665	8.98195	TRUE	TRUE	TRUE	AT4G09725_CG	162	-0.335502	1.27499e-05
Chr4_1296522	M216T665	8.98195	TRUE	TRUE	TRUE	AT4G09725_CG	162	-0.335502	1.27499e-05
Chr4_1296790	M216T665	8.64749	TRUE	TRUE	TRUE	AT4G09725_CG	162	-0.335502	1.27499e-05
Chr4_1296811	M216T665	8.98195	TRUE	TRUE	TRUE	AT4G09725_CG	162	-0.335502	1.27499e-05
Chr4_1296895	M216T665	8.98195	TRUE	TRUE	TRUE	AT4G09725_CG	162	-0.335502	1.27499e-05
Chr4_1296925	M216T665	7.76309	TRUE	FALSE	TRUE	AT4G09725_CG	162	-0.335502	1.27499e-05
Chr4_1296943	M216T665	8.98195	TRUE	TRUE	TRUE	AT4G09725_CG	162	-0.335502	1.27499e-05
Chr4_1296992	M216T665	8.98195	TRUE	TRUE	TRUE	AT4G09725_CG	162	-0.335502	1.27499e-05
Chr4_1296998	M216T665	8.98195	TRUE	TRUE	TRUE	AT4G09725_CG	162	-0.335502	1.27499e-05
Chr4_1297008	M216T665	8.98195	TRUE	TRUE	TRUE	AT4G09725_CG	162	-0.335502	1.27499e-05
Chr4_1297032	M216T665	8.98195	TRUE	TRUE	TRUE	AT4G09725_CG	162	-0.335502	1.27499e-05
Chr4_1297044	M216T665	8.98195	TRUE	TRUE	TRUE	AT4G09725_CG	162	-0.335502	1.27499e-05
Chr4_1297074	M216T665	8.98195	TRUE	TRUE	TRUE	AT4G09725_CG	162	-0.335502	1.27499e-05
Chr4_1297080	M216T665	8.98195	TRUE	TRUE	TRUE	AT4G09725_CG	162	-0.335502	1.27499e-05
Chr4_1297136	M216T665	8.98195	TRUE	TRUE	TRUE	AT4G09725_CG	162	-0.335502	1.27499e-05
Chr4_1297143	M216T665	8.98195	TRUE	TRUE	TRUE	AT4G09725_CG	162	-0.335502	1.27499e-05
Chr4_1297147	M216T665	8.98195	TRUE	TRUE	TRUE	AT4G09725_CG	162	-0.335502	1.27499e-05
Chr4_1297150	M216T665	8.98195	TRUE	TRUE	TRUE	AT4G09725_CG	162	-0.335502	1.27499e-05
Chr4_1297154	M216T665	8.98195	TRUE	TRUE	TRUE	AT4G09725_CG	162	-0.335502	1.27499e-05
Chr4_1297163	M216T665	8.98195	TRUE	TRUE	TRUE	AT4G09725_CG	162	-0.335502	1.27499e-05
Chr4_1297267	M216T665	8.98195	TRUE	TRUE	TRUE	AT4G09725_CG	162	-0.335502	1.27499e-05
Chr4_1297883	M216T665	8.61414	TRUE	TRUE	TRUE	AT4G09725_CG	162	-0.335502	1.27499e-05
Chr4_1297884	M216T665	8.61414	TRUE	TRUE	TRUE	AT4G09725_CG	162	-0.335502	1.27499e-05
Chr4_1297904	M216T665	8.61414	TRUE	TRUE	TRUE	AT4G09725_CG	162	-0.335502	1.27499e-05
Chr4_1297924	M216T665	9.13051	TRUE	TRUE	TRUE	AT4G09725_CG	162	-0.335502	1.27499e-05
Chr4_1297926	M216T665	9.13051	TRUE	TRUE	TRUE	AT4G09725_CG	162	-0.335502	1.27499e-05
Chr4_1297956	M216T665	9.13051	TRUE	TRUE	TRUE	AT4G09725_CG	162	-0.335502	1.27499e-05
Chr4_1297971	M216T665	9.13051	TRUE	TRUE	TRUE	AT4G09725_CG	162	-0.335502	1.27499e-05
Chr4_1298104	M130T666	8.14151	TRUE	TRUE	FALSE	AT4G09725_CG	162	-0.324141	2.57793e-05
Chr4_1298104	M216T665	9.31657	TRUE	TRUE	TRUE	AT4G09725_CG	162	-0.335502	1.27499e-05
Chr4_1298130	M216T665	8.59476	TRUE	TRUE	TRUE	AT4G09725_CG	162	-0.335502	1.27499e-05
Chr4_1298270	M216T665	7.61756	TRUE	FALSE	TRUE	AT4G09725_CG	162	-0.335502	1.27499e-05
Chr4_1298606	M216T665	7.61756	TRUE	FALSE	TRUE	AT4G09725_CG	162	-0.335502	1.27499e-05
Chr4_1298743	M216T665	7.45391	TRUE	FALSE	TRUE	AT4G09725_CG	162	-0.335502	1.27499e-05
Chr4_1298749	M216T665	7.61756	TRUE	FALSE	TRUE	AT4G09725_CG	162	-0.335502	1.27499e-05
Chr4_1298995	M216T665	7.70616	TRUE	FALSE	TRUE	AT4G09725_CG	162	-0.335502	1.27499e-05
Chr4_1299090	M216T665	7.33069	TRUE	FALSE	TRUE	AT4G09725_CG	162	-0.335502	1.27499e-05
Chr4_1299512	M216T665	7.3603	TRUE	FALSE	TRUE	AT4G09725_CG	162	-0.335502	1.27499e-05
Chr4_1299522	M216T665	7.75574	TRUE	FALSE	TRUE	AT4G09725_CG	162	-0.335502	1.27499e-05
Chr4_1300329	M216T665	7.52345	TRUE	FALSE	TRUE	AT4G09725_CG	162	-0.335502	1.27499e-05
Chr4_1301815	M130T666	28.2699	TRUE	TRUE	TRUE	AT4G04445_CG	165	0.36676	1.26465e-06
Chr4_1301815	M172T666	26.3067	TRUE	TRUE	TRUE	AT4G04445_CG	165	0.330282	1.47424e-05
Chr4_1301815	M216T665	26.4885	TRUE	TRUE	TRUE	AT4G04445_CG	165	0.373352	7.84746e-07
Chr4_1302988	M130T666	8.10882	TRUE	TRUE	FALSE	AT4G09725_CG	162	-0.324141	2.57793e-05
Chr4_1302988	M216T665	9.28347	TRUE	TRUE	TRUE	AT4G09725_CG	162	-0.335502	1.27499e-05
Chr4_1302993	M130T666	8.10882	TRUE	TRUE	FALSE	AT4G09725_CG	162	-0.324141	2.57793e-05
Chr4_1302993	M216T665	9.28347	TRUE	TRUE	TRUE	AT4G09725_CG	162	-0.335502	1.27499e-05
Chr4_1303063	M130T666	10.2331	TRUE	TRUE	TRUE	AT4G09725_CG	162	-0.324141	2.57793e-05
Chr4_1303063	M216T665	9.83294	TRUE	TRUE	TRUE	AT4G09725_CG	162	-0.335502	1.27499e-05
Chr4_1303124	M130T666	11.6097	TRUE	TRUE	TRUE	AT4G09725_CG	162	-0.324141	2.57793e-05
Chr4_1303124	M216T665	11.7805	TRUE	TRUE	TRUE	AT4G09725_CG	162	-0.335502	1.27499e-05
Chr4_1303129	M130T666	10.3042	TRUE	TRUE	TRUE	AT4G09725_CG	162	-0.324141	2.57793e-05
Chr4_1303129	M216T665	9.86763	TRUE	TRUE	TRUE	AT4G09725_CG	162	-0.335502	1.27499e-05
Chr4_1303162	M130T666	8.10882	TRUE	TRUE	FALSE	AT4G09725_CG	162	-0.324141	2.57793e-05
Chr4_1303162	M216T665	9.28347	TRUE	TRUE	TRUE	AT4G09725_CG	162	-0.335502	1.27499e-05
Chr4_1303547	M130T666	10.8655	TRUE	TRUE	TRUE	AT4G09725_CG	162	-0.324141	2.57793e-05
Chr4_1303547	M216T665	9.31517	TRUE	TRUE	TRUE	AT4G09725_CG	162	-0.335502	1.27499e-05
Chr4_1305277	M130T666	18.9723	TRUE	TRUE	TRUE	AT4G04445_CG	165	0.36676	1.26465e-06
Chr4_1305277	M172T666	21.366	TRUE	TRUE	TRUE	AT4G04445_CG	165	0.330282	1.47424e-05
Chr4_1305277	M216T665	20.5794	TRUE	TRUE	TRUE	AT4G04445_CG	165	0.373352	7.84746e-07
Chr4_1305295	M130T666	42.3323	TRUE	TRUE	TRUE	AT4G04445_CG	165	0.36676	1.26465e-06
Chr4_1305295	M172T666	41.7008	TRUE	TRUE	TRUE	AT4G04445_CG	165	0.330282	1.47424e-05
Chr4_1305295	M216T665	42.434	TRUE	TRUE	TRUE	AT4G04445_CG	165	0.373352	7.84746e-07
Chr4_1305466	M130T666	8.16399	TRUE	TRUE	FALSE	AT4G09725_CG	162	-0.324141	2.57793e-05
Chr4_1305552	M130T666	46.3317	TRUE	TRUE	TRUE	AT4G04445_CG	165	0.36676	1.26465e-06
Chr4_1305552	M172T666	45.3206	TRUE	TRUE	TRUE	AT4G04445_CG	165	0.330282	1.47424e-05
Chr4_1305552	M216T665	46.2676	TRUE	TRUE	TRUE	AT4G04445_CG	165	0.373352	7.84746e-07
Chr4_1309503	M130T666	16.6747	TRUE	TRUE	TRUE	AT4G04445_CG	165	0.36676	1.26465e-06
Chr4_1309503	M172T666	15.2702	TRUE	TRUE	TRUE	AT4G04445_CG	165	0.330282	1.47424e-05
Chr4_1309503	M216T665	16.4621	TRUE	TRUE	TRUE	AT4G04445_CG	165	0.373352	7.84746e-07
Chr4_1310795	M130T666	11.0457	TRUE	TRUE	TRUE	AT4G09725_CG	162	-0.324141	2.57793e-05
Chr4_1310795	M216T665	9.31315	TRUE	TRUE	TRUE	AT4G09725_CG	162	-0.335502	1.27499e-05
Chr4_1326006	M130T666	20.7537	TRUE	TRUE	TRUE	AT4G04445_CG	165	0.36676	1.26465e-06
Chr4_1326006	M172T666	21.8172	TRUE	TRUE	TRUE	AT4G04445_CG	165	0.330282	1.47424e-05
Chr4_1326006	M216T665	21.3668	TRUE	TRUE	TRUE	AT4G04445_CG	165	0.373352	7.84746e-07
Chr4_1330151	M130T666	19.6399	TRUE	TRUE	TRUE	AT4G04445_CG	165	0.36676	1.26465e-06
Chr4_1330151	M172T666	19.5554	TRUE	TRUE	TRUE	AT4G04445_CG	165	0.330282	1.47424e-05
Chr4_1330151	M216T665	20.5143	TRUE	TRUE	TRUE	AT4G04445_CG	165	0.373352	7.84746e-07
Chr4_1330405	M130T666	22.0316	TRUE	TRUE	TRUE	AT4G04445_CG	165	0.36676	1.26465e-06
Chr4_1330405	M172T666	22.4298	TRUE	TRUE	TRUE	AT4G04445_CG	165	0.330282	1.47424e-05
Chr4_1330405	M216T665	22.3643	TRUE	TRUE	TRUE	AT4G04445_CG	165	0.373352	7.84746e-07
Chr4_1332441	M130T666	21.5906	TRUE	TRUE	TRUE	AT4G04445_CG	165	0.36676	1.26465e-06
Chr4_1332441	M172T666	21.9044	TRUE	TRUE	TRUE	AT4G04445_CG	165	0.330282	1.47424e-05
Chr4_1332441	M216T665	21.9419	TRUE	TRUE	TRUE	AT4G04445_CG	165	0.373352	7.84746e-07
Chr4_1334919	M130T666	20.528	TRUE	TRUE	TRUE	AT4G04445_CG	165	0.36676	1.26465e-06
Chr4_1334919	M172T666	20.8742	TRUE	TRUE	TRUE	AT4G04445_CG	165	0.330282	1.47424e-05
Chr4_1334919	M216T665	20.9353	TRUE	TRUE	TRUE	AT4G04445_CG	165	0.373352	7.84746e-07
Chr4_1338110	M130T666	13.296	TRUE	TRUE	TRUE	AT4G04445_CG	165	0.36676	1.26465e-06
Chr4_1338110	M172T666	14.6468	TRUE	TRUE	TRUE	AT4G04445_CG	165	0.330282	1.47424e-05
Chr4_1338110	M216T665	15.0494	TRUE	TRUE	TRUE	AT4G04445_CG	165	0.373352	7.84746e-07
Chr4_1344425	M216T665	8.15336	TRUE	TRUE	TRUE	AT4G09725_CG	162	-0.335502	1.27499e-05
Chr4_1345450	M216T665	8.54036	TRUE	TRUE	TRUE	AT4G09725_CG	162	-0.335502	1.27499e-05
Chr4_1351732	M130T666	8.22201	TRUE	TRUE	FALSE	AT4G04445_CG	165	0.36676	1.26465e-06
Chr4_1351732	M172T666	9.82155	TRUE	TRUE	TRUE	AT4G04445_CG	165	0.330282	1.47424e-05
Chr4_1351732	M216T665	9.99835	TRUE	TRUE	TRUE	AT4G04445_CG	165	0.373352	7.84746e-07
Chr4_1351747	M130T666	10.1216	TRUE	TRUE	TRUE	AT4G04445_CG	165	0.36676	1.26465e-06
Chr4_1351747	M172T666	11.0989	TRUE	TRUE	TRUE	AT4G04445_CG	165	0.330282	1.47424e-05
Chr4_1351747	M216T665	10.9565	TRUE	TRUE	TRUE	AT4G04445_CG	165	0.373352	7.84746e-07
Chr4_1352582	M130T666	11.3542	TRUE	TRUE	TRUE	AT4G04445_CG	165	0.36676	1.26465e-06
Chr4_1352582	M172T666	12.4343	TRUE	TRUE	TRUE	AT4G04445_CG	165	0.330282	1.47424e-05
Chr4_1352582	M216T665	12.3243	TRUE	TRUE	TRUE	AT4G04445_CG	165	0.373352	7.84746e-07
Chr4_1356935	M130T666	10.1339	TRUE	TRUE	TRUE	AT4G04445_CG	165	0.36676	1.26465e-06
Chr4_1356935	M172T666	11.3294	TRUE	TRUE	TRUE	AT4G04445_CG	165	0.330282	1.47424e-05
Chr4_1356935	M216T665	11.0045	TRUE	TRUE	TRUE	AT4G04445_CG	165	0.373352	7.84746e-07
Chr4_1357311	M130T666	9.79542	TRUE	TRUE	TRUE	AT4G04445_CG	165	0.36676	1.26465e-06
Chr4_1357311	M172T666	11.1777	TRUE	TRUE	TRUE	AT4G04445_CG	165	0.330282	1.47424e-05
Chr4_1357311	M216T665	11.1394	TRUE	TRUE	TRUE	AT4G04445_CG	165	0.373352	7.84746e-07
Chr4_1358571	M130T666	10.8637	TRUE	TRUE	TRUE	AT4G04445_CG	165	0.36676	1.26465e-06
Chr4_1358571	M172T666	12.1471	TRUE	TRUE	TRUE	AT4G04445_CG	165	0.330282	1.47424e-05
Chr4_1358571	M216T665	11.9074	TRUE	TRUE	TRUE	AT4G04445_CG	165	0.373352	7.84746e-07
Chr4_1359680	M130T666	11.1334	TRUE	TRUE	TRUE	AT4G04445_CG	165	0.36676	1.26465e-06
Chr4_1359680	M172T666	12.1381	TRUE	TRUE	TRUE	AT4G04445_CG	165	0.330282	1.47424e-05
Chr4_1359680	M216T665	11.9836	TRUE	TRUE	TRUE	AT4G04445_CG	165	0.373352	7.84746e-07
Chr4_1362630	M130T666	10.1527	TRUE	TRUE	TRUE	AT4G04445_CG	165	0.36676	1.26465e-06
Chr4_1362630	M172T666	11.6062	TRUE	TRUE	TRUE	AT4G04445_CG	165	0.330282	1.47424e-05
Chr4_1362630	M216T665	11.1494	TRUE	TRUE	TRUE	AT4G04445_CG	165	0.373352	7.84746e-07
Chr4_1371807	M130T666	10.3839	TRUE	TRUE	TRUE	AT4G04445_CG	165	0.36676	1.26465e-06
Chr4_1371807	M172T666	13.3299	TRUE	TRUE	TRUE	AT4G04445_CG	165	0.330282	1.47424e-05
Chr4_1371807	M216T665	12.8983	TRUE	TRUE	TRUE	AT4G04445_CG	165	0.373352	7.84746e-07
Chr4_1371870	M130T666	11.2184	TRUE	TRUE	TRUE	AT4G04445_CG	165	0.36676	1.26465e-06
Chr4_1371870	M172T666	13.9265	TRUE	TRUE	TRUE	AT4G04445_CG	165	0.330282	1.47424e-05
Chr4_1371870	M216T665	13.0817	TRUE	TRUE	TRUE	AT4G04445_CG	165	0.373352	7.84746e-07
Chr4_1372139	M130T666	8.58554	TRUE	TRUE	FALSE	AT4G04445_CG	165	0.36676	1.26465e-06
Chr4_1372139	M172T666	8.60521	TRUE	TRUE	TRUE	AT4G04445_CG	165	0.330282	1.47424e-05
Chr4_1372139	M216T665	8.7796	TRUE	TRUE	TRUE	AT4G04445_CG	165	0.373352	7.84746e-07
Chr4_1373757	M216T665	7.25908	TRUE	FALSE	TRUE	AT4G09725_CG	162	-0.335502	1.27499e-05
Chr4_1373934	M130T666	11.5205	TRUE	TRUE	TRUE	AT4G04445_CG	165	0.36676	1.26465e-06
Chr4_1373934	M172T666	12.291	TRUE	TRUE	TRUE	AT4G04445_CG	165	0.330282	1.47424e-05
Chr4_1373934	M216T665	12.6023	TRUE	TRUE	TRUE	AT4G04445_CG	165	0.373352	7.84746e-07
Chr4_1373957	M130T666	10.4681	TRUE	TRUE	TRUE	AT4G04445_CG	165	0.36676	1.26465e-06
Chr4_1373957	M172T666	12.5517	TRUE	TRUE	TRUE	AT4G04445_CG	165	0.330282	1.47424e-05
Chr4_1373957	M216T665	12.5426	TRUE	TRUE	TRUE	AT4G04445_CG	165	0.373352	7.84746e-07
Chr4_1377598	M130T666	12.5907	TRUE	TRUE	TRUE	AT4G04445_CG	165	0.36676	1.26465e-06
Chr4_1377598	M172T666	15.9106	TRUE	TRUE	TRUE	AT4G04445_CG	165	0.330282	1.47424e-05
Chr4_1377598	M216T665	13.8516	TRUE	TRUE	TRUE	AT4G04445_CG	165	0.373352	7.84746e-07
Chr4_1378175	M130T666	11.8965	TRUE	TRUE	TRUE	AT4G04445_CG	165	0.36676	1.26465e-06
Chr4_1378175	M172T666	14.5005	TRUE	TRUE	TRUE	AT4G04445_CG	165	0.330282	1.47424e-05
Chr4_1378175	M216T665	12.6775	TRUE	TRUE	TRUE	AT4G04445_CG	165	0.373352	7.84746e-07
Chr4_1378187	M130T666	12.0693	TRUE	TRUE	TRUE	AT4G04445_CG	165	0.36676	1.26465e-06
Chr4_1378187	M172T666	14.7074	TRUE	TRUE	TRUE	AT4G04445_CG	165	0.330282	1.47424e-05
Chr4_1378187	M216T665	12.8709	TRUE	TRUE	TRUE	AT4G04445_CG	165	0.373352	7.84746e-07
Chr4_1378208	M130T666	12.0693	TRUE	TRUE	TRUE	AT4G04445_CG	165	0.36676	1.26465e-06
Chr4_1378208	M172T666	14.7074	TRUE	TRUE	TRUE	AT4G04445_CG	165	0.330282	1.47424e-05
Chr4_1378208	M216T665	12.8709	TRUE	TRUE	TRUE	AT4G04445_CG	165	0.373352	7.84746e-07
Chr4_1380347	M172T666	11.0585	TRUE	TRUE	TRUE	AT4G04445_CG	165	0.330282	1.47424e-05
Chr4_1380347	M216T665	10.3233	TRUE	TRUE	TRUE	AT4G04445_CG	165	0.373352	7.84746e-07
Chr4_1380805	M172T666	11.0585	TRUE	TRUE	TRUE	AT4G04445_CG	165	0.330282	1.47424e-05
Chr4_1380805	M216T665	10.3233	TRUE	TRUE	TRUE	AT4G04445_CG	165	0.373352	7.84746e-07
Chr4_1380867	M172T666	11.0585	TRUE	TRUE	TRUE	AT4G04445_CG	165	0.330282	1.47424e-05
Chr4_1380867	M216T665	10.3233	TRUE	TRUE	TRUE	AT4G04445_CG	165	0.373352	7.84746e-07
Chr4_1381038	M172T666	11.0585	TRUE	TRUE	TRUE	AT4G04445_CG	165	0.330282	1.47424e-05
Chr4_1381038	M216T665	10.3233	TRUE	TRUE	TRUE	AT4G04445_CG	165	0.373352	7.84746e-07
Chr4_1381230	M172T666	11.0585	TRUE	TRUE	TRUE	AT4G04445_CG	165	0.330282	1.47424e-05
Chr4_1381230	M216T665	10.3233	TRUE	TRUE	TRUE	AT4G04445_CG	165	0.373352	7.84746e-07
Chr4_1383225	M130T666	8.54811	TRUE	TRUE	FALSE	AT4G04445_CG	165	0.36676	1.26465e-06
Chr4_1383225	M172T666	10.8096	TRUE	TRUE	TRUE	AT4G04445_CG	165	0.330282	1.47424e-05
Chr4_1383225	M216T665	10.5628	TRUE	TRUE	TRUE	AT4G04445_CG	165	0.373352	7.84746e-07
Chr4_1383566	M172T666	9.35536	TRUE	TRUE	TRUE	AT4G04445_CG	165	0.330282	1.47424e-05
Chr4_1383566	M216T665	9.35776	TRUE	TRUE	TRUE	AT4G04445_CG	165	0.373352	7.84746e-07
Chr4_1383717	M130T666	8.37253	TRUE	TRUE	FALSE	AT4G04445_CG	165	0.36676	1.26465e-06
Chr4_1383717	M172T666	11.2259	TRUE	TRUE	TRUE	AT4G04445_CG	165	0.330282	1.47424e-05
Chr4_1383717	M216T665	10.727	TRUE	TRUE	TRUE	AT4G04445_CG	165	0.373352	7.84746e-07
Chr4_1386647	M216T665	8.07538	TRUE	FALSE	TRUE	AT4G04445_CG	165	0.373352	7.84746e-07
Chr4_1386683	M130T666	8.88054	TRUE	TRUE	FALSE	AT4G04445_CG	165	0.36676	1.26465e-06
Chr4_1386683	M172T666	11.1675	TRUE	TRUE	TRUE	AT4G04445_CG	165	0.330282	1.47424e-05
Chr4_1386683	M216T665	10.9669	TRUE	TRUE	TRUE	AT4G04445_CG	165	0.373352	7.84746e-07
Chr4_1386985	M130T666	8.88054	TRUE	TRUE	FALSE	AT4G04445_CG	165	0.36676	1.26465e-06
Chr4_1386985	M172T666	11.1675	TRUE	TRUE	TRUE	AT4G04445_CG	165	0.330282	1.47424e-05
Chr4_1386985	M216T665	10.9669	TRUE	TRUE	TRUE	AT4G04445_CG	165	0.373352	7.84746e-07
Chr4_1387656	M130T666	8.88054	TRUE	TRUE	FALSE	AT4G04445_CG	165	0.36676	1.26465e-06
Chr4_1387656	M172T666	11.1675	TRUE	TRUE	TRUE	AT4G04445_CG	165	0.330282	1.47424e-05
Chr4_1387656	M216T665	10.9669	TRUE	TRUE	TRUE	AT4G04445_CG	165	0.373352	7.84746e-07
Chr4_1389396	M216T665	7.68647	TRUE	FALSE	TRUE	AT4G04445_CG	165	0.373352	7.84746e-07
Chr4_1401667	M130T666	9.25327	TRUE	TRUE	TRUE	AT4G04445_CG	165	0.36676	1.26465e-06
Chr4_1401667	M172T666	10.1286	TRUE	TRUE	TRUE	AT4G04445_CG	165	0.330282	1.47424e-05
Chr4_1401667	M216T665	9.90394	TRUE	TRUE	TRUE	AT4G04445_CG	165	0.373352	7.84746e-07
Chr4_1403667	M130T666	10.2309	TRUE	TRUE	TRUE	AT4G04445_CG	165	0.36676	1.26465e-06
Chr4_1403667	M172T666	11.0569	TRUE	TRUE	TRUE	AT4G04445_CG	165	0.330282	1.47424e-05
Chr4_1403667	M216T665	10.7818	TRUE	TRUE	TRUE	AT4G04445_CG	165	0.373352	7.84746e-07
Chr4_1403818	M130T666	10.2309	TRUE	TRUE	TRUE	AT4G04445_CG	165	0.36676	1.26465e-06
Chr4_1403818	M172T666	11.0569	TRUE	TRUE	TRUE	AT4G04445_CG	165	0.330282	1.47424e-05
Chr4_1403818	M216T665	10.7818	TRUE	TRUE	TRUE	AT4G04445_CG	165	0.373352	7.84746e-07
Chr4_1405973	M130T666	9.91801	TRUE	TRUE	TRUE	AT4G04445_CG	165	0.36676	1.26465e-06
Chr4_1405973	M172T666	10.447	TRUE	TRUE	TRUE	AT4G04445_CG	165	0.330282	1.47424e-05
Chr4_1405973	M216T665	10.2818	TRUE	TRUE	TRUE	AT4G04445_CG	165	0.373352	7.84746e-07
Chr4_1406662	M130T666	9.39766	TRUE	TRUE	TRUE	AT4G04445_CG	165	0.36676	1.26465e-06
Chr4_1406662	M172T666	10.1831	TRUE	TRUE	TRUE	AT4G04445_CG	165	0.330282	1.47424e-05
Chr4_1406662	M216T665	9.77709	TRUE	TRUE	TRUE	AT4G04445_CG	165	0.373352	7.84746e-07
Chr4_1410102	M130T666	10.2309	TRUE	TRUE	TRUE	AT4G04445_CG	165	0.36676	1.26465e-06
Chr4_1410102	M172T666	11.0569	TRUE	TRUE	TRUE	AT4G04445_CG	165	0.330282	1.47424e-05
Chr4_1410102	M216T665	10.7818	TRUE	TRUE	TRUE	AT4G04445_CG	165	0.373352	7.84746e-07
Chr4_1413767	M130T666	9.195	TRUE	TRUE	TRUE	AT4G04445_CG	165	0.36676	1.26465e-06
Chr4_1413767	M172T666	9.57057	TRUE	TRUE	TRUE	AT4G04445_CG	165	0.330282	1.47424e-05
Chr4_1413767	M216T665	9.21519	TRUE	TRUE	TRUE	AT4G04445_CG	165	0.373352	7.84746e-07
Chr4_1419779	M130T666	8.62385	TRUE	TRUE	FALSE	AT4G04445_CG	165	0.36676	1.26465e-06
Chr4_1419779	M172T666	10.0786	TRUE	TRUE	TRUE	AT4G04445_CG	165	0.330282	1.47424e-05
Chr4_1419779	M216T665	9.11931	TRUE	TRUE	TRUE	AT4G04445_CG	165	0.373352	7.84746e-07
Chr4_1420464	M130T666	9.58426	TRUE	TRUE	TRUE	AT4G04445_CG	165	0.36676	1.26465e-06
Chr4_1420464	M172T666	11.2007	TRUE	TRUE	TRUE	AT4G04445_CG	165	0.330282	1.47424e-05
Chr4_1420464	M216T665	10.0678	TRUE	TRUE	TRUE	AT4G04445_CG	165	0.373352	7.84746e-07
Chr4_1420696	M130T666	9.88219	TRUE	TRUE	TRUE	AT4G04445_CG	165	0.36676	1.26465e-06
Chr4_1420696	M172T666	10.5193	TRUE	TRUE	TRUE	AT4G04445_CG	165	0.330282	1.47424e-05
Chr4_1420696	M216T665	10.7952	TRUE	TRUE	TRUE	AT4G04445_CG	165	0.373352	7.84746e-07
Chr4_1421632	M130T666	10.2309	TRUE	TRUE	TRUE	AT4G04445_CG	165	0.36676	1.26465e-06
Chr4_1421632	M172T666	11.0569	TRUE	TRUE	TRUE	AT4G04445_CG	165	0.330282	1.47424e-05
Chr4_1421632	M216T665	10.7818	TRUE	TRUE	TRUE	AT4G04445_CG	165	0.373352	7.84746e-07
Chr4_1422480	M172T666	8.73577	TRUE	TRUE	TRUE	AT4G04445_CG	165	0.330282	1.47424e-05
Chr4_1422480	M216T665	8.02662	TRUE	FALSE	TRUE	AT4G04445_CG	165	0.373352	7.84746e-07
Chr4_1423972	M130T666	10.2309	TRUE	TRUE	TRUE	AT4G04445_CG	165	0.36676	1.26465e-06
Chr4_1423972	M172T666	11.0569	TRUE	TRUE	TRUE	AT4G04445_CG	165	0.330282	1.47424e-05
Chr4_1423972	M216T665	10.7818	TRUE	TRUE	TRUE	AT4G04445_CG	165	0.373352	7.84746e-07
Chr4_1424373	M130T666	9.25592	TRUE	TRUE	TRUE	AT4G04445_CG	165	0.36676	1.26465e-06
Chr4_1424373	M172T666	10.3597	TRUE	TRUE	TRUE	AT4G04445_CG	165	0.330282	1.47424e-05
Chr4_1424373	M216T665	10.0039	TRUE	TRUE	TRUE	AT4G04445_CG	165	0.373352	7.84746e-07
Chr4_1427264	M130T666	9.16937	TRUE	TRUE	TRUE	AT4G04445_CG	165	0.36676	1.26465e-06
Chr4_1427264	M172T666	9.45068	TRUE	TRUE	TRUE	AT4G04445_CG	165	0.330282	1.47424e-05
Chr4_1427264	M216T665	9.70601	TRUE	TRUE	TRUE	AT4G04445_CG	165	0.373352	7.84746e-07
Chr4_1427816	M130T666	8.33057	TRUE	TRUE	FALSE	AT4G04445_CG	165	0.36676	1.26465e-06
Chr4_1427816	M172T666	9.2634	TRUE	TRUE	TRUE	AT4G04445_CG	165	0.330282	1.47424e-05
Chr4_1427816	M216T665	9.4619	TRUE	TRUE	TRUE	AT4G04445_CG	165	0.373352	7.84746e-07
Chr4_1427952	M216T665	7.53257	TRUE	FALSE	TRUE	AT4G04445_CG	165	0.373352	7.84746e-07
Chr4_1428612	M130T666	10.2309	TRUE	TRUE	TRUE	AT4G04445_CG	165	0.36676	1.26465e-06
Chr4_1428612	M172T666	11.0569	TRUE	TRUE	TRUE	AT4G04445_CG	165	0.330282	1.47424e-05
Chr4_1428612	M216T665	10.7818	TRUE	TRUE	TRUE	AT4G04445_CG	165	0.373352	7.84746e-07
Chr4_1429242	M130T666	8.56755	TRUE	TRUE	FALSE	AT4G04445_CG	165	0.36676	1.26465e-06
Chr4_1429242	M172T666	8.92516	TRUE	TRUE	TRUE	AT4G04445_CG	165	0.330282	1.47424e-05
Chr4_1429242	M216T665	9.58338	TRUE	TRUE	TRUE	AT4G04445_CG	165	0.373352	7.84746e-07
Chr4_1432326	M130T666	9.14353	TRUE	TRUE	TRUE	AT4G04445_CG	165	0.36676	1.26465e-06
Chr4_1432326	M172T666	9.80425	TRUE	TRUE	TRUE	AT4G04445_CG	165	0.330282	1.47424e-05
Chr4_1432326	M216T665	10.0104	TRUE	TRUE	TRUE	AT4G04445_CG	165	0.373352	7.84746e-07
Chr4_1432941	M130T666	9.4694	TRUE	TRUE	TRUE	AT4G04445_CG	165	0.36676	1.26465e-06
Chr4_1432941	M172T666	10.3175	TRUE	TRUE	TRUE	AT4G04445_CG	165	0.330282	1.47424e-05
Chr4_1432941	M216T665	9.99036	TRUE	TRUE	TRUE	AT4G04445_CG	165	0.373352	7.84746e-07
Chr4_1433934	M130T666	9.4694	TRUE	TRUE	TRUE	AT4G04445_CG	165	0.36676	1.26465e-06
Chr4_1433934	M172T666	10.3175	TRUE	TRUE	TRUE	AT4G04445_CG	165	0.330282	1.47424e-05
Chr4_1433934	M216T665	9.99036	TRUE	TRUE	TRUE	AT4G04445_CG	165	0.373352	7.84746e-07
Chr4_1434291	M130T666	8.68869	TRUE	TRUE	FALSE	AT4G04445_CG	165	0.36676	1.26465e-06
Chr4_1434291	M172T666	9.58782	TRUE	TRUE	TRUE	AT4G04445_CG	165	0.330282	1.47424e-05
Chr4_1434291	M216T665	9.64844	TRUE	TRUE	TRUE	AT4G04445_CG	165	0.373352	7.84746e-07
Chr4_1434373	M130T666	9.52939	TRUE	TRUE	TRUE	AT4G04445_CG	165	0.36676	1.26465e-06
Chr4_1434373	M172T666	10.175	TRUE	TRUE	TRUE	AT4G04445_CG	165	0.330282	1.47424e-05
Chr4_1434373	M216T665	9.48822	TRUE	TRUE	TRUE	AT4G04445_CG	165	0.373352	7.84746e-07
Chr4_1434573	M130T666	9.86107	TRUE	TRUE	TRUE	AT4G04445_CG	165	0.36676	1.26465e-06
Chr4_1434573	M172T666	10.4209	TRUE	TRUE	TRUE	AT4G04445_CG	165	0.330282	1.47424e-05
Chr4_1434573	M216T665	9.53647	TRUE	TRUE	TRUE	AT4G04445_CG	165	0.373352	7.84746e-07
Chr4_1434614	M130T666	9.52939	TRUE	TRUE	TRUE	AT4G04445_CG	165	0.36676	1.26465e-06
Chr4_1434614	M172T666	10.175	TRUE	TRUE	TRUE	AT4G04445_CG	165	0.330282	1.47424e-05
Chr4_1434614	M216T665	9.48822	TRUE	TRUE	TRUE	AT4G04445_CG	165	0.373352	7.84746e-07
Chr4_1437295	M130T666	8.99463	TRUE	TRUE	TRUE	AT4G04445_CG	165	0.36676	1.26465e-06
Chr4_1437295	M172T666	8.99612	TRUE	TRUE	TRUE	AT4G04445_CG	165	0.330282	1.47424e-05
Chr4_1437295	M216T665	8.48128	TRUE	TRUE	TRUE	AT4G04445_CG	165	0.373352	7.84746e-07
Chr4_1438132	M216T665	8.65927	TRUE	TRUE	TRUE	AT4G04445_CG	165	0.373352	7.84746e-07
Chr4_1438575	M216T665	8.40908	TRUE	TRUE	TRUE	AT4G04445_CG	165	0.373352	7.84746e-07
Chr4_1438796	M216T665	8.88134	TRUE	TRUE	TRUE	AT4G04445_CG	165	0.373352	7.84746e-07
Chr4_1438803	M130T666	8.5934	TRUE	TRUE	FALSE	AT4G04445_CG	165	0.36676	1.26465e-06
Chr4_1438803	M216T665	7.18973	TRUE	FALSE	TRUE	AT4G04445_CG	165	0.373352	7.84746e-07
Chr4_1438873	M216T665	8.26158	TRUE	TRUE	TRUE	AT4G04445_CG	165	0.373352	7.84746e-07
Chr4_1439009	M216T665	8.88134	TRUE	TRUE	TRUE	AT4G04445_CG	165	0.373352	7.84746e-07
Chr4_1439011	M216T665	8.88134	TRUE	TRUE	TRUE	AT4G04445_CG	165	0.373352	7.84746e-07
Chr4_1439131	M130T666	9.75401	TRUE	TRUE	TRUE	AT4G04445_CG	165	0.36676	1.26465e-06
Chr4_1439131	M172T666	9.14118	TRUE	TRUE	TRUE	AT4G04445_CG	165	0.330282	1.47424e-05
Chr4_1439131	M216T665	9.84058	TRUE	TRUE	TRUE	AT4G04445_CG	165	0.373352	7.84746e-07
Chr4_1439679	M216T665	8.63478	TRUE	TRUE	TRUE	AT4G04445_CG	165	0.373352	7.84746e-07
Chr4_1441152	M216T665	7.71329	TRUE	FALSE	TRUE	AT4G04445_CG	165	0.373352	7.84746e-07
Chr4_1442827	M130T666	10.2706	TRUE	TRUE	TRUE	AT4G04445_CG	165	0.36676	1.26465e-06
Chr4_1442827	M172T666	11.2672	TRUE	TRUE	TRUE	AT4G04445_CG	165	0.330282	1.47424e-05
Chr4_1442827	M216T665	11.2183	TRUE	TRUE	TRUE	AT4G04445_CG	165	0.373352	7.84746e-07
Chr4_1442851	M130T666	9.57799	TRUE	TRUE	TRUE	AT4G04445_CG	165	0.36676	1.26465e-06
Chr4_1442851	M172T666	10.7786	TRUE	TRUE	TRUE	AT4G04445_CG	165	0.330282	1.47424e-05
Chr4_1442851	M216T665	10.5121	TRUE	TRUE	TRUE	AT4G04445_CG	165	0.373352	7.84746e-07
Chr4_1442940	M130T666	9.57799	TRUE	TRUE	TRUE	AT4G04445_CG	165	0.36676	1.26465e-06
Chr4_1442940	M172T666	10.7786	TRUE	TRUE	TRUE	AT4G04445_CG	165	0.330282	1.47424e-05
Chr4_1442940	M216T665	10.5121	TRUE	TRUE	TRUE	AT4G04445_CG	165	0.373352	7.84746e-07
Chr4_1469999	M130T666	8.57168	TRUE	TRUE	FALSE	AT4G04445_CG	165	0.36676	1.26465e-06
Chr4_1469999	M172T666	9.48448	TRUE	TRUE	TRUE	AT4G04445_CG	165	0.330282	1.47424e-05
Chr4_1469999	M216T665	9.23506	TRUE	TRUE	TRUE	AT4G04445_CG	165	0.373352	7.84746e-07
Chr4_1485560	M172T666	8.74126	TRUE	TRUE	TRUE	AT4G04445_CG	165	0.330282	1.47424e-05
Chr4_1485560	M216T665	8.19295	TRUE	TRUE	TRUE	AT4G04445_CG	165	0.373352	7.84746e-07
Chr4_1487393	M216T665	7.79574	TRUE	FALSE	TRUE	AT4G04445_CG	165	0.373352	7.84746e-07
Chr4_1503870	M172T666	8.96522	TRUE	TRUE	TRUE	AT4G04445_CG	165	0.330282	1.47424e-05
Chr4_1503870	M216T665	8.6822	TRUE	TRUE	TRUE	AT4G04445_CG	165	0.373352	7.84746e-07
Chr4_1506729	M216T665	7.20336	TRUE	FALSE	TRUE	AT4G04445_CG	165	0.373352	7.84746e-07
Chr4_1506869	M216T665	7.20336	TRUE	FALSE	TRUE	AT4G04445_CG	165	0.373352	7.84746e-07
Chr4_1507165	M216T665	7.15229	TRUE	FALSE	TRUE	AT4G04445_CG	165	0.373352	7.84746e-07
Chr4_1508022	M216T665	7.34825	TRUE	FALSE	TRUE	AT4G04445_CG	165	0.373352	7.84746e-07
Chr4_1510685	M172T666	8.46447	TRUE	TRUE	TRUE	AT4G04445_CG	165	0.330282	1.47424e-05
Chr4_1510685	M216T665	7.2137	TRUE	FALSE	TRUE	AT4G04445_CG	165	0.373352	7.84746e-07
Chr4_1515153	M172T666	8.82019	TRUE	TRUE	TRUE	AT4G04445_CG	165	0.330282	1.47424e-05
Chr4_1515153	M216T665	9.06416	TRUE	TRUE	TRUE	AT4G04445_CG	165	0.373352	7.84746e-07
Chr4_1515430	M172T666	9.52093	TRUE	TRUE	TRUE	AT4G04445_CG	165	0.330282	1.47424e-05
Chr4_1515430	M216T665	9.73983	TRUE	TRUE	TRUE	AT4G04445_CG	165	0.373352	7.84746e-07
Chr4_1517942	M172T666	8.50842	TRUE	TRUE	TRUE	AT4G04445_CG	165	0.330282	1.47424e-05
Chr4_1517942	M216T665	8.88214	TRUE	TRUE	TRUE	AT4G04445_CG	165	0.373352	7.84746e-07
Chr4_1519826	M172T666	9.18688	TRUE	TRUE	TRUE	AT4G04445_CG	165	0.330282	1.47424e-05
Chr4_1519826	M216T665	9.29303	TRUE	TRUE	TRUE	AT4G04445_CG	165	0.373352	7.84746e-07
Chr4_1522611	M172T666	8.22621	TRUE	TRUE	TRUE	AT4G04445_CG	165	0.330282	1.47424e-05
Chr4_1522611	M216T665	8.13561	TRUE	TRUE	TRUE	AT4G04445_CG	165	0.373352	7.84746e-07
Chr4_1526232	M216T665	8.03332	TRUE	FALSE	TRUE	AT4G04445_CG	165	0.373352	7.84746e-07
Chr4_7551002	clim-bio1	7.64567	TRUE	FALSE	TRUE	AT2G09165_CG	419	-0.249204	2.37135e-07
Chr4_11782813	clim-tmax12	8.57995	TRUE	TRUE	TRUE	AT4G06195_CG	417	-0.200561	3.7032e-05
Chr4_13322563	clim-tmax11	7.54707	TRUE	FALSE	TRUE	AT3G05465_CG	414	-0.227955	2.78575e-06
Chr4_13322563	clim-tmin11	8.81172	TRUE	TRUE	FALSE	AT3G05465_CG	414	-0.248705	2.96199e-07
Chr4_13322563	clim-tmin11	8.81172	TRUE	TRUE	FALSE	AT3G05465_CHG	417	-0.226958	2.84176e-06
Chr4_13337154	clim-bio4	8.99345	TRUE	TRUE	FALSE	AT4G06260_CG	384	0.230941	4.81446e-06
Chr4_13337154	clim-tmax11	7.54707	TRUE	FALSE	TRUE	AT3G05465_CG	414	-0.227955	2.78575e-06
Chr4_13337154	clim-tmin11	8.81172	TRUE	TRUE	FALSE	AT3G05465_CG	414	-0.248705	2.96199e-07
Chr4_13337154	clim-tmin11	8.81172	TRUE	TRUE	FALSE	AT3G05465_CHG	417	-0.226958	2.84176e-06
Chr5_7506624	clim-bio11	10.1184	TRUE	TRUE	TRUE	AT4G06195_CG	416	-0.217242	7.78301e-06
Chr5_7506624	clim-bio11	10.1184	TRUE	TRUE	TRUE	AT4G08585_CHG	419	-0.200694	3.50326e-05
Chr5_7506624	clim-bio6	8.91695	TRUE	TRUE	FALSE	AT4G06195_CG	413	-0.233919	1.53804e-06
Chr5_7506624	clim-bio6	8.91695	TRUE	TRUE	FALSE	AT4G08585_CG	416	-0.200253	3.8914e-05
Chr5_7506624	clim-bio6	8.91695	TRUE	TRUE	FALSE	AT4G08585_CHG	416	-0.207466	1.99676e-05
Chr5_7506624	clim-tmax1	8.8477	TRUE	TRUE	FALSE	AT4G08585_CG	420	-0.203207	2.71736e-05
Chr5_7506624	clim-tmax1	8.8477	TRUE	TRUE	FALSE	AT4G08585_CHG	420	-0.209688	1.47237e-05
Chr5_7506624	clim-tmax12	9.34173	TRUE	TRUE	TRUE	AT4G06195_CG	417	-0.200561	3.7032e-05
Chr5_7506624	clim-tmin1	8.62508	TRUE	TRUE	FALSE	AT4G06195_CG	415	-0.232881	1.61925e-06
Chr5_7506624	clim-tmin1	8.62508	TRUE	TRUE	FALSE	AT4G08585_CG	418	-0.199865	3.86153e-05
Chr5_7506624	clim-tmin1	8.62508	TRUE	TRUE	FALSE	AT4G08585_CHG	418	-0.20751	1.89866e-05
Chr5_7506624	clim-tmin2	9.92426	TRUE	TRUE	FALSE	AT4G06195_CG	413	-0.230489	2.20386e-06
Chr5_7506624	clim-tmin2	9.92426	TRUE	TRUE	FALSE	AT4G08585_CG	416	-0.199385	4.21029e-05
Chr5_7506624	clim-tmin2	9.92426	TRUE	TRUE	FALSE	AT4G08585_CHG	416	-0.207256	2.0365e-05
Chr5_9996564	clim-bio9	7.89911	TRUE	FALSE	TRUE	AT3G05535_CG	374	-0.249893	9.86153e-07
Chr5_9997325	clim-bio9	8.75064	TRUE	TRUE	TRUE	AT1G04387_CG	397	-0.203894	4.26168e-05
Chr5_9997325	clim-bio9	8.75064	TRUE	TRUE	TRUE	AT1G04387_CHG	396	-0.203809	4.39092e-05
Chr5_9997325	clim-bio9	8.75064	TRUE	TRUE	TRUE	AT3G05535_CG	374	-0.249893	9.86153e-07
Chr5_10017845	clim-bio9	8.75064	TRUE	TRUE	TRUE	AT1G04387_CG	397	-0.203894	4.26168e-05
Chr5_10017845	clim-bio9	8.75064	TRUE	TRUE	TRUE	AT1G04387_CHG	396	-0.203809	4.39092e-05
Chr5_10020936	clim-bio9	8.75064	TRUE	TRUE	TRUE	AT1G04387_CG	397	-0.203894	4.26168e-05
Chr5_10020936	clim-bio9	8.75064	TRUE	TRUE	TRUE	AT1G04387_CHG	396	-0.203809	4.39092e-05
Chr5_10020936	clim-bio9	8.75064	TRUE	TRUE	TRUE	AT3G05535_CG	374	-0.249893	9.86153e-07
Chr5_10088860	clim-bio9	7.87577	TRUE	FALSE	TRUE	AT3G05535_CG	374	-0.249893	9.86153e-07
Chr5_10137672	clim-bio4	9.24031	TRUE	TRUE	FALSE	AT1G07743_CHG	396	0.244877	8.10231e-07
Chr5_10137672	clim-bio9	7.02345	TRUE	FALSE	TRUE	AT1G04387_CG	397	-0.203894	4.26168e-05
Chr5_10137672	clim-bio9	7.02345	TRUE	FALSE	TRUE	AT1G04387_CHG	396	-0.203809	4.39092e-05
Chr5_10137672	clim-tmin1	9.12943	TRUE	TRUE	FALSE	AT1G07743_CHG	394	-0.211502	2.3077e-05
Chr5_10137857	clim-bio4	8.56221	TRUE	TRUE	FALSE	AT1G07743_CG	399	0.237013	1.6857e-06
Chr5_10137857	clim-bio4	8.56221	TRUE	TRUE	FALSE	AT1G07743_CHG	396	0.244877	8.10231e-07
Chr5_10137857	clim-tmin1	8.551	TRUE	TRUE	FALSE	AT1G07743_CG	397	-0.211246	2.19807e-05
Chr5_10137857	clim-tmin1	8.551	TRUE	TRUE	FALSE	AT1G07743_CHG	394	-0.211502	2.3077e-05
Chr5_10149626	clim-bio9	7.87577	TRUE	FALSE	TRUE	AT1G04387_CHG	396	-0.203809	4.39092e-05
Chr5_10149626	clim-bio9	7.87577	TRUE	FALSE	TRUE	AT3G05535_CG	374	-0.249893	9.86153e-07
Chr5_10163667	clim-bio9	7.91207	TRUE	FALSE	TRUE	AT3G05535_CG	374	-0.249893	9.86153e-07
Chr5_10163979	clim-bio9	7.91207	TRUE	FALSE	TRUE	AT3G05535_CG	374	-0.249893	9.86153e-07
Chr5_10165488	clim-bio9	7.91207	TRUE	FALSE	TRUE	AT1G04387_CHG	396	-0.203809	4.39092e-05
Chr5_10165488	clim-bio9	7.91207	TRUE	FALSE	TRUE	AT3G05535_CG	374	-0.249893	9.86153e-07
Chr5_10165547	clim-bio9	7.91207	TRUE	FALSE	TRUE	AT1G04387_CHG	396	-0.203809	4.39092e-05
Chr5_10165547	clim-bio9	7.91207	TRUE	FALSE	TRUE	AT3G05535_CG	374	-0.249893	9.86153e-07
Chr5_10165759	clim-bio9	7.91207	TRUE	FALSE	TRUE	AT1G04387_CHG	396	-0.203809	4.39092e-05
Chr5_10165759	clim-bio9	7.91207	TRUE	FALSE	TRUE	AT3G05535_CG	374	-0.249893	9.86153e-07
Chr5_10166407	clim-bio9	7.91207	TRUE	FALSE	TRUE	AT1G04387_CHG	396	-0.203809	4.39092e-05
Chr5_10166407	clim-bio9	7.91207	TRUE	FALSE	TRUE	AT3G05535_CG	374	-0.249893	9.86153e-07
Chr5_10166445	clim-bio9	7.91207	TRUE	FALSE	TRUE	AT1G04387_CHG	396	-0.203809	4.39092e-05
Chr5_10166445	clim-bio9	7.91207	TRUE	FALSE	TRUE	AT3G05535_CG	374	-0.249893	9.86153e-07
Chr5_10168450	clim-bio9	7.91207	TRUE	FALSE	TRUE	AT3G05535_CG	374	-0.249893	9.86153e-07
Chr5_10168482	clim-bio9	7.91207	TRUE	FALSE	TRUE	AT3G05535_CG	374	-0.249893	9.86153e-07
Chr5_10170329	clim-bio9	7.91207	TRUE	FALSE	TRUE	AT3G05535_CG	374	-0.249893	9.86153e-07
Chr5_10170632	clim-bio9	9.23701	TRUE	TRUE	TRUE	AT1G04387_CG	397	-0.203894	4.26168e-05
Chr5_10170632	clim-bio9	9.23701	TRUE	TRUE	TRUE	AT1G04387_CHG	396	-0.203809	4.39092e-05
Chr5_10171301	clim-bio11	9.81336	TRUE	TRUE	TRUE	AT1G07743_CG	398	-0.202116	4.87579e-05
Chr5_10171301	clim-bio11	9.81336	TRUE	TRUE	TRUE	AT1G07743_CHG	395	-0.202376	5.09118e-05
Chr5_10171301	clim-bio4	11.5908	TRUE	TRUE	FALSE	AT1G07743_CG	399	0.237013	1.6857e-06
Chr5_10171301	clim-bio4	11.5908	TRUE	TRUE	FALSE	AT1G07743_CHG	396	0.244877	8.10231e-07
Chr5_10171301	clim-bio7	8.27956	TRUE	TRUE	FALSE	AT1G07743_CG	399	0.238333	1.46958e-06
Chr5_10171301	clim-bio7	8.27956	TRUE	TRUE	FALSE	AT1G07743_CHG	396	0.239531	1.42186e-06
Chr5_10171301	clim-bio9	10.5567	TRUE	TRUE	TRUE	AT1G04387_CG	397	-0.203894	4.26168e-05
Chr5_10171301	clim-bio9	10.5567	TRUE	TRUE	TRUE	AT1G04387_CHG	396	-0.203809	4.39092e-05
Chr5_10171301	clim-tmin1	11.1473	TRUE	TRUE	TRUE	AT1G07743_CG	397	-0.211246	2.19807e-05
Chr5_10171301	clim-tmin1	11.1473	TRUE	TRUE	TRUE	AT1G07743_CHG	394	-0.211502	2.3077e-05
Chr5_10171301	clim-tmin3	10.5978	TRUE	TRUE	TRUE	AT1G07743_CG	392	-0.2276	5.32077e-06
Chr5_10171301	clim-tmin3	10.5978	TRUE	TRUE	TRUE	AT1G07743_CHG	389	-0.228738	5.17742e-06
Chr5_10174455	clim-bio9	7.91207	TRUE	FALSE	TRUE	AT1G04387_CHG	396	-0.203809	4.39092e-05
Chr5_10174455	clim-bio9	7.91207	TRUE	FALSE	TRUE	AT3G05535_CG	374	-0.249893	9.86153e-07
Chr5_10175251	clim-bio9	7.68112	TRUE	FALSE	TRUE	AT1G04387_CHG	396	-0.203809	4.39092e-05
Chr5_10175251	clim-bio9	7.68112	TRUE	FALSE	TRUE	AT3G05535_CG	374	-0.249893	9.86153e-07
Chr5_10176323	clim-bio9	7.10165	TRUE	FALSE	TRUE	AT3G05535_CG	374	-0.249893	9.86153e-07
Chr5_10176325	clim-bio9	7.91207	TRUE	FALSE	TRUE	AT1G04387_CHG	396	-0.203809	4.39092e-05
Chr5_10176325	clim-bio9	7.91207	TRUE	FALSE	TRUE	AT3G05535_CG	374	-0.249893	9.86153e-07
Chr5_10176803	clim-bio9	7.91207	TRUE	FALSE	TRUE	AT1G04387_CHG	396	-0.203809	4.39092e-05
Chr5_10177107	clim-bio9	7.91207	TRUE	FALSE	TRUE	AT3G05535_CG	374	-0.249893	9.86153e-07
Chr5_10177945	clim-bio9	7.91207	TRUE	FALSE	TRUE	AT3G05535_CG	374	-0.249893	9.86153e-07
Chr5_10178975	clim-bio9	7.91207	TRUE	FALSE	TRUE	AT3G05535_CG	374	-0.249893	9.86153e-07
Chr5_10179209	clim-bio9	7.91207	TRUE	FALSE	TRUE	AT3G05535_CG	374	-0.249893	9.86153e-07
Chr5_10180061	clim-bio9	7.91207	TRUE	FALSE	TRUE	AT3G05535_CG	374	-0.249893	9.86153e-07
Chr5_10180694	clim-bio9	7.91207	TRUE	FALSE	TRUE	AT3G05535_CG	374	-0.249893	9.86153e-07
Chr5_10181238	clim-bio9	7.29051	TRUE	FALSE	TRUE	AT1G04387_CHG	396	-0.203809	4.39092e-05
Chr5_10181985	clim-bio9	7.91207	TRUE	FALSE	TRUE	AT3G05535_CG	374	-0.249893	9.86153e-07
Chr5_10182131	clim-bio9	7.91207	TRUE	FALSE	TRUE	AT3G05535_CG	374	-0.249893	9.86153e-07
Chr5_10184722	clim-bio9	7.23663	TRUE	FALSE	TRUE	AT3G05535_CG	374	-0.249893	9.86153e-07
Chr5_10263428	clim-bio9	9.72681	TRUE	TRUE	TRUE	AT3G05535_CG	374	-0.249893	9.86153e-07
Chr5_10293522	clim-bio9	10.4605	TRUE	TRUE	TRUE	AT3G05535_CG	374	-0.249893	9.86153e-07
Chr5_10299037	clim-bio9	8.92392	TRUE	TRUE	TRUE	AT3G05535_CG	374	-0.249893	9.86153e-07
Chr5_10414964	clim-bio9	7.97437	TRUE	FALSE	TRUE	AT3G05535_CG	374	-0.249893	9.86153e-07
Chr5_10427980	clim-bio9	7.07288	TRUE	FALSE	TRUE	AT2G08880_CHG	418	-0.230284	1.95348e-06
Chr5_10427980	clim-bio9	7.07288	TRUE	FALSE	TRUE	AT3G05535_CG	374	-0.249893	9.86153e-07
Chr5_18748699	clim-tmin5	8.28287	TRUE	TRUE	FALSE	AT5G07205_CHG	416	-0.210085	1.55792e-05
Chr5_18748699	clim-tmin6	10.2331	TRUE	TRUE	TRUE	AT5G07205_CHG	416	-0.221296	5.19895e-06
Chr5_18748699	clim-tmin7	9.64285	TRUE	TRUE	TRUE	AT5G07205_CHG	416	-0.202243	3.24487e-05
Chr5_24328005	clim-bio11	11.8169	TRUE	TRUE	TRUE	AT4G06195_CG	416	-0.217242	7.78301e-06
Chr5_24328005	clim-bio11	11.8169	TRUE	TRUE	TRUE	AT4G06195_CHG	416	-0.204232	2.70089e-05
Chr5_24328005	clim-bio4	16.5781	TRUE	TRUE	TRUE	AT4G06195_CG	417	0.236121	1.08049e-06
Chr5_24328005	clim-bio4	16.5781	TRUE	TRUE	TRUE	AT4G06195_CHG	417	0.217425	7.45272e-06
Chr5_24328005	clim-bio6	11.6594	TRUE	TRUE	TRUE	AT4G06195_CG	413	-0.233919	1.53804e-06
Chr5_24328005	clim-bio6	11.6594	TRUE	TRUE	TRUE	AT4G06195_CHG	413	-0.220169	6.29169e-06
Chr5_24328005	clim-bio7	11.7382	TRUE	TRUE	FALSE	AT4G06195_CG	417	0.229607	2.15755e-06
Chr5_24328005	clim-bio7	11.7382	TRUE	TRUE	FALSE	AT4G06195_CHG	417	0.212844	1.16692e-05
Chr5_24328005	clim-tmax11	8.0801	TRUE	FALSE	TRUE	AT1G04387_CHG	397	-0.238111	1.59816e-06
Chr5_24328005	clim-tmax11	8.0801	TRUE	FALSE	TRUE	AT5G06765_CHG	411	-0.248241	3.44532e-07
Chr5_24328005	clim-tmax12	9.76977	TRUE	TRUE	TRUE	AT4G06195_CG	417	-0.200561	3.7032e-05
Chr5_24328005	clim-tmax12	9.76977	TRUE	TRUE	TRUE	AT4G06195_CHG	417	-0.196104	5.53613e-05
Chr5_24328005	clim-tmax2	8.52404	TRUE	TRUE	FALSE	AT1G04387_CHG	397	-0.235305	2.13339e-06
Chr5_24328005	clim-tmax2	8.52404	TRUE	TRUE	FALSE	AT4G06195_CG	417	-0.203612	2.79747e-05
Chr5_24328005	clim-tmax2	8.52404	TRUE	TRUE	FALSE	AT4G06195_CHG	417	-0.199164	4.20445e-05
Chr5_24328005	clim-tmax2	8.52404	TRUE	TRUE	FALSE	AT5G06765_CHG	411	-0.23983	8.68687e-07
Chr5_24328005	clim-tmax3	8.00815	TRUE	FALSE	TRUE	AT1G04387_CHG	396	-0.236513	1.94204e-06
Chr5_24328005	clim-tmax3	8.00815	TRUE	FALSE	TRUE	AT5G06765_CHG	410	-0.248315	3.53136e-07
Chr5_24328005	clim-tmin1	11.003	TRUE	TRUE	TRUE	AT4G06195_CG	415	-0.232881	1.61925e-06
Chr5_24328005	clim-tmin1	11.003	TRUE	TRUE	TRUE	AT4G06195_CHG	415	-0.219139	6.61778e-06
Chr5_24328005	clim-tmin12	11.5267	TRUE	TRUE	FALSE	AT4G06195_CG	401	-0.234204	2.12254e-06
Chr5_24328005	clim-tmin12	11.5267	TRUE	TRUE	FALSE	AT4G06195_CHG	401	-0.216828	1.18324e-05
Chr5_24328005	clim-tmin2	10.4478	TRUE	TRUE	FALSE	AT4G06195_CG	413	-0.230489	2.20386e-06
Chr5_24328005	clim-tmin2	10.4478	TRUE	TRUE	FALSE	AT4G06195_CHG	413	-0.216281	9.22327e-06
Chr5_24330403	clim-bio4	13.9421	TRUE	TRUE	TRUE	AT4G06195_CG	417	0.236121	1.08049e-06
Chr5_24330403	clim-bio4	13.9421	TRUE	TRUE	TRUE	AT4G06195_CHG	417	0.217425	7.45272e-06
Chr5_24330403	clim-bio7	8.83216	TRUE	TRUE	FALSE	AT4G06195_CG	417	0.229607	2.15755e-06
Chr5_24330403	clim-bio7	8.83216	TRUE	TRUE	FALSE	AT4G06195_CHG	417	0.212844	1.16692e-05
Chr5_24422496	clim-tmax2	8.29113	TRUE	TRUE	FALSE	AT1G04387_CG	398	-0.201493	5.14958e-05
Chr5_24422496	clim-tmax2	8.29113	TRUE	TRUE	FALSE	AT1G04387_CHG	397	-0.235305	2.13339e-06
Chr5_25610205	clim-tmin3	9.77993	TRUE	TRUE	TRUE	AT4G06095_CHG	393	-0.208683	3.04861e-05
Chr5_26578230	clim-bio4	8.91178	TRUE	TRUE	FALSE	AT3G57765_CHG	420	0.250395	2.00004e-07
Chr5_26694899	clim-bio9	7.65035	TRUE	FALSE	TRUE	AT1G04387_CG	397	-0.203894	4.26168e-05
Chr5_26694899	clim-bio9	7.65035	TRUE	FALSE	TRUE	AT1G04387_CHG	396	-0.203809	4.39092e-05
Chr5_26717977	clim-tmax11	7.60816	TRUE	FALSE	TRUE	AT1G04387_CG	398	-0.223212	6.92737e-06
Chr5_26717977	clim-tmax11	7.60816	TRUE	FALSE	TRUE	AT1G04387_CHG	397	-0.238111	1.59816e-06
Chr5_26727969	clim-tmax11	7.60816	TRUE	FALSE	TRUE	AT1G04387_CG	398	-0.223212	6.92737e-06
Chr5_26727969	clim-tmax11	7.60816	TRUE	FALSE	TRUE	AT1G04387_CHG	397	-0.238111	1.59816e-06
Chr5_26871904	clim-tmax11	7.41829	TRUE	FALSE	TRUE	AT1G04387_CG	398	-0.223212	6.92737e-06
Chr5_26871904	clim-tmax11	7.41829	TRUE	FALSE	TRUE	AT1G04387_CHG	397	-0.238111	1.59816e-06
Chr5_26873572	clim-bio4	13.012	TRUE	TRUE	TRUE	AT4G08585_CG	420	0.204117	2.49619e-05
Chr5_26873572	clim-bio4	13.012	TRUE	TRUE	TRUE	AT4G08585_CHG	420	0.224475	3.38296e-06
Chr5_26873572	clim-bio6	9.91526	TRUE	TRUE	FALSE	AT4G08585_CG	416	-0.200253	3.8914e-05
Chr5_26873572	clim-bio6	9.91526	TRUE	TRUE	FALSE	AT4G08585_CHG	416	-0.207466	1.99676e-05
Chr5_26873572	clim-bio7	8.78086	TRUE	TRUE	FALSE	AT4G08585_CHG	420	0.198592	4.15502e-05
Chr5_26873572	clim-tmin1	9.67337	TRUE	TRUE	FALSE	AT4G08585_CG	418	-0.199865	3.86153e-05
Chr5_26873572	clim-tmin1	9.67337	TRUE	TRUE	FALSE	AT4G08585_CHG	418	-0.20751	1.89866e-05
Chr5_26873572	clim-tmin12	9.87281	TRUE	TRUE	FALSE	AT4G08585_CHG	404	-0.203956	3.62347e-05
Chr5_26873572	clim-tmin2	11.2328	TRUE	TRUE	FALSE	AT4G08585_CG	416	-0.199385	4.21029e-05
Chr5_26873572	clim-tmin2	11.2328	TRUE	TRUE	FALSE	AT4G08585_CHG	416	-0.207256	2.0365e-05

## Sheet: Figure 2j
Ecotype_id	AT2G32315_CG	FT16	Group
88	0	50.5	CG=0
108	0	52.25	CG=0
159	0	56.75	CG=0
265	0	47.25	CG=0
350	0.0111607	51.5	0<CG<0.2
351	0.00263158	65.3333	0<CG<0.2
403	0	54.25	CG=0
410	0	65.25	CG=0
424	0.00545635	68.25	0<CG<0.2
428	0.0255682	59	0<CG<0.2
430	0	55	CG=0
630	0.0166667	58.75	0<CG<0.2
763	0	39	CG=0
765	0	36.6667	CG=0
766	0	41.75	CG=0
768	0.0142344	78.25	0<CG<0.2
772	0.0151515	43.5	0<CG<0.2
801	0	88.25	CG=0
870	0	62.25	CG=0
915	0	43.5	CG=0
932	0	68.75	CG=0
997	0	87.5	CG=0
1002	0	86.25	CG=0
1158	0.0126462	88	0<CG<0.2
1829	0.005	99	0<CG<0.2
1853	0.0173469	69.3333	0<CG<0.2
1872	0	82.5	CG=0
1890	0.0138889	75.75	0<CG<0.2
1925	0	89.5	CG=0
1954	0	101	CG=0
2016	0	69.75	CG=0
2171	0	82.5	CG=0
2202	0	96.5	CG=0
2276	0	84.25	CG=0
2278	0.00227273	85	0<CG<0.2
2317	0.00189036	53.5	0<CG<0.2
4807	0	87.5	CG=0
4826	0	51	CG=0
4884	0	49.5	CG=0
4958	0.00480769	100.25	0<CG<0.2
5023	0.0102041	43.75	0<CG<0.2
5104	0	40.75	CG=0
5151	0.28365	73.6667	0.2<CG<1
5165	0	81.75	CG=0
5210	0	78	CG=0
5236	0	43.5	CG=0
5276	0	49.75	CG=0
5349	0.00530739	97.3333	0<CG<0.2
5353	0.0178572	62.5	0<CG<0.2
5486	0	37.5	CG=0
5577	0	51	CG=0
5644	0.0178571	46.25	0<CG<0.2
5720	0.0333334	63.3333	0<CG<0.2
5726	0.00714285	48	0<CG<0.2
5741	0	88.5	CG=0
5748	0	41.75	CG=0
5757	0	66.6667	CG=0
5772	0	49	CG=0
5779	0	67	CG=0
5784	0	69.25	CG=0
5800	0	39	CG=0
5811	0	46	CG=0
5822	0.02	111	0<CG<0.2
5837	0.00671685	55.25	0<CG<0.2
5874	0.00452489	69.25	0<CG<0.2
5890	0	55.25	CG=0
5893	0	64.25	CG=0
5907	0	48.5	CG=0
5921	0.00520833	55.75	0<CG<0.2
5950	0	65.5	CG=0
5984	0	41.75	CG=0
5993	0.00395257	64.75	0<CG<0.2
6008	0.0173554	43	0<CG<0.2
6009	0	113.5	CG=0
6017	0.805739	104	0.2<CG<1
6020	0	87.25	CG=0
6024	0	116	CG=0
6035	0	73.75	CG=0
6038	0.00892857	77.25	0<CG<0.2
6041	0	51.5	CG=0
6064	0	129.5	CG=0
6073	0	96.5	CG=0
6086	0	100.75	CG=0
6099	0.00588235	113.667	0<CG<0.2
6106	0	94.75	CG=0
6107	0	105.25	CG=0
6108	0.00714286	52.75	0<CG<0.2
6111	0.00719933	93.6667	0<CG<0.2
6133	0	91.75	CG=0
6137	0	87.75	CG=0
6138	0	90.75	CG=0
6140	0	103.25	CG=0
6145	0	111.5	CG=0
6148	0	105.667	CG=0
6169	0	113.5	CG=0
6174	0.00740741	128	0<CG<0.2
6177	0	105.5	CG=0
6195	0	59	CG=0
6198	0	92.5	CG=0
6201	0	103	CG=0
6203	0.00625	119.667	0<CG<0.2
6217	0.52233	127	0.2<CG<1
6218	0.00833333	137	0<CG<0.2
6220	0	117.333	CG=0
6241	0.733602	117.5	0.2<CG<1
6268	0.00432901	128.667	0<CG<0.2
6284	0.0079365	131.5	0<CG<0.2
6296	0	47	CG=0
6390	0	61.3333	CG=0
6396	0	70.75	CG=0
6434	0	40	CG=0
6445	0.00952381	50	0<CG<0.2
6680	0.00303094	92.3333	0<CG<0.2
6744	0	47.25	CG=0
6830	0	41.25	CG=0
6897	0.00587607	66.25	0<CG<0.2
6898	0	34.25	CG=0
6900	0	121.5	CG=0
6903	0.00198413	56.25	0<CG<0.2
6904	0.0125	65.3333	0<CG<0.2
6907	0.0149306	60.25	0<CG<0.2
6908	0	59	CG=0
6909	0	38	CG=0
6911	0	47.25	CG=0
6915	0.0121909	56.75	0<CG<0.2
6919	0	94	CG=0
6920	0	93.75	CG=0
6922	0	44.5	CG=0
6923	0.003762	41.5	0<CG<0.2
6924	0	47	CG=0
6926	0	45.75	CG=0
6927	0	63	CG=0
6929	0.0196281	61.75	0<CG<0.2
6931	0	48.5	CG=0
6932	0.00245098	40.3333	0<CG<0.2
6933	0.0185185	54.5	0<CG<0.2
6938	0	70.75	CG=0
6940	0.0142857	39.25	0<CG<0.2
6943	0	42.5	CG=0
6944	0.00484587	44.5	0<CG<0.2
6945	0.00695652	56	0<CG<0.2
6951	0.0025641	59	0<CG<0.2
6956	0	72.5	CG=0
6957	0	84.6667	CG=0
6958	0	41.6667	CG=0
6959	0	53.25	CG=0
6960	0	39.75	CG=0
6961	0	50.3333	CG=0
6963	0.710233	64.25	0.2<CG<1
6966	0	55.125	CG=0
6967	0.0168067	42	0<CG<0.2
6968	0	91.3333	CG=0
6969	0	96	CG=0
6970	0	50.25	CG=0
6971	0	63.6667	CG=0
6973	0	46.25	CG=0
6974	0	125.25	CG=0
6975	0.00826446	47.25	0<CG<0.2
6976	0	69.5	CG=0
6979	0.00910364	36	0<CG<0.2
6981	0	43	CG=0
6982	0.00213675	44	0<CG<0.2
6984	0.00757577	47.75	0<CG<0.2
6986	0.00833333	43.75	0<CG<0.2
6987	0	47.75	CG=0
6989	0.00454546	61	0<CG<0.2
6990	0.00854701	60.25	0<CG<0.2
6992	0.00439815	54.25	0<CG<0.2
6997	0	56	CG=0
7000	0	54	CG=0
7002	0.00694444	59	0<CG<0.2
7003	0.00649351	51	0<CG<0.2
7008	0	95	CG=0
7013	0	38.75	CG=0
7014	0	74	CG=0
7025	0	52.6667	CG=0
7026	0.00510204	45.5	0<CG<0.2
7028	0	40.25	CG=0
7031	0	47.25	CG=0
7033	0	76	CG=0
7036	0.00490196	50.5	0<CG<0.2
7058	0	66	CG=0
7061	0	64	CG=0
7062	0.0195402	38.25	0<CG<0.2
7063	0.015873	51	0<CG<0.2
7067	0.0136123	42.25	0<CG<0.2
7068	0	56	CG=0
7071	0.00625	45	0<CG<0.2
7072	0	62	CG=0
7077	0	44.3333	CG=0
7081	0	42.5	CG=0
7092	0	54.25	CG=0
7094	0.0119048	43.25	0<CG<0.2
7096	0.0133928	40.25	0<CG<0.2
7102	0	71	CG=0
7103	0.00340136	36.75	0<CG<0.2
7106	0.00446429	44.5	0<CG<0.2
7107	0.0202381	50.75	0<CG<0.2
7109	0	45.75	CG=0
7117	0	36.5	CG=0
7119	0	41	CG=0
7120	0.00811688	42.75	0<CG<0.2
7125	0.00620792	42.75	0<CG<0.2
7126	0	97.25	CG=0
7127	0	45.5	CG=0
7130	0	78.25	CG=0
7133	0.00625	46.25	0<CG<0.2
7138	0	68.5	CG=0
7143	0.00641025	44.5	0<CG<0.2
7147	0	52.6667	CG=0
7158	0	47.75	CG=0
7160	0.0166667	66.5	0<CG<0.2
7161	0	39.3333	CG=0
7162	0	42.75	CG=0
7163	0	44	CG=0
7164	0	59.25	CG=0
7165	0	43.5	CG=0
7169	0	78.25	CG=0
7177	0	45.25	CG=0
7181	0.00738259	97	0<CG<0.2
7186	0	49.75	CG=0
7199	0	37	CG=0
7202	0.00850055	40.75	0<CG<0.2
7203	0	44.5	CG=0
7207	0	49.75	CG=0
7208	0	46	CG=0
7209	0	45.25	CG=0
7213	0	40	CG=0
7217	0	38	CG=0
7218	0.0178571	51.25	0<CG<0.2
7223	0.0034965	54.75	0<CG<0.2
7231	0	45.3333	CG=0
7236	0.00166667	47.5	0<CG<0.2
7244	0	46	CG=0
7250	0.0114556	37.75	0<CG<0.2
7255	0	47.3333	CG=0
7258	0	43.5	CG=0
7268	0	43.6667	CG=0
7273	0.00255754	43.6667	0<CG<0.2
7276	0	49.25	CG=0
7280	0	46.5	CG=0
7282	0	37.5	CG=0
7287	0	48.25	CG=0
7288	0	70.25	CG=0
7296	0.00641025	62.5	0<CG<0.2
7298	0	53.25	CG=0
7305	0	51.5	CG=0
7306	0	49.75	CG=0
7307	0	72.3333	CG=0
7314	0.0104167	42.25	0<CG<0.2
7316	0	89.25	CG=0
7319	0	52.75	CG=0
7320	0.00114416	74.5	0<CG<0.2
7322	0	51.75	CG=0
7323	0.0111111	64.25	0<CG<0.2
7327	0.00406746	53.5	0<CG<0.2
7328	0.014359	51.3333	0<CG<0.2
7332	0	43.5	CG=0
7333	0	39.75	CG=0
7337	0.00635823	47.5	0<CG<0.2
7342	0	65	CG=0
7343	0	51.25	CG=0
7344	0.0108685	47.6667	0<CG<0.2
7346	0	58.6667	CG=0
7347	0	47	CG=0
7349	0	52.75	CG=0
7350	0	52	CG=0
7353	0.047619	70.5	0<CG<0.2
7354	0	108.333	CG=0
7356	0	64.3333	CG=0
7372	0.00518925	54.5	0<CG<0.2
7373	0.00681818	54.75	0<CG<0.2
7377	0	59.75	CG=0
7378	0	52	CG=0
7382	0	40	CG=0
7383	0	38	CG=0
7384	0	65.75	CG=0
7387	0.004329	41.25	0<CG<0.2
7394	0.00396825	41.75	0<CG<0.2
7396	0	51.5	CG=0
7404	0.00385717	41.3333	0<CG<0.2
7411	0.00490196	54	0<CG<0.2
7413	0.0168067	48	0<CG<0.2
7415	0	45.25	CG=0
7416	0	78.6667	CG=0
7418	0	46.25	CG=0
7419	0	43.25	CG=0
7424	0	35.5	CG=0
7427	0.00297619	91.5	0<CG<0.2
7430	0	42.25	CG=0
7460	0.00260417	37	0<CG<0.2
7461	0	48.75	CG=0
7471	0	34	CG=0
7477	0.00588235	52.25	0<CG<0.2
7514	0.00407197	57.3333	0<CG<0.2
7515	0.0202381	73.5	0<CG<0.2
7520	0.00396825	48.75	0<CG<0.2
7521	0.003663	54	0<CG<0.2
7523	0.015083	68.75	0<CG<0.2
7525	0	41.75	CG=0
7717	0	76.25	CG=0
7917	0.00324676	68.75	0<CG<0.2
7947	0	81.5	CG=0
8077	0	57.75	CG=0
8132	0.0128205	67.3333	0<CG<0.2
8214	0	54.5	CG=0
8231	0.0181936	108.667	0<CG<0.2
8233	0	69.25	CG=0
8234	0	92.75	CG=0
8235	0.008547	68.75	0<CG<0.2
8236	0	64.6667	CG=0
8238	0	52.25	CG=0
8239	0.00320513	42.5	0<CG<0.2
8243	0	68.25	CG=0
8244	0	58.5	CG=0
8246	0	76.5	CG=0
8247	0.00826446	94.6667	0<CG<0.2
8259	0	65.5	CG=0
8264	0.015873	63.5	0<CG<0.2
8284	0	76	CG=0
8285	0.00777001	51.6667	0<CG<0.2
8290	0	44.25	CG=0
8297	0	79	CG=0
8311	0.00208333	59.25	0<CG<0.2
8312	0	52	CG=0
8326	0	58	CG=0
8334	0	54	CG=0
8337	0	72.5	CG=0
8343	0	59.75	CG=0
8351	0	97.5	CG=0
8354	0.0238095	58.75	0<CG<0.2
8357	0.0107323	55.5	0<CG<0.2
8365	0	39.5	CG=0
8386	0	49	CG=0
8419	0	58.75	CG=0
8420	0	47.5	CG=0
8424	0	77.75	CG=0
9067	0	130	CG=0
9069	0.00263158	90.75	0<CG<0.2
9070	0	88.5	CG=0
9075	0.00653594	98.25	0<CG<0.2
9078	0	104.25	CG=0
9079	0.00983797	102	0<CG<0.2
9081	0	99.6667	CG=0
9084	0.00340136	114.25	0<CG<0.2
9085	0	101	CG=0
9089	0	125.5	CG=0
9091	0	97.5	CG=0
9095	0	113.333	CG=0
9099	0	112.667	CG=0
9100	0	74	CG=0
9102	0	80.75	CG=0
9103	0	82.75	CG=0
9104	0	60	CG=0
9105	0	78.75	CG=0
9106	0.00297619	87.5	0<CG<0.2
9111	0	89.25	CG=0
9113	0	70.25	CG=0
9114	0.00265252	100.5	0<CG<0.2
9115	0	71.75	CG=0
9121	0.69375	102	0.2<CG<1
9125	0.0132451	69.25	0<CG<0.2
9128	0.0102041	61	0<CG<0.2
9130	0	63.25	CG=0
9131	0	63.5	CG=0
9133	0	68	CG=0
9134	0.0130536	64.5	0<CG<0.2
9298	0.00769231	45.5	0<CG<0.2
9312	0.00980394	57.5	0<CG<0.2
9314	0.00661946	60	0<CG<0.2
9321	0.571544	140	0.2<CG<1
9386	0.00378788	107.75	0<CG<0.2
9388	0	137	CG=0
9404	0.0119048	78.75	0<CG<0.2
9405	0.00666667	95.5	0<CG<0.2
9407	0.00326797	75	0<CG<0.2
9408	0	124	CG=0
9409	0	119.25	CG=0
9421	0	103	CG=0
9433	0.606944	137	0.2<CG<1
9450	0	78.5	CG=0
9451	0.00520833	113.667	0<CG<0.2
9503	0.0128205	53.5	0<CG<0.2
9506	0.00362319	69	0<CG<0.2
9507	0	46.6667	CG=0
9508	0.00271739	60.6667	0<CG<0.2
9509	0.0142857	59	0<CG<0.2
9510	0	55.75	CG=0
9511	0.00349651	55	0<CG<0.2
9512	0	40.25	CG=0
9513	0	63.3333	CG=0
9514	0	83.3333	CG=0
9515	0.00520833	51.25	0<CG<0.2
9517	0	35.75	CG=0
9518	0	87.5	CG=0
9519	0	64.5	CG=0
9520	0	120.5	CG=0
9521	0	68	CG=0
9522	0	60.3333	CG=0
9523	0.0081885	84.6667	0<CG<0.2
9524	0	99.6667	CG=0
9525	0.0166667	81.25	0<CG<0.2
9526	0.0119048	56.3333	0<CG<0.2
9527	0	76.5	CG=0
9529	0	63	CG=0
9530	0.00959595	123	0<CG<0.2
9531	0.00416667	92	0<CG<0.2
9532	0	108.667	CG=0
9533	0	79	CG=0
9534	0.00160256	65.6667	0<CG<0.2
9535	0.00241546	89	0<CG<0.2
9537	0.0059232	56	0<CG<0.2
9540	0	88.25	CG=0
9541	0.00723379	61.5	0<CG<0.2
9542	0	107.25	CG=0
9543	0.0151515	89.6667	0<CG<0.2
9544	0.00828156	53.5	0<CG<0.2
9545	0	101	CG=0
9547	0.0238636	70	0<CG<0.2
9549	0	106.667	CG=0
9550	0	132	CG=0
9551	0	123	CG=0
9553	0.00362319	106	0<CG<0.2
9554	0	104.25	CG=0
9556	0	65	CG=0
9557	0	112	CG=0
9558	0.00543478	114.667	0<CG<0.2
9559	0	66.5	CG=0
9560	0.00362949	53.75	0<CG<0.2
9561	0	92	CG=0
9562	0	83.5	CG=0
9565	0	72.3333	CG=0
9567	0	103.5	CG=0
9568	0.00333333	109.5	0<CG<0.2
9569	0.0102814	96.5	0<CG<0.2
9573	0	60	CG=0
9576	0	106.5	CG=0
9577	0	123.5	CG=0
9578	0.0110399	59.25	0<CG<0.2
9579	0	79.25	CG=0
9581	0.05	118.5	0<CG<0.2
9582	0	93.75	CG=0
9583	0.0104167	89.5	0<CG<0.2
9584	0.0138889	85.5	0<CG<0.2
9585	0	32	CG=0
9587	0.00292398	101.75	0<CG<0.2
9588	0	79.3333	CG=0
9589	0	77.3333	CG=0
9590	0	50.5	CG=0
9591	0	46	CG=0
9592	0	100	CG=0
9593	0.3875	109	0.2<CG<1
9594	0.010101	110.667	0<CG<0.2
9595	0	66.75	CG=0
9596	0.00476191	61	0<CG<0.2
9597	0	60.6667	CG=0
9598	0	91	CG=0
9599	0.00705816	90.25	0<CG<0.2
9600	0.00462963	73	0<CG<0.2
9601	0	77	CG=0
9606	0.00490196	41	0<CG<0.2
9607	0.000952381	107.667	0<CG<0.2
9608	0	45.25	CG=0
9609	0	51	CG=0
9610	0	69.5	CG=0
9611	0	68	CG=0
9612	0	71.5	CG=0
9613	0	71.6667	CG=0
9615	0.699156	86	0.2<CG<1
9616	0	110.75	CG=0
9617	0	66	CG=0
9619	0	83	CG=0
9620	0	74.3333	CG=0
9621	0.715714	90.5	0.2<CG<1
9622	0	81.6667	CG=0
9624	0	74.3333	CG=0
9625	0.535516	101.5	0.2<CG<1
9626	0	70.25	CG=0
9627	0.00793651	88.25	0<CG<0.2
9628	0.650337	69.25	0.2<CG<1
9629	0.66496	74.6667	0.2<CG<1
9630	0	79.5	CG=0
9631	0	140	CG=0
9632	0.00326798	90.3333	0<CG<0.2
9633	0	77	CG=0
9634	0	98	CG=0
9635	0	84.6667	CG=0
9636	0.00840335	141	0<CG<0.2
9637	0.00617283	82.5	0<CG<0.2
9638	0	87.6667	CG=0
9639	0	73.25	CG=0
9640	0.516667	80.75	0.2<CG<1
9641	0.00446429	87.6667	0<CG<0.2
9642	0	86	CG=0
9643	0	79	CG=0
9644	0.00420168	69	0<CG<0.2
9645	0	66.25	CG=0
9646	0	55.25	CG=0
9647	0.02	55	0<CG<0.2
9648	0	61	CG=0
9649	0	67.25	CG=0
9651	0	49.6667	CG=0
9653	0	52.5	CG=0
9655	0	71.6667	CG=0
9656	0.00892857	89	0<CG<0.2
9657	0	48	CG=0
9658	0.00427351	66.5	0<CG<0.2
9659	0	66.6667	CG=0
9660	0	40	CG=0
9661	0.00189394	42	0<CG<0.2
9663	0	69.3333	CG=0
9665	0.0084541	86.6667	0<CG<0.2
9668	0	79.5	CG=0
9671	0.00490196	95	0<CG<0.2
9676	0.0103775	89	0<CG<0.2
9678	0	87	CG=0
9679	0.00138889	79.75	0<CG<0.2
9684	0	89.5	CG=0
9689	0	83	CG=0
9690	0	81.6667	CG=0
9693	0.00892857	75	0<CG<0.2
9694	0	74.25	CG=0
9696	0	76.75	CG=0
9697	0	63	CG=0
9698	0	74.5	CG=0
9699	0	63.6667	CG=0
9700	0.0136223	81	0<CG<0.2
9701	0	82	CG=0
9703	0	69.75	CG=0
9704	0.00454546	70.3333	0<CG<0.2
9705	0	67	CG=0
9706	0.0098457	78.6667	0<CG<0.2
9707	0.00189394	72.75	0<CG<0.2
9708	0.00883838	85	0<CG<0.2
9709	0	73.5	CG=0
9710	0	83.25	CG=0
9713	0	68.3333	CG=0
9714	0.00378788	82.3333	0<CG<0.2
9716	0.0079365	122	0<CG<0.2
9717	0.00324676	93.3333	0<CG<0.2
9718	0	79	CG=0
9719	0	57.75	CG=0
9720	0.0333334	104	0<CG<0.2
9721	0	78	CG=0
9722	0	108	CG=0
9723	0	68.5	CG=0
9725	0	56.5	CG=0
9726	0	56.5	CG=0
9727	0	43.5	CG=0
9728	0	77.75	CG=0
9729	0.0014881	79	0<CG<0.2
9730	0.00277778	97	0<CG<0.2
9731	0	66	CG=0
9732	0	88.25	CG=0
9733	0	83.75	CG=0
9735	0.00444445	74	0<CG<0.2
9736	0	81	CG=0
9737	0	63.6667	CG=0
9738	0.00534759	73.75	0<CG<0.2
9739	0	68.5	CG=0
9741	0.00657895	71.5	0<CG<0.2
9743	0	75	CG=0
9744	0	63.3333	CG=0
9745	0	76	CG=0
9747	0	94.6667	CG=0
9748	0	86.25	CG=0
9749	0.00568182	63.75	0<CG<0.2
9755	0.00833333	82	0<CG<0.2
9756	0.00285714	73	0<CG<0.2
9758	0	73	CG=0
9759	0	58.5	CG=0
9761	0.00595239	58	0<CG<0.2
9762	0.0138889	72.75	0<CG<0.2
9766	0.761233	39.5	0.2<CG<1
9768	0	54.6667	CG=0
9769	0	44.6667	CG=0
9770	0.00543478	44.75	0<CG<0.2
9771	0.00370371	44.25	0<CG<0.2
9772	0	40.75	CG=0
9774	0.00833335	43	0<CG<0.2
9775	0	44.25	CG=0
9776	0	57.5	CG=0
9777	0.00549451	43.5	0<CG<0.2
9778	0	49.25	CG=0
9779	0	44.6667	CG=0
9780	0.00595238	45.75	0<CG<0.2
9781	0	41.6667	CG=0
9782	0.00653594	44.5	0<CG<0.2
9783	0	66.3333	CG=0
9784	0	43.5	CG=0
9785	0.00661765	45.25	0<CG<0.2
9786	0	40.25	CG=0
9787	0	49.3333	CG=0
9788	0	38.3333	CG=0
9789	0.00833335	42.25	0<CG<0.2
9790	0	41.75	CG=0
9791	0	38.3333	CG=0
9792	0.00197628	42.75	0<CG<0.2
9793	0	63.3333	CG=0
9794	0.00432901	44.5	0<CG<0.2
9795	0	38.25	CG=0
9796	0	46	CG=0
9797	0.00378788	46.5	0<CG<0.2
9798	0	44.6667	CG=0
9799	0	50.5	CG=0
9800	0.00432901	42.5	0<CG<0.2
9801	0	36.3333	CG=0
9802	0.00483091	42.75	0<CG<0.2
9803	0.0106061	41.25	0<CG<0.2
9804	0.00833334	45.75	0<CG<0.2
9805	0.00207039	53	0<CG<0.2
9806	0.00317461	43	0<CG<0.2
9807	0.0078125	43	0<CG<0.2
9808	0	53	CG=0
9809	0	51.25	CG=0
9810	0	42.25	CG=0
9811	0	45	CG=0
9812	0.00317461	45.75	0<CG<0.2
9813	0	45.5	CG=0
9814	0.0257937	48.3333	0<CG<0.2
9815	0.00245098	48	0<CG<0.2
9816	0	39	CG=0
9817	0	63.75	CG=0
9819	0	98.5	CG=0
9820	0	55.75	CG=0
9821	0	72.25	CG=0
9822	0.00595238	62.3333	0<CG<0.2
9823	0	42	CG=0
9824	0	143	CG=0
9825	0	63.5	CG=0
9826	0	73	CG=0
9827	0	60	CG=0
9830	0.00515177	51.25	0<CG<0.2
9831	0.00603865	88.25	0<CG<0.2
9832	0	90.3333	CG=0
9833	0	65.6667	CG=0
9834	0.00657895	63.75	0<CG<0.2
9835	0.00962733	69.75	0<CG<0.2
9836	0	128.5	CG=0
9837	0.00324675	64.25	0<CG<0.2
9838	0	67	CG=0
9839	0.00483091	115	0<CG<0.2
9840	0	120.5	CG=0
9841	0	68	CG=0
9843	0	58.6667	CG=0
9844	0	84.25	CG=0
9845	0	65	CG=0
9846	0.00892856	119.667	0<CG<0.2
9847	0	45	CG=0
9848	0	98	CG=0
9849	0	99.6667	CG=0
9850	0	83	CG=0
9851	0	144	CG=0
9852	0	67.3333	CG=0
9853	0	35.5	CG=0
9854	0	40.6667	CG=0
9855	0	61.6667	CG=0
9856	0	63.5	CG=0
9857	0	66.5	CG=0
9858	0.00840335	123.5	0<CG<0.2
9859	0	83	CG=0
9860	0.0113636	64.3333	0<CG<0.2
9861	0.00717949	114.5	0<CG<0.2
9862	0	53.75	CG=0
9864	0	57.25	CG=0
9866	0	118	CG=0
9867	0.0154959	101.667	0<CG<0.2
9868	0	68.6667	CG=0
9869	0	80.75	CG=0
9870	0	111	CG=0
9871	0	117.667	CG=0
9873	0	55.6667	CG=0
9874	0.00549451	56.25	0<CG<0.2
9875	0	44.75	CG=0
9876	0	74.75	CG=0
9878	0	116	CG=0
9879	0	59.5	CG=0
9880	0	87.5	CG=0
9881	0	78.5	CG=0
9882	0	70.3333	CG=0
9883	0	41.75	CG=0
9885	0.00621117	119	0<CG<0.2
9886	0	57	CG=0
9888	0	96.6667	CG=0
9890	0.00478469	94.3333	0<CG<0.2
9892	0	84.5	CG=0
9894	0	76.6667	CG=0
9895	0	71	CG=0
9897	0.0102041	81.5	0<CG<0.2
9898	0	97.25	CG=0
9899	0	58	CG=0
9900	0.005291	50	0<CG<0.2
9901	0	102.5	CG=0
9902	0	110.333	CG=0
9903	0.00520833	108.75	0<CG<0.2
9904	0.682932	114.667	0.2<CG<1
9905	0.51711	95	0.2<CG<1
9906	0	80	CG=0
9908	0.0151515	46.5	0<CG<0.2
9909	0	57	CG=0
9910	0.00986137	43.5	0<CG<0.2
9911	0.00909091	44.5	0<CG<0.2
9914	0.00649351	55.25	0<CG<0.2
9915	0	75.5	CG=0
9917	0	54.25	CG=0
9918	0	90	CG=0
9920	0	48.6667	CG=0
9921	0	48.25	CG=0
9924	0.0030303	57	0<CG<0.2
9925	0.00714286	79	0<CG<0.2
9926	0	44.3333	CG=0
9928	0	77	CG=0
9929	0	88	CG=0
9932	0	76	CG=0
9933	0	49	CG=0
9935	0	73.75	CG=0
9937	0	47.75	CG=0
9938	0	74	CG=0
9939	0.0166667	60.75	0<CG<0.2
9941	0	42.5	CG=0
9942	0	110.667	CG=0
9944	0	68	CG=0
9945	0.011072	110	0<CG<0.2
9946	0.00198413	54.5	0<CG<0.2
9947	0	125	CG=0
9949	0	61.5	CG=0
9950	0	86.25	CG=0
9951	0.00206611	109.667	0<CG<0.2
9953	0	93.25	CG=0
9955	0	73	CG=0
9956	0.0095238	61	0<CG<0.2
9957	0	85	CG=0
9958	0.0129187	76.5	0<CG<0.2
9959	0	78.75	CG=0
9960	0	66.6667	CG=0
9962	0	71.75	CG=0
9963	0	66.6667	CG=0
9964	0.00396825	64.5	0<CG<0.2
9965	0.00925925	56	0<CG<0.2
9966	0	80	CG=0
9968	0	57.75	CG=0
9969	0.0111111	69.25	0<CG<0.2
9970	0	81.75	CG=0
9972	0.00490196	58.75	0<CG<0.2
9973	0.0057041	110	0<CG<0.2
9976	0.00432901	72.5	0<CG<0.2
9979	0	68.5	CG=0
9980	0	60.5	CG=0
9981	0.00568182	55.5	0<CG<0.2
9982	0	79.25	CG=0
9983	0	58.5	CG=0
9985	0.00826446	63.5	0<CG<0.2
9986	0	86	CG=0
9987	0.00694444	82.25	0<CG<0.2
9988	0.694088	112.333	0.2<CG<1
9990	0	75	CG=0
9991	0	92.75	CG=0
9993	0	119.667	CG=0
9995	0.0156561	41.75	0<CG<0.2
9996	0	38.25	CG=0
9997	0.00334448	51.5	0<CG<0.2
9998	0.00208333	46.25	0<CG<0.2
10001	0.0115546	49.5	0<CG<0.2
10002	0	42.5	CG=0
10004	0	79	CG=0
10005	0	67.25	CG=0
10006	0	131.5	CG=0
10008	0	73	CG=0
10009	0	77.75	CG=0
10010	0	75.25	CG=0
10011	0.00284091	65.25	0<CG<0.2
10013	0.00595238	100	0<CG<0.2
10014	0	132	CG=0
10015	0.00476191	51.25	0<CG<0.2
10017	0	76.5	CG=0
10018	0	81.3333	CG=0
10020	0.00245098	48	0<CG<0.2
10022	0.0140741	45.25	0<CG<0.2
10023	0.00289855	90	0<CG<0.2

## Sheet: Figure 2k
GWAS result of CG methylation of AT2G32315				GWAS result of Flowering time (FT16)
SNP	P-value	LD (r2)		SNP	scores (-log10(P))	LD (r2)
S1_3179994	0.77073	0.155028		S1_3179994	0.278827	0.155028
S1_3180305	0.974326	0.0320672		S1_3180074	0.0034043	5.261e-05
S1_3180421	0.58243	0.00396052		S1_3180099	0.461995	0.00242711
S1_3180526	0.703788	0.0197053		S1_3180261	0.556034	0.00027057
S1_3180543	0.363318	0.17908		S1_3180305	0.266377	0.0320672
S1_3180934	0.511354	0.0154022		S1_3180378	0.171249	0.00070163
S1_3180948	0.570776	0.00433652		S1_3180421	0.0906202	0.00396052
S1_3180994	0.525516	0.179754		S1_3180433	0.0742131	0.0023475
S1_3181053	0.0215068	0.0990787		S1_3180458	0.157843	0.00196183
S1_3181118	0.647164	0.00334437		S1_3180475	0.0330795	0.0017525
S1_3181127	0.927295	0.0321684		S1_3180476	0.207465	0.00043788
S1_3181594	0.96112	0.145478		S1_3180493	0.224333	5.469e-05
S1_3181623	0.659286	0.00353521		S1_3180497	0.207465	0.00027341
S1_3181955	0.191972	0.0036513		S1_3180506	0.207465	0.0003305
S1_3182075	0.569338	0.014841		S1_3180526	0.0912193	0.0197053
S1_3182254	0.684317	0.00336752		S1_3180529	0.207465	0.00032559
S1_3182387	0.568269	0.00450202		S1_3180543	0.771727	0.17908
S1_3182508	0.549686	0.0045945		S1_3180573	0.341175	0.00022891
S1_3182540	0.62252	0.00409106		S1_3180588	0.0444482	5.742e-05
S1_3182548	0.734787	0.0312483		S1_3180596	0.218273	0.00043191
S1_3182625	0.825727	0.00353795		S1_3180618	0.217251	0.00183012
S1_3182710	0.145143	0.00452981		S1_3180628	0.309606	0.00018654
S1_3182930	0.645134	0.183346		S1_3180634	0.453828	0.171227
S1_3183094	0.448788	0.151772		S1_3180662	0.157843	0.00050559
S1_3183671	0.742164	0.0030453		S1_3180681	0.160459	0.00030691
S1_3183737	0.451311	0.12334		S1_3180682	0.453828	0.116825
S1_3183770	0.933134	0.0897935		S1_3180709	0.342067	6.842e-05
S1_3183772	0.575102	0.0921823		S1_3180740	0.363532	0.00038469
S1_3183797	0.389228	0.0928056		S1_3180747	0.193779	0.000675
S1_3183798	0.313841	0.0961039		S1_3180748	0.193779	0.00073357
S1_3183800	0.338732	0.0911363		S1_3180759	0.193779	0.00078914
S1_3183825	0.566218	0.0877201		S1_3180833	0.207465	0.0004388
S1_3183887	0.0915521	0.00696715		S1_3180895	0.0820674	0.00069384
S1_3183942	0.205825	0.151192		S1_3180898	0.176627	0.00038104
S1_3183960	0.160517	0.00730015		S1_3180934	0.144592	0.0154022
S1_3183969	0.183288	0.00748083		S1_3180948	0.539443	0.00433652
S1_3184012	0.163196	0.00744927		S1_3180962	0.363532	0.00055543
S1_3184059	0.698891	0.00327235		S1_3180994	0.453828	0.179754
S1_3184321	0.88668	0.0050011		S1_3181053	0.267762	0.0990787
S1_3184367	0.705347	0.0295474		S1_3181089	0.347834	5.444e-05
S1_3184398	0.653335	0.185321		S1_3181118	0.128146	0.00334437
S1_3184422	0.311919	0.040946		S1_3181127	0.211245	0.0321684
S1_3184517	0.0887174	0.00383074		S1_3181198	0.207465	0.0004388
S1_3184557	0.820754	0.0108843		S1_3181232	0.347834	5.312e-05
S1_3184580	0.0708503	0.00379141		S1_3181322	0.160459	0.00088485
S1_3184713	0.0995189	0.0250031		S1_3181504	0.132	0.00038195
S1_3184732	0.0685317	0.00398495		S1_3181521	0.0656221	0.00160178
S1_3184848	0.779134	0.160553		S1_3181594	0.204261	0.145478
S1_3185025	0.726847	0.00383097		S1_3181623	0.128146	0.00353521
S1_3185143	0.976267	0.0537801		S1_3181817	0.977119	0.00021579
S1_3185228	0.110873	0.00423306		S1_3181832	0.0034043	5.356e-05
S1_3185319	0.298062	0.00519379		S1_3181955	0.128146	0.0036513
S1_3185437	0.4591	0.0125658		S1_3182075	0.183884	0.014841
S1_3185701	0.611251	0.0033894		S1_3182090	0.00166159	0.000488
S1_3185723	0.97994	0.117254		S1_3182254	0.128146	0.00336752
S1_3185810	0.742237	0.0154593		S1_3182371	0.189252	0.00010972
S1_3185856	0.819794	0.158124		S1_3182382	0.157843	0.00196599
S1_3185936	0.78544	0.0123413		S1_3182387	0.52331	0.00450202
S1_3185973	0.819438	0.0111949		S1_3182408	0.207465	0.00049937
S1_3186008	0.337017	0.164861		S1_3182488	0.0286256	0.00151034
S1_3186089	0.60409	0.164762		S1_3182508	0.52331	0.0045945
S1_3186093	0.758395	0.0122946		S1_3182510	0.461995	0.00078083
S1_3186094	0.588411	0.0709236		S1_3182531	0.461995	0.00238683
S1_3186138	0.964462	0.037227		S1_3182540	0.0906202	0.00409106
S1_3186316	0.335966	0.167088		S1_3182548	0.168501	0.0312483
S1_3186415	0.545821	0.00525988		S1_3182625	0.448692	0.00353795
S1_3186476	0.0917903	0.203226		S1_3182706	1.7015	0.00161193
S1_3186493	0.878673	0.213245		S1_3182710	0.0143613	0.00452981
S1_3186559	0.30573	0.0131626		S1_3182730	0.0860601	0.0015646
S1_3186612	0.523121	0.00252398		S1_3182930	0.33911	0.183346
S1_3186622	0.763375	0.187401		S1_3183094	0.121495	0.151772
S1_3186628	0.991363	0.175644		S1_3183217	0.20879	0.00123465
S1_3186640	0.478895	0.0293242		S1_3183259	0.113356	5.239e-05
S1_3186723	0.359715	0.185465		S1_3183319	0.363532	0.00053827
S1_3186776	0.736743	0.181455		S1_3183451	0.0286256	0.00173769
S1_3186860	0.720993	0.0159188		S1_3183563	0.556034	0.00027687
S1_3187236	0.969817	0.00516539		S1_3183612	0.171249	0.00115518
S1_3187304	0.392666	0.0366366		S1_3183654	0.171249	0.00115252
S1_3187533	0.36971	0.0351829		S1_3183671	0.345627	0.0030453
S1_3187552	0.854843	0.106559		S1_3183737	0.118362	0.12334
S1_3187760	0.879032	0.00547768		S1_3183765	0.556034	0.00022362
S1_3188082	0.634908	0.113992		S1_3183770	0.213976	0.0897935
S1_3188090	0.608249	0.125851		S1_3183772	0.107447	0.0921823
S1_3188091	0.712871	0.123674		S1_3183797	0.213976	0.0928056
S1_3188094	0.898949	0.109638		S1_3183798	0.213976	0.0961039
S1_3188242	0.562114	0.110595		S1_3183800	0.213976	0.0911363
S1_3188354	0.8587	0.106508		S1_3183825	0.213976	0.0877201
S1_3188573	0.576677	0.120291		S1_3183887	0.103507	0.00696715
S1_3188645	0.909729	0.123941		S1_3183915	0.0286256	0.00189575
S1_3188690	0.379046	0.123989		S1_3183924	0.207465	0.00048698
S1_3188849	0.577518	0.11198		S1_3183928	0.171249	0.00116986
S1_3188896	0.441134	0.107923		S1_3183942	0.140851	0.151192
S1_3189075	0.935182	0.110931		S1_3183960	0.103507	0.00730015
S1_3189121	0.797652	0.00707876		S1_3183969	0.103507	0.00748083
S1_3189199	0.8663	0.123484		S1_3183986	0.0489973	0.00021923
S1_3189222	0.691025	0.126317		S1_3184012	0.103507	0.00744927
S1_3189224	0.706481	0.120037		S1_3184059	0.345627	0.00327235
S1_3189232	0.737921	0.0138731		S1_3184134	0.350072	5.609e-05
S1_3189236	0.515021	0.148531		S1_3184214	0.0286256	0.00190175
S1_3189253	0.607301	0.147625		S1_3184283	0.0286256	0.00304101
S1_3189258	0.579629	0.151433		S1_3184297	0.0286256	0.00304754
S1_3189259	0.588527	0.146288		S1_3184314	0.0286256	0.00304862
S1_3189272	0.509256	0.00314582		S1_3184321	0.0336091	0.0050011
S1_3189290	0.974779	0.14352		S1_3184367	0.00564975	0.0295474
S1_3189294	0.448577	0.142357		S1_3184374	0.171249	0.00091178
S1_3189302	0.564239	0.149773		S1_3184387	0.0656221	0.00184949
S1_3189326	0.538748	0.163048		S1_3184398	0.33911	0.185321
S1_3189342	0.382216	0.014252		S1_3184422	0.163229	0.040946
S1_3189349	0.356276	0.0123786		S1_3184517	0.0768445	0.00383074
S1_3189359	0.411809	0.166217		S1_3184556	0.337536	0.00057346
S1_3189362	0.450565	0.159056		S1_3184557	0.303607	0.0108843
S1_3189540	0.658256	0.10967		S1_3184580	0.0768445	0.00379141
S1_3189558	0.843838	0.119701		S1_3184597	0.0871435	0.00279586
S1_3189680	0.57087	0.0211477		S1_3184669	0.461995	0.00265437
S1_3189681	0.316415	0.0239523		S1_3184674	0.171249	0.00050348
S1_3189686	0.367313	0.0241839		S1_3184676	0.171249	0.00061935
S1_3189789	0.556923	0.00510725		S1_3184702	0.324334	0.00010899
S1_3189800	0.595931	0.00504408		S1_3184713	0.0911429	0.0250031
S1_3189840	0.598879	0.0042073		S1_3184732	0.0768445	0.00398495
S1_3189845	0.585027	0.00447205		S1_3184737	0.171249	0.00060593
S1_3189848	0.57952	0.00369525		S1_3184766	0.171249	0.00080729
S1_3189949	0.577159	0.00505871		S1_3184779	0.171249	0.00041377
S1_3189969	0.575243	0.00483891		S1_3184831	0.171249	0.00053041
S1_3189975	0.509926	0.0231867		S1_3184848	0.33911	0.160553
S1_3190005	0.607987	0.00436711		S1_3184880	0.0286256	0.00280937
S1_3190017	0.567234	0.00467289		S1_3184938	0.0286256	0.00260688
S1_3190055	0.951148	0.00514122		S1_3184941	0.461995	0.00313835
S1_3190097	0.908534	0.00511724		S1_3184950	0.461995	0.0027976
S1_3190099	0.898091	0.00507362		S1_3184991	0.269344	0.00153832
S1_3190117	0.17625	0.0223297		S1_3185025	0.150017	0.00383097
S1_3190120	0.950904	0.0052528		S1_3185043	0.113356	0.00011019
S1_3190213	0.523556	0.00536387		S1_3185045	0.350072	5.485e-05
S1_3190276	0.837254	0.00526924		S1_3185143	0.291974	0.0537801
S1_3190290	0.545829	0.00518324		S1_3185154	0.556034	5.35e-05
S1_3190328	0.569523	0.00526429		S1_3185185	0.00166159	0.00049173
S1_3190334	0.551715	0.00546135		S1_3185227	0.16996	0.00035664
S1_3190506	0.381669	0.0232324		S1_3185228	0.200418	0.00423306
S1_3190711	0.56511	0.00525772		S1_3185273	0.350072	5.417e-05
S1_3190828	0.573325	0.188235		S1_3185319	0.266068	0.00519379
S1_3190884	0.56392	0.00546074		S1_3185349	0.40851	0.00195171
S1_3190969	0.578852	0.00529239		S1_3185385	0.397431	0.00418675
S1_3190978	0.633294	0.00518324		S1_3185387	0.461995	0.00147278
S1_3191045	0.570515	0.00543141		S1_3185410	0.132	0.00052998
S1_3191066	0.560128	0.00547327		S1_3185437	0.294024	0.0125658
S1_3191139	0.575322	0.00542581		S1_3185490	0.363532	0.00076119
S1_3191160	0.0876319	0.0387772		S1_3185508	0.0286256	0.00131955
S1_3191293	0.302804	0.0265311		S1_3185531	0.350072	5.173e-05
S1_3191305	0.235392	0.0274725		S1_3185643	0.0197354	0.00010779
S1_3191317	0.220909	0.0277732		S1_3185685	0.40851	0.00182626
S1_3191319	0.224173	0.0283321		S1_3185692	0.0286256	0.00298997
S1_3191341	0.304056	0.0278607		S1_3185701	0.0286256	0.0033894
S1_3191387	0.323696	0.0262121		S1_3185723	0.196564	0.117254
S1_3191416	0.29487	0.0261592		S1_3185732	0.930271	0.00217204
S1_3191418	0.296484	0.0259048		S1_3185763	0.0865464	5.48e-05
S1_3191542	0.581672	0.00543762		S1_3185810	0.35724	0.0154593
S1_3191620	0.299347	0.025772		S1_3185818	0.0286256	0.00166151
S1_3191662	0.291427	0.0256268		S1_3185820	0.0286256	0.00182373
S1_3191938	0.244911	0.0260952		S1_3185856	0.26824	0.158124
S1_3191952	0.150036	0.0398441		S1_3185936	0.224172	0.0123413
S1_3191975	0.345473	0.0262052		S1_3185943	0.0656221	0.001807
S1_3191983	0.224372	0.0230051		S1_3185973	0.385655	0.0111949
S1_3192028	0.314056	0.0271488		S1_3185980	0.341175	0.00068973
S1_3192055	0.242718	0.0268935		S1_3185992	0.0656221	0.00189702
S1_3192058	0.254121	0.0279352		S1_3186006	0.0468541	0.0002986
S1_3192061	0.255404	0.0274926		S1_3186008	0.33911	0.164861
S1_3192112	0.158108	0.0281048		S1_3186071	0.102055	0.00087188
S1_3192114	0.305792	0.0282091		S1_3186089	0.446845	0.164762
S1_3192115	0.294223	0.0276236		S1_3186093	0.35724	0.0122946
S1_3192150	0.326902	0.0272552		S1_3186094	0.0656999	0.0709236
S1_3192157	0.613872	0.00521495		S1_3186114	0.363532	0.00067784
S1_3192197	0.289761	0.0258657		S1_3186138	0.245062	0.037227
S1_3192205	0.148991	0.0396026		S1_3186177	0.363532	0.00065023
S1_3192302	0.650395	0.0050693		S1_3186196	0.363532	0.00057913
S1_3192317	0.677492	0.00515833		S1_3186203	0.0778968	0.00051109
S1_3192327	0.248049	0.0267474		S1_3186295	0.0286256	0.00209104
S1_3192380	0.359844	0.0261039		S1_3186309	0.0468541	0.00078968
S1_3192406	0.61921	0.00545877		S1_3186316	0.446845	0.167088
S1_3192481	0.235027	0.0244822		S1_3186392	0.0656221	0.00150874
S1_3192598	0.276579	0.0293042		S1_3186402	0.363532	0.00053205
S1_3192604	0.297941	0.0312178		S1_3186411	0.0286256	0.00266371
S1_3192617	0.274807	0.0336489		S1_3186414	0.024057	0.00010782
S1_3192629	0.311797	0.0291764		S1_3186415	0.266068	0.00525988
S1_3192646	0.363961	0.0347443		S1_3186476	0.33911	0.203226
S1_3192768	0.697435	0.039489		S1_3186493	0.294361	0.213245
S1_3192801	0.274221	0.0290173		S1_3186520	0.33911	0.294485
S1_3192838	0.486768	0.0278748		S1_3186523	0.326828	0.00011831
S1_3192846	0.279615	0.0282997		S1_3186529	0.286998	0.00087482
S1_3192873	0.528454	0.0318782		S1_3186537	0.326828	0.00021801
S1_3192911	0.44764	0.0365538		S1_3186550	0.363532	0.00036285
S1_3192918	0.432562	0.0391331		S1_3186559	0.238577	0.0131626
S1_3192951	0.225779	0.0354804		S1_3186563	0.326828	0.0002204
S1_3192961	0.542202	0.0338228		S1_3186599	0.930271	0.00076396
S1_3192969	0.452073	0.0335119		S1_3186612	0.0286256	0.00252398
S1_3192979	0.35966	0.0342772		S1_3186622	0.446845	0.187401
S1_3192987	0.217438	0.0294471		S1_3186628	0.446845	0.175644
S1_3192990	0.253784	0.0294503		S1_3186640	0.108171	0.0293242
S1_3193064	0.281044	0.0258603		S1_3186645	0.363532	0.00053319
S1_3193130	0.335275	0.0275493		S1_3186693	0.0820674	0.00054865
S1_3193131	0.968914	0.0166211		S1_3186709	0.363532	0.00054
S1_3193134	0.325722	0.0232007		S1_3186723	0.446845	0.185465
S1_3193155	0.290647	0.026292		S1_3186744	0.268995	0.0845695
S1_3193207	0.118586	0.0263835		S1_3186761	1.37835	0.0422312
S1_3193213	0.236044	0.0255666		S1_3186776	0.33911	0.181455
S1_3193220	0.242266	0.0253005		S1_3186797	0.337536	0.00061459
S1_3193263	0.293002	0.026149		S1_3186860	0.35724	0.0159188
S1_3193429	0.295159	0.0260275		S1_3186910	0.04128	0.00068947
S1_3193474	0.298543	0.0264155		S1_3186959	0.190994	5.124e-05
S1_3193603	0.580859	0.00520355		S1_3187042	0.0286256	0.00162134
S1_3193902	0.560531	0.00556418		S1_3187054	0.0650181	0.00030773
S1_3193922	0.352584	0.0247677		S1_3187110	0.103246	0.00066072
S1_3194010	0.099825	0.0349901		S1_3187147	0.156899	0.0016606
S1_3194013	0.237138	0.0170697		S1_3187211	0.556034	5.01e-05
S1_3194098	0.168215	0.0389285		S1_3187236	0.513855	0.00516539
S1_3194111	0.490966	0.0129708		S1_3187304	0.169545	0.0366366
S1_3194234	0.559011	0.18545		S1_3187343	0.0286256	0.00180649
S1_3194474	0.574284	0.00526576		S1_3187376	0.169545	0.0395949
S1_3194498	0.569724	0.00533508		S1_3187385	0.169545	0.0323004
S1_3194516	0.614341	0.00558169		S1_3187387	0.752684	0.0967135
S1_3194578	0.189072	0.0236118		S1_3187389	0.752684	0.0987137
S1_3194586	0.569058	0.00546074		S1_3187398	0.269876	0.0328903
S1_3194658	0.0843958	0.0124635		S1_3187400	0.132	0.00044935
S1_3194784	0.491086	0.00612883		S1_3187507	0.406285	0.00216885
S1_3194831	0.0293288	0.452763		S1_3187533	0.169545	0.0351829
S1_3194869	0.229122	0.0379767		S1_3187552	0.655927	0.106559
S1_3194955	0.96235	0.00681457		S1_3187606	0.23363	0.00084572
S1_3195004	0.353475	0.041405		S1_3187719	0.556034	0.00027456
S1_3195014	0.587171	0.00414494		S1_3187720	0.401885	0.00038195
S1_3195028	0.115448	0.0401762		S1_3187726	0.372842	0.00087929
S1_3195096	0.637233	0.00348418		S1_3187760	0.513855	0.00547768
S1_3195160	6.77e-11	1		S1_3187763	0.0396891	0.00197874
S1_3195305	0.943075	0.00477501		S1_3187790	0.363532	0.00060809
S1_3195489	0.467585	0.118858		S1_3187791	0.363532	0.00056739
S1_3195569	0.0996535	0.0230009		S1_3187834	0.363532	0.00062074
S1_3195659	0.0940784	0.0357674		S1_3187906	0.024057	0.00010657
S1_3195747	0.366698	0.203804		S1_3187949	0.04128	0.00065266
S1_3195877	0.315035	0.0247345		S1_3188067	0.0731183	0.00011041
S1_3195972	0.301935	0.0242527		S1_3188082	0.607122	0.113992
S1_3196432	0.844207	0.00760656		S1_3188090	0.607122	0.125851
S1_3196511	0.692031	0.0173978		S1_3188091	0.607122	0.123674
S1_3196682	0.0678748	0.0227645		S1_3188094	0.607122	0.109638
S1_3196683	0.186122	0.022772		S1_3188164	0.350072	5.867e-05
S1_3196796	0.625313	0.00528417		S1_3188208	0.363532	0.00045778
S1_3196851	0.178714	0.0220292		S1_3188213	0.132	0.00045588
S1_3196958	0.629876	0.00610885		S1_3188229	0.350072	5.898e-05
S1_3196984	0.250142	0.0223642		S1_3188242	0.557073	0.110595
S1_3197029	0.405276	0.0228881		S1_3188303	0.372842	0.00251001
S1_3197098	0.190544	0.0301941		S1_3188336	0.350072	5.656e-05
S1_3197144	0.162599	0.0248984		S1_3188346	0.607122	0.0948978
S1_3197180	0.90119	0.00652377		S1_3188354	0.576672	0.106508
S1_3197193	0.138994	0.0236424		S1_3188431	0.350072	5.433e-05
S1_3197195	0.626907	0.00551478		S1_3188545	0.0579466	5.508e-05
S1_3197218	0.195183	0.0226569		S1_3188573	0.789064	0.120291
S1_3197347	0.0642814	0.0242477		S1_3188622	0.132	0.00031034
S1_3197354	0.931661	0.00632827		S1_3188645	0.789064	0.123941
S1_3197375	0.171436	0.0258102		S1_3188690	0.789064	0.123989
S1_3197403	0.147605	0.0296884		S1_3188738	0.607122	0.0361275
S1_3197410	0.510466	0.00618842		S1_3188739	0.789064	0.0472609
S1_3197437	0.118731	0.043028		S1_3188790	0.0680747	0.00178354
S1_3197449	0.127468	0.0259237		S1_3188813	0.160459	5.818e-05
S1_3197482	0.10181	0.027966		S1_3188848	0.0197354	0.00010816
S1_3197676	0.338755	0.0240555		S1_3188849	0.789064	0.11198
S1_3197729	0.496686	0.0063385		S1_3188857	0.392846	0.00084233
S1_3197791	0.170014	0.0230366		S1_3188896	0.789064	0.107923
S1_3197848	0.268241	0.0222776		S1_3189075	0.859422	0.110931
S1_3197932	0.155859	0.0232753		S1_3189121	0.181495	0.00707876
S1_3197979	0.170598	0.0234159		S1_3189167	0.446619	5.469e-05
S1_3198016	0.231964	0.0300596		S1_3189199	0.649463	0.123484
S1_3198461	0.236845	0.0302703		S1_3189222	0.649463	0.126317
S1_3198491	0.315254	0.0253063		S1_3189224	0.649463	0.120037
S1_3198522	0.258821	0.0243468		S1_3189232	0.228286	0.0138731
S1_3198559	0.149694	0.0268123		S1_3189236	0.649463	0.148531
S1_3198576	0.114031	0.030308		S1_3189253	0.649463	0.147625
S1_3198588	0.0694011	0.0310606		S1_3189258	0.649463	0.151433
S1_3198597	0.059947	0.0294894		S1_3189259	0.649463	0.146288
S1_3198599	0.0577755	0.0300238		S1_3189272	0.0424516	0.00314582
S1_3198605	0.0608481	0.029261		S1_3189282	0.363532	0.00048908
S1_3198621	0.0914958	0.0290631		S1_3189290	0.485452	0.14352
S1_3198624	0.0911706	0.0303006		S1_3189292	0.0680747	0.00246399
S1_3198653	0.180837	0.0263358		S1_3189294	0.649463	0.142357
S1_3198677	0.130858	0.0240555		S1_3189302	0.649463	0.149773
S1_3198695	0.143687	0.0231981		S1_3189326	0.649463	0.163048
S1_3198701	0.155008	0.0233252		S1_3189328	0.132	0.00050067
S1_3198948	0.833137	0.00696061		S1_3189342	0.228286	0.014252
S1_3199078	0.219794	0.0383965		S1_3189349	0.228286	0.0123786
S1_3199215	0.224456	0.0234234		S1_3189359	0.649463	0.166217
S1_3199288	0.214214	0.0379174		S1_3189362	0.649463	0.159056
S1_3199310	0.938413	0.00673759		S1_3189364	0.327228	0.00248999
S1_3199315	0.151358	0.0396026		S1_3189397	0.75266	0.00242017
S1_3199402	0.088569	0.0392196		S1_3189443	0.363532	0.00057028
S1_3199421	0.624706	0.0045789		S1_3189540	0.634475	0.10967
S1_3199497	0.983597	0.128158		S1_3189550	0.0171513	0.00219787
S1_3199536	0.176843	0.0227287		S1_3189558	0.603681	0.119701
S1_3199542	0.935675	0.126771		S1_3189587	0.11296	6.103e-05
S1_3199568	0.273928	0.0374437		S1_3189680	0.207466	0.0211477
S1_3199664	0.119826	0.0234203		S1_3189681	0.207466	0.0239523
S1_3199781	0.195986	0.0237572		S1_3189686	0.207466	0.0241839
S1_3199792	0.185551	0.0223562		S1_3189720	0.207465	0.00038673
S1_3199821	0.179612	0.0223944		S1_3189746	0.0197354	0.00011111
S1_3199842	9.35e-06	0.793013		S1_3189747	0.0197354	0.00011158
S1_3200098	0.170551	0.0228233		S1_3189789	0.362032	0.00510725
S1_3200208	0.137975	0.0165279		S1_3189800	0.362032	0.00504408
S1_3200421	0.551117	0.00710649		S1_3189818	0.224333	0.00066369
S1_3200422	0.502809	0.00695705		S1_3189819	0.224333	0.0006679
S1_3200423	0.531038	0.00707471		S1_3189840	0.362032	0.0042073
S1_3200466	0.566063	0.007624		S1_3189845	0.362032	0.00447205
S1_3200830	0.773617	0.118916		S1_3189848	0.362032	0.00369525
S1_3200881	0.781974	0.0554813		S1_3189949	0.362032	0.00505871
S1_3201104	0.630596	0.101408		S1_3189969	0.362032	0.00483891
S1_3201329	0.438221	0.087585		S1_3189975	0.300197	0.0231867
S1_3201337	0.607157	0.0121669		S1_3190005	0.362032	0.00436711
S1_3201362	0.89659	0.0489966		S1_3190017	0.362032	0.00467289
S1_3201376	0.988356	0.0469401		S1_3190055	0.362032	0.00514122
S1_3201584	0.566996	0.186757		S1_3190097	0.362032	0.00511724
S1_3201604	0.690855	0.0475554		S1_3190099	0.362032	0.00507362
S1_3201679	0.190153	0.142304		S1_3190117	0.308078	0.0223297
S1_3201708	0.0669612	0.017256		S1_3190120	0.362032	0.0052528
S1_3201721	0.539041	0.143007		S1_3190200	1.05204	0.00252134
S1_3201725	0.626395	0.00831789		S1_3190202	0.0390479	0.00075666
S1_3201856	0.161511	0.138395		S1_3190210	8.37473	1
S1_3201869	0.236413	0.00319694		S1_3190213	0.362032	0.00536387
S1_3201872	0.0662098	0.00808904		S1_3190241	8.37473	1
S1_3201875	0.654511	0.00875936		S1_3190276	0.362032	0.00526924
S1_3201909	0.0267659	0.144796		S1_3190290	0.362032	0.00518324
S1_3201934	0.0684468	0.143402		S1_3190328	0.362032	0.00526429
S1_3201977	0.494885	0.190592		S1_3190334	0.362032	0.00546135
S1_3201978	0.475036	0.193676		S1_3190376	0.327228	0.00229805
S1_3202025	0.0761521	0.141446		S1_3190506	0.300197	0.0232324
S1_3202039	0.0302679	0.144643		S1_3190615	0.405809	0.00135186
S1_3202069	0.0710951	0.143529		S1_3190650	0.16996	0.00038024
S1_3202075	0.0708154	0.145285		S1_3190711	0.362032	0.00525772
S1_3202087	0.0492083	0.147587		S1_3190828	0.320303	0.188235
S1_3202117	0.0340989	0.142948		S1_3190837	0.124017	0.00254371
S1_3202302	0.964913	0.00352436		S1_3190866	0.224333	0.00063363
S1_3202318	0.43978	0.0045819		S1_3190884	0.362032	0.00546074
S1_3202325	0.756315	0.167433		S1_3190969	0.362032	0.00529239
S1_3202341	0.234422	0.00191887		S1_3190978	0.362032	0.00518324
S1_3202342	0.234781	0.00191887		S1_3191045	0.362032	0.00543141
S1_3202386	0.219265	0.163673		S1_3191060	0.23685	0.00290133
S1_3202401	0.061256	0.208801		S1_3191066	0.362032	0.00547327
S1_3202403	0.166658	0.20888		S1_3191067	0.497366	0.00166926
S1_3202434	0.505137	0.180951		S1_3191125	0.405809	0.00132974
S1_3202439	0.276855	0.010208		S1_3191133	8.37473	1
S1_3202440	0.695667	0.169747		S1_3191139	0.362032	0.00542581
S1_3202445	0.598786	0.174733		S1_3191160	0.00713837	0.0387772
S1_3202475	0.0392076	0.20932		S1_3191186	0.392846	0.00016067
S1_3202502	0.796687	0.218585		S1_3191211	0.0197354	0.00010745
S1_3202504	0.574659	0.304242		S1_3191290	0.392709	5.309e-05
S1_3202506	0.107622	0.371695		S1_3191293	0.300197	0.0265311
S1_3202610	0.360297	0.0056884		S1_3191305	0.300197	0.0274725
S1_3202681	0.0408106	0.155288		S1_3191317	0.300197	0.0277732
S1_3202690	0.697594	0.0146795		S1_3191319	0.267205	0.0283321
S1_3202752	0.311295	0.00467155		S1_3191341	0.267205	0.0278607
S1_3202761	0.2471	0.00293653		S1_3191354	0.024057	0.00033119
S1_3202892	0.507348	0.0078003		S1_3191387	0.300197	0.0262121
S1_3202957	0.515098	0.009531		S1_3191416	0.300197	0.0261592
S1_3202976	0.49119	0.102941		S1_3191418	0.300197	0.0259048
S1_3203019	0.487034	0.107611		S1_3191542	0.362032	0.00543762
S1_3203083	0.266508	0.105832		S1_3191620	0.300197	0.025772
S1_3203425	0.642999	0.108574		S1_3191662	0.267205	0.0256268
S1_3203878	0.487179	0.106225		S1_3191671	0.0390479	0.00064994
S1_3204190	0.34636	0.00721401		S1_3191741	0.0444482	0.0001079
S1_3204330	0.370282	0.107067		S1_3191815	0.327228	0.00247928
S1_3205170	0.602151	0.191556		S1_3191893	0.0197354	0.00026833
S1_3205188	0.384271	0.107362		S1_3191909	0.0650181	0.00074074
S1_3205189	0.252174	0.109931		S1_3191938	0.300197	0.0260952
S1_3205321	0.121225	0.125922		S1_3191952	0.00713837	0.0398441
S1_3205324	0.198711	0.119678		S1_3191970	0.191749	0.00093914
S1_3205333	0.316492	0.117807		S1_3191975	0.300197	0.0262052
S1_3205389	0.327164	0.00275117		S1_3191983	0.300197	0.0230051
S1_3205416	0.25873	0.110021		S1_3192028	0.380278	0.0271488
S1_3205454	0.104472	0.114774		S1_3192055	0.300197	0.0268935
S1_3205492	0.115692	0.118254		S1_3192058	0.300197	0.0279352
S1_3205572	0.436796	0.108574		S1_3192061	0.300197	0.0274926
S1_3205573	0.573404	0.108069		S1_3192075	0.00513409	0.00022552
S1_3205642	0.350261	0.105734		S1_3192108	0.0489973	0.00016754
S1_3205778	0.107906	0.112931		S1_3192112	0.300197	0.0281048
S1_3205800	0.14392	0.111492		S1_3192114	0.300197	0.0282091
S1_3205928	0.145697	0.111529		S1_3192115	0.300197	0.0276236
S1_3205932	0.131724	0.113476		S1_3192146	0.0922681	0.00209158
S1_3205940	0.285304	0.118977		S1_3192150	0.300197	0.0272552
S1_3205941	0.127563	0.114534		S1_3192157	0.362032	0.00521495
S1_3205958	0.405174	0.111512		S1_3192197	0.300197	0.0258657
S1_3205965	0.282393	0.111296		S1_3192205	0.0286851	0.0396026
S1_3205994	0.255386	0.11091		S1_3192229	0.556034	0.0002717
S1_3206003	0.184058	0.111653		S1_3192302	0.362032	0.0050693
S1_3206030	0.538363	0.108707		S1_3192317	0.362032	0.00515833
S1_3206165	0.227043	0.10441		S1_3192327	0.300197	0.0267474
S1_3206183	0.317329	0.107857		S1_3192380	0.300197	0.0261039
S1_3206205	0.309504	0.104287		S1_3192406	0.362032	0.00545877
S1_3206253	0.310608	0.108403		S1_3192429	0.0650181	0.00043019
S1_3206313	0.398032	0.102234		S1_3192477	0.0579466	5.791e-05
S1_3206580	0.230247	0.113018		S1_3192481	0.300197	0.0244822
S1_3206583	0.119148	0.119963		S1_3192506	0.350072	5.854e-05
S1_3206586	0.125392	0.111862		S1_3192541	0.224333	0.00047181
S1_3206626	0.225311	0.110482		S1_3192564	0.0922681	0.00206099
S1_3206635	0.1796	0.114457		S1_3192598	0.300197	0.0293042
S1_3206775	0.59809	0.00780748		S1_3192604	0.300197	0.0312178
S1_3206787	0.894955	0.105685		S1_3192617	0.300197	0.0336489
S1_3206799	0.533506	0.1054		S1_3192626	0.207465	0.00020367
S1_3206857	0.148106	0.125614		S1_3192629	0.300197	0.0291764
S1_3206863	0.13297	0.125976		S1_3192646	0.300197	0.0347443
S1_3206880	0.232742	0.124386		S1_3192660	0.300197	0.0405303
S1_3206885	0.134993	0.125479		S1_3192758	0.300197	0.0502561
S1_3206923	0.69229	0.12844		S1_3192768	0.300197	0.039489
S1_3206926	0.512443	0.125105		S1_3192801	0.300197	0.0290173
S1_3206953	0.49424	0.113525		S1_3192838	0.300197	0.0278748
S1_3207023	0.221527	0.053036		S1_3192846	0.300197	0.0282997
S1_3207143	0.326848	0.00254383		S1_3192873	0.300197	0.0318782
S1_3207146	0.370774	0.00796651		S1_3192911	0.300197	0.0365538
S1_3207209	0.561986	0.190798		S1_3192918	0.300197	0.0391331
S1_3207286	0.626961	0.107954		S1_3192942	0.300197	0.0362774
S1_3207301	0.527968	0.0989508		S1_3192945	0.300197	0.0382688
S1_3207302	0.228259	0.108623		S1_3192951	0.300197	0.0354804
S1_3207308	0.318868	0.0533445		S1_3192961	0.300197	0.0338228
S1_3207540	0.575721	0.0107264		S1_3192965	0.0922681	0.00179617
S1_3207555	0.0190236	0.0472804		S1_3192969	0.300197	0.0335119
S1_3207745	0.561419	0.00989113		S1_3192979	0.300197	0.0342772
S1_3207760	0.532562	0.0096964		S1_3192981	0.556034	0.00023735
S1_3207778	0.580928	0.0101133		S1_3192987	0.300197	0.0294471
S1_3207789	0.385179	0.00863591		S1_3192990	0.108507	0.0294503
S1_3207966	0.388056	0.0103346		S1_3193021	0.392846	0.00021798
S1_3208128	0.428655	0.0109488		S1_3193041	0.224333	0.00060521
S1_3208151	0.216761	0.106029		S1_3193064	0.300197	0.0258603
S1_3208154	0.572848	0.0105773		S1_3193130	0.300197	0.0275493
S1_3208165	0.558539	0.01037		S1_3193131	0.300197	0.0166211
S1_3208203	0.48509	0.0102488		S1_3193134	0.300197	0.0232007
S1_3208221	0.644082	0.0106913		S1_3193155	0.410211	0.026292
S1_3208237	0.492534	0.199545		S1_3193207	0.300197	0.0263835
S1_3208288	0.52859	0.010327		S1_3193213	0.300197	0.0255666
S1_3208312	0.995362	0.0318016		S1_3193220	0.300197	0.0253005
S1_3208369	0.586312	0.0106759		S1_3193263	0.300197	0.026149
S1_3208433	0.507982	0.0102415		S1_3193288	0.0650181	0.00070629
S1_3208530	0.636445	0.00854506		S1_3193312	0.224333	0.00064026
S1_3208543	0.452566	0.015772		S1_3193407	0.0468541	0.00064994
S1_3208551	0.784109	0.0351218		S1_3193428	0.363532	0.00048375
S1_3208641	0.577825	0.0317299		S1_3193429	0.326692	0.0260275
S1_3208653	0.731789	0.0317635		S1_3193451	0.347834	0.00015848
S1_3208664	0.980174	0.0321507		S1_3193452	0.350072	0.00010768
S1_3208773	0.882633	0.0344791		S1_3193474	0.300197	0.0264155
S1_3208803	0.966202	0.035769		S1_3193575	0.124017	0.00239193
S1_3208816	0.791856	0.122954		S1_3193602	0.107268	0.00026488
S1_3208976	0.579265	0.0105932		S1_3193603	0.362032	0.00520355
S1_3208978	0.977477	0.036652		S1_3193696	0.0970623	0.00010679
S1_3209045	0.595969	0.0159993		S1_3193792	0.377003	0.00166926
S1_3209059	0.565054	0.016369		S1_3193795	0.350072	0.00151354
S1_3209068	0.601673	0.016462		S1_3193797	0.165038	0.00104739
S1_3209108	0.571266	0.0164875		S1_3193850	0.392846	0.00016754
S1_3209160	0.410779	0.00943129		S1_3193902	0.362032	0.00556418
S1_3209183	0.885136	0.0368993		S1_3193922	0.300197	0.0247677
S1_3209189	0.622424	0.0105685		S1_3193969	0.0034043	5.389e-05
S1_3209192	0.594308	0.016593		S1_3194010	0.00713837	0.0349901
S1_3209252	0.619294	0.0158317		S1_3194013	0.0604279	0.0170697
S1_3209296	0.725003	0.118054		S1_3194098	0.0286851	0.0389285
S1_3209304	0.399539	0.0152918		S1_3194111	0.168646	0.0129708
S1_3209308	0.643077	0.0146634		S1_3194234	0.281455	0.18545
S1_3209316	0.489317	0.0154213		S1_3194456	0.392846	0.00070016
S1_3209328	0.621928	0.010905		S1_3194474	0.362032	0.00526576
S1_3209363	0.331222	0.0151801		S1_3194498	0.362032	0.00533508
S1_3209400	0.734288	0.0150423		S1_3194516	0.362032	0.00558169
S1_3209406	0.758521	0.0572007		S1_3194578	0.36211	0.0236118
S1_3209420	0.916911	0.0226304		S1_3194580	0.207465	0.00038275
S1_3209422	0.767638	0.015051		S1_3194586	0.362032	0.00546074
S1_3209443	0.377394	0.0151434		S1_3194658	0.0267935	0.0124635
S1_3209466	0.764809	0.0215929		S1_3194718	0.207465	0.00039089
S1_3209484	0.584278	0.121912		S1_3194784	0.402009	0.00612883
S1_3209490	0.706686	0.0221515		S1_3194831	0.822711	0.452763
S1_3209491	0.667991	0.0222391		S1_3194869	0.061962	0.0379767
S1_3209501	0.414482	0.0156761		S1_3194955	0.362032	0.00681457
S1_3209552	0.975031	0.121384		S1_3195004	0.0283167	0.041405
S1_3209604	0.6022	0.0108347		S1_3195014	0.362032	0.00414494
S1_3209610	0.737442	0.120221		S1_3195028	0.061962	0.0401762
S1_3209625	0.671179	0.119936		S1_3195030	0.211808	0.00439591
S1_3209666	0.914463	0.0358362		S1_3195037	0.061962	0.0526316
S1_3209670	0.518569	0.121135		S1_3195038	0.36211	0.0357777
S1_3209702	0.697147	0.119538		S1_3195067	0.0489973	0.00012349
S1_3209749	0.923454	0.0415262		S1_3195096	0.362032	0.00348418
S1_3209906	0.473697	0.0108553		S1_3195160	8.37473	1
S1_3209908	0.859325	0.0160293		S1_3195198	0.061962	0.0383151
S1_3209920	0.990398	0.0474414		S1_3195207	0.185933	0.00156683
S1_3209924	0.889977	0.0157029		S1_3195214	0.362032	0.004288
S1_3209938	0.809971	0.0146791		S1_3195217	0.362032	0.00340449
S1_3209959	0.596201	0.015752		S1_3195252	0.362032	0.00497385
S1_3210051	0.672717	0.0153643		S1_3195305	0.362032	0.00477501
S1_3210054	0.243597	0.0113738		S1_3195307	0.0526055	0.00022916
S1_3210066	0.641256	0.0139611		S1_3195370	0.194248	0.00072646
S1_3210072	0.757682	0.0123894		S1_3195410	0.207465	0.00046172
S1_3210100	0.678192	0.0127486		S1_3195489	0.16214	0.118858
S1_3210101	0.749028	0.0128349		S1_3195569	0.0663074	0.0230009
S1_3210109	0.937008	0.0144158		S1_3195659	0.061962	0.0357674
S1_3210125	0.701457	0.0149335		S1_3195737	0.198351	0.00017335
S1_3210135	0.425126	0.0222277		S1_3195747	0.308667	0.203804
				S1_3195802	0.194248	0.00052536
				S1_3195854	0.0922681	0.00233686
				S1_3195869	0.0650181	0.00046572
				S1_3195877	0.36211	0.0247345
				S1_3195972	0.326792	0.0242527
				S1_3196432	0.362032	0.00760656
				S1_3196511	0.0820623	0.0173978
				S1_3196665	0.0034043	5.423e-05
				S1_3196670	0.0922681	0.0023516
				S1_3196682	0.36211	0.0227645
				S1_3196683	0.36211	0.022772
				S1_3196786	0.363532	0.00049937
				S1_3196796	0.362032	0.00528417
				S1_3196798	0.341175	0.00064935
				S1_3196851	0.36211	0.0220292
				S1_3196898	0.181408	0.0013926
				S1_3196916	1.7015	0.00135556
				S1_3196932	0.180401	5.376e-05
				S1_3196952	0.277892	0.00268811
				S1_3196958	0.362032	0.00610885
				S1_3196984	0.387164	0.0223642
				S1_3197029	0.36211	0.0228881
				S1_3197098	0.36211	0.0301941
				S1_3197144	0.36211	0.0248984
				S1_3197163	0.00912078	0.00010651
				S1_3197180	0.362032	0.00652377
				S1_3197193	0.0375986	0.0236424
				S1_3197195	0.362032	0.00551478
				S1_3197199	0.0731183	0.00011111
				S1_3197218	0.36211	0.0226569
				S1_3197347	0.36211	0.0242477
				S1_3197354	0.362032	0.00632827
				S1_3197375	0.36211	0.0258102
				S1_3197403	0.36211	0.0296884
				S1_3197410	0.362032	0.00618842
				S1_3197437	0.061962	0.043028
				S1_3197449	0.36211	0.0259237
				S1_3197482	0.383252	0.027966
				S1_3197503	0.326792	0.0522139
				S1_3197523	0.36211	0.160693
				S1_3197526	0.36211	0.16337
				S1_3197540	0.0983265	0.155989
				S1_3197676	0.326792	0.0240555
				S1_3197717	0.347834	6.198e-05
				S1_3197729	0.362032	0.0063385
				S1_3197791	0.326792	0.0230366
				S1_3197848	0.36211	0.0222776
				S1_3197932	0.36211	0.0232753
				S1_3197979	0.125634	0.0234159
				S1_3198016	0.36211	0.0300596
				S1_3198020	0.061962	0.0528276
				S1_3198042	0.36211	0.0329547
				S1_3198045	0.36211	0.0460829
				S1_3198074	0.36211	0.0429108
				S1_3198079	0.36211	0.0460918
				S1_3198085	0.36211	0.043782
				S1_3198093	0.36211	0.0627803
				S1_3198097	0.36211	0.0677752
				S1_3198164	0.36211	0.0275534
				S1_3198185	0.0983265	0.0580379
				S1_3198187	0.061962	0.0429987
				S1_3198197	0.36211	0.0260192
				S1_3198229	0.36211	0.0348865
				S1_3198235	0.36211	0.0414076
				S1_3198427	0.36211	0.0510565
				S1_3198428	0.36211	0.0541256
				S1_3198441	0.326792	0.0356658
				S1_3198461	0.36211	0.0302703
				S1_3198491	0.36211	0.0253063
				S1_3198522	0.36211	0.0243468
				S1_3198540	0.392846	0.00023747
				S1_3198559	0.36211	0.0268123
				S1_3198576	0.36211	0.030308
				S1_3198588	0.36211	0.0310606
				S1_3198597	0.36211	0.0294894
				S1_3198599	0.36211	0.0300238
				S1_3198605	0.36211	0.029261
				S1_3198621	0.36211	0.0290631
				S1_3198624	0.36211	0.0303006
				S1_3198653	0.36211	0.0263358
				S1_3198677	0.367343	0.0240555
				S1_3198680	0.224333	0.00038185
				S1_3198695	0.36211	0.0231981
				S1_3198701	0.36211	0.0233252
				S1_3198932	0.0034043	5.457e-05
				S1_3198948	0.362032	0.00696061
				S1_3199078	0.061962	0.0383965
				S1_3199196	0.0452615	5.25e-05
				S1_3199215	0.367889	0.0234234
				S1_3199263	0.0557505	0.00026433
				S1_3199288	0.061962	0.0379174
				S1_3199292	0.0197354	0.0001079
				S1_3199293	0.0197354	0.00010768
				S1_3199310	0.362032	0.00673759
				S1_3199315	0.132239	0.0396026
				S1_3199326	0.0197354	0.00010768
				S1_3199337	0.277892	0.00243067
				S1_3199359	0.00513409	0.00055896
				S1_3199402	0.0380826	0.0392196
				S1_3199421	0.0155377	0.0045789
				S1_3199497	0.27393	0.128158
				S1_3199535	0.0034043	5.435e-05
				S1_3199536	0.30108	0.0227287
				S1_3199539	0.0197354	5.423e-05
				S1_3199542	0.27393	0.126771
				S1_3199568	0.0656947	0.0374437
				S1_3199664	0.225785	0.0234203
				S1_3199781	0.235283	0.0237572
				S1_3199792	0.235283	0.0223562
				S1_3199813	0.207465	0.00032151
				S1_3199821	0.235283	0.0223944
				S1_3199842	6.44809	0.793013
				S1_3199943	0.235283	0.028641
				S1_3200098	0.235283	0.0228233
				S1_3200148	0.350072	5.35e-05
				S1_3200165	0.246368	0.00016367
				S1_3200175	0.211808	0.00142882
				S1_3200180	0.350072	5.485e-05
				S1_3200208	0.183203	0.0165279
				S1_3200346	8.37473	1
				S1_3200421	0.0683803	0.00710649
				S1_3200422	0.0683803	0.00695705
				S1_3200423	0.0683803	0.00707471
				S1_3200432	0.207465	0.00041648
				S1_3200466	0.0683803	0.007624
				S1_3200557	1.10755	0.00246836
				S1_3200774	0.0304301	0.00159755
				S1_3200829	0.176627	0.00011041
				S1_3200830	0.0333663	0.118916
				S1_3200843	0.0650181	0.00211352
				S1_3200881	0.0860325	0.0554813
				S1_3200940	0.484311	0.0388345
				S1_3200954	0.151615	0.0024079
				S1_3200955	0.151615	0.00242887
				S1_3201000	0.0159066	0.0027174
				S1_3201012	0.0253078	5.669e-05
				S1_3201023	0.0650181	0.00045389
				S1_3201104	0.0356783	0.101408
				S1_3201140	0.116161	0.0015417
				S1_3201184	0.342726	0.00065814
				S1_3201329	0.199299	0.087585
				S1_3201332	0.342726	0.00050348
				S1_3201337	0.0831805	0.0121669
				S1_3201362	0.115993	0.0489966
				S1_3201376	0.115993	0.0469401
				S1_3201406	0.115993	0.0393838
				S1_3201408	0.115993	0.0384634
				S1_3201417	0.115993	0.036934
				S1_3201447	0.0831805	0.0233322
				S1_3201453	0.0483769	0.0258351
				S1_3201458	0.446619	8.609e-05
				S1_3201489	0.224333	0.00483177
				S1_3201513	0.115993	0.0448866
				S1_3201581	0.342726	0.00106468
				S1_3201584	0.548388	0.186757
				S1_3201604	0.160484	0.0475554
				S1_3201679	0.388885	0.142304
				S1_3201708	0.102141	0.017256
				S1_3201721	0.388885	0.143007
				S1_3201725	0.0806065	0.00831789
				S1_3201771	0.179751	0.00074638
				S1_3201828	0.102049	0.00194889
				S1_3201856	0.388885	0.138395
				S1_3201869	0.351933	0.00319694
				S1_3201872	0.396011	0.00808904
				S1_3201875	0.0806065	0.00875936
				S1_3201909	0.388885	0.144796
				S1_3201924	0.327228	0.00126938
				S1_3201934	0.388885	0.143402
				S1_3201963	0.556034	0.00038347
				S1_3201977	0.548388	0.190592
				S1_3201978	0.548388	0.193676
				S1_3202025	0.388885	0.141446
				S1_3202039	0.388885	0.144643
				S1_3202069	0.388885	0.143529
				S1_3202075	0.388885	0.145285
				S1_3202087	0.388885	0.147587
				S1_3202117	0.388885	0.142948
				S1_3202302	0.150154	0.00352436
				S1_3202318	0.104493	0.0045819
				S1_3202325	0.388885	0.167433
				S1_3202341	0.357323	0.00191887
				S1_3202342	0.357323	0.00191887
				S1_3202386	0.388885	0.163673
				S1_3202391	0.446619	4.669e-05
				S1_3202401	0.388885	0.208801
				S1_3202403	0.388885	0.20888
				S1_3202434	0.147572	0.180951
				S1_3202439	0.0195204	0.010208
				S1_3202440	0.147572	0.169747
				S1_3202445	0.147572	0.174733
				S1_3202475	0.388885	0.20932
				S1_3202502	0.18699	0.218585
				S1_3202504	0.444744	0.304242
				S1_3202506	0.616078	0.371695
				S1_3202604	0.303054	0.00030419
				S1_3202610	0.104493	0.0056884
				S1_3202626	0.357323	0.00241432
				S1_3202635	0.357323	0.00211718
				S1_3202659	0.132	0.00028713
				S1_3202681	0.388885	0.155288
				S1_3202690	1.63703	0.0146795
				S1_3202752	0.454618	0.00467155
				S1_3202761	0.357323	0.00293653
				S1_3202892	0.080828	0.0078003
				S1_3202957	0.0195204	0.009531
				S1_3202976	0.147572	0.102941
				S1_3203003	0.102049	0.00204158
				S1_3203019	0.147572	0.107611
				S1_3203074	0.0034043	5.412e-05
				S1_3203077	0.356105	5.412e-05
				S1_3203083	0.147572	0.105832
				S1_3203425	0.147572	0.108574
				S1_3203546	0.323212	0.00059371
				S1_3203878	0.0974645	0.106225
				S1_3204076	0.224333	5.412e-05
				S1_3204166	0.934943	0.00187749
				S1_3204190	0.0195204	0.00721401
				S1_3204236	1.7015	0.00165158
				S1_3204266	0.342726	0.00075321
				S1_3204330	0.147572	0.107067
				S1_3204581	0.207351	0.00210512
				S1_3204814	0.327228	0.00115276
				S1_3204943	0.00910859	0.00105991
				S1_3205024	0.347834	5.412e-05
				S1_3205134	0.132	0.00036743
				S1_3205141	0.303054	0.00056253
				S1_3205170	0.321657	0.191556
				S1_3205188	0.147572	0.107362
				S1_3205189	0.147572	0.109931
				S1_3205321	0.147572	0.125922
				S1_3205324	0.147572	0.119678
				S1_3205333	0.147572	0.117807
				S1_3205369	0.132	0.00035659
				S1_3205389	0.224333	0.00275117
				S1_3205416	0.147572	0.110021
				S1_3205454	0.147572	0.114774
				S1_3205492	0.147572	0.118254
				S1_3205572	0.147572	0.108574
				S1_3205573	0.147572	0.108069
				S1_3205617	0.556034	0.00043685
				S1_3205642	0.147572	0.105734
				S1_3205765	0.327228	0.00090656
				S1_3205778	0.147572	0.112931
				S1_3205779	4.39232	0.250744
				S1_3205800	0.147572	0.111492
				S1_3205928	0.147572	0.111529
				S1_3205932	0.147572	0.113476
				S1_3205940	0.147572	0.118977
				S1_3205941	0.147572	0.114534
				S1_3205958	0.147572	0.111512
				S1_3205964	0.0034043	5.339e-05
				S1_3205965	0.147572	0.111296
				S1_3205994	0.147572	0.11091
				S1_3206003	0.147572	0.111653
				S1_3206030	0.147572	0.108707
				S1_3206086	0.556034	0.00043333
				S1_3206160	0.00912078	0.00010745
				S1_3206165	0.249674	0.10441
				S1_3206183	0.147572	0.107857
				S1_3206205	0.0957246	0.104287
				S1_3206232	0.00910859	0.00160178
				S1_3206253	0.147572	0.108403
				S1_3206313	0.147572	0.102234
				S1_3206580	0.147572	0.113018
				S1_3206583	0.147572	0.119963
				S1_3206586	0.147572	0.111862
				S1_3206626	0.147572	0.110482
				S1_3206635	0.147572	0.114457
				S1_3206775	0.080828	0.00780748
				S1_3206787	0.147572	0.105685
				S1_3206799	0.147572	0.1054
				S1_3206848	0.0650181	0.00043851
				S1_3206857	0.147572	0.125614
				S1_3206863	0.147572	0.125976
				S1_3206880	0.147572	0.124386
				S1_3206885	0.147572	0.125479
				S1_3206923	0.147572	0.12844
				S1_3206926	0.147572	0.125105
				S1_3206953	0.147572	0.113525
				S1_3207023	0.090049	0.053036
				S1_3207143	0.00864379	0.00254383
				S1_3207146	0.0341189	0.00796651
				S1_3207197	0.147572	0.225714
				S1_3207209	0.147572	0.190798
				S1_3207286	0.147572	0.107954
				S1_3207301	0.147572	0.0989508
				S1_3207302	0.147572	0.108623
				S1_3207308	0.0555747	0.0533445
				S1_3207385	0.13127	0.00128123
				S1_3207499	0.116589	5.561e-05
				S1_3207536	0.211808	0.00141041
				S1_3207540	0.0120035	0.0107264
				S1_3207555	0.109116	0.0472804
				S1_3207636	0.119753	0.00071822
				S1_3207642	0.119753	0.00077102
				S1_3207745	0.0120035	0.00989113
				S1_3207760	0.0120035	0.0096964
				S1_3207778	0.0120035	0.0101133
				S1_3207789	0.033236	0.00863591
				S1_3207809	0.222482	0.00145905
				S1_3207966	0.00368383	0.0103346
				S1_3208124	0.556034	0.00039171
				S1_3208128	0.0120035	0.0109488
				S1_3208151	0.148825	0.106029
				S1_3208154	0.0120035	0.0105773
				S1_3208165	0.0120035	0.01037
				S1_3208203	0.0120035	0.0102488
				S1_3208221	0.0120035	0.0106913
				S1_3208237	0.320303	0.199545
				S1_3208248	2.21643	0.00021805
				S1_3208288	0.0120035	0.010327
				S1_3208312	0.040477	0.0318016
				S1_3208369	0.00368383	0.0106759
				S1_3208433	0.00368383	0.0102415
				S1_3208528	0.207351	0.0018695
				S1_3208530	0.135964	0.00854506
				S1_3208543	0.135964	0.015772
				S1_3208551	0.122957	0.0351218
				S1_3208641	0.0815115	0.0317299
				S1_3208653	0.0815115	0.0317635
				S1_3208664	0.0664674	0.0321507
				S1_3208689	0.934943	0.00182645
				S1_3208695	0.0632437	5.457e-05
				S1_3208773	0.122957	0.0344791
				S1_3208803	0.122957	0.035769
				S1_3208816	0.265009	0.122954
				S1_3208863	0.132	0.00032774
				S1_3208976	0.0120035	0.0105932
				S1_3208978	0.122957	0.036652
				S1_3209045	0.105027	0.0159993
				S1_3209059	0.135964	0.016369
				S1_3209068	0.135964	0.016462
				S1_3209108	0.135964	0.0164875
				S1_3209160	0.0509104	0.00943129
				S1_3209183	0.122957	0.0368993
				S1_3209189	0.0120035	0.0105685
				S1_3209192	0.135964	0.016593
				S1_3209200	0.556034	0.00033119
				S1_3209252	0.16687	0.0158317
				S1_3209296	0.265009	0.118054
				S1_3209304	0.135964	0.0152918
				S1_3209308	0.135964	0.0146634
				S1_3209316	0.135964	0.0154213
				S1_3209328	0.0120035	0.010905
				S1_3209346	0.350072	0.00016613
				S1_3209352	0.303054	0.00050575
				S1_3209363	0.135964	0.0151801
				S1_3209400	0.135964	0.0150423
				S1_3209406	0.272974	0.0572007
				S1_3209420	0.0267891	0.0226304
				S1_3209422	0.135964	0.015051
				S1_3209443	0.135964	0.0151434
				S1_3209466	0.0813987	0.0215929
				S1_3209469	0.224333	5.55e-05
				S1_3209484	0.265009	0.121912
				S1_3209490	0.0813987	0.0221515
				S1_3209491	0.0813987	0.0222391
				S1_3209501	0.135964	0.0156761
				S1_3209552	0.265009	0.121384
				S1_3209604	0.0513502	0.0108347
				S1_3209610	0.265009	0.120221
				S1_3209625	0.202129	0.119936
				S1_3209666	0.122957	0.0358362
				S1_3209670	0.265009	0.121135
				S1_3209685	0.342726	0.00056015
				S1_3209686	0.342726	0.00050148
				S1_3209702	0.265009	0.119538
				S1_3209741	4.60935	0.0954591
				S1_3209749	0.0930939	0.0415262
				S1_3209806	1.0144	0.00071521
				S1_3209870	0.0369826	5.435e-05
				S1_3209905	0.24352	0.0001088
				S1_3209906	0.0224704	0.0108553
				S1_3209908	0.135964	0.0160293
				S1_3209920	0.0904881	0.0474414
				S1_3209924	0.135964	0.0157029
				S1_3209938	0.135964	0.0146791
				S1_3209959	0.135964	0.015752
				S1_3210049	0.445335	0.001213
				S1_3210051	0.135964	0.0153643
				S1_3210054	0.0120035	0.0113738
				S1_3210066	0.135964	0.0139611
				S1_3210072	0.135964	0.0123894
				S1_3210100	0.135964	0.0127486
				S1_3210101	0.135964	0.0128349
				S1_3210109	0.135964	0.0144158
				S1_3210125	0.135964	0.0149335
				S1_3210135	0.0813987	0.0222277
