# Supplementary material for: Epiallelic variation of non-coding RNA genes and their phenotypic consequences
Source: Nat Commun. 2024 Feb 14;15:1375. doi: 10.1038/s41467-024-45771-5 (PMC10867003; doi:10.1038/s41467-024-45771-5)
Supplement: Supplementary file 12 — Source data [file 41467_2024_45771_MOESM12_ESM.zip › Source_data_Figure_3.xlsx]

## Sheet: Figure 3b
	WT	miR157a KD #1	miR157a KD #2	miR157a OE #1	miR157a OE #2
rep-1	1.04247	0.231112	0.363493	16.3362	14.3204
rep-2	1.02101	0.271057	0.376312	16.7955	13.9288
rep-3	0.939523	0.189027	0.378929	16.2234	13.737

## Sheet: Figure 3d
Genotype	Flowering (days)
WT	31
WT	30
WT	30
WT	30
WT	30
WT	31
WT	30
WT	29
WT	29
WT	30
WT	31
WT	31
WT	30
WT	31
WT	30
WT	30
WT	28
WT	30
WT	31
WT	30
WT	29
WT	28
WT	28
WT	29
WT	29
WT	30
WT	29
WT	29
WT	31
WT	30
WT	28
WT	29
WT	30
WT	30
WT	29
WT	28
WT	28
WT	30
WT	30
WT	28
WT	29
WT	29
WT	28
WT	28
WT	30
WT	30
WT	29
WT	29
WT	31
WT	29
WT	30
WT	29
WT	30
WT	31
WT	29
WT	30
WT	29
WT	30
miR157a KD #1	29
miR157a KD #1	27
miR157a KD #1	23
miR157a KD #1	25
miR157a KD #1	29
miR157a KD #1	27
miR157a KD #1	27
miR157a KD #1	26
miR157a KD #1	26
miR157a KD #1	27
miR157a KD #1	24
miR157a KD #1	26
miR157a KD #1	27
miR157a KD #1	27
miR157a KD #1	27
miR157a KD #1	25
miR157a KD #1	24
miR157a KD #1	25
miR157a KD #1	26
miR157a KD #1	27
miR157a KD #1	25
miR157a KD #1	28
miR157a KD #1	26
miR157a KD #1	28
miR157a KD #1	27
miR157a KD #1	25
miR157a KD #1	23
miR157a KD #1	24
miR157a KD #1	26
miR157a KD #1	23
miR157a KD #1	23
miR157a KD #1	23
miR157a KD #1	24
miR157a KD #1	23
miR157a KD #1	23
miR157a KD #1	26
miR157a KD #1	24
miR157a KD #1	25
miR157a KD #1	24
miR157a KD #1	27
miR157a KD #1	24
miR157a KD #1	24
miR157a KD #1	27
miR157a KD #1	25
miR157a KD #1	25
miR157a KD #1	25
miR157a KD #1	26
miR157a KD #1	26
miR157a KD #1	27
miR157a KD #1	26
miR157a KD #1	26
miR157a KD #1	25
miR157a KD #1	27
miR157a KD #1	27
miR157a KD #1	25
miR157a KD #1	26
miR157a KD #1	28
miR157a KD #1	25
miR157a KD #1	30
miR157a KD #1	27
miR157a KD #1	25
miR157a KD #1	25
miR157a KD #1	26
miR157a KD #1	25
miR157a KD #1	27
miR157a KD #1	24
miR157a KD #1	27
miR157a KD #1	26
miR157a KD #1	23
miR157a KD #1	25
miR157a KD #1	27
miR157a KD #1	23
miR157a KD #1	26
miR157a KD #1	29
miR157a KD #2	28
miR157a KD #2	29
miR157a KD #2	24
miR157a KD #2	32
miR157a KD #2	26
miR157a KD #2	26
miR157a KD #2	31
miR157a KD #2	28
miR157a KD #2	24
miR157a KD #2	28
miR157a KD #2	26
miR157a KD #2	25
miR157a KD #2	26
miR157a KD #2	27
miR157a KD #2	26
miR157a KD #2	27
miR157a KD #2	32
miR157a KD #2	30
miR157a KD #2	31
miR157a KD #2	28
miR157a KD #2	26
miR157a KD #2	32
miR157a KD #2	25
miR157a KD #2	30
miR157a KD #2	27
miR157a KD #2	24
miR157a KD #2	26
miR157a KD #2	29
miR157a KD #2	28
miR157a KD #2	24
miR157a KD #2	24
miR157a KD #2	31
miR157a KD #2	30
miR157a KD #2	31
miR157a KD #2	26
miR157a KD #2	24
miR157a KD #2	27
miR157a KD #2	31
miR157a KD #2	27
miR157a KD #2	27
miR157a KD #2	28
miR157a KD #2	27
miR157a KD #2	25
miR157a KD #2	27
miR157a KD #2	30
miR157a KD #2	27
miR157a KD #2	27
miR157a KD #2	24
miR157a KD #2	29
miR157a KD #2	32
miR157a KD #2	31
miR157a KD #2	27
miR157a KD #2	26
miR157a KD #2	27
miR157a KD #2	26
miR157a KD #2	27
miR157a KD #2	31
miR157a KD #2	27
miR157a KD #2	26
miR157a KD #2	25
miR157a KD #2	25
miR157a KD #2	27
miR157a KD #2	27
miR157a KD #2	28
miR157a KD #2	31
miR157a KD #2	26
miR157a KD #2	27
miR157a KD #2	25
miR157a KD #2	24
miR157a KD #2	30
miR157a KD #2	24
miR157a KD #2	26
miR157a KD #2	28
miR157a OE #1	46
miR157a OE #1	44
miR157a OE #1	48
miR157a OE #1	46
miR157a OE #1	45
miR157a OE #1	49
miR157a OE #1	50
miR157a OE #1	48
miR157a OE #1	49
miR157a OE #1	47
miR157a OE #1	43
miR157a OE #1	44
miR157a OE #1	43
miR157a OE #1	45
miR157a OE #1	44
miR157a OE #1	42
miR157a OE #1	37
miR157a OE #1	45
miR157a OE #1	41
miR157a OE #1	43
miR157a OE #1	42
miR157a OE #1	53
miR157a OE #1	42
miR157a OE #1	43
miR157a OE #1	50
miR157a OE #1	51
miR157a OE #1	52
miR157a OE #1	48
miR157a OE #1	44
miR157a OE #1	40
miR157a OE #1	49
miR157a OE #1	46
miR157a OE #1	38
miR157a OE #1	46
miR157a OE #1	49
miR157a OE #1	43
miR157a OE #1	44
miR157a OE #1	54
miR157a OE #1	43
miR157a OE #1	51
miR157a OE #1	39
miR157a OE #1	45
miR157a OE #1	47
miR157a OE #1	53
miR157a OE #1	49
miR157a OE #1	45
miR157a OE #1	48
miR157a OE #1	47
miR157a OE #1	44
miR157a OE #1	38
miR157a OE #1	42
miR157a OE #1	43
miR157a OE #1	42
miR157a OE #1	45
miR157a OE #1	53
miR157a OE #1	53
miR157a OE #1	50
miR157a OE #1	48
miR157a OE #1	53
miR157a OE #1	46
miR157a OE #2	46
miR157a OE #2	50
miR157a OE #2	39
miR157a OE #2	38
miR157a OE #2	46
miR157a OE #2	50
miR157a OE #2	50
miR157a OE #2	42
miR157a OE #2	44
miR157a OE #2	46
miR157a OE #2	46
miR157a OE #2	43
miR157a OE #2	46
miR157a OE #2	42
miR157a OE #2	48
miR157a OE #2	42
miR157a OE #2	38
miR157a OE #2	38
miR157a OE #2	50
miR157a OE #2	37
miR157a OE #2	53
miR157a OE #2	53
miR157a OE #2	45
miR157a OE #2	40
miR157a OE #2	39
miR157a OE #2	48
miR157a OE #2	51
miR157a OE #2	51
miR157a OE #2	46
miR157a OE #2	51
miR157a OE #2	46
miR157a OE #2	49
miR157a OE #2	46
miR157a OE #2	43
miR157a OE #2	49
miR157a OE #2	42
miR157a OE #2	47
miR157a OE #2	44
miR157a OE #2	48
miR157a OE #2	51
miR157a OE #2	40
miR157a OE #2	44
miR157a OE #2	42
miR157a OE #2	54
miR157a OE #2	44
miR157a OE #2	40
miR157a OE #2	47
miR157a OE #2	42
miR157a OE #2	49
miR157a OE #2	45
miR157a OE #2	53
miR157a OE #2	40
miR157a OE #2	43
miR157a OE #2	54
miR157a OE #2	45
miR157a OE #2	54
miR157a OE #2	43
miR157a OE #2	53
miR157a OE #2	52
miR157a OE #2	51
miR157a OE #2	51

## Sheet: Figure 3e
Genotype	Flowering (rosette leaf number)
WT	14
WT	16
WT	16
WT	14
WT	14
WT	14
WT	13
WT	13
WT	14
WT	16
WT	16
WT	14
WT	16
WT	16
WT	14
WT	15
WT	12
WT	14
WT	15
WT	14
WT	16
WT	12
WT	14
WT	15
WT	14
WT	14
WT	15
WT	12
WT	15
WT	15
WT	12
WT	13
WT	14
WT	16
WT	11
WT	13
WT	13
WT	13
WT	14
WT	13
WT	15
WT	11
WT	14
WT	11
WT	13
WT	15
WT	12
WT	14
WT	16
WT	12
WT	15
WT	14
WT	16
WT	14
WT	13
WT	15
WT	13
WT	14
miR157a KD #1	7
miR157a KD #1	7
miR157a KD #1	6
miR157a KD #1	6
miR157a KD #1	8
miR157a KD #1	7
miR157a KD #1	8
miR157a KD #1	7
miR157a KD #1	7
miR157a KD #1	7
miR157a KD #1	6
miR157a KD #1	7
miR157a KD #1	7
miR157a KD #1	7
miR157a KD #1	6
miR157a KD #1	5
miR157a KD #1	7
miR157a KD #1	6
miR157a KD #1	7
miR157a KD #1	8
miR157a KD #1	6
miR157a KD #1	8
miR157a KD #1	7
miR157a KD #1	7
miR157a KD #1	7
miR157a KD #1	7
miR157a KD #1	6
miR157a KD #1	7
miR157a KD #1	7
miR157a KD #1	6
miR157a KD #1	6
miR157a KD #1	6
miR157a KD #1	6
miR157a KD #1	6
miR157a KD #1	5
miR157a KD #1	7
miR157a KD #1	6
miR157a KD #1	7
miR157a KD #1	6
miR157a KD #1	7
miR157a KD #1	6
miR157a KD #1	6
miR157a KD #1	7
miR157a KD #1	7
miR157a KD #1	7
miR157a KD #1	6
miR157a KD #1	7
miR157a KD #1	8
miR157a KD #1	7
miR157a KD #1	8
miR157a KD #1	6
miR157a KD #1	7
miR157a KD #1	6
miR157a KD #1	6
miR157a KD #1	7
miR157a KD #1	7
miR157a KD #1	8
miR157a KD #1	8
miR157a KD #1	8
miR157a KD #1	7
miR157a KD #1	7
miR157a KD #1	7
miR157a KD #1	7
miR157a KD #1	7
miR157a KD #1	6
miR157a KD #1	7
miR157a KD #1	8
miR157a KD #1	7
miR157a KD #1	7
miR157a KD #1	7
miR157a KD #1	7
miR157a KD #1	6
miR157a KD #1	6
miR157a KD #1	7
miR157a KD #2	7
miR157a KD #2	9
miR157a KD #2	6
miR157a KD #2	8
miR157a KD #2	7
miR157a KD #2	7
miR157a KD #2	9
miR157a KD #2	8
miR157a KD #2	7
miR157a KD #2	8
miR157a KD #2	7
miR157a KD #2	7
miR157a KD #2	7
miR157a KD #2	7
miR157a KD #2	7
miR157a KD #2	7
miR157a KD #2	8
miR157a KD #2	8
miR157a KD #2	8
miR157a KD #2	9
miR157a KD #2	7
miR157a KD #2	8
miR157a KD #2	7
miR157a KD #2	8
miR157a KD #2	8
miR157a KD #2	6
miR157a KD #2	7
miR157a KD #2	8
miR157a KD #2	9
miR157a KD #2	6
miR157a KD #2	7
miR157a KD #2	8
miR157a KD #2	9
miR157a KD #2	8
miR157a KD #2	8
miR157a KD #2	7
miR157a KD #2	7
miR157a KD #2	8
miR157a KD #2	7
miR157a KD #2	8
miR157a KD #2	9
miR157a KD #2	8
miR157a KD #2	8
miR157a KD #2	8
miR157a KD #2	7
miR157a KD #2	7
miR157a KD #2	8
miR157a KD #2	7
miR157a KD #2	8
miR157a KD #2	8
miR157a KD #2	8
miR157a KD #2	9
miR157a KD #2	8
miR157a KD #2	8
miR157a KD #2	7
miR157a KD #2	8
miR157a KD #2	8
miR157a KD #2	9
miR157a KD #2	7
miR157a KD #2	7
miR157a KD #2	8
miR157a KD #2	8
miR157a KD #2	7
miR157a KD #2	7
miR157a KD #2	8
miR157a KD #2	7
miR157a KD #2	8
miR157a KD #2	7
miR157a KD #2	7
miR157a KD #2	7
miR157a KD #2	7
miR157a KD #2	8
miR157a KD #2	9
miR157a OE #1	52
miR157a OE #1	49
miR157a OE #1	56
miR157a OE #1	48
miR157a OE #1	48
miR157a OE #1	51
miR157a OE #1	53
miR157a OE #1	45
miR157a OE #1	53
miR157a OE #1	52
miR157a OE #1	47
miR157a OE #1	46
miR157a OE #1	44
miR157a OE #1	48
miR157a OE #1	49
miR157a OE #1	41
miR157a OE #1	41
miR157a OE #1	48
miR157a OE #1	40
miR157a OE #1	44
miR157a OE #1	42
miR157a OE #1	51
miR157a OE #1	40
miR157a OE #1	44
miR157a OE #1	48
miR157a OE #1	54
miR157a OE #1	51
miR157a OE #1	58
miR157a OE #1	42
miR157a OE #1	42
miR157a OE #1	54
miR157a OE #1	46
miR157a OE #1	34
miR157a OE #1	51
miR157a OE #1	50
miR157a OE #1	43
miR157a OE #1	49
miR157a OE #1	52
miR157a OE #1	42
miR157a OE #1	48
miR157a OE #1	42
miR157a OE #1	46
miR157a OE #1	49
miR157a OE #1	52
miR157a OE #1	51
miR157a OE #1	48
miR157a OE #1	54
miR157a OE #1	51
miR157a OE #1	51
miR157a OE #1	42
miR157a OE #1	47
miR157a OE #1	44
miR157a OE #1	47
miR157a OE #1	50
miR157a OE #1	48
miR157a OE #1	53
miR157a OE #1	50
miR157a OE #1	52
miR157a OE #1	56
miR157a OE #1	50
miR157a OE #2	45
miR157a OE #2	40
miR157a OE #2	46
miR157a OE #2	38
miR157a OE #2	50
miR157a OE #2	47
miR157a OE #2	48
miR157a OE #2	45
miR157a OE #2	39
miR157a OE #2	46
miR157a OE #2	48
miR157a OE #2	44
miR157a OE #2	49
miR157a OE #2	40
miR157a OE #2	40
miR157a OE #2	43
miR157a OE #2	42
miR157a OE #2	45
miR157a OE #2	46
miR157a OE #2	42
miR157a OE #2	48
miR157a OE #2	48
miR157a OE #2	47
miR157a OE #2	48
miR157a OE #2	43
miR157a OE #2	46
miR157a OE #2	51
miR157a OE #2	48
miR157a OE #2	46
miR157a OE #2	43
miR157a OE #2	47
miR157a OE #2	42
miR157a OE #2	46
miR157a OE #2	41
miR157a OE #2	48
miR157a OE #2	46
miR157a OE #2	48
miR157a OE #2	47
miR157a OE #2	43
miR157a OE #2	46
miR157a OE #2	43
miR157a OE #2	45
miR157a OE #2	47
miR157a OE #2	53
miR157a OE #2	48
miR157a OE #2	44
miR157a OE #2	43
miR157a OE #2	44
miR157a OE #2	41
miR157a OE #2	41
miR157a OE #2	48
miR157a OE #2	44
miR157a OE #2	43
miR157a OE #2	48
miR157a OE #2	52
miR157a OE #2	52
miR157a OE #2	46
miR157a OE #2	48
miR157a OE #2	54
miR157a OE #2	53
miR157a OE #2	49

## Sheet: Figure 3f
	WT						miR157a KD #1						miR157a KD #2
	rep1	rep2	rep3	rep4	rep5	rep6	rep1	rep2	rep3	rep4	rep5	rep6	rep1	rep2	rep3	rep4	rep5	rep6
SPL2	1.08423	1.07674	0.856584	0.97041	1.01866	1.01162	3.13109	3.00355	3.19688	2.47942	2.51403	2.36199	4.76783	4.86801	4.51064	2.47369	2.90123	2.94173
SPL3	0.946058	1.02811	1.02811	0.988514	0.988514	1.02337	4.46915	5.09824	4.92458	4.40762	4.62675	4.22807	5.46416	4.75683	4.22807	3.46615	4.35699	5.00487
SPL4	1.1434	0.860551	1.0163	0.864537	1.1487	1.00696	1.41748	1.61702	1.46747	1.3692	1.31342	1.48796	1.67018	1.94531	1.76541	1.58008	2	1.91853
SPL5	0.988514	1.06683	0.948246	0.890899	1.1355	0.988514	4.0935	5.03968	4.60542	6.6499	6.51305	6.51305	4.56305	5.46416	6.46806	6.42338	5.4768	NA
SPL6	0.954842	1.00928	1.03766	0.926588	1.04972	1.02811	1.65099	1.5728	1.33176	0.954842	1.0163	1.07425	2	2.17347	2.26577	1.29235	1.30134	1.03526
SPL9	0.915945	1.04488	1.04488	0.965936	0.986233	1.04972	2.10429	2.27101	2.1785	2.45661	2.47369	2.52567	3.1456	3.05958	2.64512	2.18859	2.41162	3.29436
SPL10	0.907519	1.09429	1.00696	0.935191	1.03766	1.03049	1.89649	2.03261	1.97703	2.08975	2.06098	2.11893	2.2974	2.14355	1.93187	2.41719	2.31873	1.93634
SPL11	1.01866	0.97716	1.00463	1.09429	1.00696	0.907519	1.42076	1.55473	1.57644	1.81085	2.08012	1.87471	1.73708	1.81085	1.77358	2.09943	2.34567	2.04202
SPL15	0.903335	0.941696	1.17555	0.943874	1.03288	1.02574	2.93494	3.10229	2.91467	2.66352	2.97592	2.75745	4.51064	4.0935	4.03714	3.06666	2.90123	3.24151

## Sheet: Figure 3g
	WT						miR157a OE #1						miR157a OE #2
	rep1	rep2	rep3	rep4	rep5	rep6	rep1	rep2	rep3	rep4	rep5	rep6	rep1	rep2	rep3	rep4	rep5	rep6
SPL2	1.08423	1.07674	0.856584	0.97041	1.01866	1.01162	0.45376	0.615572	0.598739	0.476319	0.486327	0.423373	0.470848	0.457973	0.533416	0.357661	0.365177	0.343092
SPL3	0.946058	1.02811	1.02811	0.988514	0.988514	1.02337	0.68302	0.702222	0.888843	0.670511	0.698985	0.694157	0.764895	0.890899	0.872564	0.598739	0.784584	0.779165
SPL4	1.1434	0.860551	1.0163	0.864537	1.1487	1.00696	0.512871	0.388683	0.336031	0.285851	0.230579	0.349492	0.429283	0.524858	0.460094	0.248273	0.277392	0.179244
SPL5	0.988514	1.06683	0.948246	0.890899	1.1355	0.988514	0.128218	0.185137	0.11636	0.223756	0.20166	0.211686	0.223756	0.233258	0.293209	0.256435	0.234339	0.217135
SPL6	0.954842	1.00928	1.03766	0.926588	1.04972	1.02811	0.254664	0.292532	0.280616	0.321599	0.404254	0.409897	0.329877	0.381565	0.334482	0.320856	0.320856	0.314253
SPL9	0.915945	1.04488	1.04488	0.965936	0.986233	1.04972	0.570382	0.594604	0.619854	0.561231	0.569066	0.597358	0.428292	0.589134	0.761368	0.631418	0.63581	0.428292
SPL10	0.907519	1.09429	1.00696	0.935191	1.03766	1.03049	0.457973	0.436282	0.494257	0.493116	0.574349	0.486327	0.356013	0.420448	0.420448	0.589134	0.644685	NA
SPL11	1.01866	0.97716	1.00463	1.09429	1.00696	0.907519	0.723635	0.802923	0.786399	0.735433	0.788218	0.756109	0.603601	0.780065	0.707924	0.76313	0.757858	0.773782
SPL15	0.903335	0.941696	1.17555	0.943874	1.03288	1.02574	0.747425	0.732043	0.716978	0.638754	0.66588	0.643197	0.593231	0.538369	0.690956	0.83702	0.981686	0.749154

## Sheet: Figure 3h
	WT	pMIR157A:MIR157A
		#1	#2	#3	#4	#5	#6
rep-1	0.93088	2.53151	1.94531	2.28153	3.02444	4.9818	3.88164
rep-2	1.00463	2.34567	1.67018	2.69447	3.28676	5.12186	4.71307
rep-3	1.0693	3.05252	2.05623	2.78949	3.08799	3.88164	4.55252

## Sheet: Figure 3i
Genotype	Flowering (days)
WT	31
WT	33
WT	31
WT	31
WT	32
WT	32
WT	32
WT	31
WT	31
WT	30
WT	31
WT	31
WT	29
WT	33
WT	34
WT	34
WT	32
WT	31
WT	30
WT	30
WT	30
WT	34
WT	31
WT	32
WT	31
WT	30
WT	31
WT	33
WT	33
WT	32
WT	32
WT	29
WT	31
WT	31
WT	31
WT	31
WT	32
WT	31
WT	32
WT	31
WT	31
WT	30
WT	30
WT	30
WT	31
WT	30
WT	31
WT	32
WT	31
WT	30
WT	31
WT	31
WT	32
WT	29
WT	30
WT	31
WT	30
WT	31
WT	32
WT	32
WT	31
WT	31
WT	31
WT	30
WT	33
WT	31
WT	30
WT	30
WT	31
WT	32
WT	32
WT	30
WT	32
WT	32
WT	30
WT	33
WT	31
WT	31
pMIR157A::MIR157A #1	42
pMIR157A::MIR157A #1	43
pMIR157A::MIR157A #1	40
pMIR157A::MIR157A #1	47
pMIR157A::MIR157A #1	42
pMIR157A::MIR157A #1	43
pMIR157A::MIR157A #1	46
pMIR157A::MIR157A #1	44
pMIR157A::MIR157A #1	43
pMIR157A::MIR157A #1	46
pMIR157A::MIR157A #1	41
pMIR157A::MIR157A #1	47
pMIR157A::MIR157A #1	46
pMIR157A::MIR157A #1	45
pMIR157A::MIR157A #1	38
pMIR157A::MIR157A #1	43
pMIR157A::MIR157A #1	46
pMIR157A::MIR157A #1	48
pMIR157A::MIR157A #1	37
pMIR157A::MIR157A #1	39
pMIR157A::MIR157A #1	43
pMIR157A::MIR157A #1	46
pMIR157A::MIR157A #1	49
pMIR157A::MIR157A #1	41
pMIR157A::MIR157A #1	45
pMIR157A::MIR157A #1	44
pMIR157A::MIR157A #1	38
pMIR157A::MIR157A #1	49
pMIR157A::MIR157A #1	42
pMIR157A::MIR157A #1	38
pMIR157A::MIR157A #1	47
pMIR157A::MIR157A #1	42
pMIR157A::MIR157A #1	46
pMIR157A::MIR157A #1	44
pMIR157A::MIR157A #1	44
pMIR157A::MIR157A #1	43
pMIR157A::MIR157A #1	45
pMIR157A::MIR157A #1	41
pMIR157A::MIR157A #1	42
pMIR157A::MIR157A #1	39
pMIR157A::MIR157A #1	36
pMIR157A::MIR157A #1	44
pMIR157A::MIR157A #1	39
pMIR157A::MIR157A #1	40
pMIR157A::MIR157A #1	35
pMIR157A::MIR157A #1	44
pMIR157A::MIR157A #1	44
pMIR157A::MIR157A #1	44
pMIR157A::MIR157A #1	42
pMIR157A::MIR157A #1	47
pMIR157A::MIR157A #1	38
pMIR157A::MIR157A #1	49
pMIR157A::MIR157A #1	44
pMIR157A::MIR157A #1	46
pMIR157A::MIR157A #1	48
pMIR157A::MIR157A #1	45
pMIR157A::MIR157A #1	42
pMIR157A::MIR157A #1	42
pMIR157A::MIR157A #1	42
pMIR157A::MIR157A #1	40
pMIR157A::MIR157A #1	43
pMIR157A::MIR157A #1	45
pMIR157A::MIR157A #1	40
pMIR157A::MIR157A #1	39
pMIR157A::MIR157A #1	38
pMIR157A::MIR157A #1	46
pMIR157A::MIR157A #1	42
pMIR157A::MIR157A #1	42
pMIR157A::MIR157A #1	38
pMIR157A::MIR157A #1	45
pMIR157A::MIR157A #1	48
pMIR157A::MIR157A #2	40
pMIR157A::MIR157A #2	39
pMIR157A::MIR157A #2	43
pMIR157A::MIR157A #2	36
pMIR157A::MIR157A #2	39
pMIR157A::MIR157A #2	45
pMIR157A::MIR157A #2	37
pMIR157A::MIR157A #2	38
pMIR157A::MIR157A #2	37
pMIR157A::MIR157A #2	37
pMIR157A::MIR157A #2	42
pMIR157A::MIR157A #2	42
pMIR157A::MIR157A #2	39
pMIR157A::MIR157A #2	44
pMIR157A::MIR157A #2	39
pMIR157A::MIR157A #2	43
pMIR157A::MIR157A #2	43
pMIR157A::MIR157A #2	46
pMIR157A::MIR157A #2	37
pMIR157A::MIR157A #2	40
pMIR157A::MIR157A #2	45
pMIR157A::MIR157A #2	37
pMIR157A::MIR157A #2	41
pMIR157A::MIR157A #2	45
pMIR157A::MIR157A #2	43
pMIR157A::MIR157A #2	38
pMIR157A::MIR157A #2	35
pMIR157A::MIR157A #2	34
pMIR157A::MIR157A #2	32
pMIR157A::MIR157A #2	38
pMIR157A::MIR157A #2	44
pMIR157A::MIR157A #2	39
pMIR157A::MIR157A #2	40
pMIR157A::MIR157A #2	37
pMIR157A::MIR157A #2	34
pMIR157A::MIR157A #2	39
pMIR157A::MIR157A #2	42
pMIR157A::MIR157A #2	41
pMIR157A::MIR157A #2	40
pMIR157A::MIR157A #2	35
pMIR157A::MIR157A #2	35
pMIR157A::MIR157A #2	36
pMIR157A::MIR157A #2	47
pMIR157A::MIR157A #2	37
pMIR157A::MIR157A #2	36
pMIR157A::MIR157A #2	36
pMIR157A::MIR157A #2	33
pMIR157A::MIR157A #2	38
pMIR157A::MIR157A #2	35
pMIR157A::MIR157A #2	33
pMIR157A::MIR157A #2	42
pMIR157A::MIR157A #2	33
pMIR157A::MIR157A #2	37
pMIR157A::MIR157A #2	41
pMIR157A::MIR157A #2	38
pMIR157A::MIR157A #2	37
pMIR157A::MIR157A #2	42
pMIR157A::MIR157A #2	40
pMIR157A::MIR157A #2	33
pMIR157A::MIR157A #2	38
pMIR157A::MIR157A #2	38
pMIR157A::MIR157A #2	36
pMIR157A::MIR157A #2	36
pMIR157A::MIR157A #2	40
pMIR157A::MIR157A #2	38
pMIR157A::MIR157A #2	35
pMIR157A::MIR157A #2	40
pMIR157A::MIR157A #2	36
pMIR157A::MIR157A #2	41
pMIR157A::MIR157A #2	38
pMIR157A::MIR157A #2	40
pMIR157A::MIR157A #2	40
pMIR157A::MIR157A #2	37
pMIR157A::MIR157A #2	38
pMIR157A::MIR157A #3	39
pMIR157A::MIR157A #3	39
pMIR157A::MIR157A #3	40
pMIR157A::MIR157A #3	42
pMIR157A::MIR157A #3	40
pMIR157A::MIR157A #3	44
pMIR157A::MIR157A #3	42
pMIR157A::MIR157A #3	42
pMIR157A::MIR157A #3	39
pMIR157A::MIR157A #3	41
pMIR157A::MIR157A #3	39
pMIR157A::MIR157A #3	41
pMIR157A::MIR157A #3	45
pMIR157A::MIR157A #3	38
pMIR157A::MIR157A #3	40
pMIR157A::MIR157A #3	45
pMIR157A::MIR157A #3	38
pMIR157A::MIR157A #3	40
pMIR157A::MIR157A #3	44
pMIR157A::MIR157A #3	42
pMIR157A::MIR157A #3	40
pMIR157A::MIR157A #3	39
pMIR157A::MIR157A #3	46
pMIR157A::MIR157A #3	42
pMIR157A::MIR157A #3	38
pMIR157A::MIR157A #3	46
pMIR157A::MIR157A #3	39
pMIR157A::MIR157A #3	44
pMIR157A::MIR157A #3	44
pMIR157A::MIR157A #3	38
pMIR157A::MIR157A #3	42
pMIR157A::MIR157A #3	42
pMIR157A::MIR157A #3	42
pMIR157A::MIR157A #3	44
pMIR157A::MIR157A #3	38
pMIR157A::MIR157A #3	40
pMIR157A::MIR157A #3	39
pMIR157A::MIR157A #3	38
pMIR157A::MIR157A #3	42
pMIR157A::MIR157A #3	46
pMIR157A::MIR157A #3	40
pMIR157A::MIR157A #3	38
pMIR157A::MIR157A #3	44
pMIR157A::MIR157A #3	40
pMIR157A::MIR157A #3	40
pMIR157A::MIR157A #3	42
pMIR157A::MIR157A #3	40
pMIR157A::MIR157A #3	40
pMIR157A::MIR157A #3	40
pMIR157A::MIR157A #3	39
pMIR157A::MIR157A #3	42
pMIR157A::MIR157A #3	44
pMIR157A::MIR157A #3	37
pMIR157A::MIR157A #3	38
pMIR157A::MIR157A #3	46
pMIR157A::MIR157A #3	41
pMIR157A::MIR157A #3	41
pMIR157A::MIR157A #3	40
pMIR157A::MIR157A #3	44
pMIR157A::MIR157A #3	40
pMIR157A::MIR157A #3	39
pMIR157A::MIR157A #3	41
pMIR157A::MIR157A #3	39
pMIR157A::MIR157A #3	38
pMIR157A::MIR157A #3	44
pMIR157A::MIR157A #3	45
pMIR157A::MIR157A #3	35
pMIR157A::MIR157A #4	39
pMIR157A::MIR157A #4	46
pMIR157A::MIR157A #4	48
pMIR157A::MIR157A #4	38
pMIR157A::MIR157A #4	40
pMIR157A::MIR157A #4	49
pMIR157A::MIR157A #4	40
pMIR157A::MIR157A #4	43
pMIR157A::MIR157A #4	39
pMIR157A::MIR157A #4	42
pMIR157A::MIR157A #4	43
pMIR157A::MIR157A #4	44
pMIR157A::MIR157A #4	38
pMIR157A::MIR157A #4	49
pMIR157A::MIR157A #4	38
pMIR157A::MIR157A #4	45
pMIR157A::MIR157A #4	40
pMIR157A::MIR157A #4	44
pMIR157A::MIR157A #4	40
pMIR157A::MIR157A #4	38
pMIR157A::MIR157A #4	39
pMIR157A::MIR157A #4	41
pMIR157A::MIR157A #4	46
pMIR157A::MIR157A #4	38
pMIR157A::MIR157A #4	40
pMIR157A::MIR157A #4	49
pMIR157A::MIR157A #4	42
pMIR157A::MIR157A #4	38
pMIR157A::MIR157A #4	40
pMIR157A::MIR157A #4	44
pMIR157A::MIR157A #4	40
pMIR157A::MIR157A #4	38
pMIR157A::MIR157A #4	39
pMIR157A::MIR157A #4	43
pMIR157A::MIR157A #4	44
pMIR157A::MIR157A #4	42
pMIR157A::MIR157A #4	39
pMIR157A::MIR157A #4	44
pMIR157A::MIR157A #4	44
pMIR157A::MIR157A #4	48
pMIR157A::MIR157A #4	38
pMIR157A::MIR157A #4	40
pMIR157A::MIR157A #4	42
pMIR157A::MIR157A #4	42
pMIR157A::MIR157A #4	39
pMIR157A::MIR157A #4	39
pMIR157A::MIR157A #4	37
pMIR157A::MIR157A #4	48
pMIR157A::MIR157A #4	41
pMIR157A::MIR157A #4	39
pMIR157A::MIR157A #4	44
pMIR157A::MIR157A #4	45
pMIR157A::MIR157A #4	48
pMIR157A::MIR157A #4	45
pMIR157A::MIR157A #4	38
pMIR157A::MIR157A #4	45
pMIR157A::MIR157A #4	39
pMIR157A::MIR157A #4	41
pMIR157A::MIR157A #4	38
pMIR157A::MIR157A #4	38
pMIR157A::MIR157A #4	45
pMIR157A::MIR157A #4	44
pMIR157A::MIR157A #4	38
pMIR157A::MIR157A #4	43
pMIR157A::MIR157A #5	43
pMIR157A::MIR157A #5	45
pMIR157A::MIR157A #5	44
pMIR157A::MIR157A #5	43
pMIR157A::MIR157A #5	45
pMIR157A::MIR157A #5	41
pMIR157A::MIR157A #5	42
pMIR157A::MIR157A #5	43
pMIR157A::MIR157A #5	41
pMIR157A::MIR157A #5	46
pMIR157A::MIR157A #5	44
pMIR157A::MIR157A #5	43
pMIR157A::MIR157A #5	49
pMIR157A::MIR157A #5	49
pMIR157A::MIR157A #5	45
pMIR157A::MIR157A #5	42
pMIR157A::MIR157A #5	42
pMIR157A::MIR157A #5	45
pMIR157A::MIR157A #5	42
pMIR157A::MIR157A #5	44
pMIR157A::MIR157A #5	45
pMIR157A::MIR157A #5	47
pMIR157A::MIR157A #5	40
pMIR157A::MIR157A #5	41
pMIR157A::MIR157A #5	44
pMIR157A::MIR157A #5	42
pMIR157A::MIR157A #5	40
pMIR157A::MIR157A #5	43
pMIR157A::MIR157A #5	41
pMIR157A::MIR157A #5	46
pMIR157A::MIR157A #5	43
pMIR157A::MIR157A #5	44
pMIR157A::MIR157A #5	44
pMIR157A::MIR157A #5	38
pMIR157A::MIR157A #5	41
pMIR157A::MIR157A #5	43
pMIR157A::MIR157A #5	42
pMIR157A::MIR157A #5	43
pMIR157A::MIR157A #5	42
pMIR157A::MIR157A #5	43
pMIR157A::MIR157A #5	45
pMIR157A::MIR157A #5	39
pMIR157A::MIR157A #5	47
pMIR157A::MIR157A #5	38
pMIR157A::MIR157A #5	47
pMIR157A::MIR157A #5	40
pMIR157A::MIR157A #5	44
pMIR157A::MIR157A #5	40
pMIR157A::MIR157A #5	37
pMIR157A::MIR157A #5	46
pMIR157A::MIR157A #5	41
pMIR157A::MIR157A #5	43
pMIR157A::MIR157A #5	44
pMIR157A::MIR157A #5	45
pMIR157A::MIR157A #5	46
pMIR157A::MIR157A #5	42
pMIR157A::MIR157A #5	41
pMIR157A::MIR157A #5	45
pMIR157A::MIR157A #5	47
pMIR157A::MIR157A #5	45
pMIR157A::MIR157A #5	43
pMIR157A::MIR157A #5	39
pMIR157A::MIR157A #5	41
pMIR157A::MIR157A #5	44
pMIR157A::MIR157A #5	48
pMIR157A::MIR157A #6	44
pMIR157A::MIR157A #6	49
pMIR157A::MIR157A #6	43
pMIR157A::MIR157A #6	43
pMIR157A::MIR157A #6	41
pMIR157A::MIR157A #6	43
pMIR157A::MIR157A #6	43
pMIR157A::MIR157A #6	41
pMIR157A::MIR157A #6	49
pMIR157A::MIR157A #6	43
pMIR157A::MIR157A #6	43
pMIR157A::MIR157A #6	49
pMIR157A::MIR157A #6	42
pMIR157A::MIR157A #6	44
pMIR157A::MIR157A #6	42
pMIR157A::MIR157A #6	44
pMIR157A::MIR157A #6	42
pMIR157A::MIR157A #6	40
pMIR157A::MIR157A #6	47
pMIR157A::MIR157A #6	41
pMIR157A::MIR157A #6	43
pMIR157A::MIR157A #6	41
pMIR157A::MIR157A #6	42
pMIR157A::MIR157A #6	48
pMIR157A::MIR157A #6	41
pMIR157A::MIR157A #6	42
pMIR157A::MIR157A #6	43
pMIR157A::MIR157A #6	42
pMIR157A::MIR157A #6	43
pMIR157A::MIR157A #6	46
pMIR157A::MIR157A #6	43
pMIR157A::MIR157A #6	48
pMIR157A::MIR157A #6	49
pMIR157A::MIR157A #6	42
pMIR157A::MIR157A #6	47
pMIR157A::MIR157A #6	46
pMIR157A::MIR157A #6	45
pMIR157A::MIR157A #6	41
pMIR157A::MIR157A #6	42
pMIR157A::MIR157A #6	45
pMIR157A::MIR157A #6	48
pMIR157A::MIR157A #6	48
pMIR157A::MIR157A #6	49
pMIR157A::MIR157A #6	44
pMIR157A::MIR157A #6	49
pMIR157A::MIR157A #6	49
pMIR157A::MIR157A #6	43
pMIR157A::MIR157A #6	44
pMIR157A::MIR157A #6	49
pMIR157A::MIR157A #6	41
pMIR157A::MIR157A #6	44
pMIR157A::MIR157A #6	42
pMIR157A::MIR157A #6	42
pMIR157A::MIR157A #6	44
pMIR157A::MIR157A #6	49
pMIR157A::MIR157A #6	43
pMIR157A::MIR157A #6	44
pMIR157A::MIR157A #6	44
pMIR157A::MIR157A #6	42
pMIR157A::MIR157A #6	45
pMIR157A::MIR157A #6	45
pMIR157A::MIR157A #6	43
pMIR157A::MIR157A #6	44
pMIR157A::MIR157A #6	41
pMIR157A::MIR157A #6	43
pMIR157A::MIR157A #6	44
pMIR157A::MIR157A #6	48
pMIR157A::MIR157A #6	45
