# Supplementary material for: Epiallelic variation of non-coding RNA genes and their phenotypic consequences
Source: Nat Commun. 2024 Feb 14;15:1375. doi: 10.1038/s41467-024-45771-5 (PMC10867003; doi:10.1038/s41467-024-45771-5)
Supplement: Supplementary file 12 — Source data [file 41467_2024_45771_MOESM12_ESM.zip › Source_data_Figure_3a.txt]

SNP	p.score
Chr1_346	0.051754644
Chr1_353	0.97739704
Chr1_363	0.333032469
Chr1_425	0.541329061
Chr1_471	0.63400522
Chr1_502	0.671823793
Chr1_508	0.911681744
Chr1_657	0.481526263
Chr1_677	0.87899951
Chr1_698	0.817609467
Chr1_730	0.58762167
Chr1_755	0.980975128
Chr1_953	0.304697025
Chr1_956	0.401167234
Chr1_1260	0.792239609
Chr1_1287	0.057163466
Chr1_1645	0.356875092
Chr1_1646	0.343129498
Chr1_2309	0.59377625
Chr1_2310	0.603908453
Chr1_2554	0.614390795
Chr1_2673	0.854745673
Chr1_3102	0.492437289
Chr1_4648	0.491538969
Chr1_4654	0.738907579
Chr1_4880	0.093984697
Chr1_5936	0.008499114
Chr1_5975	0.013386803
Chr1_6059	0.538614476
Chr1_6063	0.776385464
Chr1_6449	0.490157742
Chr1_6528	0.070558601
Chr1_6539	0.408334192
Chr1_6603	0.836095329
Chr1_6768	0.005990634
Chr1_7202	0.007285397
Chr1_7203	0.00535555
Chr1_7206	0.004616026
Chr1_7464	0.818882451
Chr1_7468	0.795625806
Chr1_8193	0.552348182
Chr1_8329	0.532158247
Chr1_8780	0.486541857
Chr1_9250	0.440436665
Chr1_9846	0.879675864
Chr1_10219	0.030890557
Chr1_10360	0.414607322
Chr1_10599	0.075656824
Chr1_10904	0.298742166
Chr1_10969	0.038249762
Chr1_11293	0.0610697
Chr1_11493	0.890565455
Chr1_11944	0.808835831
Chr1_12584	0.771896044
Chr1_12659	0.015144109
Chr1_12947	0.528048048
Chr1_13045	0.761614957
Chr1_13121	0.880567271
Chr1_13260	0.801830817
Chr1_13397	0.545547586
Chr1_13538	0.70635727
Chr1_14012	0.119491623
Chr1_14289	0.547326725
Chr1_15293	0.172513751
Chr1_15725	0.615590735
Chr1_15793	0.737044935
Chr1_16225	0.333203917
Chr1_16754	0.236600859
Chr1_16840	0.037142784
Chr1_16855	0.08758204
Chr1_16993	0.667867483
Chr1_18733	0.174859935
Chr1_18756	0.192373299
Chr1_19532	0.756611884
Chr1_19819	0.05911451
Chr1_19931	0.070159103
Chr1_19932	0.152782717
Chr1_20087	0.049829895
Chr1_20088	0.903051471
Chr1_20176	0.422535629
Chr1_20720	0.366735768
Chr1_21043	0.587904904
Chr1_21104	0.856356312
Chr1_21128	0.549967575
Chr1_21829	0.111069678
Chr1_22042	0.709478237
Chr1_22522	0.91437422
Chr1_22768	0.644516934
Chr1_22889	0.462158234
Chr1_23235	0.460665511
Chr1_24466	0.796135044
Chr1_24489	0.645123059
Chr1_24738	0.246326301
Chr1_25773	0.144990882
Chr1_26041	0.833507554
Chr1_26053	0.848319849
Chr1_27265	0.776142254
Chr1_27754	0.552614519
Chr1_28978	0.514031378
Chr1_29291	0.126490584
Chr1_29757	0.802168152
Chr1_30356	0.6276423
Chr1_31515	0.819039801
Chr1_32494	0.018297269
Chr1_32542	0.015839631
Chr1_32807	0.523918251
Chr1_32815	0.141439286
Chr1_32854	0.050821433
Chr1_33481	0.983428792
Chr1_33647	0.497074528
Chr1_33651	0.567151176
Chr1_33655	0.865640053
Chr1_33761	0.166958253
Chr1_34599	0.168241257
Chr1_35551	0.021572917
Chr1_35856	0.357271348
Chr1_36596	0.03914511
Chr1_37072	0.519426139
Chr1_37138	0.081128364
Chr1_37245	0.033322459
Chr1_37268	0.016257299
Chr1_37437	0.48518749
Chr1_37633	0.928158398
Chr1_37686	0.324277602
Chr1_37867	0.948967244
Chr1_39033	0.726635263
Chr1_39060	0.215168555
Chr1_39062	0.217503466
Chr1_39067	0.045502179
Chr1_39076	0.779714128
Chr1_39165	0.124917993
Chr1_39751	0.370661005
Chr1_39802	0.205676556
Chr1_40218	0.856412293
Chr1_40457	0.085508137
Chr1_40465	0.08159247
Chr1_40561	0.10248163
Chr1_40599	0.046356528
Chr1_40665	0.011775992
Chr1_40705	0.918174055
Chr1_40707	0.011193637
Chr1_41146	0.605950271
Chr1_41178	0.059698003
Chr1_41264	0.797403694
Chr1_41274	0.132862312
Chr1_41860	0.099676362
Chr1_41887	0.577411207
Chr1_42444	0.278808765
Chr1_42495	0.982520416
Chr1_42594	0.850093997
Chr1_43025	0.038643949
Chr1_43171	0.184888027
Chr1_43332	0.873326433
Chr1_43795	0.417967802
Chr1_44066	0.530390444
Chr1_44194	0.896864158
Chr1_44567	0.917784289
Chr1_44568	0.435874913
Chr1_44601	0.045630169
Chr1_44673	0.741744363
Chr1_44680	0.585989667
Chr1_44695	0.921456416
Chr1_45105	0.446634868
Chr1_45918	0.355509687
Chr1_46373	0.55813686
Chr1_46499	0.995963892
Chr1_46564	0.857527539
Chr1_46912	0.417508661
Chr1_47154	0.298318451
Chr1_47577	0.621761998
Chr1_47692	0.109858725
Chr1_48118	0.683300161
Chr1_48151	0.721940565
Chr1_48181	0.97002888
Chr1_49080	0.557197127
Chr1_49107	0.333237919
Chr1_49438	0.20626216
Chr1_49580	0.649709597
Chr1_49609	0.00016579
Chr1_49611	0.005016726
Chr1_49841	0.046289694
Chr1_49886	0.716642092
Chr1_50100	0.092646153
Chr1_50671	0.656526007
Chr1_50679	0.544103576
Chr1_51103	0.792917524
Chr1_51128	0.028097846
Chr1_51166	0.750745797
Chr1_51298	0.624009655
Chr1_51392	0.001659574
Chr1_51514	0.034574029
Chr1_51537	0.01531446
Chr1_51602	0.168377725
Chr1_51706	0.588547622
Chr1_51736	0.277924932
Chr1_51738	0.744313372
Chr1_51935	0.173362123
Chr1_52202	0.02997666
Chr1_52425	0.386117751
Chr1_52909	0.540158525
Chr1_52910	0.704053209
Chr1_52985	0.829615779
Chr1_53729	0.862149134
Chr1_53901	0.727296019
Chr1_54712	0.32934319
Chr1_54715	0.90589312
Chr1_54763	0.845403884
Chr1_54811	0.65656137
Chr1_54877	0.31315751
Chr1_55013	0.219450655
Chr1_55321	0.911899515
Chr1_55349	0.164230883
Chr1_55362	0.2534172
Chr1_55456	0.261016959
Chr1_55470	0.261685738
Chr1_55678	0.511631254
Chr1_55684	0.773789179
Chr1_56601	0.178345984
Chr1_56715	0.942221766
Chr1_56746	0.945283807
Chr1_56803	0.259690054
Chr1_56809	0.808383134
Chr1_56810	0.596186141
Chr1_56816	0.821039154
Chr1_56838	0.765796639
Chr1_56909	0.949697124
Chr1_56989	0.552582152
Chr1_57063	0.020905852
Chr1_57133	0.342069888
Chr1_57205	0.929494292
Chr1_57383	0.378160221
Chr1_57686	0.289167365
Chr1_59462	0.382763916
Chr1_60083	0.338447038
Chr1_60772	0.269937512
Chr1_60829	0.087619836
Chr1_61053	0.090587491
Chr1_61075	0.520483644
Chr1_61097	0.840917099
Chr1_61122	0.097086728
Chr1_61239	0.106683775
Chr1_61332	0.34840406
Chr1_61405	0.496071712
Chr1_61661	0.910981868
Chr1_61822	0.303456058
Chr1_61873	0.266235496
Chr1_62195	0.608983793
Chr1_62421	0.583045864
Chr1_62447	0.725568724
Chr1_62512	0.498595424
Chr1_62538	0.414710092
Chr1_62543	0.705608673
Chr1_62566	0.831018315
Chr1_62567	0.803624076
Chr1_62656	0.598757432
Chr1_62664	0.634154153
Chr1_62691	0.699426049
Chr1_62758	0.389164162
Chr1_62906	0.422914897
Chr1_62915	0.264596278
Chr1_63030	0.729067275
Chr1_63084	0.959412432
Chr1_63526	0.540686841
Chr1_63527	0.720895433
Chr1_63644	0.710463605
Chr1_63645	0.715578449
Chr1_63757	0.876472228
Chr1_63759	0.826832909
Chr1_63915	0.669675178
Chr1_64007	0.460040431
Chr1_64108	0.965794374
Chr1_64149	0.646292028
Chr1_64173	0.659385402
Chr1_64184	0.727941078
Chr1_64304	0.788086779
Chr1_64500	0.572021204
Chr1_64513	0.562277444
Chr1_64517	0.446284993
Chr1_64518	0.445462198
Chr1_64651	0.530591868
Chr1_64817	0.199634655
Chr1_65475	0.862554154
Chr1_65658	0.560302463
Chr1_66115	0.646488127
Chr1_66764	0.427317697
Chr1_66801	0.421275831
Chr1_66827	0.429629804
Chr1_66902	0.754936223
Chr1_67013	0.499694501
Chr1_67063	0.412376824
Chr1_67143	0.899053844
Chr1_67200	0.835401521
Chr1_67202	0.354648855
Chr1_67282	0.549456674
Chr1_67519	0.0672682
Chr1_67536	0.016078626
Chr1_67663	0.514833625
Chr1_67673	0.900362129
Chr1_67718	0.394276884
Chr1_67913	0.741876556
Chr1_67914	0.540222103
Chr1_68028	0.984768026
Chr1_68036	0.80824509
Chr1_68103	0.95170572
Chr1_68339	0.676091847
Chr1_68340	0.854062651
Chr1_68369	0.513358835
Chr1_68531	0.28348282
Chr1_68533	0.707134306
Chr1_68707	0.122560416
Chr1_68734	0.300998653
Chr1_68758	0.590656893
Chr1_68765	0.725349748
Chr1_68769	0.703581512
Chr1_68880	0.121325245
Chr1_69039	0.34384264
Chr1_69047	0.771302251
Chr1_69120	0.011889952
Chr1_69137	0.271442628
Chr1_69176	0.209747305
Chr1_69260	0.156718583
Chr1_69311	0.308589055
Chr1_69654	0.955215758
Chr1_69712	0.341169289
Chr1_69718	0.383957625
Chr1_69731	0.607428616
Chr1_69773	0.258455526
Chr1_69796	0.337368166
Chr1_69805	0.163439355
Chr1_70708	0.455462371
Chr1_70722	0.963508743
Chr1_70906	0.466995725
Chr1_70933	0.434852755
Chr1_71326	0.976344528
Chr1_71348	0.932592493
Chr1_71475	0.139432937
Chr1_71819	0.669018675
Chr1_71844	0.961921771
Chr1_72045	0.260129982
Chr1_72269	0.080659119
Chr1_72521	0.040796206
Chr1_72849	0.625597992
Chr1_72894	0.081647215
Chr1_72924	0.059592853
Chr1_72929	0.541695477
Chr1_72955	0.185990179
Chr1_72956	0.34709691
Chr1_72997	0.107929933
Chr1_73047	0.086849848
Chr1_73238	0.343047098
Chr1_73359	0.801219384
Chr1_73386	0.494482746
Chr1_73467	0.814049242
Chr1_73851	0.255165547
Chr1_73935	0.175702753
Chr1_73989	0.184277205
Chr1_74006	0.17914385
Chr1_74169	0.404881373
Chr1_74515	0.061274649
Chr1_74541	0.129119687
Chr1_75231	0.567862912
Chr1_75250	0.479596446
Chr1_75449	0.276290762
Chr1_75481	0.659283821
Chr1_75552	0.46820622
Chr1_75574	0.721123007
Chr1_75721	0.557489662
Chr1_75793	0.691074309
Chr1_75899	0.722888682
Chr1_76106	0.140309175
Chr1_76217	0.321113062
Chr1_76248	0.8869465
Chr1_76313	0.120763548
Chr1_76361	0.634641287
Chr1_76370	0.137146603
Chr1_76552	0.43279239
Chr1_76569	0.100657936
Chr1_76591	0.931616132
Chr1_76768	0.284315458
Chr1_76777	0.650833252
Chr1_76778	0.795914399
Chr1_76799	0.3603037
Chr1_76830	0.603940496
Chr1_76879	0.203463593
Chr1_76906	0.918295301
Chr1_76997	0.311643877
Chr1_77034	0.553921228
Chr1_77039	0.347150011
Chr1_77083	0.975885811
Chr1_77100	0.48719267
Chr1_77127	0.380671907
Chr1_77140	0.7517209
Chr1_77162	0.076368407
Chr1_77238	0.905801055
Chr1_77243	0.112245899
Chr1_77277	0.798965748
Chr1_77619	0.152724878
Chr1_77665	0.610252177
Chr1_77767	0.245447763
Chr1_77770	0.505879946
Chr1_77772	0.122114027
Chr1_77774	0.097160163
Chr1_77882	0.915426755
Chr1_77889	0.840523645
Chr1_77897	0.936189114
Chr1_77971	0.129589431
Chr1_78036	0.62349994
Chr1_78044	0.73217079
Chr1_78119	0.88894158
Chr1_78142	0.737878756
Chr1_78147	0.364506673
Chr1_78157	0.231805458
Chr1_78233	0.94689858
Chr1_78265	0.287156074
Chr1_78272	0.103037499
Chr1_78354	0.625243899
Chr1_78519	0.252979951
Chr1_78560	0.866355127
Chr1_78658	0.275998204
Chr1_78670	0.52291605
Chr1_78718	0.279072336
Chr1_78728	0.61504651
Chr1_78757	0.953757466
Chr1_78768	0.087189026
Chr1_78803	0.622281071
Chr1_78975	0.350668849
Chr1_79302	0.272217296
Chr1_79339	0.358556821
Chr1_79418	0.107535922
Chr1_79685	0.822461522
Chr1_79802	0.276733553
Chr1_79879	0.791417879
Chr1_79881	0.746020059
Chr1_79888	0.9147717
Chr1_79889	0.892842925
Chr1_79892	0.86974891
Chr1_79897	0.821739615
Chr1_79901	0.724504345
Chr1_79902	0.769769846
Chr1_79918	0.764722986
Chr1_79919	0.453556719
Chr1_79977	0.590140374
Chr1_80041	0.693350595
Chr1_80061	0.889421537
Chr1_80081	0.68849242
Chr1_80216	0.303011659
Chr1_80277	0.087680645
Chr1_80289	0.435351871
Chr1_80291	0.226394302
Chr1_80335	0.096603534
Chr1_80374	0.908219529
Chr1_80400	0.150898579
Chr1_80428	0.517494926
Chr1_80487	0.536924173
Chr1_80760	0.998063072
Chr1_80850	0.706378213
Chr1_80983	0.418378495
Chr1_81030	0.963973821
Chr1_81068	0.857513365
Chr1_81186	0.72720109
Chr1_81333	0.532497261
Chr1_81496	0.660659863
Chr1_81502	0.646786716
Chr1_81518	0.632696209
Chr1_81524	0.72683492
Chr1_81569	0.77929814
Chr1_81675	0.958765103
Chr1_81765	0.867396472
Chr1_81869	0.640297412
Chr1_82035	0.936389202
Chr1_82036	0.920574429
Chr1_82053	0.987489134
Chr1_82090	0.311771255
Chr1_82098	0.65052173
Chr1_82116	0.581617032
Chr1_82179	0.399233262
Chr1_82197	0.348819529
Chr1_82306	0.977155594
Chr1_82342	0.372548393
Chr1_82386	0.852603979
Chr1_82554	0.611408713
Chr1_82697	0.790691203
Chr1_82710	0.863923254
Chr1_82732	0.758503849
Chr1_82845	0.601494505
Chr1_82909	0.936559508
Chr1_82924	0.912285256
Chr1_83005	0.663371765
Chr1_83011	0.795426474
Chr1_83023	0.837025921
Chr1_83117	0.603939985
Chr1_83177	0.655746202
Chr1_83219	0.289788294
Chr1_83231	0.835288449
Chr1_83306	0.708104242
Chr1_83315	0.321044953
Chr1_83423	0.644926612
Chr1_83547	0.978201657
Chr1_83632	0.549268237
Chr1_83720	0.944836715
Chr1_83749	0.043111573
Chr1_83754	0.705027872
Chr1_83769	0.68879022
Chr1_83836	0.728938984
Chr1_83874	0.691302501
Chr1_83911	0.882692649
Chr1_84025	0.598810189
Chr1_84037	0.972085808
Chr1_84082	0.880667162
Chr1_84144	0.474060917
Chr1_84242	0.671176404
Chr1_84250	0.60533053
Chr1_84379	0.672366046
Chr1_84558	0.572694782
Chr1_84621	0.068887764
Chr1_84916	0.742999548
Chr1_85041	0.049829643
Chr1_85122	0.746448795
Chr1_85260	0.10816474
Chr1_85264	0.15156836
Chr1_85277	0.289682475
Chr1_85352	0.758272201
Chr1_85416	0.324439004
Chr1_85427	0.068923848
Chr1_85453	0.215582604
Chr1_85473	0.460443634
Chr1_85561	0.25244461
Chr1_85576	0.812220355
Chr1_85622	0.068289471
Chr1_85667	0.91012832
Chr1_85745	0.334870739
Chr1_85769	0.355497306
Chr1_85817	0.221699161
Chr1_85860	0.042463263
Chr1_85897	0.555089097
Chr1_86152	0.179847263
Chr1_86163	0.51069567
Chr1_86201	0.386372798
Chr1_86365	0.674103731
Chr1_86413	0.899838377
Chr1_86423	0.660981327
Chr1_86508	0.539263735
Chr1_86591	0.28712372
Chr1_86622	0.056156536
Chr1_86656	0.063104667
Chr1_86799	0.161439701
Chr1_86820	0.323592259
Chr1_86957	0.843631214
Chr1_86961	0.373399019
Chr1_86986	0.97004547
Chr1_87036	0.743317121
Chr1_87060	0.658534632
Chr1_87069	0.902165446
Chr1_87072	0.804583027
Chr1_87179	0.90481993
Chr1_87184	0.868455902
Chr1_87197	0.340000736
Chr1_87212	0.80176
Chr1_87219	0.948888272
Chr1_87222	0.443473463
Chr1_87304	0.036153378
Chr1_87306	0.054901452
Chr1_87317	0.074486669
Chr1_87387	0.698167104
Chr1_87607	0.936930901
Chr1_87614	0.862808917
Chr1_87627	0.85729897
Chr1_87654	0.879079827
Chr1_87682	0.361884626
Chr1_87728	0.319541419
Chr1_87791	0.290532753
Chr1_87862	0.906762919
Chr1_88087	0.187488345
Chr1_88298	0.470038282
Chr1_88300	0.723027991
Chr1_88419	0.909127351
Chr1_88433	0.064897275
Chr1_88498	0.763237206
Chr1_88633	0.184361826
Chr1_88658	0.44937221
Chr1_88754	0.311636645
Chr1_89312	0.471023444
Chr1_89630	0.575439506
Chr1_89754	0.252368046
Chr1_90249	0.88970786
Chr1_90571	0.324691267
Chr1_90606	0.521515304
Chr1_90809	0.957290762
Chr1_90864	0.751074579
Chr1_90945	0.040775851
Chr1_91020	0.634751388
Chr1_91151	0.669992302
Chr1_91172	0.425695231
Chr1_91369	0.848680536
Chr1_91674	0.489259802
Chr1_91709	0.357677421
Chr1_91745	0.894785502
Chr1_92165	0.318382822
Chr1_92170	0.743226087
Chr1_92239	0.401418122
Chr1_92270	0.292678492
Chr1_92273	0.934790799
Chr1_92281	0.123258832
Chr1_92353	0.299634332
Chr1_92437	0.660054888
Chr1_92507	0.224332267
Chr1_92532	0.162508193
Chr1_92606	0.079739235
Chr1_92720	0.307745622
Chr1_92741	0.138308527
Chr1_92807	0.75645421
Chr1_92866	0.135125989
Chr1_92879	0.947633197
Chr1_92965	0.78837991
Chr1_92987	0.473703522
Chr1_92999	0.606090937
Chr1_93036	0.102660266
Chr1_93170	0.105631243
Chr1_93207	0.334770437
Chr1_93236	0.421310985
Chr1_93249	0.262767162
Chr1_93329	0.286338983
Chr1_93562	0.321620701
Chr1_93578	0.313961987
Chr1_93608	0.35713693
Chr1_93726	0.212933656
Chr1_93740	0.280644923
Chr1_93884	0.36525648
Chr1_93923	0.164746821
Chr1_93985	0.213187883
Chr1_94071	0.259134088
Chr1_94127	0.758754177
Chr1_94295	0.541152644
Chr1_94307	0.057893788
Chr1_94394	0.221009496
Chr1_94872	0.635711975
Chr1_95018	0.144083106
Chr1_95057	0.167428588
Chr1_95106	0.811741999
Chr1_95120	0.546439147
Chr1_95153	0.322211805
Chr1_95207	0.20200777
Chr1_95225	0.326846035
Chr1_95267	0.365513198
Chr1_95301	0.43030744
Chr1_95477	0.540591406
Chr1_95608	0.323209461
Chr1_95653	0.292800605
Chr1_95749	0.273583494
Chr1_95962	0.371571862
Chr1_96024	0.148636289
Chr1_96026	0.92036011
Chr1_96210	0.306363913
Chr1_96232	0.838204061
Chr1_96449	0.451135075
Chr1_96521	0.948040269
Chr1_96660	0.727282663
Chr1_96703	0.305975973
Chr1_96726	0.912001783
Chr1_96745	0.443235308
Chr1_96770	0.300882583
Chr1_97473	0.825097383
Chr1_97902	0.796619497
Chr1_97990	0.975646953
Chr1_98215	0.307043428
Chr1_98317	0.390462246
Chr1_98617	0.283239879
Chr1_99001	0.292136261
Chr1_99297	0.116685724
Chr1_99456	0.274044258
Chr1_99604	0.979148547
Chr1_99681	0.405678521
Chr1_99773	0.848078911
Chr1_99774	0.940598493
Chr1_99783	0.473466482
Chr1_99785	0.703478918
Chr1_99805	0.753253681
Chr1_99956	0.973360213
Chr1_100013	0.827526182
Chr1_100027	0.888575652
Chr1_100099	0.845944866
Chr1_100144	0.916627186
Chr1_100223	0.063052999
Chr1_100314	0.4412284
Chr1_100370	0.732828506
Chr1_100377	0.249875366
Chr1_100501	0.242626685
Chr1_100547	0.728626966
Chr1_100816	0.305903117
Chr1_100832	0.284789154
Chr1_100847	0.33846881
Chr1_100849	0.347530746
Chr1_100898	0.70890987
Chr1_102019	0.869571391
Chr1_102157	0.178960072
Chr1_102292	0.303956521
Chr1_102835	0.871948919
Chr1_103012	0.710800132
Chr1_103059	0.899175323
Chr1_103096	0.699703072
Chr1_103175	0.476357049
Chr1_103453	0.810059795
Chr1_103654	0.195266685
Chr1_103749	0.230228289
Chr1_103829	0.041365428
Chr1_103916	0.005328736
Chr1_103963	0.215453974
Chr1_104011	0.960020296
Chr1_104192	0.312253598
Chr1_104250	0.927723565
Chr1_104357	0.913876543
Chr1_104831	0.866966403
Chr1_105064	0.924414576
Chr1_105136	0.734551985
Chr1_105276	0.551868219
Chr1_105282	0.482582408
Chr1_105323	0.726100346
Chr1_105604	0.835745995
Chr1_105788	0.55528592
Chr1_105905	0.937301129
Chr1_105924	0.867620782
Chr1_106014	0.242796413
Chr1_106060	0.900182726
Chr1_106080	0.011443513
Chr1_106085	0.861248952
Chr1_106128	0.53124766
Chr1_106129	0.544338297
Chr1_106162	0.356511919
Chr1_106212	0.479513335
Chr1_106224	0.703740183
Chr1_106252	0.367456741
Chr1_106345	0.683272917
Chr1_106374	0.604046487
Chr1_106470	0.426782456
Chr1_106490	0.685174255
Chr1_106521	0.754289919
Chr1_106568	0.66451337
Chr1_106611	0.690668818
Chr1_106628	0.907445776
Chr1_107090	0.871439048
Chr1_107144	0.096608717
Chr1_107207	0.783506856
Chr1_107510	0.400015575
Chr1_107559	0.470795642
Chr1_107598	0.891442585
Chr1_107599	0.890784341
Chr1_107615	0.869853736
Chr1_107661	0.452518861
Chr1_107710	0.341822166
Chr1_107727	0.265020357
Chr1_107734	0.134259067
Chr1_107857	0.838536216
Chr1_107949	0.443819273
Chr1_108358	0.666144957
Chr1_108371	0.723079446
Chr1_108372	0.777260081
Chr1_108399	0.290469544
Chr1_108400	0.286254585
Chr1_108403	0.70360359
Chr1_108421	0.852998294
Chr1_108632	0.756879658
Chr1_108689	0.032599038
Chr1_108696	0.33529828
Chr1_108887	0.01013438
Chr1_108934	0.4699096
Chr1_108990	0.031854342
Chr1_109257	0.249860191
Chr1_109312	0.448659746
Chr1_109325	0.371495968
Chr1_109335	0.754406213
Chr1_109405	0.352802834
Chr1_109472	0.321435707
Chr1_109627	0.416857517
Chr1_109720	0.021343992
Chr1_109804	0.397295652
Chr1_109855	0.276029005
Chr1_109984	0.378174256
Chr1_110059	0.529460664
Chr1_111864	0.959957652
Chr1_111997	0.925545831
Chr1_112134	0.369358315
Chr1_112771	0.592591252
Chr1_112907	0.651830261
Chr1_113076	0.482311453
Chr1_114034	0.585147747
Chr1_114135	0.72757743
Chr1_114187	0.347595413
Chr1_114333	0.685807102
Chr1_114648	0.802811004
Chr1_114701	0.382081871
Chr1_114737	0.96812983
Chr1_114792	0.979336566
Chr1_114915	0.116054944
Chr1_115320	0.075617092
Chr1_115566	0.061593868
Chr1_115593	0.586894187
Chr1_115688	0.625075829
Chr1_116167	0.264506541
Chr1_116183	0.53013448
Chr1_116660	0.942990475
Chr1_116906	0.780809002
Chr1_117199	0.185529132
Chr1_117223	0.102019052
Chr1_117226	0.164976845
Chr1_117229	0.18126952
Chr1_117234	0.160364607
Chr1_117241	0.168953898
Chr1_117247	0.15262606
Chr1_117286	0.049614748
Chr1_117328	0.30993911
Chr1_117329	0.276943094
Chr1_117331	0.430670517
Chr1_117375	0.781107135
Chr1_117379	0.770323381
Chr1_117511	0.140767746
Chr1_117592	0.137193669
Chr1_117787	0.198587245
Chr1_117997	0.279707903
Chr1_118192	0.503408222
Chr1_118441	0.348579256
Chr1_118507	0.914672555
Chr1_118550	0.701118838
Chr1_118551	0.666413487
Chr1_118615	0.387151306
Chr1_118627	0.485328212
Chr1_118811	0.923474016
Chr1_118857	0.342267058
Chr1_118908	0.050371394
Chr1_118910	0.045997311
Chr1_118917	0.560122313
Chr1_118926	0.556202208
Chr1_118948	0.42287884
Chr1_119003	0.637707537
Chr1_119083	0.981750413
Chr1_119137	0.214711638
Chr1_119155	0.487437093
Chr1_119179	0.183518346
Chr1_119191	0.189350931
Chr1_119359	0.261829831
Chr1_119421	0.087383025
Chr1_119470	0.042303934
Chr1_119479	0.07470554
Chr1_120049	0.696612734
Chr1_120328	0.747391518
Chr1_120370	0.618224553
Chr1_120376	0.786046002
Chr1_120456	0.270967156
Chr1_120471	0.761807048
Chr1_120631	0.980562292
Chr1_120661	0.593475768
Chr1_120787	0.630575456
Chr1_121077	0.602331535
Chr1_121115	0.453345546
Chr1_121126	0.471323202
Chr1_121140	0.734513075
Chr1_121171	0.42421344
Chr1_121184	0.990099494
Chr1_121249	0.276262052
Chr1_121343	0.390441928
Chr1_121364	0.221714229
Chr1_121389	0.615582973
Chr1_121442	0.565626038
Chr1_121560	0.60602622
Chr1_121630	0.611585055
Chr1_121750	0.496452834
Chr1_122005	0.24623032
Chr1_122503	0.2310767
Chr1_122719	0.424213996
Chr1_122809	0.205816734
Chr1_123077	0.52464771
Chr1_123276	0.671214431
Chr1_123313	0.287903329
Chr1_123331	0.484020081
Chr1_123517	0.372756046
Chr1_123666	0.452421641
Chr1_123838	0.348374247
Chr1_123912	0.180666034
Chr1_123924	0.521979645
Chr1_123971	0.483783717
Chr1_124073	0.445459829
Chr1_124192	0.641763936
Chr1_124449	0.459548398
Chr1_124924	0.446753434
Chr1_125155	0.416740088
Chr1_125158	0.431361082
Chr1_125310	0.470777964
Chr1_125344	0.614442359
Chr1_126016	0.764726089
Chr1_126251	0.492305987
Chr1_126520	0.265889516
Chr1_126596	0.957315733
Chr1_126609	0.279202581
Chr1_126819	0.524861331
Chr1_127093	0.981604243
Chr1_127529	0.600995881
Chr1_127535	0.675289327
Chr1_127578	0.494124697
Chr1_127705	0.469924179
Chr1_127891	0.722573393
Chr1_128116	0.248904992
Chr1_128173	0.107962884
Chr1_128182	0.13333928
Chr1_128366	0.066894841
Chr1_128728	0.507811853
Chr1_129025	0.321908969
Chr1_129099	0.048377972
Chr1_129125	0.673904636
Chr1_129141	0.599811802
Chr1_129157	0.434701802
Chr1_129158	0.4304407
Chr1_129171	0.350928976
Chr1_129192	0.272734847
Chr1_129312	0.182992784
Chr1_129372	0.358379025
Chr1_129419	0.603016498
Chr1_129441	0.534579838
Chr1_129517	0.928437365
Chr1_129524	0.932907848
Chr1_129539	0.975679843
Chr1_129607	0.906912337
Chr1_129841	0.825936695
Chr1_129994	0.26151914
Chr1_130108	0.321166569
Chr1_130139	0.594072718
Chr1_130177	0.315517932
Chr1_130421	0.761477745
Chr1_130423	0.752625083
Chr1_130461	0.84083809
Chr1_130856	0.503778727
Chr1_130857	0.723906854
Chr1_130870	0.267946702
Chr1_130921	0.035900222
Chr1_131070	0.008583861
Chr1_131281	0.937750915
Chr1_131301	0.000115957
Chr1_131408	0.001412381
Chr1_131456	0.002251852
Chr1_131494	0.661370272
Chr1_131514	0.003627299
Chr1_131788	0.017110354
Chr1_131792	0.012032651
Chr1_131883	0.377964629
Chr1_131889	0.358165154
Chr1_131977	0.323273421
Chr1_132190	0.237501806
Chr1_132268	0.167994329
Chr1_132276	0.186069501
Chr1_132288	0.221780956
Chr1_132430	0.620050303
Chr1_132773	0.877560426
Chr1_132803	0.001363096
Chr1_132818	0.007234804
Chr1_132825	0.004849265
Chr1_132898	0.000506375
Chr1_133021	0.000863413
Chr1_133090	0.001366904
Chr1_133117	0.008513152
Chr1_133144	0.023327428
Chr1_133186	0.015002122
Chr1_133321	0.037843628
Chr1_133357	0.139062053
Chr1_133360	0.04623922
Chr1_133555	0.033845829
Chr1_133591	0.011750761
Chr1_133607	0.643379264
Chr1_133616	0.0099975
Chr1_133626	0.005348887
Chr1_133701	0.072446837
Chr1_133790	0.002663713
Chr1_133794	0.174654183
Chr1_133809	0.022814736
Chr1_133827	0.034506257
Chr1_133835	0.009030969
Chr1_133845	0.021468984
Chr1_133847	0.02446958
Chr1_133880	0.004687411
Chr1_133893	0.004994516
Chr1_133902	0.003842694
Chr1_133922	0.009088632
Chr1_133979	0.010452814
Chr1_134063	0.007943318
Chr1_135133	0.347211014
Chr1_135402	0.54924494
Chr1_135493	0.912750407
Chr1_135500	0.942585819
Chr1_135519	0.635079562
Chr1_135548	0.918162969
Chr1_135587	0.486720399
Chr1_135853	0.400293455
Chr1_135986	0.114584328
Chr1_136175	0.6436844
Chr1_136188	0.932004868
Chr1_136211	0.681295088
Chr1_136217	0.106020312
Chr1_136341	0.74720185
Chr1_136361	0.003695423
Chr1_136382	0.954168487
Chr1_136383	0.788642192
Chr1_136399	0.645629782
Chr1_136416	0.845664381
Chr1_136467	0.448996025
Chr1_136515	0.869829362
Chr1_136588	0.41434255
Chr1_136717	0.719382122
Chr1_136773	0.789639668
Chr1_136774	0.849625075
Chr1_136775	0.494911513
Chr1_136778	0.906348688
Chr1_136793	0.978998506
Chr1_136834	0.696714655
Chr1_136866	0.904851553
Chr1_137104	0.572313427
Chr1_137134	0.397620848
Chr1_137137	0.901948535
Chr1_137545	0.669299846
Chr1_137795	0.246622468
Chr1_137801	0.969986276
Chr1_137805	0.402459457
Chr1_137819	0.454889528
Chr1_137820	0.450643636
Chr1_137821	0.750912184
Chr1_137826	0.670562134
Chr1_137959	0.536275537
Chr1_138060	0.146799782
Chr1_138086	0.476983382
Chr1_138094	0.521131483
Chr1_138162	0.761215171
Chr1_138165	0.680486447
Chr1_138195	0.25438419
Chr1_138196	0.386414314
Chr1_138240	0.114201204
Chr1_138242	0.178437067
Chr1_138249	0.00948223
Chr1_138250	0.065014207
Chr1_138254	0.032406965
Chr1_138300	0.536992465
Chr1_138325	0.34557815
Chr1_138335	0.302846574
Chr1_138393	0.598044612
Chr1_138417	0.333822155
Chr1_138420	0.447839188
Chr1_138467	0.823473378
Chr1_138627	0.435590319
Chr1_138875	0.385839193
Chr1_138951	0.35897586
Chr1_138989	0.406676336
Chr1_139040	0.003231862
Chr1_139226	0.356397511
Chr1_139251	0.375319982
Chr1_139393	0.570818625
Chr1_139589	0.491080386
Chr1_139620	0.407090182
Chr1_139701	0.219290056
Chr1_139732	0.478709338
Chr1_139742	0.459145641
Chr1_139831	0.270126777
Chr1_139832	0.236491043
Chr1_139991	0.263998928
Chr1_140030	0.302865406
Chr1_140041	0.608561865
Chr1_140090	0.210783052
Chr1_140216	0.02369733
Chr1_140259	0.188996784
Chr1_140287	0.403908828
Chr1_140411	0.890084149
Chr1_140561	0.402272632
Chr1_140614	0.00277398
Chr1_140671	0.829015337
Chr1_140713	0.555556906
Chr1_140847	0.97529688
Chr1_140908	0.952582359
Chr1_140969	0.161622716
Chr1_141125	0.029857634
Chr1_141153	0.671571418
Chr1_141156	0.035745284
Chr1_141411	0.508177216
Chr1_141556	0.930134828
Chr1_141693	0.702376725
Chr1_141710	0.43348675
Chr1_142124	0.77900323
Chr1_142157	0.763863238
Chr1_142453	0.774907841
Chr1_142636	0.229398501
Chr1_142940	0.774739302
Chr1_143199	0.222190094
Chr1_143272	0.315108912
Chr1_143389	0.461941472
Chr1_143436	0.773182743
Chr1_143468	0.023736507
Chr1_143509	0.582809365
Chr1_143604	0.866287212
Chr1_143605	0.683300912
Chr1_143629	0.46181465
Chr1_143632	0.571515959
Chr1_143704	0.726376413
Chr1_143883	0.00201416
Chr1_143915	0.000919357
Chr1_143941	0.983659779
Chr1_143943	0.933955896
Chr1_144140	0.379750266
Chr1_144410	0.328487621
Chr1_144796	0.822975522
Chr1_144806	0.608062347
Chr1_144810	0.546493192
Chr1_144832	0.570924136
Chr1_144872	0.877168642
Chr1_145358	0.848369025
Chr1_145457	0.333213492
Chr1_145567	0.839019805
Chr1_145734	0.971679264
Chr1_146103	0.704888395
Chr1_146182	0.694032579
Chr1_146220	0.526313294
Chr1_146280	0.470774852
Chr1_146471	0.66870198
Chr1_146489	0.859977791
Chr1_146498	0.872127686
Chr1_146734	0.595240989
Chr1_146853	0.493581173
Chr1_147110	0.565326633
Chr1_147513	0.729318566
Chr1_148108	0.590516559
Chr1_148345	0.690790991
Chr1_148357	0.383611174
Chr1_148601	0.404817422
Chr1_149294	0.764439819
Chr1_149437	0.595625187
Chr1_149539	0.501912405
Chr1_149992	0.637802743
Chr1_150210	0.102114516
Chr1_150225	0.004895033
Chr1_150357	0.54419087
Chr1_150430	0.44738417
Chr1_150457	0.472860676
Chr1_150866	0.551598624
Chr1_150919	0.55566654
Chr1_150992	0.634411102
Chr1_151180	0.721170302
Chr1_151617	0.886660247
Chr1_151942	0.286442641
Chr1_151971	0.613291222
Chr1_152174	0.464342931
Chr1_152621	0.782539938
Chr1_152685	0.431707408
Chr1_152792	0.792587743
Chr1_153047	0.100918518
Chr1_153104	0.656839099
Chr1_153232	0.925541787
Chr1_153335	0.940913982
Chr1_153765	0.996080939
Chr1_154367	0.882434009
Chr1_154679	0.807220686
Chr1_154887	0.375921671
Chr1_154994	0.149832403
Chr1_155595	0.288409312
Chr1_155678	0.18951804
Chr1_155679	0.409816987
Chr1_155777	0.752356021
Chr1_155914	0.395639013
Chr1_155921	0.248061492
Chr1_155984	0.19918678
Chr1_156078	0.642606158
Chr1_156456	0.995720304
Chr1_156619	0.108452762
Chr1_156628	0.101728121
Chr1_156660	0.288116443
Chr1_156735	0.960402253
Chr1_156871	0.694190193
Chr1_157491	0.35806401
Chr1_157538	0.635861811
Chr1_157767	0.621449765
Chr1_157936	0.859345611
Chr1_157941	0.789837938
Chr1_157974	0.178455331
Chr1_158233	0.442240861
Chr1_158305	0.376196991
Chr1_158554	0.183237708
Chr1_158596	0.216561952
Chr1_158640	0.874504909
Chr1_158680	0.475527979
Chr1_158716	0.769222154
Chr1_158842	0.985697159
Chr1_158910	0.132771442
Chr1_159122	0.970692699
Chr1_159210	0.214469336
Chr1_159245	0.767354968
Chr1_159434	0.840055383
Chr1_159806	0.630033282
Chr1_159941	0.812640273
Chr1_160043	0.499537766
Chr1_160515	0.222399839
Chr1_161227	0.38500211
Chr1_161527	0.184049659
Chr1_162028	0.262737762
Chr1_162616	0.843853133
Chr1_162764	0.566938932
Chr1_162915	0.159063761
Chr1_162925	0.295265262
Chr1_163010	0.228827376
Chr1_163082	0.031925458
Chr1_163306	0.669011431
Chr1_163333	0.443367532
Chr1_163371	0.523289806
Chr1_163398	0.388190486
Chr1_163459	0.469604691
Chr1_163492	0.770397661
Chr1_163555	0.227552257
Chr1_163569	0.527194484
Chr1_163681	0.644361182
Chr1_163686	0.903251149
Chr1_163716	0.243645269
Chr1_163750	0.649547377
Chr1_163766	0.77408386
Chr1_163770	0.071554358
Chr1_163815	0.057599935
Chr1_163890	0.078333466
Chr1_164085	0.06498145
Chr1_164111	0.131462631
Chr1_164158	0.293665999
Chr1_164296	0.034062937
Chr1_164310	0.007130911
Chr1_164375	0.621921879
Chr1_164393	0.247238622
Chr1_164413	0.249441564
Chr1_164414	0.552198471
Chr1_164423	0.263918961
Chr1_164432	0.327550961
Chr1_164474	0.453942743
Chr1_164495	0.049330002
Chr1_164553	0.305351387
Chr1_164679	0.054622435
Chr1_164708	0.061680929
Chr1_164775	0.696097014
Chr1_164815	0.069634381
Chr1_164969	0.146652412
Chr1_165017	0.043909844
Chr1_165023	0.054335118
Chr1_165037	0.05174759
Chr1_165082	0.819512356
Chr1_165153	0.172994438
Chr1_165162	0.054272253
Chr1_165164	0.053316562
Chr1_165168	0.072025324
Chr1_165386	0.277952104
Chr1_165625	0.821228614
Chr1_165766	0.472760516
Chr1_165893	0.77154678
Chr1_165913	0.462941029
Chr1_165930	0.868955683
Chr1_165984	0.056721983
Chr1_166019	0.662700961
Chr1_166030	0.826196443
Chr1_166071	0.680897732
Chr1_166133	0.446966837
Chr1_166150	0.350141411
Chr1_166156	0.419030849
Chr1_166179	0.667733966
Chr1_166334	0.719514394
Chr1_166386	0.779120385
Chr1_166465	0.077825926
Chr1_166850	0.956961753
Chr1_167151	0.64500676
Chr1_167185	0.454019785
Chr1_167252	0.078177448
Chr1_167256	0.623797558
Chr1_167316	0.674118349
Chr1_167402	0.535030879
Chr1_167445	0.458471347
Chr1_167463	0.483985526
Chr1_167493	0.097054307
Chr1_167541	0.651779484
Chr1_167692	0.936985589
Chr1_167766	0.069162029
Chr1_167791	0.544274969
Chr1_167810	0.700274073
Chr1_167883	0.554724339
Chr1_168026	0.72136919
Chr1_168451	0.66674406
Chr1_168568	0.687019768
Chr1_168700	0.815896128
Chr1_168745	0.632886925
Chr1_168958	0.75113668
Chr1_169106	0.647863808
Chr1_169306	0.638961745
Chr1_169429	0.187477455
Chr1_169785	0.56674487
Chr1_169788	0.911031925
Chr1_169883	0.391801129
Chr1_170054	0.315353327
Chr1_170066	0.470367417
Chr1_170122	0.483032754
Chr1_170218	0.407184092
Chr1_170260	0.237248249
Chr1_170271	0.281516665
Chr1_170279	0.36162465
Chr1_170284	0.834687827
Chr1_170319	0.347966402
Chr1_170599	0.499735934
Chr1_170728	0.41611886
Chr1_170834	0.496803962
Chr1_170869	0.36881535
Chr1_171250	0.92024698
Chr1_171352	0.783427168
Chr1_171361	0.057976958
Chr1_171407	0.424346342
Chr1_171413	0.305553277
Chr1_171481	0.999086346
Chr1_171538	0.416577005
Chr1_171573	0.705458421
Chr1_171610	0.997186352
Chr1_171611	0.829744926
Chr1_171616	0.588880447
Chr1_171622	0.648430165
Chr1_171626	0.509999533
Chr1_171664	0.292566996
Chr1_171772	0.882413197
Chr1_171899	0.261722334
Chr1_171924	0.963405613
Chr1_172053	0.331519484
Chr1_172182	0.900216428
Chr1_172270	0.464720065
Chr1_172594	0.222563273
Chr1_172791	0.117066496
Chr1_172797	0.102876004
Chr1_172843	0.146202028
Chr1_173042	0.563172683
Chr1_173104	0.879271247
Chr1_173157	0.905879883
Chr1_173162	0.869152201
Chr1_173344	0.181260877
Chr1_173463	0.464080774
Chr1_173529	0.213436549
Chr1_173531	0.153548136
Chr1_173544	0.385233538
Chr1_173564	0.348811922
Chr1_173644	0.646565362
Chr1_173653	0.848406036
Chr1_173722	0.669230684
Chr1_173819	0.560858408
Chr1_173827	0.817932317
Chr1_173839	0.555524148
Chr1_173852	0.251117039
Chr1_173858	0.260704731
Chr1_173942	0.486642222
Chr1_173991	0.657422409
Chr1_174022	0.605249202
Chr1_174024	0.722739204
Chr1_174037	0.8498191
Chr1_174087	0.755208706
Chr1_174088	0.418420946
Chr1_174090	0.741007528
Chr1_174179	0.951676582
Chr1_174207	0.740699933
Chr1_174262	0.975968203
Chr1_174268	0.646877361
Chr1_174329	0.245914493
Chr1_174332	0.188180862
Chr1_174411	0.887616524
Chr1_174418	0.939881905
Chr1_174454	0.971318854
Chr1_174458	0.989066813
Chr1_174491	0.977239727
Chr1_174605	0.925305404
Chr1_174655	0.668426561
Chr1_174659	0.870649076
Chr1_174666	0.930223499
Chr1_174745	0.26750477
Chr1_174751	0.251596188
Chr1_174757	0.830329158
Chr1_174758	0.488082175
Chr1_174775	0.24952246
Chr1_174777	0.893845169
Chr1_174791	0.456097977
Chr1_174816	0.2317614
Chr1_174829	0.961187725
Chr1_174838	0.780749218
Chr1_174849	0.948531642
Chr1_174893	0.669609723
Chr1_174949	0.596078367
Chr1_174968	0.652440586
Chr1_175036	0.75310032
Chr1_175085	0.857778431
Chr1_175101	0.929190314
Chr1_175125	0.939894381
Chr1_175126	0.746005869
Chr1_175151	0.526502504
Chr1_175158	0.534408087
Chr1_175181	0.345953883
Chr1_175293	0.765029246
Chr1_175294	0.869439856
Chr1_175300	0.85192411
Chr1_175442	0.558376441
Chr1_175480	0.989931175
Chr1_175489	0.638783121
Chr1_175499	0.707819641
Chr1_175613	0.30301379
Chr1_175619	0.760209203
Chr1_175625	0.671343826
Chr1_175634	0.558882931
Chr1_175681	0.454060099
Chr1_175723	0.53884722
Chr1_175747	0.961845203
Chr1_175775	0.813598287
Chr1_175852	0.224576997
Chr1_175854	0.501885527
Chr1_175855	0.682526576
Chr1_175877	0.529848606
Chr1_175878	0.538438308
Chr1_175881	0.871524194
Chr1_175893	0.218769317
Chr1_175987	0.864156312
Chr1_176008	0.995604565
Chr1_176031	0.494677116
Chr1_176098	0.626398469
Chr1_176104	0.430128804
Chr1_176184	0.585759008
Chr1_176197	0.403716101
Chr1_176218	0.49911474
Chr1_176276	0.750008301
Chr1_176382	0.44410089
Chr1_176389	0.613275389
Chr1_176582	0.607554759
Chr1_176636	0.960319103
Chr1_176656	0.650475361
Chr1_176720	0.946877396
Chr1_176800	0.688747983
Chr1_176801	0.59507743
Chr1_176865	0.550226333
Chr1_176904	0.340245161
Chr1_176943	0.9032367
Chr1_176945	0.708043941
Chr1_176954	0.859532569
Chr1_176955	0.917429287
Chr1_176960	0.901785069
Chr1_176969	0.89480539
Chr1_176973	0.93329672
Chr1_177009	0.683073328
Chr1_177089	0.996376581
Chr1_177090	0.496041942
Chr1_177117	0.888140548
Chr1_177121	0.909289209
Chr1_177136	0.948726937
Chr1_177139	0.924812492
Chr1_177157	0.738995502
Chr1_177202	0.661516876
Chr1_177232	0.59712097
Chr1_177263	0.580538386
Chr1_177337	0.617881287
Chr1_177348	0.601849637
Chr1_177400	0.528694346
Chr1_177478	0.640591436
Chr1_177559	0.849421157
Chr1_177593	0.538484421
Chr1_177611	0.42382009
Chr1_177655	0.599643039
Chr1_177741	0.959460777
Chr1_177909	0.71950038
Chr1_178070	0.847731172
Chr1_178080	0.891535487
Chr1_178094	0.879653481
Chr1_178142	0.810228168
Chr1_178153	0.751928166
Chr1_178155	0.750077604
Chr1_178206	0.761560594
Chr1_178286	0.315139886
Chr1_178323	0.448326796
Chr1_178362	0.309001847
Chr1_178383	0.378792039
Chr1_178424	0.367185926
Chr1_178456	0.277272055
Chr1_178512	0.412694807
Chr1_178516	0.370921312
Chr1_178545	0.755518633
Chr1_178567	0.492048581
Chr1_178575	0.54866959
Chr1_178584	0.579108708
Chr1_178612	0.340463891
Chr1_178636	0.664020815
Chr1_178786	0.532654155
Chr1_178830	0.253404261
Chr1_178893	0.517241002
Chr1_179095	0.960074839
Chr1_179120	0.935321823
Chr1_179175	0.577039739
Chr1_179209	0.888151164
Chr1_179264	0.240998248
Chr1_179332	0.548979105
Chr1_179493	0.869728009
Chr1_179597	0.313425087
Chr1_179629	0.505052763
Chr1_179658	0.607705577
Chr1_179664	0.958797422
Chr1_179706	0.742247928
Chr1_179753	0.880708414
Chr1_179761	0.616966017
Chr1_180001	0.384330271
Chr1_180016	0.65752283
Chr1_180022	0.837721742
Chr1_180039	0.794688627
Chr1_180062	0.537833132
Chr1_180084	0.698396833
Chr1_180085	0.738849403
Chr1_180092	0.633085211
Chr1_180099	0.408298609
Chr1_180123	0.734846925
Chr1_180148	0.780659683
Chr1_180172	0.729431794
Chr1_180322	0.92943685
Chr1_180336	0.770185136
Chr1_180812	0.703209737
Chr1_180816	0.221183986
Chr1_180865	0.937631504
Chr1_180925	0.602999941
Chr1_181039	0.50528172
Chr1_181040	0.474453179
Chr1_181073	0.488457185
Chr1_181083	0.706641388
Chr1_181175	0.428190837
Chr1_181257	0.376866597
Chr1_181258	0.286499748
Chr1_181261	0.349534678
Chr1_181393	0.880050205
Chr1_181401	0.991826058
Chr1_181466	0.731889794
Chr1_181478	0.706618537
Chr1_181486	0.747453647
Chr1_181496	0.645079515
Chr1_181567	0.744371167
Chr1_181632	0.827571907
Chr1_181782	0.685842122
Chr1_181791	0.98714082
Chr1_181943	0.677755762
Chr1_181975	0.739281014
Chr1_181976	0.462083587
Chr1_181992	0.983893938
Chr1_182057	0.473315432
Chr1_182122	0.699425716
Chr1_182138	0.703778183
Chr1_182139	0.692293906
Chr1_182409	0.892755924
Chr1_182567	0.246801069
Chr1_182696	0.974991402
Chr1_182743	0.172663778
Chr1_182751	0.165684347
Chr1_182764	0.341499771
Chr1_183024	0.359695182
Chr1_183058	0.209338256
Chr1_183081	0.953484339
Chr1_183099	0.660744145
Chr1_183172	0.478430111
Chr1_183353	0.571544236
Chr1_183465	0.750498916
Chr1_183655	0.222993652
Chr1_183690	0.099140557
Chr1_183790	0.523062329
Chr1_183848	0.199690517
Chr1_184556	0.073361945
Chr1_184847	0.136267849
Chr1_185233	0.470908084
Chr1_185234	0.055025355
Chr1_185252	0.026893622
Chr1_185253	0.026897942
Chr1_185254	0.011355293
Chr1_185481	0.943582903
Chr1_185705	0.955300977
Chr1_185783	0.022615592
Chr1_185928	0.8481788
Chr1_186178	0.96627574
Chr1_186634	0.938965824
Chr1_186861	0.062237501
Chr1_187298	0.320639842
Chr1_187345	0.513818397
Chr1_187618	0.78461957
Chr1_188248	0.880538407
Chr1_188479	0.477022805
Chr1_188630	0.165027004
Chr1_188930	0.429326367
Chr1_188938	0.507240715
Chr1_189262	0.022426684
Chr1_190232	0.613689038
Chr1_190241	0.020339641
Chr1_190481	0.286685028
Chr1_190618	0.47378735
Chr1_190931	0.772057815
Chr1_191062	0.337023547
Chr1_192020	0.105404509
Chr1_192286	0.82729558
Chr1_192523	0.065225151
Chr1_192545	0.028933547
Chr1_192889	0.987000917
Chr1_193207	0.828300988
Chr1_193288	0.623990803
Chr1_193334	0.212648055
Chr1_193336	0.20879005
Chr1_193346	0.324499828
Chr1_193422	0.1778344
Chr1_193461	0.587171678
Chr1_193553	0.170724014
Chr1_193672	0.867817662
Chr1_193764	0.052911293
Chr1_193834	0.316445333
Chr1_194050	0.104182232
Chr1_194075	0.51249105
Chr1_194098	0.799062189
Chr1_194356	0.165446521
Chr1_194551	0.378340699
Chr1_194552	0.394919113
Chr1_194761	0.148494324
Chr1_196934	0.668971833
Chr1_196940	0.560110031
Chr1_196958	0.628400594
Chr1_197003	0.62334103
Chr1_197008	0.407891226
Chr1_197020	0.758478134
Chr1_197028	0.005376553
Chr1_197035	0.578713041
Chr1_197101	0.810919232
Chr1_197163	0.896569626
Chr1_197205	0.713250656
Chr1_197242	0.777458985
Chr1_197270	0.931238622
Chr1_197275	0.586936677
Chr1_197293	0.946019086
Chr1_197324	0.970812638
Chr1_197366	0.892581784
Chr1_197462	0.634417308
Chr1_197480	0.669660547
Chr1_197787	0.013033237
Chr1_197928	0.236379486
Chr1_197929	0.25107884
Chr1_197947	0.20348565
Chr1_197955	0.206867088
Chr1_197963	0.011624835
Chr1_198030	0.205118794
Chr1_198087	0.083825391
Chr1_198193	0.194115645
Chr1_198196	0.175744167
Chr1_198205	0.108770821
Chr1_198236	0.270314663
Chr1_198254	0.177133026
Chr1_198329	0.218178915
Chr1_198347	0.143935809
Chr1_198376	0.156183202
Chr1_198389	0.274562708
Chr1_198549	0.125612354
Chr1_198654	0.135609231
Chr1_198678	0.118552249
Chr1_198692	0.200545215
Chr1_198709	0.284918421
Chr1_198722	0.134418181
Chr1_198807	0.222109013
Chr1_198860	0.032725365
Chr1_198873	0.190578044
Chr1_198923	0.109550983
Chr1_198950	0.113258534
Chr1_198960	0.099978346
Chr1_198980	0.107818897
Chr1_199019	0.076003342
Chr1_199033	0.043324965
Chr1_199050	0.063177577
Chr1_199135	0.072502359
Chr1_199141	0.098326949
Chr1_199151	0.130372292
Chr1_199152	0.142309589
Chr1_199192	0.098309815
Chr1_199193	0.071504658
Chr1_199199	0.077072156
Chr1_199206	0.936710085
Chr1_199366	0.987028804
Chr1_199485	0.615454021
Chr1_199514	0.258978496
Chr1_199521	0.971488768
Chr1_199606	0.181241054
Chr1_199647	0.274986409
Chr1_199650	0.260086292
Chr1_199670	0.262758692
Chr1_199671	0.101011269
Chr1_199688	0.158840663
Chr1_199809	0.032663359
Chr1_199932	0.496636021
Chr1_200023	0.387099748
Chr1_200065	0.505258208
Chr1_200084	0.386033806
Chr1_200089	0.401879163
Chr1_200121	0.173748077
Chr1_200130	0.048833258
Chr1_200148	0.040130891
Chr1_200402	0.207232774
Chr1_200582	0.137778553
Chr1_200612	0.312465689
Chr1_200621	0.461808984
Chr1_200873	0.14636434
Chr1_200879	0.134919836
Chr1_201086	0.126886848
Chr1_201116	0.11583978
Chr1_201144	0.156583301
Chr1_201161	0.684647348
Chr1_201179	0.211121099
Chr1_201230	0.167125916
Chr1_201240	0.183959452
Chr1_201322	0.160840037
Chr1_201362	0.063732043
Chr1_201372	0.059064819
Chr1_201383	0.175131196
Chr1_201419	0.197852767
Chr1_201526	0.177009822
Chr1_201535	0.237175986
Chr1_201536	0.266830283
Chr1_201586	0.216645005
Chr1_201590	0.253833108
Chr1_201605	0.056527808
Chr1_201608	0.323109478
Chr1_201650	0.609822562
Chr1_201754	0.047841353
Chr1_201942	0.101547482
Chr1_202287	0.394163281
Chr1_202318	0.354498058
Chr1_202324	0.360322256
Chr1_202340	0.342490072
Chr1_202350	0.317144872
Chr1_202358	0.340422915
Chr1_202392	0.05633065
Chr1_202416	0.221563626
Chr1_202431	0.136529007
Chr1_202458	0.23486263
Chr1_202514	0.114333346
Chr1_202536	0.840764876
Chr1_202565	0.080731448
Chr1_202575	0.11546865
Chr1_202582	0.045497195
Chr1_202628	0.373919336
Chr1_202629	0.317570755
Chr1_202634	0.974826233
Chr1_202681	0.393067401
Chr1_202722	0.492350537
Chr1_202730	0.47996706
Chr1_203023	0.193763176
Chr1_203108	0.416342346
Chr1_203974	0.021873473
Chr1_204384	0.226958486
Chr1_204627	0.868617922
Chr1_204882	0.307334232
Chr1_204946	0.382612145
Chr1_205076	0.659819971
Chr1_205393	0.615473524
Chr1_205622	0.052914419
Chr1_205710	0.528961309
Chr1_205935	0.678705162
Chr1_206069	0.396013971
Chr1_206118	0.456968103
Chr1_206237	0.449399754
Chr1_206470	0.479637583
Chr1_207099	0.687528193
Chr1_207154	0.583773767
Chr1_207187	0.11696148
Chr1_207257	0.787372165
Chr1_207287	0.480338097
Chr1_207308	0.572830493
Chr1_207347	0.326429761
Chr1_207348	0.069917521
Chr1_207572	0.987940413
Chr1_207634	0.728752762
Chr1_207658	0.611858305
Chr1_207687	0.829128987
Chr1_207691	0.864806744
Chr1_207706	0.847298039
Chr1_207711	0.799346182
Chr1_207870	0.469623985
Chr1_207938	0.604776227
Chr1_208209	0.312565887
Chr1_208251	0.031733429
Chr1_208270	0.246605972
Chr1_208404	0.664792519
Chr1_208415	0.609475305
Chr1_208851	0.125203936
Chr1_208903	0.372320896
Chr1_208983	0.472683859
Chr1_209035	0.373660689
Chr1_209706	0.507597791
Chr1_209720	0.587274218
Chr1_209737	0.589670654
Chr1_209792	0.812143192
Chr1_209832	0.988602603
Chr1_210424	0.928866987
Chr1_210532	0.952648797
Chr1_210699	0.664711599
Chr1_210776	0.768673401
Chr1_210874	0.728543728
Chr1_210880	0.75529981
Chr1_211030	0.847124034
Chr1_211291	0.968502466
Chr1_211431	0.785468347
Chr1_211747	0.768427255
Chr1_211764	0.807026933
Chr1_211861	0.290518672
Chr1_212440	0.172355855
Chr1_212509	0.3524266
Chr1_212828	0.180632004
Chr1_213189	0.822057905
Chr1_213201	0.664689398
Chr1_213357	0.738422353
Chr1_213520	0.353086987
Chr1_213543	0.445161861
Chr1_213734	0.959034026
Chr1_213747	0.874286863
Chr1_214114	0.937883106
Chr1_214135	0.30327141
Chr1_214136	0.314716732
Chr1_215025	0.7935083
Chr1_215075	0.416797538
Chr1_215105	0.058121566
Chr1_215174	0.206317518
Chr1_215206	0.336407698
Chr1_215488	0.953165189
Chr1_215611	0.21089191
Chr1_215625	0.468336183
Chr1_215760	0.15900832
Chr1_215807	0.847480174
Chr1_216654	0.261648076
Chr1_216969	0.248342889
Chr1_216978	0.238196063
Chr1_217200	0.304642304
Chr1_217262	0.320930578
Chr1_217277	0.284285493
Chr1_217303	0.258406324
Chr1_217438	0.843504468
Chr1_217602	0.336215608
Chr1_217643	0.873109851
Chr1_217745	0.452674905
Chr1_217792	0.441128775
Chr1_217871	0.667072079
Chr1_217878	0.176835905
Chr1_218956	0.27519594
Chr1_219065	0.848751104
Chr1_219098	0.876917074
Chr1_219120	0.802564553
Chr1_219150	0.871733949
Chr1_219167	0.520122319
Chr1_219168	0.596889273
Chr1_219685	0.92984551
Chr1_219840	0.528128359
Chr1_219881	0.23108191
Chr1_219923	0.869561294
Chr1_220083	0.979609426
Chr1_220350	0.183437305
Chr1_220425	0.669557549
Chr1_220757	0.285896501
Chr1_220860	0.394469351
Chr1_221204	0.326675243
Chr1_221441	0.797429136
Chr1_221606	0.415409252
Chr1_221682	0.457086303
Chr1_221700	0.541206961
Chr1_221702	0.508080536
Chr1_221712	0.296161522
Chr1_221714	0.326317105
Chr1_221761	0.93048868
Chr1_221792	0.82833725
Chr1_222391	0.349019613
Chr1_222444	0.572117737
Chr1_222445	0.458419649
Chr1_222475	0.882966501
Chr1_222487	0.753730191
Chr1_222488	0.994303545
Chr1_222501	0.823545208
Chr1_222502	0.780684538
Chr1_222540	0.520777644
Chr1_222553	0.110250557
Chr1_222595	0.523651982
Chr1_222603	0.751870683
Chr1_222616	0.61944803
Chr1_222782	0.824660608
Chr1_222797	0.612874127
Chr1_222800	0.848096332
Chr1_222821	0.493980359
Chr1_223037	0.450363303
Chr1_223142	0.934600408
Chr1_223147	0.627778096
Chr1_223160	0.407691054
Chr1_223171	0.528796527
Chr1_223181	0.436319568
Chr1_223192	0.677388617
Chr1_223286	0.532247458
Chr1_223306	0.188033406
Chr1_223507	0.222049854
Chr1_223516	0.437298376
Chr1_223527	0.449390204
Chr1_223623	0.617409865
Chr1_223752	0.625888395
Chr1_223800	0.933795643
Chr1_224466	0.31502132
Chr1_224978	0.77794644
Chr1_225000	0.501134614
Chr1_225129	0.91181377
Chr1_225762	0.487244657
Chr1_225936	0.620397874
Chr1_225959	0.708628184
Chr1_226046	0.739273547
Chr1_226067	0.653993605
Chr1_226165	0.739292318
Chr1_226288	0.278679135
Chr1_226366	0.131837178
Chr1_226741	0.254216401
Chr1_226821	0.92065827
Chr1_226841	0.773670094
Chr1_227123	0.526200695
Chr1_227286	0.254766003
Chr1_227359	0.738445589
Chr1_227482	0.172328973
Chr1_227526	0.114141318
Chr1_227532	0.125494375
Chr1_227882	0.793282717
Chr1_227951	0.070414652
Chr1_228010	0.182490887
Chr1_228087	0.148620401
Chr1_228155	0.286322834
Chr1_228271	0.835745771
Chr1_228318	0.352972227
Chr1_228482	0.626101889
Chr1_229166	0.87483619
Chr1_229349	0.178366341
Chr1_229373	0.868898874
Chr1_229618	0.600634337
Chr1_229748	0.232454409
Chr1_229751	0.988979676
Chr1_230085	0.946942507
Chr1_230259	0.429346877
Chr1_230828	0.43698058
Chr1_230858	0.547938852
Chr1_231674	0.850971634
Chr1_231683	0.852162241
Chr1_231744	0.86307426
Chr1_231750	0.368225735
Chr1_231774	0.553320523
Chr1_231810	0.85184403
Chr1_231928	0.219606833
Chr1_231941	0.225919391
Chr1_231984	0.311568119
Chr1_231985	0.455523514
Chr1_231988	0.3016284
Chr1_231991	0.301699778
Chr1_232039	0.300198978
Chr1_232048	0.290374762
Chr1_232049	0.288405623
Chr1_232121	0.375170976
Chr1_232164	0.692225379
Chr1_232287	0.808081945
Chr1_232292	0.256918853
Chr1_232303	0.273340765
Chr1_232334	0.423414479
Chr1_232407	0.767193702
Chr1_232428	0.086328621
Chr1_232510	0.890996307
Chr1_232531	0.765563697
Chr1_232546	0.091957716
Chr1_232547	0.469404767
Chr1_232592	0.639993664
Chr1_232610	0.300156217
Chr1_232666	0.731953444
Chr1_232695	0.687463042
Chr1_232706	0.72222784
Chr1_232722	0.894738258
Chr1_232723	0.802484578
Chr1_232732	0.852674034
Chr1_232740	0.723475305
Chr1_232754	0.66005132
Chr1_232757	0.716801197
Chr1_232785	0.369381134
Chr1_232790	0.435895722
Chr1_232832	0.96921898
Chr1_232846	0.524370453
Chr1_233094	0.179488614
Chr1_233313	0.194400737
Chr1_233534	0.385283444
Chr1_233825	0.552461779
Chr1_233835	0.660230946
Chr1_233852	0.207467833
Chr1_233904	0.063435338
Chr1_234710	0.237051672
Chr1_234807	0.520015987
Chr1_234880	0.263025838
Chr1_235005	0.390732337
Chr1_235018	0.698509609
Chr1_235122	0.056521793
Chr1_235369	0.391979672
Chr1_236043	0.066524582
Chr1_236635	0.230620376
Chr1_236680	0.411883315
Chr1_237189	0.618169651
Chr1_237500	0.932041652
Chr1_237838	0.364718459
Chr1_238280	0.340209711
Chr1_238282	0.637676924
Chr1_238296	0.307027177
Chr1_238327	0.964722334
Chr1_238330	0.357515133
Chr1_238348	0.515988368
Chr1_238351	0.356534386
Chr1_238363	0.815272264
[truncated: 998,000+ more rows]
