# Supplementary material for: Epiallelic variation of non-coding RNA genes and their phenotypic consequences
Source: Nat Commun. 2024 Feb 14;15:1375. doi: 10.1038/s41467-024-45771-5 (PMC10867003; doi:10.1038/s41467-024-45771-5)
Supplement: Supplementary file 12 — Source data [file 41467_2024_45771_MOESM12_ESM.zip › Source_data_Figure_4.xlsx]

## Sheet: Figure 4b
Genotype	Context	Methylation of clones
WT	CG	0.5
WT	CG	0.166667
WT	CG	0.5
WT	CG	0.333333
WT	CG	0.5
WT	CG	0.166667
WT	CG	0.5
WT	CG	0.333333
WT	CG	0
WT	CG	0.166667
SunTag-MQ1v	CG	0.666667
SunTag-MQ1v	CG	0.666667
SunTag-MQ1v	CG	0.5
SunTag-MQ1v	CG	0.5
SunTag-MQ1v	CG	0.333333
SunTag-MQ1v	CG	0.333333
SunTag-MQ1v	CG	0.333333
SunTag-MQ1v	CG	0.666667
SunTag-MQ1v	CG	0.666667
SunTag-MQ1v	CG	0.5
SunTag-MQ1v	CG	0.333333
SunTag-MQ1v	CG	0.333333
SunTag-MQ1v	CG	0.333333

## Sheet: Figure 4d,4e
Genotype	Days	Number
WT	28	13
WT	28	13
WT	28	13
WT	28	14
WT	28	13
WT	28	14
WT	28	15
WT	28	13
WT	28	14
WT	28	14
WT	28	14
WT	29	13
WT	29	14
WT	29	14
WT	29	14
WT	29	15
WT	29	15
WT	29	15
WT	29	14
WT	29	14
WT	29	15
WT	29	14
WT	29	13
WT	29	14
WT	29	15
WT	29	13
WT	30	13
WT	30	15
WT	30	15
WT	30	14
WT	30	14
WT	30	14
WT	30	14
WT	30	13
WT	30	14
WT	30	15
WT	30	13
WT	30	15
WT	30	16
WT	30	14
WT	30	15
WT	30	13
WT	30	16
WT	31	13
WT	31	14
WT	31	15
WT	31	14
WT	31	15
WT	31	15
WT	31	14
WT	31	15
WT	31	16
WT	31	15
WT	31	16
WT	31	14
WT	31	14
WT	31	16
WT	31	14
WT	31	15
WT	31	15
WT	31	14
WT	31	14
WT	31	16
WT	31	16
WT	31	14
WT	31	15
WT	31	16
WT	32	15
WT	32	15
WT	32	15
WT	32	14
WT	32	16
WT	32	16
WT	32	14
WT	32	15
WT	32	16
WT	32	16
WT	32	15
SunTag-MQ1v	24	8
SunTag-MQ1v	24	9
SunTag-MQ1v	24	9
SunTag-MQ1v	24	9
SunTag-MQ1v	24	9
SunTag-MQ1v	24	10
SunTag-MQ1v	24	9
SunTag-MQ1v	24	10
SunTag-MQ1v	24	10
SunTag-MQ1v	24	9
SunTag-MQ1v	24	9
SunTag-MQ1v	24	9
SunTag-MQ1v	24	10
SunTag-MQ1v	24	10
SunTag-MQ1v	24	9
SunTag-MQ1v	24	9
SunTag-MQ1v	24	11
SunTag-MQ1v	24	9
SunTag-MQ1v	25	10
SunTag-MQ1v	25	9
SunTag-MQ1v	25	9
SunTag-MQ1v	25	9
SunTag-MQ1v	25	10
SunTag-MQ1v	25	10
SunTag-MQ1v	25	10
SunTag-MQ1v	25	9
SunTag-MQ1v	25	11
SunTag-MQ1v	25	9
SunTag-MQ1v	25	10
SunTag-MQ1v	25	9
SunTag-MQ1v	25	11
SunTag-MQ1v	25	10
SunTag-MQ1v	25	9
SunTag-MQ1v	25	9
SunTag-MQ1v	25	9
SunTag-MQ1v	25	10
SunTag-MQ1v	25	11
SunTag-MQ1v	25	10
SunTag-MQ1v	25	10
SunTag-MQ1v	25	11
SunTag-MQ1v	25	9
SunTag-MQ1v	25	10
SunTag-MQ1v	25	11
SunTag-MQ1v	25	11
SunTag-MQ1v	25	10
SunTag-MQ1v	26	10
SunTag-MQ1v	26	10
SunTag-MQ1v	26	11
SunTag-MQ1v	26	9
SunTag-MQ1v	26	10
SunTag-MQ1v	26	11
SunTag-MQ1v	26	10
SunTag-MQ1v	26	11
SunTag-MQ1v	26	11
SunTag-MQ1v	26	10
SunTag-MQ1v	26	10
SunTag-MQ1v	26	10
SunTag-MQ1v	26	11
SunTag-MQ1v	26	10
SunTag-MQ1v	26	10
SunTag-MQ1v	26	11
SunTag-MQ1v	26	9
SunTag-MQ1v	26	11
SunTag-MQ1v	26	9
SunTag-MQ1v	26	11
SunTag-MQ1v	26	10
SunTag-MQ1v	26	9
SunTag-MQ1v	26	10
SunTag-MQ1v	26	10
SunTag-MQ1v	27	10
SunTag-MQ1v	27	11
SunTag-MQ1v	27	12
SunTag-MQ1v	27	11
SunTag-MQ1v	27	11
SunTag-MQ1v	27	10
SunTag-MQ1v	27	11
SunTag-MQ1v	27	11
SunTag-MQ1v	27	10
SunTag-MQ1v	27	10
SunTag-MQ1v	27	9
SunTag-MQ1v	27	10
SunTag-MQ1v	27	10
SunTag-MQ1v	27	12
SunTag-MQ1v	27	10
SunTag-MQ1v	27	9
SunTag-MQ1v	27	10
SunTag-MQ1v	27	11
SunTag-MQ1v	27	9
SunTag-MQ1v	27	10
SunTag-MQ1v	27	11
SunTag-MQ1v	27	9
SunTag-MQ1v	27	11

## Sheet: Figure 4f
	WT			SunTag-MQ1v
	rep1	rep2	rep3	rep1	rep2	rep3
Abundance of mi157a	0.93088	1.00463	1.0693	0.260015	0.274841	0.252905

## Sheet: Figure 4g
	WT			SunTag-MQ1v
	rep1	rep2	rep3	rep1	rep2	rep3
SPL2	0.950439	1.05458	0.997692	1.25411	1.25411	1.19472
SPL3	1.01866	1.17013	0.838956	1.79834	1.99538	1.71317
SPL9	1.03766	0.935191	1.03049	1.31951	1.24833	1.6245
SPL11	0.986233	0.97942	1.03526	1.32869	1.10957	1.48452
SPL15	0.80478	1.04729	1.18646	1.60214	1.26576	1.48452
